# Supplementary material for: A diel multi-tissue genome-scale metabolic model of Vitis vinifera
Source: PLoS Comput Biol. 2024 Oct 10;20(10):e1012506. doi: 10.1371/journal.pcbi.1012506 (PMC11495577; doi:10.1371/journal.pcbi.1012506)
Supplement: S2 File — (XLSX) [file pcbi.1012506.s002.xlsx]

## Sheet: metabolite
Metabolite
attribute name	attribute description	attribute type
entry_id	identifier of the metabolite in the database	str
common_name	name of the metabolite	str
synonyms	other names for the metabolite	list
crossrefs	cross-references of the metabolite in other databases	dict
met_type	classes the metabolite makes part of	list
formula	chemical formula of the metabolite	str
inchi	inchi representation of the metabolite	str
inchikey	inchikey representation of the metabolite	str
smiles	smiles representation of the metabolite	str
models	metabolic models that contain the metabolite	dict
state	‘deprecated’ if the metabolite is not in the new database version	str
database_version	database from which the metabolite data was retrieved	dict
timestamp	date and time of the document creation or update	datetime

## Sheet: reaction
Reaction
attribute name	attribute description	attribute type
entry_id	identifier of the reaction in the database	str
common_name	name of the reaction	str
synonyms	other names for the reaction	list
crossrefs	cross-references of the reaction in other databases	dict
direction	REVERSIBLE or IRREVERSIBLE	str
ecnumber	EC number associated with the reaction	str
in_pathway	pathways the reaction makes part of	dict
reactants	reaction reactants and respective stoichiometry	dict
products	reaction products and respective stoichiometry	dict
genes	genes associated with the reaction	dict
enzymes	enzymes that catalyse the reaction	dict
reaction_type	type of the reaction: ENZYMATIC or TRANSPORT	str
by_complex	‘True’ if the reaction is catalysed by a complex protein	boolean
sub_reactions	sub-reactions that compose the reaction	dict
lower_bound	lower bound for the reaction in the model	int
upper_bound	upper bound for the reaction in the model	int
compartment	compartments of the reaction in the database	dict
models	metabolic models that contain the reaction	dict
state	‘deprecated’ if the reaction is not in the new database version	str
database_version	database from which the reaction data was retrieved	dict
timestamp	date and time of the document creation or update	datetime

## Sheet: enzyme
Enzyme
attribute name	attribute description	attribute type
entry_id	identifier of the enzyme in the database	str
common_name	name of the enzyme	str
synonyms	other names for the enzyme	list
crossrefs	cross-references of the enzyme in other databases	dict
genes	genes that encode the enzyme	dict
reactions	reactions catalysed by the enzyme	dict
organisms	organisms known to express the enzyme	dict
protein_type	type of the enzyme (complex or peptide)	str
component_of	complex proteins the enzyme makes part of	dict
components	monomers that are components of the enzyme	dict
uniprot status	status of the enzyme entry in uniprot database	str
uniprot product	name of the enzyme in uniprot database	str
uniprot function	functions of the enzyme in uniprot database	list
uniprot location	subcellular location of the enzyme from uniprot database	list
sequence	amino acid sequence of the enzyme	str
state	‘deprecated’ if enzyme is not in the new database version	str
database_version	database from which the enzyme data was retrieved	dict
timestamp	date and time of the document creation or update	datetime

## Sheet: gene
Gene
attribute name	attribute description	attribute type
entry_id	identifier of the gene in the database	str
common_name	name of the gene	str
synonyms	other names for the gene	list
crossrefs	cross-references of the gene in other databases	dict
reactions	reactions catalysed by enzymes encoded by the gene	dict
enzymes	enzymes encoded by the gene	dict
sequence	DNA sequence of the gene	str
state	‘deprecated’ if the gene is not in the new database version	str
database_version	database from which the gene data was retrieved	dict
timestamp	date and time of the document creation or update	datetime

## Sheet: pathway
Pathway
attribute name	attribute description	attribute type
entry_id	identifier of the pathway in the database	str
common_name	name of the pathway	str
synonyms	other names for the pathway	list
organisms	organisms that have the pathway	dict
reactions	reactions part of the pathway	dict
super_pathways	class pathways the pathway is part of	list
pathway_links	other pathways this pathway is linked to	dict
state	‘deprecated’ if pathway is not in the new database version	str
database_version	database from which the pathway data was retrieved	dict
timestamp	date and time of the document creation or update	datetime

## Sheet: organism
Organism
attribute name	attribute description	attribute type
entry_id	identifier of the organism in the database	str
common_name	common name of the organism	str
scientific_name	scientific name of the organism	str
taxid	taxonomy identifier of the organism	int
species	species of the organism	str
genus	genus of the organism	str
family	family of the organism	str
order	order of the organism	str
org_class	class of the organism	str
phylum	phylum of the organism	str
kingdom	kingdom of the organism	str
superkingdom	superkingdom of the organism	str
genes	genes of the organism	dict
enzymes	enzymes of the organism	dict
pathways	pathways of the organism	dict
database_version	database from which the organism data was retrieved	dict
timestamp	date and time of the document creation or update	datetime

## Sheet: metabolic model
Metabolic model
attribute name	attribute description	attribute type
model_id	identifier of the model in the database	str
oganism	name of the species	str
taxid	taxonomy identifier of the organism	int
year	year the model was reconstructed	int
author	name of the author who reconstructed the model	str
annotation	results of DIAMOND annotation	dict
genes	genes in the model	list
enzymes	enzymes in the model	list
reactions	reactions in the model	list
metabolites	metabolites in the model	list
pathways	pathways in the model	list
gprs	gene-reaction-rules in the model	list
timestamp	date and time of the document creation or update	datetime
