# Supplementary material for: A diel multi-tissue genome-scale metabolic model of Vitis vinifera
Source: PLoS Comput Biol. 2024 Oct 10;20(10):e1012506. doi: 10.1371/journal.pcbi.1012506 (PMC11495577; doi:10.1371/journal.pcbi.1012506)
Supplement: S4 File — (XLSX) [file pcbi.1012506.s004.xlsx]

## Sheet: Biomass
generic biomass (leaf and green berry):
R_biomass
reactants	AraGEM	Qsuber	mean	final values	macromolecule	stoichiometry
e-Protein	0.4785	0.4368	0.45765	0.401	Protein	0.401
e-Lipids	0.0105	0.1104	0.06045	0.08	Lipids	0.08
e-DNA	0.00468	0.0029	0.00379	0.003	DNA	0.003
e-RNA	0.00698	0.00367	0.005325	0.004	RNA	0.004
e-Carbohydrates	0.2256	0.4069	0.31625	0.25	Carbohydrates	0.25
e-Cofactor		0.0137	0.0137	0.012	Cofactor	0.012
e-Cellwall/ lignin	0.27376	0.0256	0.14968	0.25	Cell wall	0.25
WATER	from Yuan (2016): tomato					53.26
ATP	from Yuan (2016): tomato					53.26
products
ADP	from Yuan (2016): tomato					53.26
Pi	from Yuan (2016): tomato					53.26
e-Biomass						1
NOTE: at AraGEM, cellulose and xylose compose the cell wall; in the cork oak model these are in the carbohydrate reaction. This explains the differences in the percentages
stem:
R_biomass
reactants	leaf %	stem %	macromolecule	stoichiometry
e-Protein	0.401	0.142	Protein	0.142
e-Lipids	0.08	0.02	Lipids	0.02
e-DNA	0.003	0.001	DNA	0.001
e-RNA	0.004	0.002	RNA	0.002
e-Carbohydrates	0.25	0.3	Carbohydrates	0.3
e-Cofactor	0.012	0.005	Cofactor	0.005
e-Cellwall/ lignin	0.25	0.53	Cell wall	0.53
WATER				53.26
ATP				53.26
products
ADP				53.26
Pi				53.26
e-Biomass				1
NOTE: According to other plant models, we increase the % of carbohydrates and cell wall in the stem and decrease proteins and lipids
BERRY MATURE:
R_biomass
reactants	leaf %	berry %	macromolecule	stoichiometry
e-Protein	0.401	0.6	Protein	0.6
e-Lipids	0.08	0.04	Lipids	0.042
e-DNA	0.003	0.003	DNA	0.003
e-RNA	0.004	0.004	RNA	0.004
e-Carbohydrates	0.25	0.3	Carbohydrates	0.3
e-Cofactor	0.012	0.001	Cofactor	0.001
e-Cellwall/ lignin	0.25	0.05	Cell wall	0.05
WATER				53.26
ATP				53.26
products
ADP				53.26
Pi				53.26
e-Biomass				1
NOTE: According to the literature, we increase the % of sugars and proteins in the mature berry and decrease lipids and cell wall

## Sheet: Protein
R_e-Protein	biomass	0.401
Reactants	id	mmol/gDW	mmol/g-protein
Glutamyl-tRNA	Charged-GLT-tRNAs	0.204724	0.510534
Glycyl-tRNA(Gly)	Charged-GLY-tRNAs	0.202744	0.505596
L-Alanyl-tRNA(Ala)	Charged-ALA-tRNAs	0.199078	0.496454
L-Arginyl-tRNA(Arg)	Charged-ARG-tRNAs	0.162935	0.406322
L-Asparaginyl-tRNA(Asn)	Charged-ASN-tRNAs	0.134433	0.335244
L-Aspartyl-tRNA(Asp)	Charged-ASP-tRNAs	0.162076	0.40418
L-Cysteinyl-tRNA(Cys)	Charged-CYS-tRNAs	0.060973	0.152052
L-Glutaminyl-tRNA(Gln)	Charged-GLN-tRNAs	0.115313	0.287564
L-Histidyl-tRNA(His)	Charged-HIS-tRNAs	0.076533	0.190855
L-Isoleucyl-tRNA(Ile)	Charged-ILE-tRNAs	0.165596	0.412958
L-Leucyl-tRNA(Leu)	Charged-LEU-tRNAs	0.315777	0.787474
L-Lysyl-tRNA(Lys)	Charged-LYS-tRNAs	0.185574	0.462778
L-Methionyl-tRNA(Met)	Charged-MET-tRNAs	0.076311	0.190302
L-Phenylalanyl-tRNA(Phe)	Charged-PHE-tRNAs	0.127889	0.318925
L-Prolyl-tRNA(Pro)	Charged-PRO-tRNAs	0.151629	0.378127
L-Seryl-tRNA(Ser)	Charged-SER-tRNAs	0.278223	0.693823
L-Threonyl-tRNA(Thr)	Charged-THR-tRNAs	0.145354	0.362479
L-Tryptophanyl-tRNA(Trp)	Charged-TRP-tRNAs	0.041021	0.102297
L-Tyrosyl-tRNA(Tyr)	Charged-TYR-tRNAs	0.082863	0.206641
L-Valyl-tRNA(Val)	Charged-VAL-tRNAs	0.195632	0.48786
Products
e-Protein	e-Protein	0.401	1
Water	WATER	3.08468	7.69246
tRNA(Ala)	ALA-tRNAs	0.199078	0.496454
tRNA(Arg)	ARG-tRNAs	0.162935	0.406322
tRNA(Asn)	ASN-tRNAs	0.134433	0.335244
tRNA(Asp)	ASP-tRNAs	0.162076	0.40418
tRNA(Cys)	CYS-tRNAs	0.060973	0.152052
tRNA(Gln)	GLN-tRNAs	0.115313	0.287564
tRNA(Glu)	GLT-tRNAs	0.204724	0.510534
tRNA(Gly)	GLY-tRNAs	0.202744	0.505596
tRNA(His)	HIS-tRNAs	0.076533	0.190855
tRNA(Ile)	ILE-tRNAs	0.165596	0.412958
tRNA(Leu)	LEU-tRNAs	0.315777	0.787474
tRNA(Lys)	LYS-tRNAs	0.185574	0.462778
tRNA(Met)	MET-tRNAs	0.076311	0.190302
tRNA(Phe)	PHE-tRNAs	0.127889	0.318925
tRNA(Pro)	PRO-tRNAs	0.151629	0.378127
tRNA(Ser)	SER-tRNAs	0.278223	0.693823
tRNA(Thr)	THR-tRNAs	0.145354	0.362479
tRNA(Trp)	TRP-tRNAs	0.041021	0.102297
tRNA(Tyr)	TYR-tRNAs	0.082863	0.206641
tRNA(Val)	VAL-tRNAs	0.195632	0.48786
values calculated with e-Biomass tool

## Sheet: Nucleotides
R_e-DNA	biomass	0.003
Reactants	id	mmol/gDW	mmol/g-DNA
dTTP	TTP	0.001949	0.672054
dGTP	DGTP	0.001029	0.354889
dCTP	DCTP	0.00103	0.355012
dATP	DATP	0.001949	0.671974
Products
e-DNA	e-DNA	0.0029	1
PPI	PPI	0.005957	2.05393
R_e-RNA	biomass	0.004
Reactants	id	mmol/gDW	mmol/g-RNA
UTP	UTP	0.002182	0.589619
GTP	GTP	0.001693	0.457566
ATP	ATP	0.002123	0.573794
CTP	CTP	0.001472	0.397971
Products
e-RNA	e-RNA	0.0037	1
PPI	PPI	0.00747	2.01895
values calculated with e-Biomass tool

## Sheet: CellWall
R_e-Cellwall	biomass	0.25
Reactants		mmol/gDW	mmol/g-cellwall
4-coumaryl alcohol	COUMARYL-ALCOHOL	0.04	0.16	lignin
coniferyl alcohol	CONIFERYL-ALCOHOL	0.048	0.192	lignin
sinapyl alcohol	SINAPYL-ALCOHOL	0.056	0.224	lignin
UDP-D-xylose	UDP-D-XYLOSE	0.282	1.128
Cellulose	CELLULOSE	0.305	1.22
Products
e-CellWall	e-CellWall	0.25	1
UDP	UDP	0.731	2.924
values mmol/gDW: AraGEM

## Sheet: Lipids
R_e-Lipid	0.08 biomass
Reactants	id	mmol/gDW	mmol/g-lipid
1,2-Diacyl-3-beta-D-galactosyl-sn-glycerol (MGDG)	D-Galactosyl-12-diacyl-glycerols	0.0482236	0.602795
Digalactosyl-diacylglycerol (DGDG)	Galactosyl-galactosyl-diacyl-glycerols	0.0171872	0.214841
Sulfoquinovosyldiacylglycerol (SL)	SULFOQUINOVOSYLDIACYLGLYCEROL	0.00510376	0.063797
Phosphatidylcholine (PC)	PHOSPHATIDYLCHOLINE	0.0207461	0.259326
Phosphatidylethanolamine (PE)	L-1-PHOSPHATIDYL-ETHANOLAMINE	0.0079729	0.0996612
Phosphatidylglycerol (PG)	L-1-PHOSPHATIDYL-GLYCEROL	0.0143733	0.179666
Phosphatidate (PA)	L-PHOSPHATIDATE	0.00736596	0.0920745
1-Phosphatidyl-D-myo-inositol (PI)	L-1-phosphatidyl-inositols	0.00537964	0.0672454
Products
e-Lipid	e-Lipid	0.08	1
values mmol/gDW and components: from Qsuber
lipid excluded (not in the model)
R_FattyAcid-RXN	(data from grape seeds)	https://doi.org/10.1016/j.foodres.2019.108556
Reactants	formula	MW (g/mol)	fraction			MW of each FA
LINOLEIC_ACID	C18H31O2	279.44	0.55			153.692
OLEATE-CPD	C18H33O2	281.46	0.21			59.1066
PALMITATE	C16H31O2	255.42	0.13			33.2046
STEARIC_ACID	C18H35O2	283.47	0.1			28.347
LINOLENIC_ACID	C18H29O2	278.22	0.01			2.7822
percentage of fatty acid in grape seeds									mean
Linoleic acid (C18:2)	LINOLEIC_ACID	38.34	29.76	38.74		53.09	29.07	46.42	39.2367
Oleic acid (C18:1)	OLEATE-CPD	16.56	19.76	18.02		14.32	34.07	20.79	20.5867
Palmitic acid (C16:0)	PALMITATE	18.89	16.69	15.18		14.42	12.99	12.47	15.1067
Stearic acid (C18:0)	STEARIC_ACID	14.46	16.74	15.32		9.83	15.66	10.54	13.7583
Linolenic acid (C18:3)	LINOLENIC_ACID	0.94	1.5	1.38		1.33	0.57	1.18	1.15

## Sheet: Carbohydrates
R_e-Carbohydrates	biomass	0.25
Reactants	id	mmol/gDW	mmol/g-carbohydrates
UDP-Glucose	CPD-12575	0.053	0.212
Fructose	BETA-D-FRUCTOSE	0.04	0.16
Sucrose	SUCROSE	0.001	0.004
Starch	Starch	0.09	0.36
Tartrate	TARTRATE	0.073	0.292
Malate	MAL	0.03	0.12
Succinate	SUC	0.006	0.024
Citrate	CIT	0.004	0.016
Products
e-Carbohydrate	e-Carbohydrate	0.25	1
UDP	UDP	0.053	0.212
values mmol/gDW: AraGEM and Qsuber; literature
BERRY MATURE:
Reactants	id	mmol/gDW	mmol/g-carbohydrates
UDP-Glucose	CPD-12575	0.11	0.44
Fructose	BETA-D-FRUCTOSE	0.08	0.32
Sucrose	SUCROSE	0.0025	0.01
Starch	Starch	0.09	0.36
Tartrate	TARTRATE	0.0075	0.03
Malate	MAL	0.005	0.02
Succinate	SUC	0.00125	0.005
Citrate	CIT	0.0005	0.002
malvidin-3-O-D-glucoside	CPD-15196	0.055	0.22
petunidin-3-O-D-glucoside	CPD-22375	0.025	0.1
delphinidin-3-O-glucoside	CPD-7117	0.00875	0.035
peonidin 3-O-glucoside	CPD-10501	0.0275	0.11
cyanidin-3-O-galactoside	CPD-14998	0.00125	0.005
myricetin	MYRICETIN	0.01	0.04
myricetin 3-O-glucoside	CPD-14843	0.01	0.04
laricitrin	CPD-8605	0.005	0.02
putrescine	PUTRESCINE	0.002	0.008
Products
e-Carbohydrate	e-Carbohydrate	0.25	1
UDP	UDP	0.053	0.212

## Sheet: Cofactors
R_e-Cofactors	0.012 biomass	20
Reactants	id	MW (g/mol)	g/g-cofactor	mmol/g-cofactor
NADP+	NADP	744.41	0.0006	0.000806007
FAD	FAD	785.55	0.0006	0.000763796
coenzyme A	CO-A	767.53	0.0006	0.000781728
S-Adenosyl-L-methionine	S-ADENOSYLMETHIONINE	398.44	0.0006	0.00150587
NAD+	NAD	664.43	0.0006	0.00090303
riboflavin 5'-phosphate	FMN	456.34	0.0006	0.00131481
glutathione	GLUTATHIONE	307.32	0.0006	0.00195236
ascorbate	ASCORBATE	176.12	0.0006	0.00340677
tetrahydrofolate	THF	445.43	0.0006	0.00134701
10-formyltetrahydrofolate	10-FORMYL-THF	473.44	0.0006	0.00126732
5-methyltetrahydrofolate	5-METHYL-THF	459.45	0.0006	0.00130591
5,10-methenyltetrahydrofolate	5-10-METHENYL-THF	456.43	0.0006	0.00131455
pantetheine 4'-phosphate	PANTETHEINE-P	358.35	0.0006	0.00167434
heme	PROTOHEME	616.49	0.0006	0.000973252
biotin	BIOTIN	244.31	0.0006	0.0024559
chlorophyll a	CHLOROPHYLL-A	893.489	0.0006	0.000671525
chlorophyll b	CHLOROPHYLL-B	907.472	0.0006	0.000661177
ubiquinol-9	CPD-9957	797.24	0.0006	0.000752596
ubiquinol-10	CPD-9958	865.359	0.0006	0.000693354
plastoquinol-9	CPD-12829	751.217	0.0006	0.000798704
Products
e-Cofactor	e-Cofactor		1
cofactors excluded
beta-Carotene	CPD1F-129	536.873
Lutein	CPD1F-119	568.871
Zeaxanthin	CPD1F-130	568.871
Antheraxanthin	CPD1F-131	584.871
Violaxanthin	CPD1F-133	600.87
Neoxanthin	CPD1F-135	600.87
Folinic acid	5-FORMYL-THF	473.44
Phylloquinol	CPD-12831	452.71
Thiamin diphosphate	THIAMINE-PYROPHOSPHATE	425.31
Pyridoxal phosphate	PYRIDOXAL_PHOSPHATE	247.14
riboflavin	RIBOFLAVIN	376.36
alpha-tocopherol	ALPHA-TOCOPHEROL	430.7
