# Supplementary material for: A diel multi-tissue genome-scale metabolic model of Vitis vinifera
Source: PLoS Comput Biol. 2024 Oct 10;20(10):e1012506. doi: 10.1371/journal.pcbi.1012506 (PMC11495577; doi:10.1371/journal.pcbi.1012506)
Supplement: S5 File — (XLSX) [file pcbi.1012506.s005.xlsx]

## Sheet: Folha1
		number of reactions					number of reactions tissue / number of reactions generic)
pathway id	pathway name	generic	leaf	stem	berry_green	berry_mature	leaf_fraction	stem_fraction	berryg_fraction	berrym_fraction
PWY-5885	wax esters biosynthesis II	2	2	2	2	2	1	1	1	1
PHOSLIPSYN2-PWY	superpathway of phospholipid biosynthesis II (plants)	9	9	9	9	9	1	1	1	1
PWY-7856	heme a biosynthesis	1	1	1	1	1	1	1	1	1
PWY-7578	phycoviolobilin biosynthesis	1	1	1	1	1	1	1	1	1
GALACTARDEG-PWY	D-galactarate degradation I	1	1	1	1	1	1	1	1	1
PYRUVDEHYD-PWY	pyruvate decarboxylation to acetyl CoA	6	6	6	6	6	1	1	1	1
PWY-6534	phenylethylamine degradation II	1	1	1	1	1	1	1	1	1
PWY-5531	3,8-divinyl-chlorophyllide a biosynthesis II (anaerobic)	5	4	4	4	4	0.8	0.8	0.8	0.8
PWY2B4Q-2	GDP-N-formyl-&alpha;-D-perosamine biosynthesis	2	2	2	2	2	1	1	1	1
PWY-6892	thiazole component of thiamine diphosphate biosynthesis I	3	3	3	3	3	1	1	1	1
PWY-6596	adenosine nucleotides degradation I	8	8	8	8	8	1	1	1	1
PYRIDNUCSAL-PWY	NAD salvage pathway I (PNC VI cycle)	6	6	6	6	6	1	1	1	1
PWY-6381	bisucaberin biosynthesis	1	1	1	1	1	1	1	1	1
BETSYN-PWY	glycine betaine biosynthesis I (Gram-negative bacteria)	6	6	6	6	6	1	1	1	1
PWY-5691	urate conversion to allantoin I	5	5	5	5	5	1	1	1	1
PWY-5741	ethylmalonyl-CoA pathway	4	4	4	4	4	1	1	1	1
PWY-6906	chitin derivatives degradation	1	1	1	1	1	1	1	1	1
PWY-6151	S-adenosyl-L-methionine salvage I	5	5	5	5	5	1	1	1	1
CITRULLINE-DEG-PWY	L-citrulline degradation	2	2	2	2	2	1	1	1	1
ALACAT2-PWY	L-alanine degradation II (to D-lactate)	7	6	6	6	6	0.857143	0.857143	0.857143	0.857143
PWY-6167	flavin biosynthesis II (archaea)	7	7	7	7	7	1	1	1	1
PWY-7436	vitamin E biosynthesis (tocotrienols)	6	5	5	5	3	0.833333	0.833333	0.833333	0.5
PWY66-380	estradiol biosynthesis I (via estrone)	3	3	3	3	3	1	1	1	1
PWY18C3-16	acylsucrose biosynthesis (Solanum habrochaites)	2	1	0	0	0	0.5	0	0	0
PWY-5176	coumarin biosynthesis (via 2-coumarate)	1	1	1	1	1	1	1	1	1
PWY-7994	dolabralexins biosynthesis	1	1	1	1	1	1	1	1	1
SAM-PWY	S-adenosyl-L-methionine biosynthesis	1	1	1	1	1	1	1	1	1
PWY-8002	4-coumarate degradation (aerobic)	2	2	2	2	2	1	1	1	1
PWYQT-4449	polyisoprenoid biosynthesis	7	7	7	6	6	1	1	0.857143	0.857143
PWY-1781	&beta;-alanine degradation II	1	1	1	1	1	1	1	1	1
PWY-5142	acyl-[acyl-carrier protein] thioesterase pathway	1	1	1	1	1	1	1	1	1
PWY-6969	TCA cycle V (2-oxoglutarate synthase)	18	17	17	17	17	0.944444	0.944444	0.944444	0.944444
PWY-5320	kaempferol glycoside biosynthesis (Arabidopsis)	4	4	3	3	3	1	0.75	0.75	0.75
PWYQT-4475	glucosinolate biosynthesis from hexahomomethionine	4	0	3	0	0	0	0.75	0	0
PWY-5076	L-leucine degradation III	1	1	1	1	1	1	1	1	1
PWY-6433	hydroxylated fatty acid biosynthesis (plants)	5	5	5	5	5	1	1	1	1
4-HYDROXYMANDELATE-DEGRADATION-PWY	4-hydroxymandelate degradation	1	1	1	1	1	1	1	1	1
PWY-6707	gallate biosynthesis	6	5	5	5	5	0.833333	0.833333	0.833333	0.833333
PWY-6405	Rapoport-Luebering glycolytic shunt	2	2	2	2	2	1	1	1	1
PWY-7761	NAD salvage pathway II (PNC IV cycle)	5	5	5	5	5	1	1	1	1
PWY-7991	toxoflavin biosynthesis	4	4	4	4	4	1	1	1	1
AMMASSIM-PWY	ammonia assimilation cycle III	6	6	6	6	6	1	1	1	1
UDPNACETYLGALSYN-PWY	UDP-N-acetyl-D-glucosamine biosynthesis II	9	9	9	9	9	1	1	1	1
PWY-7731	superpathway of photosynthetic hydrogen production	1	1	1	1	1	1	1	1	1
PWY-6837	fatty acid beta-oxidation V (unsaturated, odd number, di-isomerase-dependent)	8	8	8	8	8	1	1	1	1
PWY-6943	testosterone and androsterone degradation to androstendione (aerobic)	1	1	0	0	1	1	0	0	1
PWY-5690	TCA cycle II (plants and fungi)	19	19	19	19	19	1	1	1	1
PWY3O-4106	NAD salvage pathway IV (from nicotinamide riboside)	1	1	1	1	1	1	1	1	1
LIPAS-PWY	triacylglycerol degradation	4	2	2	2	2	0.5	0.5	0.5	0.5
PWY-3561	choline biosynthesis III	4	4	4	4	4	1	1	1	1
PWY-5676	acetyl-CoA fermentation to butanoate	4	4	4	4	4	1	1	1	1
TRPSYN-PWY	L-tryptophan biosynthesis	12	12	12	12	12	1	1	1	1
SERDEG-PWY	L-serine degradation	3	2	2	2	2	0.666667	0.666667	0.666667	0.666667
PWY-5315	N-methyl-&Delta;1-pyrrolinium cation biosynthesis	2	2	2	2	2	1	1	1	1
PWY-7055	daphnetin modification	1	0	0	0	0	0	0	0	0
PWY-6695	oxalate degradation II	2	2	2	2	2	1	1	1	1
PWY-5196	factor 430 biosynthesis	3	3	1	3	3	1	0.333333	1	1
PWY-4702	phytate degradation I	4	4	4	4	4	1	1	1	1
CODH-PWY	reductive acetyl coenzyme A pathway I (homoacetogenic bacteria)	10	10	10	10	10	1	1	1	1
PWY1F-467	phenylpropanoid biosynthesis, initial reactions	4	4	4	4	4	1	1	1	1
PWY-699	brassinosteroid biosynthesis I	19	18	11	18	13	0.947368	0.578947	0.947368	0.684211
PWY-5163	p-cumate degradation to 2-hydroxypentadienoate	1	1	1	1	1	1	1	1	1
PWY-5104	L-isoleucine biosynthesis IV	6	6	6	6	6	1	1	1	1
PWY-7158	L-phenylalanine degradation V	1	1	1	1	1	1	1	1	1
PWY-6899	base-degraded thiamine salvage	1	1	1	1	1	1	1	1	1
PWY-6515	phloridzin biosynthesis	3	3	3	3	3	1	1	1	1
PWY-8142	L-ascorbate biosynthesis VI (plants, myo-inositol pathway)	3	0	0	0	0	0	0	0	0
PWY-7559	glutathione degradation (DUG pathway)	4	4	4	4	4	1	1	1	1
PWY-3641	L-carnitine degradation II	2	2	2	2	2	1	1	1	1
PWY-7587	oleate biosynthesis III (cyanobacteria)	1	1	1	1	1	1	1	1	1
PWY-5272	abscisic acid degradation by glucosylation	1	1	1	1	1	1	1	1	1
1CMET2-PWY	folate transformations III (E. coli)	15	15	15	15	15	1	1	1	1
PWY-5826	hypoglycin biosynthesis	2	2	2	2	2	1	1	1	1
PWYQT-4432	glutathione degradation	3	3	3	3	3	1	1	1	1
PWY-6019	pseudouridine degradation	2	1	1	2	1	0.5	0.5	1	0.5
PWY-5105	hesperitin glycoside biosynthesis	2	0	1	0	0	0	0.5	0	0
PWY-7874	L-threonate degradation	1	0	1	1	1	0	1	1	1
PWY-6352	3-phosphoinositide biosynthesis	9	9	9	9	9	1	1	1	1
PWY-8189	L-alanine degradation V (oxidative Stickland reaction)	3	3	3	3	3	1	1	1	1
PWY-6978	plastoquinol-9 biosynthesis II	3	3	3	3	3	1	1	1	1
PWY-6370	ascorbate recycling (cytosolic)	10	10	10	10	10	1	1	1	1
SUCROSEUTIL2-PWY	sucrose degradation VII (sucrose 3-dehydrogenase)	2	2	2	2	2	1	1	1	1
PWY-7341	superpathway of hyoscyamine and scopolamine biosynthesis	4	1	1	1	1	0.25	0.25	0.25	0.25
PWY-7550	ergothioneine biosynthesis II (fungi)	1	1	1	1	1	1	1	1	1
P21-PWY	pentose phosphate pathway (partial)	6	6	6	6	6	1	1	1	1
TRPKYNCAT-PWY	L-tryptophan degradation IV (via indole-3-lactate)	1	0	1	0	1	0	1	0	1
ARGDEG-III-PWY	L-arginine degradation IV (arginine decarboxylase/agmatine deiminase pathway)	3	3	3	3	3	1	1	1	1
PWY-4041	&gamma;-glutamyl cycle	3	3	3	3	3	1	1	1	1
PWY-8191	cholesterol biosynthesis (algae, late side-chain reductase)	5	3	3	3	3	0.6	0.6	0.6	0.6
PWY-6606	guanosine nucleotides degradation II	2	2	2	2	2	1	1	1	1
PWY-3301	sinapate ester biosynthesis	4	3	2	1	1	0.75	0.5	0.25	0.25
PWY-6668	(E,E)-4,8,12-trimethyltrideca-1,3,7,11-tetraene biosynthesis	1	0	0	0	0	0	0	0	0
PWY-8030	coptisine biosynthesis	1	0	0	0	0	0	0	0	0
PWY0-862	(5Z)-dodecenoate biosynthesis I	1	1	1	1	1	1	1	1	1
PWY18C3-13	cis-abienol biosynthesis	1	0	0	0	0	0	0	0	0
PWY-5710	capsaicin biosynthesis	6	4	6	4	4	0.666667	1	0.666667	0.666667
PWY-5271	abscisic acid degradation to phaseic acid	1	1	1	1	0	1	1	1	0
QUINATEDEG-PWY	quinate degradation I	2	2	2	2	2	1	1	1	1
PWY-6973	dTDP-&alpha;-D-olivose, dTDP-&alpha;-D-oliose and dTDP-&alpha;-D-mycarose biosynthesis	1	1	1	1	1	1	1	1	1
PWY-361	phenylpropanoid biosynthesis	21	20	21	21	16	0.952381	1	1	0.761905
PWY-6270	isoprene biosynthesis I	1	1	0	0	0	1	0	0	0
PWY-5189	tetrapyrrole biosynthesis II (from glycine)	3	3	3	3	3	1	1	1	1
PWY-2021	indole-3-acetate inactivation IV	1	0	0	1	1	0	0	1	1
DETOX1-PWY	superoxide radicals degradation	5	5	5	5	5	1	1	1	1
PWY-7953	UDP-N-acetylmuramoyl-pentapeptide biosynthesis III (meso-diaminopimelate containing)	5	0	0	0	0	0	0	0	0
PWY-7470	phosphatidylcholine biosynthesis VII	2	2	2	2	2	1	1	1	1
PWY-7409	phospholipid remodeling (phosphatidylethanolamine, yeast)	1	1	1	1	1	1	1	1	1
PWY-5037	caffeine biosynthesis I	3	0	0	0	2	0	0	0	0.666667
PWY4FS-12	VTC2 cycle	4	4	4	4	4	1	1	1	1
PWY-7820	teichuronic acid biosynthesis (B. subtilis 168)	2	2	1	2	2	1	0.5	1	1
PWY-6465	&omega;-hydroxylation of caprate and laurate	6	4	4	4	4	0.666667	0.666667	0.666667	0.666667
PWY-5130	2-oxobutanoate degradation I	2	0	1	1	1	0	0.5	0.5	0.5
PWY-7656	Spodoptera littoralis pheromone biosynthesis	5	3	3	3	3	0.6	0.6	0.6	0.6
PWYDQC-4	indole-3-acetate biosynthesis I	2	2	1	2	2	1	0.5	1	1
PWY-6257	curcumene biosynthesis	1	0	0	0	0	0	0	0	0
PWY-5791	1,4-dihydroxy-2-naphthoate biosynthesis II (plants)	8	5	3	3	2	0.625	0.375	0.375	0.25
PWY-7260	delphinidin diglucoside biosynthesis (acyl-glucose dependent)	2	2	2	2	2	1	1	1	1
PWY-2464	(-)-maackiain biosynthesis	2	0	1	1	1	0	0.5	0.5	0.5
PWY1F-FLAVSYN	flavonoid biosynthesis	6	6	6	6	6	1	1	1	1
PWY-3461	L-tyrosine biosynthesis II	6	6	6	6	6	1	1	1	1
PWY-7687	stipitatate biosynthesis	1	1	1	1	1	1	1	1	1
PWY-5026	indole-3-acetate biosynthesis V (bacteria and fungi)	1	0	0	0	0	0	0	0	0
PWY-5751	phenylethanol biosynthesis	3	2	2	2	2	0.666667	0.666667	0.666667	0.666667
PWY-5811	indole-3-acetate inactivation VII	1	0	0	1	1	0	0	1	1
PWY-4841	UDP-&alpha;-D-glucuronate biosynthesis (from myo-inositol)	2	1	1	1	1	0.5	0.5	0.5	0.5
PWY-4722	creatinine degradation II	1	0	0	1	1	0	0	1	1
ASPARTATESYN-PWY	L-aspartate biosynthesis	3	3	3	3	3	1	1	1	1
PWY-7218	photosynthetic 3-hydroxybutanoate biosynthesis (engineered)	8	8	8	8	8	1	1	1	1
PWY-8238	24-epi-campesterol, fucosterol, and clionasterol biosynthesis (diatoms)	12	9	8	9	8	0.75	0.666667	0.75	0.666667
PWY-8360	hectochlorin biosynthesis	1	0	0	0	0	0	0	0	0
PWY-7183	pyrimidine nucleobases salvage I	1	1	1	1	1	1	1	1	1
TCA	TCA cycle I (prokaryotic)	18	18	18	18	18	1	1	1	1
PWY-8276	4-aminobenzoate biosynthesis II	2	2	2	2	2	1	1	1	1
PWY-7338	10-trans-heptadecenoyl-CoA degradation (reductase-dependent, yeast)	1	1	1	1	1	1	1	1	1
PWY-7679	anthocyanidin acylglucoside and acylsambubioside biosynthesis	2	1	0	1	0	0.5	0	0.5	0
PWY-6054	dimethylsulfoniopropanoate biosynthesis I (Wollastonia)	1	1	1	1	1	1	1	1	1
PWY-8071	N-3-oxalyl-L-2,3-diaminopropanoate biosynthesis	3	3	3	3	3	1	1	1	1
PWY-4984	urea cycle	6	6	6	6	6	1	1	1	1
PWY-8188	L-alanine degradation VI (reductive Stickland reaction)	4	3	3	3	3	0.75	0.75	0.75	0.75
PWY-3041	monoterpene biosynthesis	1	0	0	0	0	0	0	0	0
PWY-6910	hydroxymethylpyrimidine salvage	2	2	2	2	2	1	1	1	1
PWY-7721	methyl phomopsenoate biosynthesis	4	4	4	3	3	1	1	0.75	0.75
PWY-5975	furaneol and mesifurane biosynthesis	3	2	1	2	3	0.666667	0.333333	0.666667	1
HEXPPSYN-PWY	hexaprenyl diphosphate biosynthesis	1	1	1	1	1	1	1	1	1
KETOGLUCONMET-PWY	ketogluconate metabolism	1	1	1	1	1	1	1	1	1
PWY-6909	thiazole biosynthesis III (eukaryotes)	2	2	2	2	2	1	1	1	1
PWY-5036	gibberellin biosynthesis II (early C-3 hydroxylation)	5	4	4	4	4	0.8	0.8	0.8	0.8
PWY-6458	benzoyl-CoA biosynthesis	3	3	3	3	3	1	1	1	1
PWY-5269	cardiolipin biosynthesis II	7	7	7	7	7	1	1	1	1
PWY66-201	nicotine degradation IV	4	0	0	0	0	0	0	0	0
PWY66-429	fatty acid biosynthesis initiation (mitochondria)	4	3	3	3	3	0.75	0.75	0.75	0.75
LCYSDEG-PWY	L-cysteine degradation II	3	2	2	2	2	0.666667	0.666667	0.666667	0.666667
PWY0-1565	D-lactate to cytochrome bo oxidase electron transfer	1	1	1	1	1	1	1	1	1
PWY-5942	trans-lycopene biosynthesis I	1	1	1	1	1	1	1	1	1
PWY-2321	formononetin biosynthesis	2	2	1	2	1	1	0.5	1	0.5
PWY-702	L-methionine biosynthesis II (plants)	9	8	8	8	8	0.888889	0.888889	0.888889	0.888889
PWY-6051	2,4,6-trinitrotoluene degradation	6	6	0	0	0	1	0	0	0
PWY-5697	allantoin degradation to ureidoglycolate I (urea producing)	1	1	1	1	1	1	1	1	1
PWY-5169	cyanuric acid degradation II	1	0	0	0	0	0	0	0	0
PWY-7342	superpathway of nicotine biosynthesis	4	3	3	3	3	0.75	0.75	0.75	0.75
PWY-7579	phycourobilin biosynthesis	1	1	1	1	1	1	1	1	1
PWY-6697	oxalate degradation IV	1	1	1	1	0	1	1	1	0
PWY-6282	palmitoleate biosynthesis I (from (5Z)-dodec-5-enoate)	1	1	1	1	1	1	1	1	1
PWY-6279	myxol-2' fucoside biosynthesis	1	1	0	1	1	1	0	1	1
PWY-1822	indole-3-acetate activation I	2	0	1	2	1	0	0.5	1	0.5
PWY-7473	avenacin A-1 biosynthesis	1	0	1	1	0	0	1	1	0
PWY-5738	GDP-6-deoxy-D-talose biosynthesis	2	2	2	2	2	1	1	1	1
PWY-5806	all-trans-decaprenyl diphosphate biosynthesis	1	1	1	1	1	1	1	1	1
PWY-7119	ceramide and sphingolipid recycling and degradation (yeast)	11	11	11	11	11	1	1	1	1
PWY-5061	6,7,4'-trihydroxyisoflavone biosynthesis	2	1	0	1	0	0.5	0	0.5	0
PWY-8301	S-(6-hydroxy-4-methylhexan-4-yl)-L-cysteinylglycine biosynthesis	2	2	2	2	2	1	1	1	1
PWY-83	monolignol glucosides biosynthesis	2	2	0	2	0	1	0	1	0
POLYAMINSYN3-PWY	superpathway of polyamine biosynthesis II	3	3	3	3	3	1	1	1	1
P23-PWY	reductive TCA cycle I	15	15	15	15	15	1	1	1	1
PWY-6372	1D-myo-inositol hexakisphosphate biosynthesis IV (Dictyostelium)	4	4	4	4	4	1	1	1	1
PWY-7270	L-methionine salvage cycle II (plants)	1	1	0	1	0	1	0	1	0
PWY-7376	cob(II)yrinate a,c-diamide biosynthesis II (late cobalt incorporation)	2	2	0	2	2	1	0	1	1
PWY-7458	violdelphin biosynthesis	6	6	6	6	6	1	1	1	1
PWY-6861	the visual cycle I (vertebrates)	2	2	2	2	2	1	1	1	1
PWY-5160	rose anthocyanin biosynthesis I (via cyanidin 5-O-&beta;-D-glucoside)	2	0	0	0	0	0	0	0	0
PWY-7859	jasmonoyl-L-isoleucine inactivation	3	2	2	3	3	0.666667	0.666667	1	1
PWY-6277	superpathway of 5-aminoimidazole ribonucleotide biosynthesis	6	6	5	5	6	1	0.833333	0.833333	1
PWY-5672	ginsenosides biosynthesis	5	2	2	1	0	0.4	0.4	0.2	0
PWY-6703	preQ0 biosynthesis	1	1	1	1	1	1	1	1	1
PWY-6196	D-serine metabolism	3	3	3	3	0	1	1	1	0
PWY-8151	cholesterol degradation to androstenedione III (anaerobic)	1	0	0	0	0	0	0	0	0
PWY-7943	lycopadiene biosynthesis	1	1	1	1	1	1	1	1	1
PWY-7612	chaetoglobosin A biosynthesis	2	2	2	2	2	1	1	1	1
LARABITOLUTIL-PWY	xylitol degradation I	1	1	1	1	1	1	1	1	1
PWYQT-94	superpathway of polyamine biosynthesis	2	2	2	2	2	1	1	1	1
PWY-7425	2-chloroacrylate degradation I	3	3	3	3	3	1	1	1	1
PWY-6383	mono-trans, poly-cis decaprenyl phosphate biosynthesis	5	5	5	5	5	1	1	1	1
PWY-5108	L-isoleucine biosynthesis V	3	3	3	3	3	1	1	1	1
PWY-7181	pyrimidine deoxyribonucleosides degradation	2	2	2	2	2	1	1	1	1
UDPNAGSYN-PWY	UDP-N-acetyl-D-glucosamine biosynthesis I	4	4	4	4	4	1	1	1	1
HCAMHPDEG-PWY	3-phenylpropanoate and 3-(3-hydroxyphenyl)propanoate degradation to 2-hydroxypentadienoate	1	0	0	0	0	0	0	0	0
XYLCAT-PWY	D-xylose degradation I	2	2	2	2	2	1	1	1	1
PWY-6949	DIBOA-glucoside biosynthesis	2	2	2	2	2	1	1	1	1
PWY-8053	anandamide biosynthesis II	8	4	4	8	4	0.5	0.5	1	0.5
PWY-6453	stigma estolide biosynthesis	8	8	5	6	6	1	0.625	0.75	0.75
PWY-3462	L-phenylalanine biosynthesis II	6	6	6	6	6	1	1	1	1
PWY-6502	oxidized GTP and dGTP detoxification	2	0	0	0	0	0	0	0	0
COLANSYN-PWY	colanic acid building blocks biosynthesis	1	1	1	1	1	1	1	1	1
PWY-735	jasmonic acid biosynthesis	19	19	18	19	17	1	0.947368	1	0.894737
PWY-2941	L-lysine biosynthesis II	6	6	6	6	6	1	1	1	1
PWY-7979	protein O-mannosylation III (mammals, core M3)	1	1	1	1	1	1	1	1	1
PWY-7494	choline degradation IV	4	4	4	4	4	1	1	1	1
GLUDEG-I-PWY	GABA shunt I	2	2	2	2	2	1	1	1	1
PWY-5097	L-lysine biosynthesis VI	7	7	7	7	7	1	1	1	1
PWY-2582	brassinosteroid biosynthesis II	22	21	7	21	9	0.954545	0.318182	0.954545	0.409091
PWY-3961	phosphopantothenate biosynthesis II	1	1	1	1	1	1	1	1	1
PWY-7746	mycobacterial sulfolipid biosynthesis	1	1	1	1	1	1	1	1	1
METHYLGALLATE-DEGRADATION-PWY	methylgallate degradation	3	3	3	3	3	1	1	1	1
PWY-7213	wogonin metabolism	1	1	1	1	1	1	1	1	1
PWY-6066	IAA biosynthesis VII	2	2	2	2	2	1	1	1	1
PWY-6834	spermidine biosynthesis III	4	4	4	4	4	1	1	1	1
PWY-6239	luteolin glycosides biosynthesis	1	1	1	1	1	1	1	1	1
PWY-7420	monoacylglycerol metabolism (yeast)	4	3	3	3	3	0.75	0.75	0.75	0.75
PWY-8011	L-serine biosynthesis II	9	9	9	9	9	1	1	1	1
PWY-8084	daurichromenate biosynthesis	1	1	0	1	1	1	0	1	1
PWY-7709	(3R)-linalool biosynthesis	4	3	3	3	3	0.75	0.75	0.75	0.75
PWY-6397	mycolyl-arabinogalactan-peptidoglycan complex biosynthesis	1	1	1	1	1	1	1	1	1
PWY-6965	methylamine degradation II	1	1	1	1	1	1	1	1	1
PWY-7045	mithramycin biosynthesis	1	1	1	1	1	1	1	1	1
PWY-3341	L-proline biosynthesis III	11	11	11	11	11	1	1	1	1
PWY-6645	labdane-type diterpenes biosynthesis	1	0	0	0	0	0	0	0	0
PWY-7111	pyruvate fermentation to isobutanol (engineered)	3	3	3	3	3	1	1	1	1
PWY-7995	tricin biosynthesis	3	1	2	1	0	0.333333	0.666667	0.333333	0
PWY-116	coniferin metabolism	2	2	2	2	1	1	1	1	0.5
PWY4FS-8	phosphatidylglycerol biosynthesis II (non-plastidic)	6	6	6	6	6	1	1	1	1
PWY-7377	cob(II)yrinate a,c-diamide biosynthesis I (early cobalt insertion)	2	2	0	2	2	1	0	1	1
PWY-6840	homoglutathione biosynthesis	2	2	2	2	2	1	1	1	1
PWY-7117	C4 photosynthetic carbon assimilation cycle, PEPCK type	17	17	15	17	17	1	0.882353	1	1
PWY-5317	hyoscyamine and scopolamine biosynthesis	6	3	3	3	3	0.5	0.5	0.5	0.5
PWY-3981	&beta;-alanine biosynthesis I	2	2	2	2	2	1	1	1	1
PWY-7764	chlorophyll a biosynthesis III	1	1	1	1	1	1	1	1	1
PWY-6683	assimilatory sulfate reduction III	2	2	2	2	2	1	1	1	1
PWY-6040	chlorogenic acid biosynthesis II	5	5	5	5	2	1	1	1	0.4
PWY-7143	kaempferol gentiobioside biosynthesis	1	1	1	1	1	1	1	1	1
PWY-7255	ergothioneine biosynthesis I (bacteria)	2	2	2	2	2	1	1	1	1
PWY-7171	flavonol acylglucoside biosynthesis II - isorhamnetin derivatives	2	2	2	2	2	1	1	1	1
PWY-6440	spermine and spermidine degradation II	4	0	0	0	0	0	0	0	0
PWY-7791	UMP biosynthesis III	10	10	10	8	8	1	1	0.8	0.8
GLUTORN-PWY	L-ornithine biosynthesis I	9	9	9	9	9	1	1	1	1
PWY-7141	(3S)-linalool biosynthesis	5	3	3	3	3	0.6	0.6	0.6	0.6
PWY-8225	GDP-N-acetyl-&alpha;-D-perosamine biosynthesis	2	2	2	2	2	1	1	1	1
PWY-5375	&alpha;-eleostearate biosynthesis	1	1	0	0	0	1	0	0	0
PWY-8179	platensimycin biosynthesis	3	3	3	3	3	1	1	1	1
PWY-7517	brassicicene C biosynthesis	1	1	1	1	1	1	1	1	1
PWY-7174	S-methyl-5-thio-&alpha;-D-ribose 1-phosphate degradation II	1	1	1	1	1	1	1	1	1
PWY-5086	chlorophyll a biosynthesis I	2	2	2	2	2	1	1	1	1
PWY-5151	L-tyrosine degradation II	1	1	0	0	1	1	0	0	1
PWY-5339	chalcone 2'-O-glucoside biosynthesis	1	0	0	0	0	0	0	0	0
PWY-7140	myricetin gentiobioside biosynthesis	1	1	1	1	1	1	1	1	1
PWY-6917	vernolate biosynthesis III	6	6	6	6	5	1	1	1	0.833333
PWY-5944	zeaxanthin biosynthesis	2	2	2	2	0	1	1	1	0
PWY4FS-7	phosphatidylglycerol biosynthesis I (plastidic)	6	6	6	6	6	1	1	1	1
PWY-6360	flavonol glucosylation I	2	2	2	2	2	1	1	1	1
PWY-2002	isoflavonoid biosynthesis I	4	4	3	4	3	1	0.75	1	0.75
PWY-6623	salicylate glucosides biosynthesis II	1	1	1	1	1	1	1	1	1
PWY-7029	terminal olefins biosynthesis II	1	0	0	0	0	0	0	0	0
PWY-8398	&alpha;-linolenate metabolites biosynthesis	2	2	2	2	1	1	1	1	0.5
PWY-6455	vancomycin resistance II	4	4	4	4	0	1	1	1	0
PWY3O-355	stearate biosynthesis III (fungi)	6	6	6	6	6	1	1	1	1
ETOH-ACETYLCOA-ANA-PWY	ethanol degradation I	1	1	1	1	1	1	1	1	1
PWY-2181	free phenylpropanoid acid biosynthesis	4	3	3	3	1	0.75	0.75	0.75	0.25
PWY4LZ-81	Organic Nitrogen Assimilation	11	11	10	11	11	1	0.909091	1	1
FAO-PWY	fatty acid &beta;-oxidation I (generic)	8	8	8	8	8	1	1	1	1
PWY-6731	starch degradation III	2	2	2	2	2	1	1	1	1
PWY-8125	mevalonate pathway IV (archaea)	10	10	10	10	10	1	1	1	1
P124-PWY	Bifidobacterium shunt	24	23	24	24	23	0.958333	1	1	0.958333
PWY-7066	glycyrrhetinate biosynthesis	6	5	6	6	5	0.833333	1	1	0.833333
PWY1A0-6325	actinorhodin biosynthesis	2	2	2	2	2	1	1	1	1
GLYSYN-THR-PWY	glycine biosynthesis IV	2	2	2	2	2	1	1	1	1
TRESYN-PWY	trehalose biosynthesis I	4	4	4	4	4	1	1	1	1
PWY-2	putrescine degradation IV	5	5	5	5	5	1	1	1	1
PWY-6001	linoleate biosynthesis II (animals)	4	4	4	4	4	1	1	1	1
PWY-481	ethylbenzene degradation (anaerobic)	1	1	1	1	1	1	1	1	1
PWY-8077	ginkgotoxin biosynthesis	1	1	1	1	1	1	1	1	1
PWY-7212	baicalein metabolism	1	1	1	1	1	1	1	1	1
ALANINE-DEG3-PWY	L-alanine degradation III	3	3	3	3	3	1	1	1	1
PWY-5188	tetrapyrrole biosynthesis I (from glutamate)	8	8	8	8	8	1	1	1	1
PWY-5818	validamycin biosynthesis	1	1	1	1	1	1	1	1	1
PWY-7114	tea aroma glycosidic precursor bioactivation	4	4	4	0	0	1	1	0	0
PWY-6784	cellulose and hemicellulose degradation (cellulolosome)	1	1	1	0	1	1	1	0	1
PWY-5129	sphingolipid biosynthesis (plants)	12	12	12	12	11	1	1	1	0.916667
PWY-1981	indole-3-acetate inactivation III	1	0	0	1	1	0	0	1	1
PWY-7160	polymethylated myricetin biosynthesis (tomato)	2	2	2	2	2	1	1	1	1
PWY-6148	tetrahydromethanopterin biosynthesis	1	1	1	1	1	1	1	1	1
PWY-5706	alliin metabolism	2	1	1	1	1	0.5	0.5	0.5	0.5
PWY-762	phospholipid desaturation	16	9	0	6	4	0.5625	0	0.375	0.25
PWY-6809	neoxanthin biosynthesis	1	1	1	1	1	1	1	1	1
CRNFORCAT-PWY	creatinine degradation I	1	0	0	1	1	0	0	1	1
PWY-7185	UTP and CTP dephosphorylation I	15	11	11	11	6	0.733333	0.733333	0.733333	0.4
LYSINE-AMINOAD-PWY	L-lysine biosynthesis IV	1	1	1	1	1	1	1	1	1
PWY-7863	roseoflavin biosynthesis	2	2	2	2	2	1	1	1	1
PWY-7008	2-hydroxybiphenyl degradation	1	0	1	1	1	0	1	1	1
PWY-7805	(aminomethyl)phosphonate degradation	4	4	4	4	4	1	1	1	1
PWY-5392	reductive TCA cycle II	10	10	10	10	10	1	1	1	1
PWY-7061	glutamate-glutamine shuttle	4	4	3	4	4	1	0.75	1	1
PWY-7918	protein N-glycosylation processing phase (endoplasmic reticulum, yeast)	6	6	6	6	6	1	1	1	1
PWY-5451	acetone degradation I (to methylglyoxal)	1	1	0	0	0	1	0	0	0
PWY-7902	glucosylglycerol biosynthesis	7	7	4	4	4	1	0.571429	0.571429	0.571429
PWY-743	thiocyanate degradation II	1	1	1	1	0	1	1	1	0
PWY-5125	anthocyanin biosynthesis	4	4	4	4	4	1	1	1	1
PWY-6041	4-sulfocatechol degradation	1	1	1	1	0	1	1	1	0
ASPARAGINESYN-PWY	L-asparagine biosynthesis II	3	3	3	3	3	1	1	1	1
PWY-7157	eupatolitin 3-O-glucoside biosynthesis	2	1	2	1	1	0.5	1	0.5	0.5
PWY-5945	violaxanthin, antheraxanthin and zeaxanthin interconversion	3	3	2	3	3	1	0.666667	1	1
PWY-5031	L-histidine degradation V	1	0	1	1	0	0	1	1	0
PWY-3661-1	glycine betaine degradation II (mammalian)	3	3	3	3	3	1	1	1	1
SALVADEHYPOX-PWY	adenosine nucleotides degradation II	2	2	2	2	2	1	1	1	1
TYRFUMCAT-PWY	L-tyrosine degradation I	2	2	1	1	2	1	0.5	0.5	1
PWY-6339	syringate degradation	3	3	3	3	3	1	1	1	1
PWY-6737	starch degradation V	2	2	2	2	2	1	1	1	1
PWY-7684	&alpha;-diglucosyldiacylglycerol biosynthesis	2	0	0	0	2	0	0	0	1
PWY-5067	glycogen biosynthesis II (from UDP-D-Glucose)	2	2	2	2	2	1	1	1	1
PWY-6200	2,4,5-trichlorophenoxyacetate degradation	1	1	0	0	0	1	0	0	0
PWY18C3-22	methylsalicylate biosynthesis	1	1	1	1	1	1	1	1	1
PWY-5422	isopimaric acid biosynthesis	2	0	0	0	0	0	0	0	0
PWY-4983	nitric oxide biosynthesis II (mammals)	4	4	4	4	4	1	1	1	1
PWY-7387	hypotaurine degradation	2	2	2	2	2	1	1	1	1
PWY-7659	viridicatumtoxin biosynthesis	4	4	4	4	4	1	1	1	1
PWY-8202	11-oxyandrogens biosynthesis	4	4	0	0	0	1	0	0	0
PWY4FS-10	scopolin biosynthesis	1	1	1	1	1	1	1	1	1
PWY-7429	arsenite to oxygen electron transfer (via azurin)	1	1	1	1	1	1	1	1	1
PWY18C3-25	superpathway of methylsalicylate metabolism	1	1	1	1	1	1	1	1	1
PWY-7749	(-)-4'-demethyl-epipodophyllotoxin biosynthesis	3	1	2	0	0	0.333333	0.666667	0	0
CAMALEXIN-SYN	camalexin biosynthesis	2	2	1	1	2	1	0.5	0.5	1
OXIDATIVEPENT-PWY	pentose phosphate pathway (oxidative branch) I	6	6	6	6	6	1	1	1	1
PWY-622	starch biosynthesis	9	9	9	9	9	1	1	1	1
PWY-5940	streptomycin biosynthesis	3	2	3	2	2	0.666667	1	0.666667	0.666667
GLYOXYLATE-BYPASS	glyoxylate cycle	11	10	10	10	10	0.909091	0.909091	0.909091	0.909091
NADPHOS-DEPHOS-PWY	NAD phosphorylation and dephosphorylation	3	3	3	3	3	1	1	1	1
PWY-7177	UTP and CTP dephosphorylation II	5	3	3	3	3	0.6	0.6	0.6	0.6
PWY-6945	cholesterol degradation to androstenedione I (cholesterol oxidase)	2	0	0	0	0	0	0	0	0
PWY-7274	D-cycloserine biosynthesis	3	3	3	3	3	1	1	1	1
PWY-5660	taxol biosynthesis	4	1	4	0	0	0.25	1	0	0
PWY-5663	erythro-tetrahydrobiopterin biosynthesis I	1	1	1	1	1	1	1	1	1
PWY-7259	pelargonidin diglucoside biosynthesis (acyl-glucose dependent)	2	2	2	2	2	1	1	1	1
PWY-6758	hydrogen production II	1	1	1	1	1	1	1	1	1
PWY-7220	adenosine deoxyribonucleotides de novo biosynthesis II	7	7	7	7	7	1	1	1	1
PWY-1962	indole-3-acetate inactivation II	1	0	0	1	1	0	0	1	1
PWY-8395	linoleate metabolites biosynthesis	2	2	2	2	1	1	1	1	0.5
PWY-5177	glutaryl-CoA degradation	4	4	4	4	4	1	1	1	1
PWY-7442	drosopterin and aurodrosopterin biosynthesis	1	1	1	1	1	1	1	1	1
PWY-7268	cytosolic NADPH production (yeast)	6	6	6	6	6	1	1	1	1
PWY-6415	L-ascorbate biosynthesis V (euglena, D-galacturonate pathway)	4	3	3	2	2	0.75	0.75	0.5	0.5
PWY-6724	starch degradation II	8	8	6	8	8	1	0.75	1	1
ADENOSYLHOMOCYSCAT-PWY	L-methionine salvage from L-homocysteine	1	1	1	1	1	1	1	1	1
PWY-6871	3-methylbutanol biosynthesis (engineered)	5	5	5	5	5	1	1	1	1
PWY-5479	6-methoxypodophyllotoxin biosynthesis	1	0	1	0	0	0	1	0	0
PWY-3801	sucrose degradation II (sucrose synthase)	9	9	9	9	9	1	1	1	1
PWY-5695	inosine 5'-phosphate degradation	3	3	3	3	3	1	1	1	1
SUCSYN-PWY	sucrose biosynthesis I (from photosynthesis)	14	14	14	14	14	1	1	1	1
PWY-8014	L-phenylalanine degradation VI (reductive Stickland reaction)	3	3	3	3	3	1	1	1	1
PWY-66	GDP-L-fucose biosynthesis I (from GDP-D-mannose)	4	4	4	4	4	1	1	1	1
PWY-6807	xyloglucan degradation II (exoglucanase)	1	1	1	1	1	1	1	1	1
PWY-8178	pentose phosphate pathway (non-oxidative branch) II	10	10	10	10	10	1	1	1	1
PWY-8161	D-phenylglycine degradation	2	2	2	2	2	1	1	1	1
2PHENDEG-PWY	phenylethylamine degradation I	1	1	1	1	1	1	1	1	1
PWY-6981	chitin biosynthesis	4	4	4	4	4	1	1	1	1
CHLOROPHYLL-SYN	3,8-divinyl-chlorophyllide a biosynthesis I (aerobic, light-dependent)	11	11	11	11	10	1	1	1	0.909091
PWY-8060	2-deoxy-D-ribose degradation I	1	1	1	1	1	1	1	1	1
PWY-6804	diacylglycerol biosynthesis (PUFA enrichment in oilseed)	2	2	2	2	2	1	1	1	1
PWY-7044	5-nitroanthranilate degradation	2	2	2	2	2	1	1	1	1
PWY-6153	autoinducer AI-2 biosynthesis I	1	1	1	1	1	1	1	1	1
PWY-112	lupeol biosynthesis	2	0	2	0	0	0	1	0	0
PWY-8025	cyanuric acid degradation I	1	0	0	0	0	0	0	0	0
PWY-7124	ethene biosynthesis V (engineered)	12	12	12	12	12	1	1	1	1
PWY-7036	very long chain fatty acid biosynthesis II	22	22	16	20	20	1	0.727273	0.909091	0.909091
PWY-6002	lotaustralin degradation	2	2	2	2	2	1	1	1	1
PWY-6886	1-butanol autotrophic biosynthesis (engineered)	10	10	10	10	10	1	1	1	1
PWY-6609	adenine and adenosine salvage III	1	1	0	0	0	1	0	0	0
PWY-5386	methylglyoxal degradation I	3	3	3	3	3	1	1	1	1
PWY-8012	mupirocin biosynthesis	2	2	2	2	2	1	1	1	1
PWY0-1584	nitrate reduction X (dissimilatory, periplasmic)	1	1	1	1	1	1	1	1	1
PWY-6174	mevalonate pathway II (haloarchaea)	10	10	10	10	10	1	1	1	1
PWYQT-4471	glucosinolate biosynthesis from dihomomethionine	3	1	2	1	0	0.333333	0.666667	0.333333	0
PWY-5470	palmatine biosynthesis	2	0	0	0	0	0	0	0	0
PWY-7159	3,8-divinyl-chlorophyllide a biosynthesis III (aerobic, light independent)	11	11	11	11	10	1	1	1	0.909091
PWY-6620	guanine and guanosine salvage I	1	1	0	0	0	1	0	0	0
PWY-8270	cyclic electron flow	3	2	2	2	1	0.666667	0.666667	0.666667	0.333333
PWY-7926	carbon disulfide oxidation III (metazoa)	1	1	1	1	0	1	1	1	0
PWY-7920	complex N-linked glycan biosynthesis (plants)	11	11	11	11	11	1	1	1	1
PWY0-1280	ethylene glycol degradation	1	1	1	1	1	1	1	1	1
PWY-8175	even iso-branched-chain fatty acid biosynthesis	23	22	23	23	23	0.956522	1	1	1
PWY-5708	ethiin metabolism	1	1	1	1	0	1	1	1	0
PWY-7693	guadinomine B biosynthesis	4	4	4	4	4	1	1	1	1
PWY-5195	artemisinin and arteannuin B biosynthesis	2	2	2	2	2	1	1	1	1
PWY-6974	dTDP-&beta;-L-olivose biosynthesis	1	1	1	1	1	1	1	1	1
PWY-7793	dimethyl sulfide biosynthesis from methionine	1	1	1	1	1	1	1	1	1
PWY-6123	inosine-5'-phosphate biosynthesis I	7	7	7	7	7	1	1	1	1
PWY-5057	L-valine degradation II	3	3	3	3	3	1	1	1	1
PWY-6147	6-hydroxymethyl-dihydropterin diphosphate biosynthesis I	7	7	7	7	7	1	1	1	1
PWY-5398	crocetin esters biosynthesis	3	3	3	3	3	1	1	1	1
PWY3DJ-12	ceramide de novo biosynthesis	5	5	5	5	4	1	1	1	0.8
PWY3DJ-11470	sphingosine and sphingosine-1-phosphate metabolism	4	4	4	4	4	1	1	1	1
PWY-7256	cyanidin diglucoside biosynthesis (acyl-glucose dependent)	6	6	6	6	6	1	1	1	1
PWY-381	nitrate reduction II (assimilatory)	5	5	5	5	5	1	1	1	1
PWY-6109	mangrove triterpenoid biosynthesis	8	2	5	3	2	0.25	0.625	0.375	0.25
ASPASN-PWY	superpathway of L-aspartate and L-asparagine biosynthesis	2	2	2	2	2	1	1	1	1
PWY-8001	felinine and 3-methyl-3-sulfanylbutan-1-ol biosynthesis	3	2	2	2	2	0.666667	0.666667	0.666667	0.666667
PWY-7939	chlorobactene biosynthesis	1	1	1	1	1	1	1	1	1
PWYQT-4474	glucosinolate biosynthesis from pentahomomethionine	2	0	1	0	0	0	0.5	0	0
PWY-7466	acetone degradation III (to propane-1,2-diol)	1	1	0	0	0	1	0	0	0
PWY-63	UDP-&beta;-L-arabinose biosynthesis I (from UDP-&alpha;-D-xylose)	1	1	1	1	1	1	1	1	1
ASPARAGINE-DEG1-PWY	L-asparagine degradation I	2	2	2	2	2	1	1	1	1
TRYPDEG-PWY	L-tryptophan degradation II (via pyruvate)	3	2	2	2	2	0.666667	0.666667	0.666667	0.666667
PWY-7297	octopamine biosynthesis	1	1	0	1	0	1	0	1	0
CHOLINE-BETAINE-ANA-PWY	choline degradation I	6	6	6	6	6	1	1	1	1
PWY-6691	plaunotol biosynthesis	1	1	1	1	1	1	1	1	1
PWY-6120	L-tyrosine biosynthesis III	4	4	4	4	4	1	1	1	1
PWY2DNV-11	tetrahydrofolate biosynthesis II	1	1	1	1	1	1	1	1	1
PWY-5137	fatty acid &beta;-oxidation III (unsaturated, odd number)	2	2	2	2	2	1	1	1	1
PWY-4521	arsenite to oxygen electron transfer	1	1	1	1	1	1	1	1	1
PWY-7807	glyphosate degradation III	4	4	4	4	4	1	1	1	1
PWY-5915	phycoerythrobilin biosynthesis I	1	1	1	1	1	1	1	1	1
PWY-6427	rot-2'-enonate biosynthesis	1	0	0	0	0	0	0	0	0
PWY-7241	myo-inositol degradation II	1	0	1	0	0	0	1	0	0
PWY-7826	Amaryllidacea alkaloids biosynthesis	5	4	3	5	1	0.8	0.6	1	0.2
PWY-5883	ephedrine biosynthesis	6	6	2	2	2	1	0.333333	0.333333	0.333333
PWY-6124	inosine-5'-phosphate biosynthesis II	8	8	8	8	8	1	1	1	1
PWY-4061	glutathione-mediated detoxification I	3	2	2	2	2	0.666667	0.666667	0.666667	0.666667
PWY-7720	ophiobolin F biosynthesis	2	2	2	2	2	1	1	1	1
PWY0-1517	sedoheptulose bisphosphate bypass	2	2	2	2	2	1	1	1	1
PWY66-21	ethanol degradation II	5	5	5	5	5	1	1	1	1
PWY-6665	pterostilbene biosynthesis	2	0	2	2	0	0	1	1	0
PYRIDNUCSYN-PWY	NAD de novo biosynthesis I (from aspartate)	6	6	6	6	6	1	1	1	1
LACTOSEUTIL-PWY	lactose degradation II	1	0	1	1	0	0	1	1	0
PWY-6129	dolichol and dolichyl phosphate biosynthesis	3	2	2	3	2	0.666667	0.666667	1	0.666667
PWY-7845	heme degradation II	1	1	1	1	1	1	1	1	1
PWY-1164	carbon disulfide oxidation I (anaerobic)	1	1	1	1	0	1	1	1	0
PWY-6318	L-phenylalanine degradation IV (mammalian, via side chain)	4	4	4	4	4	1	1	1	1
PWY-4781	phytate degradation II	2	2	2	2	2	1	1	1	1
PWY0-1433	tetrahydromonapterin biosynthesis	1	1	1	1	1	1	1	1	1
PWY-7601	arachidonate biosynthesis IV (8-detaturase, lower eukaryotes)	1	1	1	1	1	1	1	1	1
PWY-5972	stearate biosynthesis I (animals)	4	4	4	4	4	1	1	1	1
PWY-5475	pentagalloylglucose biosynthesis	1	1	1	1	1	1	1	1	1
GLUTATHIONESYN-PWY	glutathione biosynthesis	2	2	2	2	2	1	1	1	1
PWY-7094	fatty acid salvage	11	11	11	11	11	1	1	1	1
PWY-5938	pyruvate fermentation to (R)-acetoin I	1	1	1	1	1	1	1	1	1
PWY-7142	cyanide detoxification II	1	1	1	1	0	1	1	1	0
ORNDEG-PWY	superpathway of ornithine degradation	3	0	0	0	1	0	0	0	0.333333
PWY0-1546	muropeptide degradation	1	0	1	1	1	0	1	1	1
PWY-2301	myo-inositol biosynthesis	3	3	3	3	3	1	1	1	1
ARGASEDEG-PWY	L-arginine degradation I (arginase pathway)	4	4	4	4	4	1	1	1	1
PWY-7380	biotin biosynthesis from 8-amino-7-oxononanoate II	2	2	2	2	2	1	1	1	1
PWY-8200	backdoor pathway of androgen biosynthesis	2	2	1	1	1	1	0.5	0.5	0.5
PWY-7168	flavonol acylglucoside biosynthesis I - kaempferol derivatives	2	1	1	1	1	0.5	0.5	0.5	0.5
PWY-7033	alkane biosynthesis II	2	2	2	2	2	1	1	1	1
PWY-6232	chrysoeriol biosynthesis	1	1	1	1	0	1	1	1	0
PWY-8167	bis(tungstenpterin) cofactor biosynthesis	1	1	1	1	1	1	1	1	1
PWY-5743	3-hydroxypropanoate cycle	7	7	7	7	7	1	1	1	1
PWY-3	putrescine degradation V	4	4	4	4	4	1	1	1	1
PWY-8346	GABA shunt II	3	3	2	3	3	1	0.666667	1	1
PWY-6992	1,5-anhydrofructose degradation	4	4	4	4	4	1	1	1	1
PWY66-375	leukotriene biosynthesis	1	1	1	1	1	1	1	1	1
ANAPHENOXI-PWY	L-phenylalanine degradation II (anaerobic)	4	4	4	4	4	1	1	1	1
PWY-7424	sterol:steryl ester interconversion (yeast)	2	2	2	2	2	1	1	1	1
PWY-8280	stearate biosynthesis IV	7	7	7	7	7	1	1	1	1
PWY-2724	alkane oxidation	6	4	5	5	5	0.666667	0.833333	0.833333	0.833333
PWY-5390	rutin biosynthesis	3	3	3	3	2	1	1	1	0.666667
PWY-7857	adlupulone and adhumulone biosynthesis	1	1	1	1	1	1	1	1	1
PWY-5941	glycogen degradation II	5	5	5	5	5	1	1	1	1
PWY-5669	phosphatidylserine and phosphatidylethanolamine biosynthesis I	5	5	5	5	5	1	1	1	1
PWY-7546	diphthamide biosynthesis II (eukaryotes)	1	0	1	1	0	0	1	1	0
PWY-7779	methyl tert-butyl ether degradation	3	3	3	3	3	1	1	1	1
PWY-6328	L-lysine degradation X	1	1	1	1	1	1	1	1	1
PWY-7184	pyrimidine deoxyribonucleotides de novo biosynthesis I	22	22	20	20	18	1	0.909091	0.909091	0.818182
PWY-7970	benzimidazolyl adenosylcobamide biosynthesis from adenosylcobinamide-GDP	1	1	1	1	1	1	1	1	1
PWY-6531	mannitol cycle	5	5	5	5	5	1	1	1	1
PWY0-1561	glycerol-3-phosphate to cytochrome bo oxidase electron transfer	1	1	1	1	1	1	1	1	1
PWY-7850	taurine biosynthesis II	2	2	2	2	2	1	1	1	1
PLPSAL-PWY	pyridoxal 5'-phosphate salvage I	8	8	7	8	8	1	0.875	1	1
GLNSYN-PWY	L-glutamine biosynthesis I	3	3	3	3	3	1	1	1	1
PWY66-162	ethanol degradation IV	4	4	4	4	4	1	1	1	1
PWY-2161B-PMN	folate polyglutamylation II	1	1	1	1	1	1	1	1	1
PWY-5329	L-cysteine degradation III	1	1	1	1	1	1	1	1	1
PWY-7010	2-propylphenol degradation	1	1	1	1	1	1	1	1	1
PWY-7027	hentriaconta-3,6,9,12,15,19,22,25,28-nonaene biosynthesis	1	1	0	1	0	1	0	1	0
PWY66-378	androgen biosynthesis	1	1	1	1	0	1	1	1	0
PWY-5971	palmitate biosynthesis II (bacteria and plants)	31	31	31	31	31	1	1	1	1
PWYIO2-5	phospholipases (Chlamydomonas)	1	1	1	1	1	1	1	1	1
PWY0-1337	oleate &beta;-oxidation	61	61	61	61	61	1	1	1	1
PWY-7205	CMP phosphorylation	5	5	5	5	5	1	1	1	1
PWY-6728	methylaspartate cycle	19	19	19	19	19	1	1	1	1
PWY-6291	valencene and 7-epi-&alpha;-selinene biosynthesis	2	1	0	0	0	0.5	0	0	0
NAGLIPASYN-PWY	lipid IVA biosynthesis	2	1	1	1	0	0.5	0.5	0.5	0
PWY-5886	4-hydroxyphenylpyruvate biosynthesis	1	1	0	0	1	1	0	0	1
PWY0-1021	L-alanine biosynthesis III	2	2	2	2	2	1	1	1	1
PWY-5723	Rubisco shunt	18	18	17	17	17	1	0.944444	0.944444	0.944444
PWY-6163	chorismate biosynthesis from 3-dehydroquinate	10	10	10	10	10	1	1	1	1
PWY-6473	4-aminobutanoate degradation IV	4	4	4	4	4	1	1	1	1
PWY-7475	des-methyl avenacin A-1 biosynthesis	1	1	0	0	0	1	0	0	0
PWY-8308	thiazole component of thiamine diphosphate biosynthesis IV	1	1	1	1	1	1	1	1	1
PWY-6543	4-aminobenzoate biosynthesis	4	4	4	4	4	1	1	1	1
PWY-5338	galactosylcyclitol biosynthesis	1	0	1	1	0	0	1	1	0
PWY490-4	L-asparagine biosynthesis III (tRNA-dependent)	4	4	4	4	4	1	1	1	1
PWY-7206	pyrimidine deoxyribonucleotides dephosphorylation	3	3	1	1	0	1	0.333333	0.333333	0
PWY-5068	chlorophyll cycle	7	7	7	7	7	1	1	1	1
PWY-7046	4-coumarate degradation (anaerobic)	2	2	2	2	2	1	1	1	1
PWY-6859	all-trans-farnesol biosynthesis	8	8	8	7	7	1	1	0.875	0.875
PWY-695	abscisic acid biosynthesis	3	3	3	3	3	1	1	1	1
ACETOACETATE-DEG-PWY	acetoacetate degradation (to acetyl CoA)	2	2	2	2	2	1	1	1	1
PWY-43	putrescine biosynthesis II	3	3	3	3	3	1	1	1	1
PWYQT-1	lysine degradation III	5	4	4	5	4	0.8	0.8	1	0.8
PWY-6361	1D-myo-inositol hexakisphosphate biosynthesis I (from Ins(1,4,5)P3)	4	4	4	4	4	1	1	1	1
PWY-7821	tunicamycin biosynthesis	1	1	1	1	1	1	1	1	1
PWY-6982	umbelliferone biosynthesis	4	4	2	4	4	1	0.5	1	1
PWY-5905	hypusine biosynthesis	2	2	2	2	2	1	1	1	1
PWY-6970	pyruvate decarboxylation to acetyl CoA II	1	1	1	1	1	1	1	1	1
PWY-8162	phenylethanol degradation	1	1	1	1	1	1	1	1	1
GLUCARDEG-PWY	D-glucarate degradation I	1	1	1	1	1	1	1	1	1
PWY-5946	&delta;-carotene biosynthesis	2	2	2	2	1	1	1	1	0.5
PWY-5783	octaprenyl diphosphate biosynthesis	1	1	1	1	1	1	1	1	1
PWY-2602	brassinosteroid biosynthesis III	3	2	2	2	1	0.666667	0.666667	0.666667	0.333333
PWY-7910	homofuraneol biosynthesis	2	2	0	2	2	1	0	1	1
PWY-6587	pyruvate fermentation to ethanol III	1	1	1	1	1	1	1	1	1
PWY66-374	C20 prostanoid biosynthesis	6	5	6	5	5	0.833333	1	0.833333	0.833333
PWY-2841	cytokinins degradation	10	10	10	10	0	1	1	1	0
PWY-7226	guanosine deoxyribonucleotides de novo biosynthesis I	6	6	6	6	6	1	1	1	1
PWY-7101	5-deoxystrigol biosynthesis	3	1	0	1	0	0.333333	0	0.333333	0
PWY-7161	polymethylated quercetin biosynthesis	1	1	1	1	1	1	1	1	1
DISSULFRED-PWY	dissimilatory sulfate reduction I (to hydrogen sufide))	3	3	3	3	3	1	1	1	1
CENTFERM-PWY	pyruvate fermentation to butanoate	4	4	4	4	4	1	1	1	1
PWY-5436	L-threonine degradation IV	2	2	2	2	2	1	1	1	1
FERMENTATION-PWY	mixed acid fermentation	16	15	15	15	15	0.9375	0.9375	0.9375	0.9375
PWY-7191	kaempferol diglycoside biosynthesis (pollen-specific)	2	2	2	2	2	1	1	1	1
PWY-6064	methylquercetin biosynthesis	1	1	1	1	1	1	1	1	1
ARGSYNBSUB-PWY	L-arginine biosynthesis II (acetyl cycle)	15	15	15	15	15	1	1	1	1
PWY-7363	papaverine biosynthesis	2	2	2	0	0	1	1	0	0
PWY-5667	CDP-diacylglycerol biosynthesis I	14	14	11	11	11	1	0.785714	0.785714	0.785714
PWY-5408	9-lipoxygenase and 9-hydroperoxide lyase pathway	2	2	2	2	0	1	1	1	0
PWY-7921	protein O-mannosylation I (yeast)	1	1	1	1	1	1	1	1	1
PWY-7686	L-malate degradation II	2	2	2	2	2	1	1	1	1
PWY-5381	pyridine nucleotide cycling (plants)	6	6	6	6	6	1	1	1	1
PWY-321	cutin biosynthesis	11	10	10	8	6	0.909091	0.909091	0.727273	0.545455
PWY-6577	farnesylcysteine salvage pathway	2	2	2	2	2	1	1	1	1
PWY-7674	CMP-8-amino-3,8-dideoxy-D-manno-octulosonate biosynthesis	2	1	1	1	1	0.5	0.5	0.5	0.5
PWY-5039	theobromine biosynthesis I	2	0	0	0	1	0	0	0	0.5
P105-PWY	TCA cycle IV (2-oxoglutarate decarboxylase)	16	15	15	15	15	0.9375	0.9375	0.9375	0.9375
GLYSYN-ALA-PWY	glycine biosynthesis III	2	2	2	2	2	1	1	1	1
PWY0-1545	cardiolipin biosynthesis III	6	6	6	6	6	1	1	1	1
PWY-7210	pyrimidine deoxyribonucleotides biosynthesis from CTP	17	17	16	16	14	1	0.941176	0.941176	0.823529
PWY4LZ-283	Inorganic Nitrogen Assimilation	7	7	6	7	7	1	0.857143	1	1
PWY-6447	trichome monoterpenes biosynthesis	1	1	1	1	1	1	1	1	1
PWY-6333	acetaldehyde biosynthesis I	1	1	1	1	1	1	1	1	1
PWY-7985	oxalate degradation VI	5	5	5	5	5	1	1	1	1
PWY-7137	quercetin gentiotetraside biosynthesis	2	2	2	2	2	1	1	1	1
PWY4FS-11	L-ascorbate biosynthesis II (L-gulose pathway)	3	1	1	1	1	0.333333	0.333333	0.333333	0.333333
PWY-5980	xylogalacturonan biosynthesis	2	2	2	2	2	1	1	1	1
PWY-2161B	glutamate removal from folates	1	1	1	1	1	1	1	1	1
PWY0-1261	peptidoglycan recycling I	4	1	1	1	1	0.25	0.25	0.25	0.25
PWY-7758	bacteriochlorophyll d biosynthesis	1	1	1	1	1	1	1	1	1
PWY-3661	glycine betaine degradation I	7	5	5	6	6	0.714286	0.714286	0.857143	0.857143
PWY-5123	trans, trans-farnesyl diphosphate biosynthesis	8	8	8	7	7	1	1	0.875	0.875
PWY-6363	D-myo-inositol (1,4,5)-trisphosphate degradation	1	1	1	1	1	1	1	1	1
PWYIO2-1	glycerolipid acyl chain desaturation (Chlamydomonas)	12	12	0	11	6	1	0	0.916667	0.5
PWY-5407	9-lipoxygenase and 9-allene oxide synthase pathway	4	2	2	2	0	0.5	0.5	0.5	0
PWY-6477	gibberellin inactivation II (methylation)	4	2	2	2	2	0.5	0.5	0.5	0.5
PWY-1861	formaldehyde assimilation II (assimilatory RuMP Cycle)	16	16	16	16	14	1	1	1	0.875
PWY-7514	L-tyrosine degradation IV (to 4-methylphenol)	1	1	0	0	1	1	0	0	1
PWY-5412	levopimaric acid biosynthesis	1	0	0	0	0	0	0	0	0
PWY0-1329	succinate to cytochrome bo oxidase electron transfer	1	1	1	1	1	1	1	1	1
PWY0A-6303	methyl indole-3-acetate interconversion	2	2	2	2	2	1	1	1	1
PWY-3161	indole-3-acetate biosynthesis III (bacteria)	1	1	1	1	1	1	1	1	1
PWY-5321	quercetin glycoside biosynthesis (Arabidopsis)	9	8	8	8	8	0.888889	0.888889	0.888889	0.888889
PWY-4203	volatile benzenoid biosynthesis I (ester formation)	4	3	2	2	4	0.75	0.5	0.5	1
PWY-6344	L-arginine degradation XIV (oxidative Stickland reaction)	8	8	8	8	8	1	1	1	1
PWY-2681	trans-zeatin biosynthesis	14	8	14	4	2	0.571429	1	0.285714	0.142857
ALANINE-VALINESYN-PWY	L-alanine biosynthesis I	3	3	3	3	3	1	1	1	1
PWY-5203	soybean saponin I biosynthesis	3	1	2	2	0	0.333333	0.666667	0.666667	0
PWY-6613	tetrahydrofolate salvage from 5,10-methenyltetrahydrofolate	3	2	3	3	2	0.666667	1	1	0.666667
PWY-7904	tRNA-uridine 2-thiolation (thermophilic bacteria)	2	2	2	2	2	1	1	1	1
PWY-5107	phytol salvage pathway	1	1	1	1	0	1	1	1	0
PWY-6133	(S)-reticuline biosynthesis II	1	1	0	1	0	1	0	1	0
PWY-7388	octanoyl-[acyl-carrier protein] biosynthesis (mitochondria, yeast)	16	16	16	16	16	1	1	1	1
PWY-6235	hydroxyjasmonate sulfate biosynthesis	1	0	0	1	1	0	0	1	1
PWY-7165	L-ascorbate biosynthesis VIII (engineered pathway)	1	1	1	1	1	1	1	1	1
PWY-7182	linalool biosynthesis I	4	3	3	3	3	0.75	0.75	0.75	0.75
PWY-7760	bacteriochlorophyll e biosynthesis	1	1	1	1	1	1	1	1	1
PWY-5083	NAD/NADH phosphorylation and dephosphorylation	8	8	8	8	8	1	1	1	1
ASPARTATE-DEG1-PWY	L-aspartate degradation I	3	3	3	3	3	1	1	1	1
ALANINE-SYN2-PWY	L-alanine biosynthesis II	3	3	3	3	3	1	1	1	1
PWY-4021	&beta;-alanine betaine biosynthesis	3	3	3	3	3	1	1	1	1
PWY-5194	siroheme biosynthesis	3	3	1	3	3	1	0.333333	1	1
PWY-5805	nonaprenyl diphosphate biosynthesis I	1	1	1	1	1	1	1	1	1
PWY-6854	ethene biosynthesis III (microbes)	3	3	3	3	3	1	1	1	1
P401-PWY	cyanide degradation	1	1	1	1	1	1	1	1	1
PWY-6406	salicylate biosynthesis I	1	1	0	0	0	1	0	0	0
PWY-2463	(-)-medicarpin biosynthesis	4	3	4	4	2	0.75	1	1	0.5
PWY-7416	phospholipid remodeling (phosphatidylcholine, yeast)	5	5	5	5	5	1	1	1	1
PWY-5692	allantoin degradation to glyoxylate II	2	2	2	2	1	1	1	1	0.5
PWY-7126	ethene biosynthesis IV (engineered)	3	3	3	3	3	1	1	1	1
PWY-3861	mannitol degradation II	2	2	2	2	2	1	1	1	1
PWY-5807	heptaprenyl diphosphate biosynthesis	2	2	2	2	2	1	1	1	1
PWY0-1507	biotin biosynthesis from 8-amino-7-oxononanoate I	3	3	3	3	3	1	1	1	1
LEUSYN-PWY	L-leucine biosynthesis	6	6	6	6	6	1	1	1	1
PWY-8277	NAD de novo biosynthesis IV (anaerobic)	5	5	5	5	5	1	1	1	1
PWY4FS-6	phosphatidylethanolamine biosynthesis II	14	14	14	14	14	1	1	1	1
LIPASYN-PWY	phospholipases	8	8	8	8	8	1	1	1	1
CALVIN-PWY	Calvin-Benson-Bassham cycle	24	24	23	23	23	1	0.958333	0.958333	0.958333
PWY-6320	phaselate biosynthesis	6	6	6	6	5	1	1	1	0.833333
PWY-6824	justicidin B biosynthesis	6	6	6	2	2	1	1	0.333333	0.333333
PWY-6527	stachyose degradation	8	8	8	8	8	1	1	1	1
PWY-8321	salicylate biosynthesis II	1	1	0	0	0	1	0	0	0
PWY-6863	pyruvate fermentation to hexanol (engineered)	8	8	8	8	8	1	1	1	1
PWY-5947	lutein biosynthesis	3	3	3	3	2	1	1	1	0.666667
PWY-8137	NADPH repair (eukaryotes)	1	1	1	1	1	1	1	1	1
PWY-7870	L-cysteine biosynthesis VII (from S-sulfo-L-cysteine)	4	4	3	3	3	1	0.75	0.75	0.75
PWY66-4	cholesterol biosynthesis III (via desmosterol)	4	2	2	2	2	0.5	0.5	0.5	0.5
HSERMETANA-PWY	L-methionine biosynthesis III	3	3	3	3	3	1	1	1	1
PWY-7009	2,2'-dihydroxybiphenyl degradation	2	1	2	2	2	0.5	1	1	1
PWY-5343	ajugose biosynthesis II (galactinol-independent)	3	3	3	3	3	1	1	1	1
PWY-8110	L-dopa degradation II (bacterial)	1	1	0	1	0	1	0	1	0
PWY-6932	selenate reduction	1	1	1	1	1	1	1	1	1
PWYQT-4482	CDP-diacylglycerol biosynthesis IV	4	4	4	4	4	1	1	1	1
PWY-5787	oligomeric urushiol biosynthesis	2	2	0	0	0	1	0	0	0
PWYQT-4445	pyrimidine salvage pathway	3	3	3	3	3	1	1	1	1
PWY-6754	S-methyl-5'-thioadenosine degradation I	2	2	2	2	2	1	1	1	1
THIOREDOX-PWY	thioredoxin pathway	3	3	3	3	3	1	1	1	1
PWY66-161	ethanol degradation III	4	4	4	4	4	1	1	1	1
PWY-5679	clavulanate biosynthesis	1	1	1	1	1	1	1	1	1
PWY-1881	formate oxidation to CO2	2	2	2	2	2	1	1	1	1
PWY-4321	L-glutamate degradation IV	5	5	5	5	5	1	1	1	1
PWY-7900	glycogen biosynthesis III (from &alpha;-maltose 1-phosphate)	4	4	4	4	4	1	1	1	1
ARGDEG-V-PWY	L-arginine degradation X (arginine monooxygenase pathway)	1	0	0	0	0	0	0	0	0
PWY-5631	deacetylcephalosporin C biosynthesis	1	1	1	1	1	1	1	1	1
PWY-6365	D-myo-inositol (3,4,5,6)-tetrakisphosphate biosynthesis	3	3	3	3	3	1	1	1	1
PWY-8069	nepetalactone biosynthesis	3	1	1	1	1	0.333333	0.333333	0.333333	0.333333
PWY-5481	pyruvate fermentation to (S)-lactate	1	0	1	1	0	0	1	1	0
PWY-5687	pyrimidine ribonucleotides interconversion	23	19	19	19	14	0.826087	0.826087	0.826087	0.608696
PWY-0	putrescine degradation III	1	1	1	1	1	1	1	1	1
PWY-6799	fatty acid biosynthesis (plant mitochondria)	3	3	3	3	2	1	1	1	0.666667
PWYQT-4473	glucosinolate biosynthesis from tetrahomomethionine	2	0	1	0	0	0	0.5	0	0
PWY-5437	L-threonine degradation I	2	2	2	2	2	1	1	1	1
PWY-6853	ethene biosynthesis II (microbes)	3	3	3	3	3	1	1	1	1
PWY-8363	photorespiration III	12	12	12	12	10	1	1	1	0.833333
PWY-6624	salicylate glucosides biosynthesis III	1	1	1	1	1	1	1	1	1
PWY-6409	pyoverdine I biosynthesis	1	0	1	0	0	0	1	0	0
PWY-8017	L-tryptophan degradation XIII (reductive Stickland reaction)	1	0	1	0	1	0	1	0	1
PWY-6550	carbazole degradation	1	1	1	1	1	1	1	1	1
PWY-6679	jadomycin biosynthesis	2	2	2	2	2	1	1	1	1
PWY-8342	coenzyme A biosynthesis III (archaea)	3	3	3	3	3	1	1	1	1
PWY66-366	flavin salvage	4	4	4	4	4	1	1	1	1
PWY0-1295	pyrimidine ribonucleosides degradation	2	2	2	2	2	1	1	1	1
PWY-5872	ubiquinol-10 biosynthesis (eukaryotic)	9	9	9	9	9	1	1	1	1
PWY-5113	UDP-D-apiose biosynthesis (from UDP-D-glucuronate)	1	1	1	1	1	1	1	1	1
PWY-6164	3-dehydroquinate biosynthesis I	3	3	3	3	3	1	1	1	1
PWYQT-4450	aliphatic glucosinolate biosynthesis, side chain elongation cycle	4	4	4	4	4	1	1	1	1
PWY-8302	S-(6-hydroxy-4-methylhexan-4-yl)-L-cysteinylglycine degradation	2	2	2	2	2	1	1	1	1
PWY-3841	folate transformations II	18	18	18	18	18	1	1	1	1
PWYQT-4476	indole glucosinolate activation (herbivore attack)	4	2	2	2	2	0.5	0.5	0.5	0.5
PWY-7948	4-oxopentanoate degradation	6	4	6	6	6	0.666667	1	1	1
PWY3O-19	ubiquinol-6 biosynthesis (late decarboxylation)	1	1	1	1	1	1	1	1	1
PWY1F-353	glycine betaine biosynthesis III (plants)	4	4	4	4	4	1	1	1	1
PWY-6993	nicotine degradation II (pyrrolidine pathway)	6	0	0	0	0	0	0	0	0
PWY-6142	gluconeogenesis II (Methanobacterium thermoautotrophicum)	18	18	18	18	18	1	1	1	1
PWY-8187	L-arginine degradation XIII (reductive Stickland reaction)	8	8	8	8	8	1	1	1	1
PWYQT-4438	UDP-glucose biosynthesis (from sucrose)	1	1	1	1	1	1	1	1	1
NONMEVIPP-PWY	methylerythritol phosphate pathway I	9	9	9	9	9	1	1	1	1
PWY-7328	superpathway of UDP-glucose-derived O-antigen building blocks biosynthesis	1	1	1	1	1	1	1	1	1
TYRSYN	L-tyrosine biosynthesis I	3	3	2	2	3	1	0.666667	0.666667	1
FASYN-ELONG-PWY	fatty acid elongation -- saturated	4	4	4	4	4	1	1	1	1
TOLUENE-DEG-2-OH-PWY	toluene degradation to 2-hydroxypentadienoate I (via o-cresol)	2	2	2	2	2	1	1	1	1
PWY-7267	anthocyanin biosynthesis (pelargonidin 3-O-glucoside)	3	3	3	3	3	1	1	1	1
PWY-6435	4-hydroxybenzoate biosynthesis III (plants)	2	2	2	2	2	1	1	1	1
PWY-7888	tRNA-uridine 2-thiolation (cytoplasmic)	2	2	2	2	2	1	1	1	1
PWY-5391	syringetin biosynthesis	5	4	5	4	4	0.8	1	0.8	0.8
PWY-7164	chlorophyll a degradation III	2	2	1	1	0	1	0.5	0.5	0
PWY-3181	L-tryptophan degradation VI (via tryptamine)	1	0	0	0	0	0	0	0	0
PWY-5336	carbon disulfide oxidation II (aerobic)	1	1	1	1	0	1	1	1	0
PWY-2723	trehalose degradation V	5	5	5	5	5	1	1	1	1
PWY-7138	noscapine biosynthesis	4	2	2	2	2	0.5	0.5	0.5	0.5
PWY-5468	lupanine biosynthesis	2	1	1	1	1	0.5	0.5	0.5	0.5
PWY-7251	pentacyclic triterpene biosynthesis	6	0	3	1	0	0	0.5	0.166667	0
PWY-8279	palmitate biosynthesis III	28	28	28	28	28	1	1	1	1
PWY-6690	cinnamate and 3-hydroxycinnamate degradation to 2-hydroxypentadienoate	1	0	0	0	0	0	0	0	0
PWY-581	indole-3-acetate biosynthesis II	5	2	3	2	3	0.4	0.6	0.4	0.6
6-HYDROXYCINEOLE-DEGRADATION-PWY	1,8-cineole degradation	1	0	0	0	0	0	0	0	0
GLYCLEAV-PWY	glycine cleavage	3	3	3	3	3	1	1	1	1
GLYCOCAT-PWY	glycogen degradation I	8	8	8	8	8	1	1	1	1
PWY-7586	&beta;-1,4-D-mannosyl-N-acetyl-D-glucosamine degradation	2	2	2	2	2	1	1	1	1
PWY-5835	geranyl acetate biosynthesis	1	0	0	0	0	0	0	0	0
PWY-1581	plastoquinol-9 biosynthesis I	4	4	4	4	4	1	1	1	1
PWY-7237	myo-, chiro- and scyllo-inositol degradation	1	0	1	0	0	0	1	0	0
PWY3O-440	pyruvate fermentation to acetoin III	1	1	1	1	1	1	1	1	1
ARG-PRO-PWY	L-arginine degradation VI (arginase 2 pathway)	8	8	8	8	8	1	1	1	1
PWY-7102	bisabolene biosynthesis (engineered)	9	8	8	7	7	0.888889	0.888889	0.777778	0.777778
PWY-4101	D-sorbitol degradation I	6	6	6	6	6	1	1	1	1
PWY-7767	L-leucine degradation IV (reductive Stickland reaction)	1	1	1	1	1	1	1	1	1
PWY-6803	phosphatidylcholine acyl editing	9	9	9	9	9	1	1	1	1
PWY-7118	chitin deacetylation	7	7	7	7	7	1	1	1	1
PWY-5987	sorgoleone biosynthesis	1	0	0	0	0	0	0	0	0
PPGPPMET-PWY	ppGpp biosynthesis	9	9	9	9	8	1	1	1	0.888889
PWY-7129	quercetin glucoside biosynthesis (Allium)	6	4	6	6	6	0.666667	1	1	1
PWY-7238	sucrose biosynthesis II	13	13	13	13	13	1	1	1	1
PWY-6883	pyruvate fermentation to butanol II (engineered)	4	4	4	4	4	1	1	1	1
PWY-7783	plasmalogen degradation	2	2	2	2	2	1	1	1	1
PWY-5469	sesamin biosynthesis	4	4	4	2	2	1	1	0.5	0.5
PWY-5353	arachidonate biosynthesis I (6-desaturase, lower eukaryotes)	3	3	3	3	3	1	1	1	1
PWY-6441	spermine and spermidine degradation III	3	3	3	3	3	1	1	1	1
P162-PWY	L-glutamate degradation V (via hydroxyglutarate)	7	7	7	7	7	1	1	1	1
PWY-6801	volatile esters biosynthesis (during fruit ripening)	6	1	5	0	1	0.166667	0.833333	0	0.166667
PWY-7383	anaerobic energy metabolism (invertebrates, cytosol)	11	11	11	11	11	1	1	1	1
PWY-5139	pelargonidin conjugates biosynthesis	1	1	1	1	1	1	1	1	1
PWY-6848	rutin degradation	1	0	1	1	1	0	1	1	1
PWY-7192	quercetin diglycoside biosynthesis (pollen-specific)	1	1	1	1	1	1	1	1	1
PWY-5047	gibberellin biosynthesis IV (Gibberella fujikuroi)	7	3	3	3	3	0.428571	0.428571	0.428571	0.428571
PWYIO2-6	phosphatidate metabolism, as a signaling molecule (Chlamydomonas)	2	2	2	2	2	1	1	1	1
PWY-8271	NADPH to cytochrome c oxidase via plastocyanin	3	2	2	2	2	0.666667	0.666667	0.666667	0.666667
PWY-8031	epiberberine biosynthesis	1	0	0	0	0	0	0	0	0
PWY-6305	putrescine biosynthesis IV	5	2	2	2	3	0.4	0.4	0.4	0.6
ETHYL-PWY	ethylene biosynthesis I (plants)	3	3	2	3	2	1	0.666667	1	0.666667
PWY-6556	pyrimidine ribonucleosides salvage II	3	3	3	3	3	1	1	1	1
AST-PWY	L-arginine degradation II (AST pathway)	1	1	1	1	1	1	1	1	1
PWY-5659	GDP-mannose biosynthesis	5	5	5	5	5	1	1	1	1
PWY-6011	amygdalin and prunasin degradation	3	0	0	0	0	0	0	0	0
ARG-GLU-PWY	L-arginine degradation VII (arginase 3 pathway)	1	1	1	1	1	1	1	1	1
NADPHOS-DEPHOS-PWY-1	NAD phosphorylation and transhydrogenation	1	1	1	1	1	1	1	1	1
PWY0-1471	uracil degradation III	1	1	1	1	1	1	1	1	1
PWY-7060	ornithine-citrulline shuttle	5	5	5	5	5	1	1	1	1
PWY-7432	L-phenylalanine biosynthesis III (cytosolic, plants)	4	4	4	4	4	1	1	1	1
PWY-5301	ajmaline and sarpagine biosynthesis	8	7	5	5	5	0.875	0.625	0.625	0.625
PWY-7120	esterified suberin biosynthesis	1	1	0	1	1	1	0	1	1
PWY-2781	cis-zeatin biosynthesis	1	1	1	1	1	1	1	1	1
SULFMETII-PWY	assimilatory sulfate reduction II	6	6	6	6	6	1	1	1	1
PWY-861	dhurrin biosynthesis	3	0	0	0	0	0	0	0	0
PWY-6619	adenine and adenosine salvage VI	1	1	1	1	1	1	1	1	1
PWY-6873	long chain fatty acid ester synthesis (engineered)	3	3	3	3	3	1	1	1	1
PWY-6710	poly-hydroxy fatty acids biosynthesis	6	6	6	6	6	1	1	1	1
PWY3O-1743	D-mannose degradation II	2	2	2	2	2	1	1	1	1
PWY-7385	1,3-propanediol biosynthesis (engineered)	11	11	11	11	11	1	1	1	1
PWY-6661	4-hydroxy-2(1H)-quinolone biosynthesis	2	2	2	2	2	1	1	1	1
PWY-6787	flavonoid biosynthesis (in equisetum)	10	9	9	9	9	0.9	0.9	0.9	0.9
PWY-6316	aromatic polyketides biosynthesis	1	1	1	1	1	1	1	1	1
PWY-7697	geranyl &beta;-primeveroside biosynthesis	2	1	1	1	1	0.5	0.5	0.5	0.5
PWY-1722	formate assimilation into 5,10-methylenetetrahydrofolate	8	8	8	8	8	1	1	1	1
PWY-7672	fusaric acid biosynthesis	1	1	1	0	1	1	1	0	1
PWY-8028	cycloartenol biosynthesis	2	2	2	2	2	1	1	1	1
PWYG-321	mycolate biosynthesis	12	12	12	12	12	1	1	1	1
PWY-8334	D-arabinose degradation V	1	1	1	1	1	1	1	1	1
ASPARAGINE-DEG1-PWY-1	L-asparagine degradation III (mammalian)	6	6	6	6	6	1	1	1	1
PWY-5311	L-lysine degradation VII	1	0	0	0	0	0	0	0	0
PWY-8159	dipyrromethane cofactor biosynthesis	3	3	3	3	3	1	1	1	1
PWY0-321	phenylacetate degradation I (aerobic)	1	1	1	1	1	1	1	1	1
PWY-6265	zerumbone biosynthesis	1	0	0	0	0	0	0	0	0
PWY-7648	3-hydroxy-4-methyl-proline biosynthesis	2	0	2	0	0	0	1	0	0
PWY-7497	3&beta;-hydroxysesquiterpene lactone biosynthesis	2	2	0	0	0	1	0	0	0
PWY-7197	pyrimidine deoxyribonucleotide phosphorylation	10	10	10	10	10	1	1	1	1
PWY-7411	phosphatidate biosynthesis (yeast)	4	3	3	3	3	0.75	0.75	0.75	0.75
VALSYN-PWY	L-valine biosynthesis	6	6	6	6	6	1	1	1	1
PWY-5473	hydroxycinnamic acid serotonin amides biosynthesis	1	0	0	0	0	0	0	0	0
PWY-7221	guanosine ribonucleotides de novo biosynthesis	8	8	8	8	8	1	1	1	1
PWY-7007	methyl ketone biosynthesis (engineered)	11	11	11	11	11	1	1	1	1
PWY-5698	allantoin degradation to ureidoglycolate II (ammonia producing)	3	2	3	3	2	0.666667	1	1	0.666667
PWY-922	mevalonate pathway I	12	12	12	12	12	1	1	1	1
PWY-7398	coumarins biosynthesis (engineered)	8	8	5	8	8	1	0.625	1	1
PWY-5788	indole-3-acetate inactivation V	2	0	0	2	2	0	0	1	1
PWY-6730	methylhalides biosynthesis (plants)	3	3	3	3	3	1	1	1	1
PWY-6786	detoxification of reactive carbonyls in chloroplasts	16	16	16	16	16	1	1	1	1
PWY-8294	L-aspartate degradation III (anaerobic)	3	3	3	3	3	1	1	1	1
PWY-7922	protein O-mannosylation II (mammals, core M1 and core M2)	1	1	1	1	1	1	1	1	1
DTDPRHAMSYN-PWY	dTDP-L-rhamnose biosynthesis	4	4	4	4	4	1	1	1	1
PWY66-3	cholesterol biosynthesis II (via 24,25-dihydrolanosterol)	3	3	2	3	2	1	0.666667	1	0.666667
PWY-7507	chelerythrine biosynthesis	4	1	1	1	1	0.25	0.25	0.25	0.25
PWY-1901	aurone biosynthesis	10	10	10	10	0	1	1	1	0
PWY-7489	oryzalexin A, B, and C biosynthesis	4	0	0	0	0	0	0	0	0
PWYIO2-7	triacylglycerol biosynthesis (Chlamydomonas)	8	8	8	8	8	1	1	1	1
PWY-6936	seleno-amino acid biosynthesis (plants)	4	4	4	4	4	1	1	1	1
PWY-7325	salvigenin biosynthesis	8	0	2	2	0	0	0.25	0.25	0
PWY-7782	plasmalogen biosynthesis I (aerobic)	13	13	13	13	13	1	1	1	1
PWY-7173	quercetin triglucoside biosynthesis	1	1	1	1	1	1	1	1	1
PWY-5989	stearate biosynthesis II (bacteria and plants)	8	8	8	8	8	1	1	1	1
IDNCAT-PWY	L-idonate degradation	1	1	1	1	1	1	1	1	1
PWY-5928	(4R)-carvone biosynthesis	1	1	1	1	1	1	1	1	1
PWY-621	sucrose degradation III (sucrose invertase)	9	9	9	9	9	1	1	1	1
PWY-8182	valproate &beta;-oxidation	4	4	4	4	4	1	1	1	1
PWY-5159	trans-4-hydroxy-L-proline degradation II	1	0	0	0	0	0	0	0	0
PWY-6539	(Z)-phenylmethanethial S-oxide biosynthesis	1	1	1	1	1	1	1	1	1
HOMOCYSDEGR-PWY	L-cysteine biosynthesis III (from L-homocysteine)	2	2	2	2	2	1	1	1	1
PWY-6074	zymosterol biosynthesis	15	15	15	15	15	1	1	1	1
PWY-1269	CMP-3-deoxy-D-manno-octulosonate biosynthesis	3	2	2	2	2	0.666667	0.666667	0.666667	0.666667
PWY0-1313	acetate conversion to acetyl-CoA	2	2	2	2	2	1	1	1	1
PWY-6525	stellariose and mediose biosynthesis	2	1	2	2	1	0.5	1	1	0.5
PWY-6663	plant sterol biosynthesis II	7	5	5	5	5	0.714286	0.714286	0.714286	0.714286
PWY-2083	isoflavonoid biosynthesis II	7	5	4	5	4	0.714286	0.571429	0.714286	0.571429
PWY-5049	rosmarinic acid biosynthesis II	1	1	1	1	1	1	1	1	1
PWY-2055	superpathway of pterocarpan biosynthesis (via daidzein)	1	1	0	1	0	1	0	1	0
PWY-7011	2-isopropylphenol degradation	1	1	1	1	1	1	1	1	1
PWY-7580	phycoerythrobilin biosynthesis II	1	1	1	1	1	1	1	1	1
PWY-5386-1	methylglyoxal degradation VIII	3	3	3	3	3	1	1	1	1
PWY-7275	L-homophenylalanine biosynthesis	1	0	0	0	1	0	0	0	1
PWY-5829	geraniol and geranial biosynthesis	3	0	0	0	0	0	0	0	0
SUCUTIL-PWY	sucrose degradation I (sucrose phosphotransferase)	3	3	3	2	2	1	1	0.666667	0.666667
LYSINE-DEG2-PWY	lysine degradation II	9	9	9	9	9	1	1	1	1
PWY-6792	scopoletin biosynthesis	2	2	2	2	2	1	1	1	1
PWY-8120	&beta;-alanine degradation III	1	1	1	1	1	1	1	1	1
PWY-5981	CDP-diacylglycerol biosynthesis III	10	10	7	7	7	1	0.7	0.7	0.7
PYRIDOXSYN-PWY	pyridoxal 5'-phosphate biosynthesis I	3	3	3	3	3	1	1	1	1
PWY-7343	UDP-&alpha;-D-glucose biosynthesis I	4	4	4	4	4	1	1	1	1
PWY-8132	S-methyl-5-thio-&alpha;-D-ribose 1-phosphate degradation III	1	1	1	1	1	1	1	1	1
PWY-5254	methanofuran biosynthesis	1	1	0	1	0	1	0	1	0
PWY-5132	lupulone and humulone biosynthesis	1	1	1	1	1	1	1	1	1
NAD-BIOSYNTHESIS-III	NAD biosynthesis III (from nicotinamide)	1	1	1	1	1	1	1	1	1
PWY-6303	methyl indole-3-acetate interconversion	2	2	2	2	2	1	1	1	1
PWY-6032	cardenolide biosynthesis	2	2	1	1	1	1	0.5	0.5	0.5
PWY0-1466	trehalose degradation VI (periplasmic)	2	2	2	2	2	1	1	1	1
PWY-5366	palmitoleate biosynthesis II (plants and bacteria)	2	2	2	2	2	1	1	1	1
PWY18C3-2	solasodine and soladulcidine biosynthesis	4	3	1	3	1	0.75	0.25	0.75	0.25
PWY0-1353	succinate to cytochrome bd oxidase electron transfer	1	1	1	1	1	1	1	1	1
PWY-5340	sulfate activation for sulfonation	3	3	3	3	3	1	1	1	1
PWY0-1299	arginine dependent acid resistance	1	1	1	1	1	1	1	1	1
PWY-5022	4-aminobutanoate degradation V	3	3	3	3	3	1	1	1	1
ANAGLYCOLYSIS-PWY	glycolysis III (from glucose)	24	24	22	22	24	1	0.916667	0.916667	1
PWY-782	glycolipid desaturation	38	38	0	35	27	1	0	0.921053	0.710526
PWY18C3-9	diacylsucrose biosynthesis (Solanum)	5	0	0	0	0	0	0	0	0
PWY-6160	3-dehydroquinate biosynthesis II (archaea)	3	3	2	2	2	1	0.666667	0.666667	0.666667
PWY-7426	complex N-linked glycan biosynthesis (vertebrates)	4	4	4	4	4	1	1	1	1
PWY-7742	phenolphthiocerol biosynthesis	2	2	2	2	2	1	1	1	1
PWY-7889	tRNA-uridine 2-thiolation (mammalian mitochondria)	2	2	2	2	2	1	1	1	1
PWY-7573	GDP-mycosamine biosynthesis	2	2	2	2	2	1	1	1	1
PHESYN	L-phenylalanine biosynthesis I	7	7	7	7	7	1	1	1	1
PWY-8010	L-cysteine biosynthesis IX (Trichomonas vaginalis)	2	2	2	2	2	1	1	1	1
PWY-7591	okenone biosynthesis	1	1	1	1	1	1	1	1	1
PWY-2221	Entner-Doudoroff pathway III (semi-phosphorylative)	6	6	6	6	6	1	1	1	1
PWY-5048	rosmarinic acid biosynthesis I	8	8	7	7	8	1	0.875	0.875	1
PWY-3061	menthol biosynthesis	6	5	5	3	3	0.833333	0.833333	0.5	0.5
PWY-7384	anaerobic energy metabolism (invertebrates, mitochondrial)	7	7	7	7	7	1	1	1	1
PWY-5871	ubiquinol-9 biosynthesis (eukaryotic)	8	8	8	8	8	1	1	1	1
P121-PWY	adenine and adenosine salvage I	1	1	1	1	1	1	1	1	1
PWY-5754	4-hydroxybenzoate biosynthesis I (eukaryotes)	3	3	2	2	3	1	0.666667	0.666667	1
PWY-8352	NAD de novo biosynthesis III	5	5	5	5	5	1	1	1	1
PWY-7778	2-methylpropene degradation	3	3	3	3	3	1	1	1	1
PWY-7539	6-hydroxymethyl-dihydropterin diphosphate biosynthesis III (Chlamydia)	6	6	6	6	6	1	1	1	1
PWY4FS-3	phosphatidylcholine biosynthesis III	3	1	1	1	1	0.333333	0.333333	0.333333	0.333333
PWY-8148	NADP biosynthesis	1	1	1	1	1	1	1	1	1
GLYSYN2-PWY	glycine biosynthesis	9	9	9	9	9	1	1	1	1
PWY-3982	uracil degradation I (reductive)	4	4	4	4	4	1	1	1	1
PWY-5135	xanthohumol biosynthesis	3	3	3	3	3	1	1	1	1
PWY-5153	anthocyanin biosynthesis (delphinidin 3-O-glucoside)	2	2	1	2	2	1	0.5	1	1
PWY1A0-6120	streptorubin B biosynthesis	20	20	20	20	20	1	1	1	1
PWY-7963	4-methylphenyl adenosylcobamide biosynthesis from adenosylcobinamide-GDP	1	1	1	1	1	1	1	1	1
PWY-8098	cyclic 2,3-bisphosphoglycerate biosynthesis	1	0	1	1	1	0	1	1	1
PWY-5399	betacyanin biosynthesis	2	1	0	1	1	0.5	0	0.5	0.5
PWY-5453	methylglyoxal degradation III	3	3	3	3	3	1	1	1	1
PWY-6442	spermidine hydroxycinnamic acid conjugates biosynthesis	7	7	4	7	4	1	0.571429	1	0.571429
PWY-5377	&alpha;-amyrin biosynthesis	1	0	0	0	0	0	0	0	0
PWY-6330	acetaldehyde biosynthesis II	1	1	1	1	1	1	1	1	1
GLUTSYN-PWY	L-glutamate biosynthesis I	3	3	3	3	3	1	1	1	1
PWY-6931	seleno-amino acid detoxification and volatilization I	1	1	1	0	1	1	1	0	1
PWY-7269	mitochondrial NADPH production (yeast)	3	3	3	3	3	1	1	1	1
PWY0-1535	D-serine degradation	4	3	3	3	2	0.75	0.75	0.75	0.5
PWY-5497	purine nucleobases degradation II (anaerobic)	16	15	14	15	14	0.9375	0.875	0.9375	0.875
PWY-7153	grixazone biosynthesis	2	2	2	2	2	1	1	1	1
PWY-6368	3-phosphoinositide degradation	12	12	12	12	12	1	1	1	1
PWY-6027	capsiconiate biosynthesis	4	4	4	4	4	1	1	1	1
PWY0-1587	N6-L-threonylcarbamoyladenosine37-modified tRNA biosynthesis	1	1	0	0	0	1	0	0	0
PWY-5653	NAD biosynthesis from 2-amino-3-carboxymuconate semialdehyde	4	4	4	4	4	1	1	1	1
PWY-6610	adenine salvage	2	2	1	1	1	1	0.5	0.5	0.5
PWY-8171	molybdenum cofactor biosynthesis	2	2	2	2	2	1	1	1	1
PWY-5876	magnoflorine biosynthesis	1	0	1	0	0	0	1	0	0
2OXOBUTYRATECAT-PWY	2-oxobutanoate degradation II	1	1	1	1	1	1	1	1	1
PWY-7288	fatty acid &beta;-oxidation VII (yeast peroxisome)	5	5	5	5	5	1	1	1	1
PWY-7634	vernolate biosynthesis II	1	1	1	1	1	1	1	1	1
PWY-6118	glycerol-3-phosphate shuttle	3	3	3	3	3	1	1	1	1
PWY-6343	ferulate degradation	2	0	2	0	0	0	1	0	0
PWY-1422	vitamin E biosynthesis (tocopherols)	8	8	8	8	7	1	1	1	0.875
PWY-4261	glycerol degradation I	3	3	3	3	3	1	1	1	1
PWY0-1533	methylphosphonate degradation I	1	1	1	1	1	1	1	1	1
PWY-5707	propanethial S-oxide biosynthesis	2	2	2	2	1	1	1	1	0.5
PWY-1042	glycolysis IV (plant cytosol)	19	19	19	19	19	1	1	1	1
PWY-8380	dTDP-sibirosamine biosynthesis	1	1	1	1	1	1	1	1	1
PWY-4202	arsenic detoxification (mammals)	3	3	3	3	3	1	1	1	1
PWY-6468	&omega;- hydroxylation of laurate	2	0	0	0	0	0	0	0	0
PWY-6554	1D-myo-inositol hexakisphosphate biosynthesis V (from Ins(1,3,4)P3)	5	5	5	5	5	1	1	1	1
PWY-7626	bacilysin biosynthesis	2	2	2	2	2	1	1	1	1
PWY-7450	anthocyanidin modification (Arabidopsis)	5	4	2	4	1	0.8	0.4	0.8	0.2
PWY-5064	chlorophyll a biosynthesis II	5	5	5	5	5	1	1	1	1
HEME-BIOSYNTHESIS-II-1	heme b biosynthesis V (aerobic)	4	4	4	4	4	1	1	1	1
PWY-2761	(-)-glycinol biosynthesis	4	2	3	4	1	0.5	0.75	1	0.25
PWY-6000	&gamma;-linolenate biosynthesis II (animals)	3	3	3	3	2	1	1	1	0.666667
PWY-5081	L-tryptophan degradation VIII (to tryptophol)	1	0	1	0	1	0	1	0	1
PWY-5349	esculetin biosynthesis	1	1	0	1	1	1	0	1	1
PWY-7861	L-pipecolate biosynthesis	4	0	0	1	2	0	0	0.25	0.5
PWY-5725	farnesene biosynthesis	3	0	0	0	0	0	0	0	0
PWY-7464	cyanidin 3,7-diglucoside polyacylation biosynthesis	4	4	4	4	4	1	1	1	1
PWY-2261	ascorbate glutathione cycle	10	10	10	10	10	1	1	1	1
PWY-6964	ammonia assimilation cycle II	4	4	3	4	4	1	0.75	1	1
PWY-6014	vernolate biosynthesis I	1	1	1	1	1	1	1	1	1
PWY-7640	abscisic acid degradation to neophaseic acid	1	1	1	1	0	1	1	1	0
P184-PWY	protocatechuate degradation I (meta-cleavage pathway)	3	3	3	3	3	1	1	1	1
PWY-7678	anthocyanidin sambubioside biosynthesis	1	0	0	0	0	0	0	0	0
PWY-6401	hispidol and hispidol 4'-O-&beta;-D-glucoside biosynthesis	6	0	4	4	4	0	0.666667	0.666667	0.666667
PWY-6369	inositol diphosphates biosynthesis	3	3	1	3	3	1	0.333333	1	1
PWY-5287	sanguinarine and macarpine biosynthesis	4	2	2	2	2	0.5	0.5	0.5	0.5
PWY-6922	L-N&delta;-acetylornithine biosynthesis	11	10	11	10	11	0.909091	1	0.909091	1
PWY-6475	trans-lycopene biosynthesis II (oxygenic phototrophs and green sulfur bacteria)	9	9	9	9	9	1	1	1	1
PWY-6237	nucleobase ascorbate transport I	1	1	1	1	1	1	1	1	1
PWY-5797	indole-3-acetate inactivation VI	1	0	0	1	1	0	0	1	1
PWY-5426	betaxanthin biosynthesis	1	1	0	1	0	1	0	1	0
PWY-7198	pyrimidine deoxyribonucleotides de novo biosynthesis IV	16	16	16	16	14	1	1	1	0.875
PWY-2501	fatty acid &alpha;-oxidation I	7	6	4	4	4	0.857143	0.571429	0.571429	0.571429
PWY-6416	quinate degradation II	2	2	2	2	2	1	1	1	1
PWY-5313	superpathway of anthocyanin biosynthesis (from cyanidin and cyanidin 3-O-glucoside)	4	3	2	4	1	0.75	0.5	1	0.25
PWY-5901	2,3-dihydroxybenzoate biosynthesis	1	1	0	0	0	1	0	0	0
PWY-5482	pyruvate fermentation to acetate II	2	2	2	2	2	1	1	1	1
PWY-1061	homogalacturonan biosynthesis	1	1	1	1	1	1	1	1	1
PWY18C3-4	solasodine glycosylation	1	1	1	1	1	1	1	1	1
PWY-5996	oleate biosynthesis II (animals and fungi)	3	3	3	3	3	1	1	1	1
PWY-8134	bile acid 7&beta;-dehydroxylation	3	3	0	2	0	1	0	0.666667	0
P185-PWY	formaldehyde assimilation III (dihydroxyacetone cycle)	22	22	22	22	22	1	1	1	1
NAD-BIOSYNTHESIS-II	NAD salvage pathway III (to nicotinamide riboside)	4	4	4	4	4	1	1	1	1
PWY-8184	L-isoleucine degradation III (oxidative Stickland reaction)	2	2	2	2	2	1	1	1	1
PWY-6952	glycerophosphodiester degradation	1	1	1	1	1	1	1	1	1
PWY-2902	cytokinin-O-glucosides biosynthesis	4	4	0	4	4	1	0	1	1
PWY-7585	docosahexaenoate biosynthesis II (bacteria)	1	1	1	0	0	1	1	0	0
PWY-7224	purine deoxyribonucleosides salvage	11	11	11	11	11	1	1	1	1
PWY-4361	S-methyl-5-thio-&alpha;-D-ribose 1-phosphate degradation I	9	9	9	9	9	1	1	1	1
PWY-3941	&beta;-alanine biosynthesis II	3	3	3	3	3	1	1	1	1
PWY-4381	fatty acid biosynthesis initiation I	4	4	4	4	4	1	1	1	1
P122-PWY	heterolactic fermentation	26	24	23	23	24	0.923077	0.884615	0.884615	0.923077
PWY-7754	bile acid 7&alpha;-dehydroxylation	6	6	0	4	0	1	0	0.666667	0
PWY-6891	thiazole component of thiamine diphosphate biosynthesis II	3	3	3	3	3	1	1	1	1
PWY-8143	L-ascorbate biosynthesis VII (plants, D-galacturonate pathway)	3	2	2	1	1	0.666667	0.666667	0.333333	0.333333
PWY-7468	benzoyl-&beta;-D-glucopyranose biosynthesis	1	1	0	0	0	1	0	0	0
PWY-6375	desferrioxamine E biosynthesis	1	1	1	1	1	1	1	1	1
PWY-7759	bacteriochlorophyll c biosynthesis	1	1	1	1	1	1	1	1	1
PWY-7401	crotonate fermentation (to acetate and cyclohexane carboxylate)	4	4	4	4	4	1	1	1	1
PWY-8121	2-deoxy-D-glucose 6-phosphate degradation	1	1	0	1	1	1	0	1	1
PWY-5278	sulfite oxidation III	3	3	3	3	3	1	1	1	1
PWY-5963	thio-molybdenum cofactor biosynthesis	1	1	1	1	1	1	1	1	1
PWY-8362	photorespiration II	12	12	12	12	12	1	1	1	1
PWY0-1334	NADH to cytochrome bd oxidase electron transfer I	1	1	1	1	1	1	1	1	1
PWY-6121	5-aminoimidazole ribonucleotide biosynthesis I	6	5	6	6	5	0.833333	1	1	0.833333
MANNCAT-PWY	D-mannose degradation	1	1	1	1	1	1	1	1	1
HOMOSER-METSYN-PWY	L-methionine biosynthesis I	8	7	7	7	7	0.875	0.875	0.875	0.875
PWY-5737	(5R)-carbapenem carboxylate biosynthesis	1	0	1	0	1	0	1	0	1
PWY-5279	sulfite oxidation II	4	4	4	4	4	1	1	1	1
PWY-7214	baicalein degradation (hydrogen peroxide detoxification)	2	2	2	2	2	1	1	1	1
CYANCAT-PWY	cyanate degradation	5	5	5	5	5	1	1	1	1
PWY-6808	dTDP-&alpha;-D-forosamine biosynthesis	1	1	1	1	1	1	1	1	1
RIBOKIN-PWY	ribose phosphorylation	2	2	2	2	2	1	1	1	1
PWY-6983	threo-tetrahydrobiopterin biosynthesis	1	1	1	1	1	1	1	1	1
PWY3O-4107	NAD salvage pathway V (PNC V cycle)	4	4	4	4	4	1	1	1	1
HEME-BIOSYNTHESIS-II	heme b biosynthesis I (aerobic)	6	6	6	6	6	1	1	1	1
PWY-7741	phthiocerol biosynthesis	1	1	1	1	1	1	1	1	1
PWY-7897	flavonoid di-C-glucosylation	6	6	6	6	6	1	1	1	1
PWY-5079	L-phenylalanine degradation III	5	4	4	4	5	0.8	0.8	0.8	1
PWY-1801	formaldehyde oxidation II (glutathione-dependent)	2	2	2	2	2	1	1	1	1
PWY-5292	vindoline, vindorosine and vinblastine biosynthesis	7	3	3	3	2	0.428571	0.428571	0.428571	0.285714
ARGSPECAT-PWY	spermine biosynthesis	6	6	6	6	6	1	1	1	1
PWY-881	trehalose biosynthesis II	2	2	2	2	2	1	1	1	1
PWY-5968	cinnamate esters biosynthesis	1	1	1	1	1	1	1	1	1
PWY0-42	2-methylcitrate cycle I	2	2	2	2	2	1	1	1	1
RIBOSYN2-PWY	flavin biosynthesis I (bacteria and plants)	11	11	11	11	11	1	1	1	1
PWY-7294	D-xylose degradation IV	1	1	1	1	1	1	1	1	1
PWY-6960	L-ascorbate degradation III	2	2	2	2	2	1	1	1	1
PWY-7883	peptidoglycan recycling II	1	1	0	1	1	1	0	1	1
PWY-7067	betulinate biosynthesis	3	0	0	0	0	0	0	0	0
PWY-822	fructan biosynthesis	1	1	0	1	1	1	0	1	1
PWY-5307	gentiodelphin biosynthesis	3	0	0	0	0	0	0	0	0
PWY-6444	benzoate biosynthesis II (CoA-independent, non-&beta;-oxidative)	4	4	4	4	4	1	1	1	1
PWY-5410	traumatin and (Z)-3-hexen-1-yl acetate biosynthesis	8	7	7	7	7	0.875	0.875	0.875	0.875
PWY0-41	allantoin degradation IV (anaerobic)	1	1	1	1	1	1	1	1	1
PWY-7833	biosynthesis of Lewis epitopes (H. pylori)	1	1	1	1	1	1	1	1	1
PWY-5094	naringenin glycoside biosynthesis	2	1	2	2	1	0.5	1	1	0.5
PWY-5768	pyruvate fermentation to acetate VIII	1	1	1	1	1	1	1	1	1
ILEUSYN-PWY	L-isoleucine biosynthesis I (from threonine)	7	7	7	7	7	1	1	1	1
PWY-5034	GA12 biosynthesis	6	3	3	3	3	0.5	0.5	0.5	0.5
PWY-641	proanthocyanidins biosynthesis from flavanols	2	2	2	2	1	1	1	1	0.5
PWY-101	photosynthesis light reactions	4	4	4	4	3	1	1	1	0.75
PWY-5326	sulfite oxidation IV	1	1	1	1	1	1	1	1	1
PWY-842	starch degradation I	1	1	1	1	1	1	1	1	1
PWY-8239	cholesterol biosynthesis (diatoms)	7	5	5	5	5	0.714286	0.714286	0.714286	0.714286
PWY-5032	ent-kaurene biosynthesis I	2	2	2	2	2	1	1	1	1
PWY-6704	L-ascorbate degradation IV	5	5	5	5	5	1	1	1	1
PWY-7641	5-hexynoate biosynthesis	1	0	0	0	0	0	0	0	0
DARABITOLUTIL-PWY	D-arabinitol degradation I	1	1	1	1	1	1	1	1	1
PWY-5747	2-methylcitrate cycle II	2	2	2	2	2	1	1	1	1
PWY-6627	salinosporamide A biosynthesis	2	2	2	2	2	1	1	1	1
PWY66-341	cholesterol biosynthesis I	18	18	17	18	17	1	0.944444	1	0.944444
PWY-6963	ammonia assimilation cycle I	5	5	5	5	5	1	1	1	1
PWY-7456	&beta;-(1,4)-mannan degradation	2	2	2	2	2	1	1	1	1
PWY-5316	nicotine biosynthesis	4	3	3	3	3	0.75	0.75	0.75	0.75
PWY-7068	ursolate biosynthesis	3	0	3	3	3	0	1	1	1
PWY-7663	gondoate biosynthesis (anaerobic)	1	1	1	1	1	1	1	1	1
PWY-7770	indolmycin biosynthesis	3	3	2	3	3	1	0.666667	1	1
PWY-5060	luteolin biosynthesis	6	3	5	3	3	0.5	0.833333	0.5	0.5
PWY-4341	L-glutamate biosynthesis V	1	1	0	1	1	1	0	1	1
PWY-8351	sulfoquinovosyl diacylglycerides and sulfoquinovosyl glycerol degradation	2	0	0	0	0	0	0	0	0
PWY-6946	cholesterol degradation to androstenedione II (cholesterol dehydrogenase)	1	0	0	0	0	0	0	0	0
PWY-6654	phosphopantothenate biosynthesis III (archaea)	1	1	1	1	1	1	1	1	1
PWY-5506	methanol oxidation to formaldehyde IV	2	2	2	2	2	1	1	1	1
PWY-5337	stachyose biosynthesis	3	2	2	2	2	0.666667	0.666667	0.666667	0.666667
PWY-6131	glycerol degradation II	1	1	1	1	1	1	1	1	1
PWY-7216	(R)- and (S)-3-hydroxybutanoate biosynthesis (engineered)	3	3	3	3	3	1	1	1	1
PWY-7069	oleanolate biosynthesis	4	0	4	1	0	0	1	0.25	0
PWY-5784	indole-3-acetate inactivation VIII	2	0	0	2	2	0	0	1	1
PWY-6749	CMP-legionaminate biosynthesis I	1	1	1	1	1	1	1	1	1
PWY-7832	ABH and Lewis epitopes biosynthesis from type 1 precursor disaccharide	1	1	1	1	1	1	1	1	1
RUMP-PWY	formaldehyde oxidation I	8	8	8	8	6	1	1	1	0.75
PWY-6362	1D-myo-inositol hexakisphosphate biosynthesis II (mammalian)	4	4	4	4	4	1	1	1	1
PWY-8004	Entner-Doudoroff pathway I	14	14	12	12	14	1	0.857143	0.857143	1
PWY-5488	4-nitrophenol degradation II	1	1	0	0	0	1	0	0	0
PWY-82	UDP-&beta;-L-arabinose biosynthesis II (from &beta;-L-arabinose)	1	1	1	1	1	1	1	1	1
PWY-40	putrescine biosynthesis I	1	1	1	1	1	1	1	1	1
PWY-3221	dTDP-L-rhamnose biosynthesis II	1	1	1	1	1	1	1	1	1
PWY-3821	D-galactose detoxification	3	3	3	3	3	1	1	1	1
PWY-4661	1D-myo-inositol hexakisphosphate biosynthesis III (Spirodela polyrrhiza)	5	5	5	5	5	1	1	1	1
ASPARAGINE-BIOSYNTHESIS	L-asparagine biosynthesis I	3	3	3	3	3	1	1	1	1
GLYCOLATEMET-PWY	glycolate and glyoxylate degradation I	4	4	4	4	4	1	1	1	1
PWY-2821	glucosinolate biosynthesis from phenylalanine	6	1	1	1	1	0.166667	0.166667	0.166667	0.166667
PWY-8052	2-arachidonoylglycerol biosynthesis	5	3	3	5	3	0.6	0.6	1	0.6
P281-PWY	3-phenylpropanoate degradation	3	3	3	3	3	1	1	1	1
PWY18C3-24	methylsalicylate degradation	2	1	2	1	1	0.5	1	0.5	0.5
PWY-6927	chlorophyll a degradation II	4	4	4	4	4	1	1	1	1
PWY-6117	spermine and spermidine degradation I	2	2	2	2	2	1	1	1	1
PWY-6219	indole-3-acetate inactivation VIII	7	0	0	4	4	0	0	0.571429	0.571429
PWY-7836	ganglio-series glycosphingolipids biosynthesis	2	2	2	2	2	1	1	1	1
PWY66-391	fatty acid &beta;-oxidation VI (mammalian peroxisome)	9	9	9	9	9	1	1	1	1
PWY-5098	chlorophyll a degradation I	4	4	3	3	2	1	0.75	0.75	0.5
PWY-2722	trehalose degradation IV	3	3	3	3	3	1	1	1	1
PWY-7590	(7Z,10Z,13Z)-hexadecatrienoate biosynthesis	3	3	0	2	2	1	0	0.666667	0.666667
PWY-6673	caffeoylglucarate biosynthesis	2	2	2	2	1	1	1	1	0.5
PWY0-44	D-allose degradation	1	1	1	1	1	1	1	1	1
PWY-6583	pyruvate fermentation to butanol I	7	7	7	7	7	1	1	1	1
REDCITCYC	TCA cycle VI (Helicobacter)	8	8	8	8	8	1	1	1	1
PWY-6578	8-amino-7-oxononanoate biosynthesis III	1	1	1	1	1	1	1	1	1
PWY-7048	malate-oxaloacetate shuttle II	4	4	4	4	4	1	1	1	1
PWY-8180	acrylate degradation II	1	1	1	1	1	1	1	1	1
PWY-7851	coenzyme A biosynthesis II (eukaryotic)	5	5	5	5	5	1	1	1	1
PWY-6733	sporopollenin precursors biosynthesis	27	21	20	18	18	0.777778	0.740741	0.666667	0.666667
PWYQT-4470	&gamma;-glutamyl cycle (plant pathway)	5	5	5	5	5	1	1	1	1
PWY-5140	cannabinoid biosynthesis	2	1	1	1	1	0.5	0.5	0.5	0.5
PWY-5305	bixin biosynthesis	1	0	0	0	0	0	0	0	0
PWY-7280	ternatin C3 biosynthesis	1	1	0	0	0	1	0	0	0
PWY-7344	UDP-&alpha;-D-galactose biosynthesis	1	1	1	1	1	1	1	1	1
PWY-7495	gossypetin metabolism	1	0	1	0	0	0	1	0	0
PWY-7666	galactolipid biosynthesis II	2	2	2	2	2	1	1	1	1
PWY-6446	benzoate biosynthesis III (CoA-dependent, non-&beta;-oxidative)	3	3	3	3	3	1	1	1	1
PWY-2901	cytokinins 9-N-glucoside biosynthesis	6	0	0	0	0	0	0	0	0
PWY-6907	thiamine diphosphate biosynthesis III (Staphylococcus)	3	3	3	3	3	1	1	1	1
PWY-4541	lipid-dependent phytate biosynthesis I (via Ins(1,4,5)P3)	4	4	4	4	4	1	1	1	1
PWY-5403	betaxanthin biosynthesis (via dopamine)	1	1	0	1	0	1	0	1	0
PWY-5382	hydrogen oxidation II (aerobic, NAD)	1	1	1	1	1	1	1	1	1
PWY-7492	paspaline biosynthesis	1	1	1	1	1	1	1	1	1
PWY-7186	superpathway of scopolin and esculin biosynthesis	3	2	2	2	2	0.666667	0.666667	0.666667	0.666667
PWY-5038	caffeine biosynthesis II (via paraxanthine)	2	0	0	0	1	0	0	0	0.5
GLUCONSUPER-PWY	D-gluconate degradation	1	1	1	1	1	1	1	1	1
PWY-5283	L-lysine degradation V	3	0	0	1	1	0	0	0.333333	0.333333
PWY-8174	odd iso-branched-chain fatty acid biosynthesis	21	20	21	21	21	0.952381	1	1	1
PWY-4861	UDP-&alpha;-D-galacturonate biosynthesis I (from UDP-D-glucuronate)	2	2	2	2	2	1	1	1	1
PWY-7347	sucrose biosynthesis III	6	6	6	6	6	1	1	1	1
PWY-6935	seleno-amino acid detoxification and volatilization II	1	1	1	0	1	1	1	0	1
PWY-5138	unsaturated, even numbered fatty acid &beta;-oxidation	6	6	6	6	6	1	1	1	1
PWY-6122	5-aminoimidazole ribonucleotide biosynthesis II	6	6	5	5	6	1	0.833333	0.833333	1
PWY-7498	phenylpropanoids methylation (ice plant)	10	5	10	5	5	0.5	1	0.5	0.5
PWY-6961	L-ascorbate degradation II (bacterial, aerobic)	2	2	2	2	2	1	1	1	1
PWY-5913	partial TCA cycle (obligate autotrophs)	23	23	23	23	23	1	1	1	1
PWY-8003	trans-caffeate degradation (aerobic)	1	1	1	1	1	1	1	1	1
PWY-6607	guanosine nucleotides degradation I	3	3	3	3	3	1	1	1	1
MALATE-ASPARTATE-SHUTTLE-PWY	malate/L-aspartate shuttle pathway	6	6	6	6	6	1	1	1	1
PWY-7509	cardiolipin and phosphatidylethanolamine biosynthesis (Xanthomonas)	1	1	1	1	1	1	1	1	1
GLYCINE-SYN2-PWY	glycine biosynthesis II	3	3	3	3	3	1	1	1	1
PWY-8026	sterol biosynthesis (methylotrophs)	5	5	5	5	5	1	1	1	1
PWY-5686	UMP biosynthesis I	11	11	11	9	9	1	1	0.818182	0.818182
PWY-6898	thiamine diphosphate salvage III	1	1	1	1	1	1	1	1	1
PWY-5670	epoxysqualene biosynthesis	4	4	4	4	4	1	1	1	1
PWYIO2-3	carbon concentration mechanism (Chlamydomonas)	4	4	4	4	4	1	1	1	1
PWY-7942	5-oxo-L-proline metabolism	2	2	2	2	2	1	1	1	1
PWY-7291	oleate &beta;-oxidation (isomerase-dependent, yeast)	3	3	3	3	3	1	1	1	1
PWY-5348	kaempferol triglucoside biosynthesis	1	1	1	1	1	1	1	1	1
PWY-7571	ferrichrome A biosynthesis	3	3	3	3	2	1	1	1	0.666667
PWY-8013	UDP-N-acetyl-D-galactosamine biosynthesis III	3	3	3	3	3	1	1	1	1
PWY-6755	S-methyl-5-thio-&alpha;-D-ribose 1-phosphate degradation I	7	7	7	7	7	1	1	1	1
PWY-1187	glucosinolate biosynthesis from homomethionine	2	0	1	0	0	0	0.5	0	0
PWY-6436	perillyl aldehyde biosynthesis	2	2	2	2	2	1	1	1	1
PWY-6693	D-galactose degradation IV	1	1	1	1	1	1	1	1	1
PWY-7766	heme b biosynthesis IV (Gram-positive bacteria)	2	2	2	2	2	1	1	1	1
PWY-5512	UDP-N-acetyl-D-galactosamine biosynthesis I	1	1	0	1	1	1	0	1	1
PWY-5143	long-chain fatty acid activation	2	2	2	2	2	1	1	1	1
PWY0-1303	aminopropylcadaverine biosynthesis	1	1	1	1	1	1	1	1	1
PWY-7357	thiamine phosphate formation from pyrithiamine and oxythiamine (yeast)	4	4	4	4	3	1	1	1	0.75
PWY1G-0	mycothiol biosynthesis	1	1	1	1	1	1	1	1	1
PWY-5152	leucodelphinidin biosynthesis	5	2	3	2	2	0.4	0.6	0.4	0.4
GLUGLNSYN-PWY	L-glutamate biosynthesis IV	2	2	2	2	2	1	1	1	1
PWY66-368	ketolysis	2	2	2	2	2	1	1	1	1
BGALACT-PWY	lactose degradation III	1	1	1	1	1	1	1	1	1
PWY-7664	oleate biosynthesis IV (anaerobic)	4	4	4	4	4	1	1	1	1
PWY0-1182	trehalose degradation II (cytosolic)	4	4	4	4	4	1	1	1	1
PWY-4821	UDP-&alpha;-D-xylose biosynthesis	2	2	2	2	2	1	1	1	1
GALACTMETAB-PWY	UDP-galactose biosynthesis (salvage pathway from galactose using UDP-glucose)	5	5	5	5	5	1	1	1	1
PWY-7222	guanosine deoxyribonucleotides de novo biosynthesis II	6	6	6	6	6	1	1	1	1
PWY-1001	cellulose biosynthesis	1	1	1	1	1	1	1	1	1
PWY-7739	aucuparin biosynthesis	2	2	2	0	0	1	1	0	0
PWY-5789	3-hydroxypropanoate/4-hydroxybutanate cycle	13	13	13	13	13	1	1	1	1
PWY-6603	dicranin biosynthesis	2	2	2	2	1	1	1	1	0.5
PWY-5074	mevalonate degradation	2	2	2	2	2	1	1	1	1
PWY-6773	1,3-&beta;-D-glucan biosynthesis	1	1	1	1	1	1	1	1	1
PWY-6146	Methanobacterium thermoautotrophicum biosynthetic metabolism	1	1	1	1	1	1	1	1	1
PWY-7849	urate conversion to allantoin III	4	4	4	4	4	1	1	1	1
PWY-2981	diterpene phytoalexins precursors biosynthesis	1	1	1	1	1	1	1	1	1
PWY-5168	ferulate and sinapate biosynthesis	4	4	4	4	4	1	1	1	1
PWY-4421	curcumin glucoside biosynthesis	2	0	0	0	0	0	0	0	0
PWY-6491	D-galacturonate degradation IV	2	1	1	0	0	0.5	0.5	0	0
PWY-6544	superpathway of C28 brassinosteroid biosynthesis	2	2	2	2	2	1	1	1	1
PWY-7506	phosphatidylserine biosynthesis II	3	3	3	3	3	1	1	1	1
PWY66-377	pregnenolone biosynthesis	2	2	0	2	0	1	0	1	0
PWY-7262	rose anthocyanin biosynthesis II (via cyanidin 3-O-&beta;-D-glucoside)	2	1	2	2	1	0.5	1	1	0.5
PWY3O-1801	palmitoleate biosynthesis IV (fungi and animals)	3	3	3	3	3	1	1	1	1
PWY-7394	urate conversion to allantoin II	4	4	4	4	4	1	1	1	1
PWY-241	C4 photosynthetic carbon assimilation cycle, NADP-ME type	9	9	7	9	9	1	0.777778	1	1
PWY-7282	4-amino-2-methyl-5-diphosphomethylpyrimidine biosynthesis II	7	7	6	7	7	1	0.857143	1	1
PWY-7919	protein N-glycosylation processing phase (plants and animals)	32	8	8	24	24	0.25	0.25	0.75	0.75
PWY-6599	guanine and guanosine salvage II	1	1	0	0	0	1	0	0	0
P42-PWY	incomplete reductive TCA cycle	6	6	6	6	6	1	1	1	1
PWY-1622	formaldehyde assimilation I (serine pathway)	16	16	14	14	16	1	0.875	0.875	1
PWY-7446	sulfoquinovose degradation I	1	1	0	1	1	1	0	1	1
PWY-7337	10-cis-heptadecenoyl-CoA degradation (yeast)	1	1	1	1	1	1	1	1	1
PWY-5406	divinyl ether biosynthesis I	2	2	2	2	0	1	1	1	0
PWY-7092	neolinustatin bioactivation	2	2	2	2	2	1	1	1	1
PWY3O-450	phosphatidylcholine biosynthesis I	4	4	4	4	4	1	1	1	1
PWY-5318	calystegine biosynthesis	1	0	0	0	0	0	0	0	0
PWY-6035	2,3-cis-flavanols biosynthesis	3	1	1	1	1	0.333333	0.333333	0.333333	0.333333
PWY-6351	D-myo-inositol (1,4,5)-trisphosphate biosynthesis	5	5	5	5	5	1	1	1	1
PWY-6841	homophytochelatin biosynthesis	2	2	2	2	2	1	1	1	1
PWY-5998	&gamma;-linolenate biosynthesis I (plants)	1	1	1	1	1	1	1	1	1
P108-PWY	pyruvate fermentation to propanoate I	4	4	4	4	4	1	1	1	1
PWY-6857	retinol biosynthesis	2	2	2	2	2	1	1	1	1
PWY-7980	ATP biosynthesis	2	2	2	2	2	1	1	1	1
PWY-6047	dimethyl sulfide degradation I	1	1	1	1	1	1	1	1	1
PWY66-430	tetradecanoate biosynthesis (mitochondria)	19	19	19	19	19	1	1	1	1
PWYQT-4466	superpathway of sucrose and starch metabolism I (non-photosynthetic tissue)	5	5	5	5	5	1	1	1	1
PWY-8212	Escherichia coli serotype O:8 O antigen biosynthesis	3	0	0	0	0	0	0	0	0
GLUTAMINDEG-PWY	L-glutamine degradation I	3	3	3	3	3	1	1	1	1
PROUT-PWY	L-proline degradation	4	3	4	3	4	0.75	1	0.75	1
PWY-6115	avenacin biosynthesis, initial reactions	3	2	3	3	2	0.666667	1	1	0.666667
SPHINGOLIPID-SYN-PWY	sphingolipid biosynthesis (yeast)	4	4	4	4	4	1	1	1	1
PWY-7187	pyrimidine deoxyribonucleotides de novo biosynthesis II	10	10	8	8	8	1	0.8	0.8	0.8
PWY-6385	peptidoglycan biosynthesis III (mycobacteria)	1	0	0	0	0	0	0	0	0
ASPSYNII-PWY	cyanide detoxification I	3	3	3	3	3	1	1	1	1
PWY-5059	pinobanksin biosynthesis	1	1	1	1	1	1	1	1	1
TOLUENE-DEG-CATECHOL-PWY	toluene degradation to benzoate	2	2	2	2	2	1	1	1	1
PWY-5957	L-nicotianamine biosynthesis	1	0	1	1	0	0	1	1	0
PWY1YI0-7	protective electron sinks in the thylakoid membrane (PSII to PTOX)	2	2	2	2	2	1	1	1	1
PWY-6664	di-myo-inositol phosphate biosynthesis	1	1	1	1	1	1	1	1	1
PWY-7039	phosphatidate metabolism, as a signaling molecule	6	6	6	6	6	1	1	1	1
PWY-5270	morphine biosynthesis	9	6	4	6	3	0.666667	0.444444	0.666667	0.333333
PWY-7307	oleate &beta;-oxidation (reductase-dependent, yeast)	1	1	1	1	1	1	1	1	1
PWY-6559	spermidine biosynthesis II	2	2	2	2	2	1	1	1	1
DARABCAT-PWY	D-arabinose degradation I	1	1	1	1	1	1	1	1	1
PWY-3901	berberine biosynthesis	2	0	0	0	0	0	0	0	0
PWY-6055	dimethylsulfoniopropanoate biosynthesis II (Spartina)	1	1	1	1	1	1	1	1	1
PWY-7936	psilocybin biosynthesis	1	0	0	0	0	0	0	0	0
PWY0-166	superpathway of pyrimidine deoxyribonucleotides de novo biosynthesis (E. coli)	20	20	18	18	18	1	0.9	0.9	0.9
PWY-6010	apigenin glycosides biosynthesis	1	1	1	1	1	1	1	1	1
CATECHOL-ORTHO-CLEAVAGE-PWY	catechol degradation to &beta;-ketoadipate	1	0	0	0	0	0	0	0	0
PWY0-461	L-lysine degradation I	2	1	1	1	1	0.5	0.5	0.5	0.5
PWY-5537	pyruvate fermentation to acetate V	4	4	4	4	4	1	1	1	1
PWY-7560	methylerythritol phosphate pathway II	10	10	10	10	10	1	1	1	1
PWY-8365	C25,25 CDP-archaeol biosynthesis	1	1	1	1	1	1	1	1	1
PWY-6762	salicylate glucosides biosynthesis IV	1	1	1	1	1	1	1	1	1
PWY-8183	L-valine degradation III (oxidative Stickland reaction)	3	3	3	3	3	1	1	1	1
PWY-8086	(S)-lactate fermentation to propanoate, acetate and hydrogen	5	4	5	5	4	0.8	1	1	0.8
HISTSYN-PWY	L-histidine biosynthesis	11	11	11	11	10	1	1	1	0.909091
PWY-5877	beta-carboline biosynthesis	1	0	0	0	0	0	0	0	0
PWY-8397	arachidonate metabolites biosynthesis	7	5	7	5	5	0.714286	1	0.714286	0.714286
LYSINE-DEG1-PWY	L-lysine degradation XI	3	3	3	3	3	1	1	1	1
PWY-8016	L-tyrosine degradation V (reductive Stickland reaction)	2	2	1	1	2	1	0.5	0.5	1
PWY-6738	pinitol biosynthesis I	2	1	2	1	2	0.5	1	0.5	1
PWY-5484	glycolysis II (from fructose 6-phosphate)	21	21	19	19	21	1	0.904762	0.904762	1
PWY-6767	4,4'-diapolycopenedioate biosynthesis	2	2	2	2	2	1	1	1	1
PWY-3581	(S)-reticuline biosynthesis I	5	5	2	4	2	1	0.4	0.8	0.4
PWY-5760	&beta;-alanine biosynthesis IV	2	2	2	2	2	1	1	1	1
PWY-7736	stellatic acid biosynthesis	8	8	8	7	7	1	1	0.875	0.875
PWY-6287	neurosporene biosynthesis	5	5	5	5	5	1	1	1	1
PWY-7279	aerobic respiration II (cytochrome c) (yeast)	3	3	3	3	3	1	1	1	1
PWY-7346	UDP-&alpha;-D-glucuronate biosynthesis (from UDP-glucose)	1	1	1	1	1	1	1	1	1
GLYCOLYSIS	glycolysis I (from glucose 6-phosphate)	23	23	21	21	23	1	0.913043	0.913043	1
PROSYN-PWY	L-proline biosynthesis I (from L-glutamate)	9	9	9	9	9	1	1	1	1
PWY-6722	candicidin biosynthesis	1	1	1	1	1	1	1	1	1
PWY-6132	lanosterol biosynthesis	1	1	1	1	1	1	1	1	1
PWY-6887	kauralexin biosynthesis	1	1	1	1	1	1	1	1	1
PWY-102	gibberellin inactivation I (2&beta;-hydroxylation)	10	6	4	4	4	0.6	0.4	0.4	0.4
PWY-6890	4-amino-2-methyl-5-diphosphomethylpyrimidine biosynthesis	2	2	2	2	2	1	1	1	1
PWY-3261	UDP-&beta;-L-rhamnose biosynthesis	5	5	5	5	5	1	1	1	1
HEMESYN2-PWY	heme b biosynthesis II (oxygen-independent)	4	3	3	3	3	0.75	0.75	0.75	0.75
PWY-6585	2-methylketone biosynthesis	3	3	0	0	0	1	0	0	0
PWY-7977	L-methionine biosynthesis IV	2	2	2	2	2	1	1	1	1
PWY-7755	iso-bile acids biosynthesis I	2	2	0	0	0	1	0	0	0
P345-PWY	aldoxime degradation	1	1	1	1	1	1	1	1	1
PWY-5389	3-methylthiopropanoate biosynthesis	1	1	1	1	1	1	1	1	1
GLUTAMATE-DEG1-PWY	L-glutamate degradation I	3	3	3	3	3	1	1	1	1
PWY-5115	GDP-L-galactose biosynthesis	4	4	4	4	4	1	1	1	1
COA-PWY	coenzyme A biosynthesis I (prokaryotic)	4	4	4	4	4	1	1	1	1
PWY-7853	6-hydroxymethyl-dihydropterin diphosphate biosynthesis V (Pyrococcus)	3	3	3	3	3	1	1	1	1
PWY-6366	D-myo-inositol (1,4,5,6)-tetrakisphosphate biosynthesis	5	5	5	5	5	1	1	1	1
PWY4FS-13	extended VTC2 cycle	4	4	4	4	4	1	1	1	1
PWY-7790	UMP biosynthesis II	10	10	10	8	8	1	1	0.8	0.8
PWY-5857	ubiquinol-10 biosynthesis (early decarboxylation)	5	5	5	5	5	1	1	1	1
PWY-3722	glycine betaine biosynthesis II (Gram-positive bacteria)	4	4	4	4	4	1	1	1	1
PWY-3022	linamarin biosynthesis	2	0	0	0	0	0	0	0	0
PWY-1121	suberin monomers biosynthesis	18	17	16	13	12	0.944444	0.888889	0.722222	0.666667
PWY0-1477	ethanolamine utilization	1	1	1	1	1	1	1	1	1
PWY-6524	lychnose and isolychnose biosynthesis	2	1	2	2	1	0.5	1	1	0.5
PWY-6659	fusicoccin A biosynthesis	1	1	1	1	1	1	1	1	1
PWY-6332	coumestrol biosynthesis	1	0	1	1	1	0	1	1	1
PWY-7301	dTDP-4-O-demethyl-&beta;-L-noviose biosynthesis	1	1	1	1	1	1	1	1	1
PWY-7625	phosphatidylinositol biosynthesis II (eukaryotes)	3	3	3	3	3	1	1	1	1
PWY-5856	ubiquinol-9 biosynthesis (early decarboxylation)	5	5	5	5	5	1	1	1	1
PWY-5943	&beta;-carotene biosynthesis	2	2	2	2	2	1	1	1	1
PEPTIDOGLYCANSYN-PWY	peptidoglycan biosynthesis I (meso-diaminopimelate containing)	1	0	0	1	1	0	0	1	1
PWY1F-823	leucopelargonidin and leucocyanidin biosynthesis	7	5	7	6	6	0.714286	1	0.857143	0.857143
PWY-6766	salicin biosynthesis	2	2	2	2	2	1	1	1	1
PWY-7854	crotonyl-CoA/ethylmalonyl-CoA/hydroxybutyryl-CoA cycle (engineered)	4	4	4	4	4	1	1	1	1
PWY-7219	adenosine ribonucleotides de novo biosynthesis	6	6	6	6	6	1	1	1	1
PWY0-1586	peptidoglycan maturation (meso-diaminopimelate containing)	1	0	0	0	0	0	0	0	0
PWY18C3-20	gentisate 5-O-&beta;-D-xylopyranoside biosynthesis	1	1	1	1	1	1	1	1	1
PWY-5466	matairesinol biosynthesis	8	8	8	2	2	1	1	0.25	0.25
PWY-6535	4-aminobutanoate degradation I	1	1	1	1	1	1	1	1	1
NONOXIPENT-PWY	pentose phosphate pathway (non-oxidative branch)	10	10	10	10	10	1	1	1	1
P341-PWY	glycolysis V (Pyrococcus)	13	13	13	13	13	1	1	1	1
PWY-5868	simplecoumarins biosynthesis	6	6	6	6	5	1	1	1	0.833333
PWY-6520	nonaprenyl diphosphate biosynthesis II	2	2	2	2	2	1	1	1	1
TCA-1	TCA cycle VIII (Chlamydia)	14	14	14	14	14	1	1	1	1
PWY-5101	L-isoleucine biosynthesis II	4	4	4	4	4	1	1	1	1
PWY-6876	isopropanol biosynthesis (engineered)	5	5	4	4	2	1	0.8	0.8	0.4
GLUCOSE1PMETAB-PWY	glucose and glucose-1-phosphate degradation	5	5	5	5	5	1	1	1	1
PWY-8173	anteiso-branched-chain fatty acid biosynthesis	22	21	22	22	22	0.954545	1	1	1
PWY-7814	dTDP-L-daunosamine biosynthesis	1	1	1	1	1	1	1	1	1
SERSYN-PWY	L-serine biosynthesis I	3	3	3	3	3	1	1	1	1
PWY-8032	chloramphenicol biosynthesis	2	2	2	2	2	1	1	1	1
P261-PWY	coenzyme M biosynthesis I	1	1	1	1	1	1	1	1	1
BETA-ALA-DEGRADATION-I-PWY	&beta;-alanine degradation I	2	2	2	2	2	1	1	1	1
PWY-5148	acyl-CoA hydrolysis	4	4	4	4	4	1	1	1	1
PWY-6605	adenine and adenosine salvage II	3	3	3	3	3	1	1	1	1
PWY18C3-23	guaiacol biosynthesis	1	0	0	0	0	0	0	0	0
PUTDEG-PWY	putrescine degradation I	4	4	4	4	4	1	1	1	1
MGLDLCTANA-PWY	methylglyoxal degradation VI	1	1	1	1	1	1	1	1	1
PWYQT-4472	glucosinolate biosynthesis from trihomomethionine	2	0	1	0	0	0	0.5	0	0
PWY-7818	type IV lipoteichoic acid biosynthesis (S. pneumoniae)	4	2	2	2	4	0.5	0.5	0.5	1
PWY-7682	arabidopyrone biosynthesis	2	2	2	2	2	1	1	1	1
PWY-7227	adenosine deoxyribonucleotides de novo biosynthesis	7	7	7	7	7	1	1	1	1
PWY-7199	pyrimidine deoxyribonucleosides salvage	8	8	8	8	8	1	1	1	1
PWY-7452	cyanidin dimalonylglucoside biosynthesis	1	1	0	1	0	1	0	1	0
PWY-5740	GDP-L-colitose biosynthesis	2	2	2	2	2	1	1	1	1
P164-PWY	purine nucleobases degradation I (anaerobic)	8	8	7	8	7	1	0.875	1	0.875
PWY-5538	pyruvate fermentation to acetate VI	2	2	2	2	2	1	1	1	1
PWY-6684	aromatic glucosinolate activation	1	1	1	1	1	1	1	1	1
PWY-5350	thiosulfate disproportionation IV (rhodanese)	1	1	1	1	1	1	1	1	1
PWY-7886	cell-surface glycoconjugate-linked phosphocholine biosynthesis	2	2	2	2	2	1	1	1	1
PWY-7654	(8E,10E)-dodeca-8,10-dienol biosynthesis	8	8	8	8	8	1	1	1	1
PWY-8350	sulfoquinovose degradation VI	1	1	0	1	1	1	0	1	1
PWY0-1335	NADH to cytochrome bo oxidase electron transfer I	1	1	1	1	1	1	1	1	1
PWY-5917	phycocyanobilin biosynthesis	1	1	1	1	1	1	1	1	1
PWY-6466	pyridoxal 5'-phosphate biosynthesis II	1	1	1	1	1	1	1	1	1
PWY-7410	ipsdienol biosynthesis	3	3	3	3	3	1	1	1	1
PWY-7176	UTP and CTP de novo biosynthesis	7	7	7	7	7	1	1	1	1
COA-PWY-1	superpathway of coenzyme A biosynthesis III (mammals)	1	1	1	1	1	1	1	1	1
PWY-7356	thiamine diphosphate salvage IV (yeast)	7	7	7	7	6	1	1	1	0.857143
PWY-5939	pyruvate fermentation to (R)-acetoin II	1	1	1	1	1	1	1	1	1
PWY-6696	oxalate degradation III	4	4	4	4	4	1	1	1	1
ARGSYN-PWY	L-arginine biosynthesis I (via L-ornithine)	6	6	6	6	6	1	1	1	1
PWY-5133	colupulone and cohumulone biosynthesis	1	1	1	1	1	1	1	1	1
PWY-4081	glutathione-peroxide redox reactions	3	3	3	3	3	1	1	1	1
PWY-5800	xylan biosynthesis	1	1	1	1	1	1	1	1	1
PWYQT-4477	indole glucosinolate activation (intact plant cell)	2	1	0	1	1	0.5	0	0.5	0.5
PWY-701	L-methionine degradation II	2	2	2	2	2	1	1	1	1
PWY-6140	CMP-2-keto-3-deoxy-D-glycero-D-galacto-nononate biosynthesis	1	1	1	1	1	1	1	1	1
PWY-6069	indigo biosynthesis	1	1	1	1	1	1	1	1	1
METHIONINE-DEG1-PWY	L-methionine degradation I (to L-homocysteine)	2	2	2	2	2	1	1	1	1
PWY-6424	26,27-dehydrozymosterol metabolism	3	3	3	3	3	1	1	1	1
PWY-5055	nicotinate degradation III	1	1	1	1	1	1	1	1	1
PWY-3881	mannitol biosynthesis	3	3	3	3	3	1	1	1	1
GLUCONEO-PWY	gluconeogenesis I	24	24	24	24	24	1	1	1	1
PWY-5046	2-oxoisovalerate decarboxylation to isobutanoyl-CoA	4	1	4	4	4	0.25	1	1	1
GDPRHAMSYN-PWY	GDP-D-rhamnose biosynthesis	2	2	2	2	2	1	1	1	1
PWY1ZNC-1	assimilatory sulfate reduction IV	5	5	5	5	5	1	1	1	1
PWY-3101	flavonol biosynthesis	7	6	7	6	6	0.857143	1	0.857143	0.857143
PWY-8291	L-aspartate degradation II (aerobic)	3	3	3	3	3	1	1	1	1
PWY-7838	globo-series glycosphingolipids biosynthesis	1	1	1	1	1	1	1	1	1
P562-PWY	myo-inositol degradation I	2	1	2	1	1	0.5	1	0.5	0.5
BSUBPOLYAMSYN-PWY	spermidine biosynthesis I	6	6	6	6	6	1	1	1	1
PWY-7003	glycerol degradation to butanol	13	13	13	13	13	1	1	1	1
PWY-7891	tRNA-uridine 2-thiolation (yeast mitochondria)	2	2	2	2	2	1	1	1	1
PWY66-367	ketogenesis	7	7	6	6	6	1	0.857143	0.857143	0.857143
PWY-3742	tetrahydrofolate biosynthesis II	21	21	21	21	21	1	1	1	1
PWY-8157	avenanthramide biosynthesis	12	12	10	12	9	1	0.833333	1	0.75
PWY-6039	chlorogenic acid biosynthesis I	8	8	8	8	4	1	1	1	0.5
PANTO-PWY	phosphopantothenate biosynthesis I	4	4	4	4	4	1	1	1	1
PWY-5530	sorbitol biosynthesis II	2	2	2	2	2	1	1	1	1
PWY-7193	pyrimidine ribonucleosides salvage I	6	6	6	6	6	1	1	1	1
PWY-8185	L-leucine degradation V (oxidative Stickland reaction)	1	1	1	1	1	1	1	1	1
PWY-5526	bacteriochlorophyll a biosynthesis	1	1	1	1	1	1	1	1	1
PWY-5295	ternatin C5 biosynthesis	1	1	0	1	0	1	0	1	0
PWY-5668	cardiolipin biosynthesis I	7	7	7	7	7	1	1	1	1
PWY4FS-4	phosphatidylcholine biosynthesis IV	3	2	2	2	2	0.666667	0.666667	0.666667	0.666667
PWY4FS-2	phosphatidylcholine biosynthesis II	6	6	6	6	6	1	1	1	1
DARABCATK12-PWY	D-arabinose degradation II	1	1	1	1	1	1	1	1	1
PWY-5136	fatty acid &beta;-oxidation II (peroxisome)	8	8	8	8	8	1	1	1	1
PWY-5997	&alpha;-linolenate biosynthesis I (plants and red algae)	2	2	0	2	2	1	0	1	1
PWY-7927	sulfide oxidation IV (mitochondria)	1	1	1	1	1	1	1	1	1
PWY-6825	phosphatidylcholine biosynthesis V	2	0	0	0	0	0	0	0	0
PWY-5875	staphyloxanthin biosynthesis	1	1	1	1	1	1	1	1	1
PWY-5744	glyoxylate assimilation	7	7	7	7	7	1	1	1	1
PWY-6295	olivetol biosynthesis	2	0	0	0	0	0	0	0	0
PWY-4	UDP-&alpha;-D-galacturonate biosynthesis II (from D-galacturonate)	2	1	1	1	1	0.5	0.5	0.5	0.5
PWY-6	GDP-L-fucose biosynthesis II (from L-fucose)	2	2	2	2	2	1	1	1	1
PWY66-301	catecholamine biosynthesis	1	1	0	1	0	1	0	1	0
PWY-6901	superpathway of glucose and xylose degradation	14	12	13	13	12	0.857143	0.928571	0.928571	0.857143
PWY-5990	lotaustralin biosynthesis	2	1	1	0	1	0.5	0.5	0	0.5
PWY-6482	diphthamide biosynthesis I (archaea)	1	0	1	1	0	0	1	1	0
PWY66-394	aspirin triggered resolvin E biosynthesis	1	1	1	1	1	1	1	1	1
PWY-6443	benzoate biosynthesis I (CoA-dependent, &beta;-oxidative)	4	4	4	3	4	1	1	0.75	1
PWY-5290	secologanin and strictosidine biosynthesis	8	5	5	5	5	0.625	0.625	0.625	0.625
PWY-1501	mandelate degradation I	2	2	2	2	2	1	1	1	1
PWY-6105	botryococcenes and methylated squalene biosynthesis	1	1	1	1	1	1	1	1	1
PWY-7400	L-arginine biosynthesis IV (archaea)	6	6	6	6	6	1	1	1	1
PWY-5154	L-arginine biosynthesis III (via N-acetyl-L-citrulline)	12	12	12	12	12	1	1	1	1
PWY-8103	kavain biosynthesis	1	1	1	1	1	1	1	1	1
PWY-5122	geranyl diphosphate biosynthesis	3	3	3	3	3	1	1	1	1
PWY0-1391	S-methyl-5'-thioadenosine degradation IV	1	1	1	1	1	1	1	1	1
P101-PWY	ectoine biosynthesis	2	2	2	2	2	1	1	1	1
MANNOSYL-CHITO-DOLICHOL-BIOSYNTHESIS	protein N-glycosylation initial phase (eukaryotic)	16	11	14	15	14	0.6875	0.875	0.9375	0.875
PWY-6431	4-hydroxybenzoate biosynthesis IV (plants)	1	1	1	1	1	1	1	1	1
PWY-561	superpathway of glyoxylate cycle and fatty acid degradation	8	8	8	8	8	1	1	1	1
PWY-5030	L-histidine degradation III	4	4	4	4	4	1	1	1	1
PWY-6494	gibberellin inactivation III (epoxidation)	3	0	3	3	0	0	1	1	0
PWY-7072	hopanoid biosynthesis (bacteria)	1	1	1	1	1	1	1	1	1
PWY-84	resveratrol biosynthesis	3	1	1	1	1	0.333333	0.333333	0.333333	0.333333
PWY-6926	pyrethrin I biosynthesis	2	1	2	2	1	0.5	1	1	0.5
PWY-6958	icosapentaenoate biosynthesis I (lower eukaryotes)	1	1	1	1	0	1	1	1	0
PWY-6580	phosphatidylinositol biosynthesis I (bacteria)	5	5	5	5	5	1	1	1	1
PWY-I9	L-cysteine biosynthesis VI (reverse transsulfuration)	5	5	5	5	5	1	1	1	1
PWY-6199	quercetin sulfate biosynthesis	2	1	1	1	1	0.5	0.5	0.5	0.5
PWY-6616	sulfolactate degradation I	1	1	1	1	1	1	1	1	1
PWY0-1601	cadaverine biosynthesis	1	1	1	1	1	1	1	1	1
GLYCOLYSIS-TCA-GLYOX-BYPASS	superpathway of glycolysis, pyruvate dehydrogenase, TCA, and glyoxylate bypass	2	2	2	2	2	1	1	1	1
PWY0-662	PRPP biosynthesis	2	2	2	2	2	1	1	1	1
PWY-6736	sulfur volatiles biosynthesis	1	1	0	0	0	1	0	0	0
PWY-6154	autoinducer AI-2 biosynthesis II (Vibrio)	1	1	1	1	1	1	1	1	1
PWY-5120	geranylgeranyl diphosphate biosynthesis	1	1	1	1	1	1	1	1	1
PWY-8177	nerol biosynthesis	3	2	2	2	2	0.666667	0.666667	0.666667	0.666667
PWY-7234	inosine-5'-phosphate biosynthesis III	5	5	5	5	5	1	1	1	1
PWY66-398	TCA cycle III (animals)	17	17	17	17	17	1	1	1	1
PWY-6364	D-myo-inositol (1,3,4)-trisphosphate biosynthesis	3	3	3	3	3	1	1	1	1
PWY-5103	L-isoleucine biosynthesis III	5	5	5	5	5	1	1	1	1
VALDEG-PWY	L-valine degradation I	8	7	8	7	7	0.875	1	0.875	0.875
PWY-7070	steviol biosynthesis	4	1	1	1	1	0.25	0.25	0.25	0.25
PWY-5874	heme degradation I	1	1	1	1	1	1	1	1	1
PWY-2961	sesquiterpenoid phytoalexins biosynthesis	2	0	2	0	0	0	1	0	0
PWY-5739	GDP-D-perosamine biosynthesis	2	2	2	2	2	1	1	1	1
PWY-5815	rubber biosynthesis	3	3	3	3	3	1	1	1	1
PWY-6608	guanosine nucleotides degradation III	2	2	2	2	2	1	1	1	1
PWY-6273	phosphatidylethanolamine biosynthesis III	3	3	3	3	3	1	1	1	1
GLYCOLYSIS-E-D	superpathway of glycolysis and the Entner-Doudoroff pathway	4	4	4	4	4	1	1	1	1
PWY-8058	2-deoxy-D-ribose degradation II	2	2	2	2	2	1	1	1	1
PWY-7170	phytochromobilin biosynthesis	2	2	1	1	1	1	0.5	0.5	0.5
PWY-6307	L-tryptophan degradation X (mammalian, via tryptamine)	1	0	0	0	0	0	0	0	0
PWY-7449	acylated cyanidin galactoside biosynthesis	1	0	0	0	1	0	0	0	1
PWY66-399	gluconeogenesis III	20	20	18	18	20	1	0.9	0.9	1
PWY-5111	CMP-KDO biosynthesis II (from D-arabinose 5-phosphate)	2	2	2	2	2	1	1	1	1
PWY-7088	taxiphyllin biosynthesis	1	0	0	0	0	0	0	0	0
PWY-6168	flavin biosynthesis III (fungi)	10	10	10	10	10	1	1	1	1
PWY-181	photorespiration	17	17	17	17	15	1	1	1	0.882353
PWY-6367	D-myo-inositol-5-phosphate metabolism	2	2	2	2	2	1	1	1	1
PWY-6376	desferrioxamine B biosynthesis	1	1	1	1	1	1	1	1	1
PWY-6672	cis-geranyl-CoA degradation	2	2	2	2	2	1	1	1	1
PWY-5421	dehydroabietic acid biosynthesis	2	0	0	0	0	0	0	0	0
PWY-5409	divinyl ether biosynthesis II	1	1	1	1	1	1	1	1	1
PWY66-373	sucrose degradation V (sucrose &alpha;-glucosidase)	7	7	7	7	7	1	1	1	1
PWY-5976	dhurrin degradation	3	3	3	3	3	1	1	1	1
PWY-6897	thiamine diphosphate salvage II	2	2	2	2	1	1	1	1	0.5
PWY-4502	wighteone and luteone biosynthesis	1	0	1	1	1	0	1	1	1
PWY-8055	palmitoyl ethanolamide biosynthesis	4	3	3	4	3	0.75	0.75	1	0.75
PWY-8274	pyruvate fermentation to (R)-lactate	1	0	0	0	0	0	0	0	0
PWY-8328	acetate and ATP formation from acetyl-CoA III	2	2	2	2	2	1	1	1	1
PWYQT-4481	TCA cycle variation V (plant)	21	21	21	21	21	1	1	1	1
PWY-6614	tetrahydrofolate biosynthesis	4	4	4	4	4	1	1	1	1
PWY66-385	dTMP de novo biosynthesis (mitochondrial)	6	6	6	6	6	1	1	1	1
PWY-5027	phylloquinol biosynthesis	3	3	1	2	1	1	0.333333	0.666667	0.333333
PWY-7574	propanoyl-CoA degradation II	3	3	3	3	3	1	1	1	1
NPGLUCAT-PWY	Entner-Doudoroff pathway II (non-phosphorylative)	4	4	4	4	4	1	1	1	1
DAPLYSINESYN-PWY	L-lysine biosynthesis I	6	6	6	6	6	1	1	1	1
PWY-4562	lipid-dependent phytate biosynthesis II (via Ins(1,3,4)P3)	7	7	7	7	7	1	1	1	1
PWY-6389	pyruvate fermentation to (S)-acetoin	1	1	1	1	1	1	1	1	1
PWY-5912	2'-deoxymugineic acid phytosiderophore biosynthesis	4	2	3	3	2	0.5	0.75	0.75	0.5
PWY-7614	methiin metabolism	1	1	1	1	0	1	1	1	0
PWY-8088	dipicolinate biosynthesis	3	3	3	3	3	1	1	1	1
TRNA-CHARGING-PWY	tRNA charging	43	43	41	42	41	1	0.953488	0.976744	0.953488
PWY-6806	carotenoid cleavage	13	8	7	7	8	0.615385	0.538462	0.538462	0.615385
PWY-5958	acridone alkaloid biosynthesis	2	2	2	2	2	1	1	1	1
PWY-6387	UDP-N-acetylmuramoyl-pentapeptide biosynthesis I (meso-diaminopimelate containing)	6	0	0	0	0	0	0	0	0
GLYOXDEG-PWY	glycolate and glyoxylate degradation II	3	3	3	3	3	1	1	1	1
PWY-5054	D-sorbitol biosynthesis I	4	4	4	4	4	1	1	1	1
GLUTSYNIII-PWY	L-glutamate biosynthesis III	3	3	3	3	3	1	1	1	1
PWY-4302	aerobic respiration III (alternative oxidase pathway)	3	3	3	3	3	1	1	1	1
PWY1-3	polyhydroxybutanoate biosynthesis	2	2	2	2	2	1	1	1	1
PWY-6658	acetan biosynthesis	1	0	0	0	1	0	0	0	1
PWY-5523	5,6-dimethylbenzimidazole biosynthesis I (aerobic)	2	2	2	2	2	1	1	1	1
CYSTSYN-PWY	L-cysteine biosynthesis I	6	6	6	6	6	1	1	1	1
PWY-5288	astaxanthin biosynthesis (bacteria, fungi, algae)	2	2	2	2	0	1	1	1	0
PWY-5661	GDP-glucose biosynthesis	5	5	5	5	5	1	1	1	1
PWY-6588	pyruvate fermentation to acetone	3	3	2	2	2	1	0.666667	0.666667	0.666667
PWY-5486	pyruvate fermentation to ethanol II	2	2	2	2	2	1	1	1	1
PWY-6692	Fe(II) oxidation	2	2	2	2	2	1	1	1	1
ARGININE-SYN4-PWY	L-ornithine biosynthesis II	6	6	6	6	6	1	1	1	1
PWY-7254	TCA cycle VII (acetate-producers)	13	13	13	13	13	1	1	1	1
PWY-7589	palmitoleate biosynthesis III (cyanobacteria)	1	0	0	1	0	0	0	1	0
PWY-5703	urea degradation I	1	0	0	0	0	0	0	0	0
PWY-7638	echinenone and zeaxanthin biosynthesis (Synechocystis)	3	3	3	3	1	1	1	1	0.333333
PWY-6933	seleno-amino acid detoxification and volatilization III	1	1	1	0	0	1	1	0	0
PWY-2201	folate transformations I	16	16	15	16	15	1	0.9375	1	0.9375
PWY-601	glucosinolate biosynthesis from tryptophan	1	0	0	0	0	0	0	0	0
PWY-7230	ubiquinol-6 biosynthesis from 4-aminobenzoate (yeast)	1	1	1	1	1	1	1	1	1
PWY-8325	glycine betaine degradation III	6	5	5	5	5	0.833333	0.833333	0.833333	0.833333
PWY-6538	caffeine degradation III (bacteria, via demethylation)	1	1	1	1	1	1	1	1	1
PWY-6823	molybdenum cofactor biosynthesis	9	8	7	8	8	0.888889	0.777778	0.888889	0.888889
HOMOSERSYN-PWY	L-homoserine biosynthesis	3	3	3	3	3	1	1	1	1
PWYQT-4429	CO2 fixation into oxaloacetate (anaplerotic)	5	5	5	5	5	1	1	1	1
PWY-7115	C4 photosynthetic carbon assimilation cycle, NAD-ME type	19	19	17	19	19	1	0.894737	1	1
TRPIAACAT-PWY	indole-3-acetate biosynthesis VI (bacteria)	1	0	1	0	1	0	1	0	1
PWY-5921	glutaminyl-tRNAgln biosynthesis via transamidation	4	4	4	4	4	1	1	1	1
PWY-6325	echinatin biosynthesis	2	2	2	2	2	1	1	1	1
PWY-882	L-ascorbate biosynthesis I (L-galactose pathway)	12	12	12	12	12	1	1	1	1
PWY-8190	L-glutamate degradation XI (reductive Stickland reaction)	3	3	3	3	3	1	1	1	1
PWY-8399	icosapentaenoate metabolites biosynthesis	1	1	1	1	1	1	1	1	1
PWY-7657	dTDP-&beta;-L-digitoxose biosynthesis	1	1	1	1	1	1	1	1	1
PWY-5474	hydroxycinnamic acid tyramine amides biosynthesis	1	1	0	1	0	1	0	1	0
PWY-6457	cinnamoyl-CoA biosynthesis	3	3	2	2	2	1	0.666667	0.666667	0.666667
PWY-5765	1,3,5-trimethoxybenzene biosynthesis	3	1	3	3	3	0.333333	1	1	1
PWY-6802	salidroside biosynthesis	2	2	0	1	0	1	0	0.5	0
PWY-3385	choline biosynthesis I	11	11	11	11	11	1	1	1	1
PWY-7248	pectin degradation II	1	0	0	0	0	0	0	0	0
PWY-6938	NADH repair (eukaryotes)	1	1	1	1	1	1	1	1	1
PWY-6908	thiamine diphosphate biosynthesis IV (eukaryotes)	4	4	4	4	4	1	1	1	1
PWY-5532	nucleoside and nucleotide degradation (archaea)	6	6	5	5	5	1	0.833333	0.833333	0.833333
PWY-7391	isoprene biosynthesis II (engineered)	13	13	12	12	12	1	0.923077	0.923077	0.923077
PWY3O-4108	L-tyrosine degradation III	2	1	1	1	2	0.5	0.5	0.5	1
PWY-7295	L-arabinose degradation IV	1	1	1	1	1	1	1	1	1
PWY-7938	isorenieratene biosynthesis I (actinobacteria)	2	2	2	2	2	1	1	1	1
PWY0-1305	L-glutamate degradation IX (via 4-aminobutanoate)	1	1	1	1	1	1	1	1	1
PWY-6708	ubiquinol-8 biosynthesis (early decarboxylation)	1	0	0	0	0	0	0	0	0
PWY-2881	cytokinins 7-N-glucoside biosynthesis	7	0	0	0	0	0	0	0	0
PWY-7058	esculetin modification	2	1	1	1	1	0.5	0.5	0.5	0.5
PWY-7632	hinokiresinol biosynthesis	3	0	0	0	0	0	0	0	0
PWY-7817	type I lipoteichoic acid biosynthesis (S. aureus)	13	13	13	13	13	1	1	1	1
P161-PWY	acetylene degradation (anaerobic)	1	1	1	1	1	1	1	1	1
PWY-6223	gentisate degradation I	1	1	1	1	1	1	1	1	1
PWY-5441	S-methyl-L-methionine cycle	2	2	2	2	2	1	1	1	1
PWY-5480	pyruvate fermentation to ethanol I	1	1	1	1	1	1	1	1	1
PWY-5780	hypericin biosynthesis	3	3	3	3	3	1	1	1	1
P183-PWY	catechol degradation to 2-hydroxypentadienoate I	1	1	0	0	0	1	0	0	0
PWY-7824	prunasin and amygdalin biosynthesis	4	1	0	1	1	0.25	0	0.25	0.25
PWY1YI0-3	succinate to cytochrome c oxidase via plastocyanin	1	1	1	1	1	1	1	1	1
PWY0-1319	CDP-diacylglycerol biosynthesis II	11	11	8	8	8	1	0.727273	0.727273	0.727273
PWY0-823	L-arginine degradation III (arginine decarboxylase/agmatinase pathway)	1	1	1	1	1	1	1	1	1
PWY-5025	indole-3-acetate biosynthesis IV (bacteria)	1	1	1	1	1	1	1	1	1
TREDEGLOW-PWY	trehalose degradation I (low osmolarity)	3	3	3	3	3	1	1	1	1
PWY-7978	N-methylpyrrolidone degradation	1	1	1	1	1	1	1	1	1
PWY-6317	D-galactose degradation I (Leloir pathway)	6	6	6	6	6	1	1	1	1
PWY-6549	L-glutamine biosynthesis III	16	16	13	16	16	1	0.8125	1	1
PWY-5172	acetyl-CoA biosynthesis III (from citrate)	3	3	3	3	3	1	1	1	1
PWY-7524	mevalonate pathway III (Thermoplasma)	9	9	9	9	9	1	1	1	1
PWY-5411	abietic acid biosynthesis	2	0	0	0	0	0	0	0	0
GLUTDEG-PWY	L-glutamate degradation II	3	3	3	3	3	1	1	1	1
GLYCOGENSYNTH-PWY	glycogen biosynthesis I (from ADP-D-Glucose)	5	5	5	5	5	1	1	1	1
LEU-DEG2-PWY	L-leucine degradation I	7	6	7	7	5	0.857143	1	1	0.714286
PWY-5070	gibberellin biosynthesis I (non C-3, non C-13 hydroxylation)	7	5	5	3	3	0.714286	0.714286	0.428571	0.428571
PWY0-1264	biotin-carboxyl carrier protein assembly	3	3	3	3	3	1	1	1	1
FASYN-INITIAL-PWY	superpathway of fatty acid biosynthesis initiation	2	1	1	1	1	0.5	0.5	0.5	0.5
HOMOSER-THRESYN-PWY	L-threonine biosynthesis	2	2	2	2	2	1	1	1	1
PWY-8140	serine racemization	3	3	3	3	0	1	1	1	0
PWY-6373	acrylate degradation I	1	1	1	1	1	1	1	1	1
TRIGLSYN-PWY	diacylglycerol and triacylglycerol biosynthesis	10	10	10	10	9	1	1	1	0.9
PWY-7093	vicianin bioactivation	2	0	0	0	0	0	0	0	0
PWY-6999	theophylline degradation	1	1	1	1	1	1	1	1	1
PWY-6068	indican biosynthesis	1	1	1	1	1	1	1	1	1
PWY-5774	saponin biosynthesis IV	2	0	0	0	0	0	0	0	0
PWY-6941	styrene degradation	1	1	1	1	1	1	1	1	1
PWY-5284	shisonin biosynthesis	3	2	1	3	0	0.666667	0.333333	1	0
PWY-6797	6-hydroxymethyl-dihydropterin diphosphate biosynthesis II (Methanocaldococcus)	5	5	5	5	5	1	1	1	1
PWY-7076	3,5-dimethoxytoluene biosynthesis	2	0	0	0	0	0	0	0	0
DETOX1-PWY-1	reactive oxygen species degradation	6	6	6	6	6	1	1	1	1
PWY18C3-1	cholesterol biosynthesis (plants)	15	10	9	10	9	0.666667	0.6	0.666667	0.6
PWYQT-4427	sulfoquinovosyl diacylglycerol biosynthesis	2	2	2	2	2	1	1	1	1
PWY-5773	gossypol biosynthesis	1	1	1	0	0	1	1	0	0
GLYSYN-PWY	glycine biosynthesis I	3	3	3	3	3	1	1	1	1
ILEUDEG-PWY	L-isoleucine degradation I	3	2	3	3	3	0.666667	1	1	1
PWY-6545	pyrimidine deoxyribonucleotides de novo biosynthesis III	20	20	18	18	16	1	0.9	0.9	0.8
PWY-8303	reductive glycine pathway of autotrophic CO2 fixation	11	11	11	11	11	1	1	1	1
PWY-7172	flavonol acylglucoside biosynthesis III - quercetin derivatives	1	1	1	1	1	1	1	1	1
PWY-5992	thalianol and derivatives biosynthesis	2	0	0	1	0	0	0	0.5	0
PWY-8139	CDP-6-deoxy-D-gulose biosynthesis	2	2	2	2	2	1	1	1	1
PWY-6138	CMP-N-acetylneuraminate biosynthesis I (eukaryotes)	1	1	1	1	1	1	1	1	1
CITRULBIO-PWY	L-citrulline biosynthesis	14	13	14	13	14	0.928571	1	0.928571	1
PWY-6763	salicortin biosynthesis	3	3	3	2	3	1	1	0.666667	1
PWY66-425	L-lysine degradation II (L-pipecolate pathway)	3	0	0	0	1	0	0	0	0.333333
PWY-7204	pyridoxal 5'-phosphate salvage II (plants)	11	11	10	11	11	1	0.909091	1	1
PWY-7496	linuron degradation	1	1	1	1	1	1	1	1	1
PWY-6075	ergosterol biosynthesis I	1	1	0	1	0	1	0	1	0
PWY-7636	astaxanthin biosynthesis (flowering plants)	2	2	0	0	0	1	0	0	0
PWY-5035	gibberellin biosynthesis III (early C-13 hydroxylation)	7	7	7	6	6	1	1	0.857143	0.857143
PWY-7518	atromentin biosynthesis	1	1	0	0	1	1	0	0	1
PWY-5704	urea degradation II	1	1	1	1	1	1	1	1	1
PWY-7139	sesaminol glucoside biosynthesis	1	0	0	0	0	0	0	0	0
PWY-6386	UDP-N-acetylmuramoyl-pentapeptide biosynthesis II (lysine-containing)	6	1	1	0	0	0.166667	0.166667	0	0
PWY66-423	fructose 2,6-bisphosphate biosynthesis	1	1	1	1	1	1	1	1	1
PWY-5995	linoleate biosynthesis I (plants)	5	5	3	5	3	1	0.6	1	0.6
PROTOCATECHUATE-ORTHO-CLEAVAGE-PWY	protocatechuate degradation II (ortho-cleavage pathway)	1	0	0	0	0	0	0	0	0
PWY490-3	nitrate reduction VI (assimilatory)	7	7	7	7	7	1	1	1	1
PWY0-1221	putrescine degradation II	1	0	0	0	0	0	0	0	0
PWY4LZ-257	superpathway of fermentation (Chlamydomonas reinhardtii)	2	1	1	1	1	0.5	0.5	0.5	0.5
PWY-6717	(1,4)-&beta;-D-xylan degradation	2	2	2	1	2	1	1	0.5	1
PWY-6713	L-rhamnose degradation II	1	1	1	1	1	1	1	1	1
PWY-6920	6-gingerol analog biosynthesis (engineered)	4	4	4	4	4	1	1	1	1
PWY-6788	cellulose degradation II (fungi)	2	2	2	2	1	1	1	1	0.5
PWY-5966-1	fatty acid biosynthesis initiation (type I)	2	2	2	2	2	1	1	1	1
PWY-6562	norspermidine biosynthesis	2	2	2	2	2	1	1	1	1
PWY-7448	galloylated catechin biosynthesis	4	2	2	2	2	0.5	0.5	0.5	0.5
PWY2B4Q-6	Kdo transfer to lipid IVA (Brucella)	1	1	1	1	1	1	1	1	1
PWY-8296	cremeomycin biosynthesis	2	2	2	2	2	1	1	1	1
PWY-6029	2,3-trans-flavanols biosynthesis	2	2	2	2	1	1	1	1	0.5
PWY-5514	UDP-N-acetyl-D-galactosamine biosynthesis II	9	9	8	9	9	1	0.888889	1	1
PWY-6753	S-methyl-5'-thioadenosine degradation III	1	1	1	1	1	1	1	1	1
PWY-2541	phytosterol biosynthesis (plants)	39	30	28	30	28	0.769231	0.717949	0.769231	0.717949
PWY-2942	L-lysine biosynthesis III	5	5	5	5	5	1	1	1	1
PWY-6454	vancomycin resistance I	1	0	0	0	0	0	0	0	0
PWY-3781	aerobic respiration I (cytochrome c)	4	4	4	4	4	1	1	1	1
PWY-401	galactolipid biosynthesis I	8	8	8	8	8	1	1	1	1
PWY-7909	formaldehyde oxidation VII (THF pathway)	6	6	5	6	5	1	0.833333	1	0.833333
PWY-7852	6-hydroxymethyl-dihydropterin diphosphate biosynthesis IV (Plasmodium)	4	4	4	4	4	1	1	1	1
PWY-8051	anandamide biosynthesis I	11	7	7	11	7	0.636364	0.636364	1	0.636364
PWY-7455	allopregnanolone biosynthesis	1	1	0	0	0	1	0	0	0
PWY-46	putrescine biosynthesis III	4	1	1	1	2	0.25	0.25	0.25	0.5
PWY-801	homocysteine and cysteine interconversion	2	2	2	2	2	1	1	1	1
PWY-6337	dehydroscoulerine biosynthesis	2	0	0	0	0	0	0	0	0
PWY66-428	L-threonine degradation V	3	1	2	2	2	0.333333	0.666667	0.666667	0.666667
PWY-5837	2-carboxy-1,4-naphthoquinol biosynthesis	9	6	3	3	2	0.666667	0.333333	0.333333	0.222222
PWY-6657	polyhydroxydecanoate biosynthesis	1	1	1	1	1	1	1	1	1
PWY-5384	sucrose degradation IV (sucrose phosphorylase)	6	6	6	6	6	1	1	1	1
P181-PWY	nicotine degradation I (pyridine pathway)	1	1	1	1	1	1	1	1	1
PWY-2161	folate polyglutamylation	6	6	6	6	6	1	1	1	1
PWY-7397	naringenin biosynthesis (engineered)	4	4	4	4	4	1	1	1	1
PWY-7367	phosphatidylcholine resynthesis via glycerophosphocholine	3	3	3	3	3	1	1	1	1
PWY-8024	4-hydroxyindole-3-carbonyl nitrile biosynthesis	2	0	0	0	0	0	0	0	0
PWY-5368	dimorphecolate biosynthesis	2	2	1	1	1	1	0.5	0.5	0.5
PWY-5041	S-adenosyl-L-methionine cycle II	5	5	5	5	5	1	1	1	1
PWY-5147	oleate biosynthesis I (plants)	5	5	5	5	5	1	1	1	1
TREHALOSESYN-PWY	trehalose biosynthesis III	2	2	2	2	2	1	1	1	1
PWY-5859	eugenol and isoeugenol biosynthesis	4	1	1	1	1	0.25	0.25	0.25	0.25
PWY-7047	malate-oxaloacetate shuttle I	3	3	3	3	3	1	1	1	1
PWY-5078	L-isoleucine degradation II	2	2	2	2	2	1	1	1	1
PWY-4942	sterculate biosynthesis	2	2	2	0	0	1	1	0	0
P163-PWY	L-lysine fermentation to acetate and butanoate	2	2	2	2	2	1	1	1	1
PWY-6546	brassinosteroids inactivation	6	4	2	4	2	0.666667	0.333333	0.666667	0.333333
P3-PWY	gallate degradation III (anaerobic)	1	1	1	1	1	1	1	1	1
PWY-5397	crocetin biosynthesis	2	2	0	0	2	1	0	0	1
RIBITOLUTIL-PWY	ribitol degradation I	2	2	2	2	2	1	1	1	1
PWY-5994	palmitate biosynthesis I (type I fatty acid synthase)	18	18	18	18	18	1	1	1	1
PWY18C3-3	alpha-tomatine biosynthesis	2	1	1	1	1	0.5	0.5	0.5	0.5
PWY-4981	L-proline biosynthesis II (from arginine)	8	8	8	8	8	1	1	1	1
PWY0-1415	superpathway of hemeÂ bÂ biosynthesis from uroporphyrinogen-III	6	6	6	6	6	1	1	1	1
PWY-7155	7-dehydroporiferasterol biosynthesis	2	2	2	2	2	1	1	1	1
PWY-6959	L-ascorbate degradation V	2	2	2	2	2	1	1	1	1
PWY-5675	nitrate reduction V (assimilatory)	6	6	6	6	6	1	1	1	1
PWY-7082	ammonia oxidation IV (autotrophic ammonia oxidizers)	1	1	1	1	1	1	1	1	1
PWY-6649	glycolate and glyoxylate degradation III	2	2	2	2	2	1	1	1	1
PWY-6432	curcuminoid biosynthesis	3	3	3	3	3	1	1	1	1
PWY-7892	tRNA-uridine 2-thiolation and selenation (bacteria)	2	2	2	2	2	1	1	1	1
