# Supplementary material for: A diel multi-tissue genome-scale metabolic model of Vitis vinifera
Source: PLoS Comput Biol. 2024 Oct 10;20(10):e1012506. doi: 10.1371/journal.pcbi.1012506 (PMC11495577; doi:10.1371/journal.pcbi.1012506)
Supplement: S6 File — (XLSX) [file pcbi.1012506.s006.xlsx]

## Sheet: info
Tissue-specific simulations using pFBA and the minisation of photon uptake / glucose uptake as objective function
Results only show the reactions with fluxes higher than 1e-5 (or lower than -1e-5)
sheet	tissue	metabolism	objective function	biomass lower bound	notes
leaf_1	leaf	photosynthesis	photon uptake	0.11
leaf_2	leaf	photorespiration	photon uptake	0.11
leaf_3	leaf	respiration	sucrose uptake	0.11
stem	stem	respiration	sucrose uptake	0.11
berry-green	green berry	respiration	sucrose uptake	0.11
berry-mature	mature berry	respiration	sucrose uptake	0.11
	photosynthesis	photorespiration	respiration
metabolite	leaf			stem	berry green	berry mature
SUCROSE	0	0	-0.61	-0.49	-0.61	-0.72
Light	-32.09	-43.76	0	0	0	0
NITRATE	-0.37	-0.37	-0.37	0	-0.37	0.7
AMMONIUM	0	0	0	0.04	0	0
OXYGEN-MOLECULE	5.54	5.54	-1.74	-1.71	-1.74	-1.84
PROTON	-6.64	-6.64	-3.73	-4.01	-3.73	-3.71
SULFATE	-0.016	-0.016	-0.016	-0.006	-0.016	-0.02
WATER	-3.21	-3.21	0.55	-0.11	0.55	1.25
CARBON-DIOXIDE	-4.41	-4.41	0	0	0	0
HCO3	0	0	2.86	1.98	2.86	3.47
PPI	0.05	0.05	0	0	0	0
Pi	0	0	0.09	0.21	0.09	0
e-Biomass	0.11	0.11	0.11	0.11	0.11	0.11
	photosynthesis	photorespiration	respiration
metabolite	leaf			stem	berry green	berry mature
Uptake
SUCROSE			0.61	0.49	0.61	0.72
Light	32.09	43.76
CARBON-DIOXIDE	4.41	4.41
NITRATE	0.37	0.37	0.37		0.37
OXYGEN-MOLECULE			1.74	1.71	1.74	1.84
PROTON	6.64	6.64	3.73	4.01	3.73	3.71
SULFATE	0.016	0.016	0.016	0.006	0.016	0.02
WATER	3.21	3.21		0.11
Production
OXYGEN-MOLECULE	5.54	5.54
NITRATE						0.7
AMMONIUM				0.04
HCO3			2.86	1.98	2.86	3.47
PPI	0.05	0.05
Pi			0.09	0.21	0.09
WATER			0.55		0.55	1.25
e-Biomass	0.11	0.11	0.11	0.11	0.11	0.11

## Sheet: leaf_1
reaction	equation	flux	pathway
T_Light__chlo	Light__extr --> Light__chlo	32.09	[('transporters', 'transport reactions')]
RXN-15479__chlo	Light__chlo + Oxidized-ferredoxins__chlo + Plastocyanin-Reduced__chlo --> Oxidized-Plastocyanins__chlo + Reduced-ferredoxins__chlo	25.672	[('PWY-8270', 'cyclic electron flow'), ('PWY-101', 'photosynthesis light reactions')]
ATPSYN-RXN__chlo	ADP__chlo + 4.0 PROTON__lumen + Pi__chlo <=> ATP__chlo + 3.0 PROTON__chlo + WATER__chlo	19.254	[('PWY-7980', 'ATP biosynthesis')]
PLASTOQUINOL--PLASTOCYANIN-REDUCTASE-RXN__chlo	CPD-12829__chlo + 2.0 Oxidized-Plastocyanins__chlo + 2.0 PROTON__chlo --> PLASTOQUINONE-9__chlo + 4.0 PROTON__lumen + 2.0 Plastocyanin-Reduced__chlo	12.836	[('PWY-8270', 'cyclic electron flow'), ('PWY-8271', 'NADPH to cytochrome c oxidase via plastocyanin'), ('PWY-101', 'photosynthesis light reactions'), ('PWY1YI0-3', 'succinate to cytochrome c oxidase via plastocyanin')]
1.18.1.2-RXN__chlo	NADP__chlo + PROTON__chlo + 2.0 Reduced-ferredoxins__chlo <=> NADPH__chlo + 2.0 Oxidized-ferredoxins__chlo	11.229	[('PWY-8271', 'NADPH to cytochrome c oxidase via plastocyanin'), ('PWY-101', 'photosynthesis light reactions')]
PHOSGLYPHOS-RXN__chlo	ATP__chlo + G3P__chlo <=> ADP__chlo + DPG__chlo	9.31943	[('P124-PWY', 'Bifidobacterium shunt'), ('SUCSYN-PWY', 'sucrose biosynthesis I (from photosynthesis)'), ('PWY-6886', '1-butanol autotrophic biosynthesis (engineered)'), ('CALVIN-PWY', 'Calvin-Benson-Bassham cycle'), ('ANAGLYCOLYSIS-PWY', 'glycolysis III (from glucose)'), ('PWY-1042', 'glycolysis IV (plant cytosol)'), ('P185-PWY', 'formaldehyde assimilation III (dihydroxyacetone cycle)'), ('P122-P…
1.2.1.13-RXN__chlo	DPG__chlo + NADPH__chlo + PROTON__chlo --> GAP__chlo + NADP__chlo + Pi__chlo	9.31943	[('CALVIN-PWY', 'Calvin-Benson-Bassham cycle')]
T_PROTON__cyto	PROTON__extr <=> PROTON__cyto	6.78646	[]
PSII-RXN__chlo	Light__chlo + 2.0 PLASTOQUINONE-9__chlo + 4.0 PROTON__chlo + 2.0 WATER__chlo --> 2.0 CPD-12829__chlo + OXYGEN-MOLECULE__chlo + 4.0 PROTON__lumen	6.41801	[('PWY-101', 'photosynthesis light reactions'), ('PWY1YI0-7', 'protective electron sinks in the thylakoid membrane (PSII to PTOX)')]
EX_OXYGEN-MOLECULE_drain	OXYGEN-MOLECULE__extr <=>	5.53553	[('drains', 'drain reactions')]
T_PROTON__mito	PROTON__cyto <=> PROTON__mito	5.16543	[]
PHOSPHORIBULOKINASE-RXN__chlo	ATP__chlo + RIBULOSE-5P__chlo --> ADP__chlo + D-RIBULOSE-15-P2__chlo + PROTON__chlo	4.91757	[('PWY-5723', 'Rubisco shunt'), ('CALVIN-PWY', 'Calvin-Benson-Bassham cycle')]
RIBULOSE-BISPHOSPHATE-CARBOXYLASE-RXN__chlo	CARBON-DIOXIDE__chlo + D-RIBULOSE-15-P2__chlo + WATER__chlo --> 2.0 G3P__chlo + 2.0 PROTON__chlo	4.91757	[('PWY-5723', 'Rubisco shunt'), ('CALVIN-PWY', 'Calvin-Benson-Bassham cycle'), ('PWY-5532', 'nucleoside and nucleotide degradation (archaea)')]
T_CARBON-DIOXIDE__chlo	CARBON-DIOXIDE__cyto <=> CARBON-DIOXIDE__chlo	4.24067	[('transporters', 'transport reactions')]
T_CARBON-DIOXIDE__cyto	CARBON-DIOXIDE__extr <=> CARBON-DIOXIDE__cyto	4.16183	[]
TO0000009__mito__cyto	Pi__cyto --> Pi__mito	4.0487	[('transporters', 'transport reactions')]
TI2903719__mito__cyto	ADP__cyto + ATP__mito --> ADP__mito + ATP__cyto	4.03	[('transporters', 'transport reactions')]
TR2900012__chlo__cyto	ATP__chlo + PAPS__cyto <=> ATP__cyto + PAPS__chlo	3.74308	[('transporters', 'transport reactions')]
TO1000009__chlo__cyto	PROTON__cyto + Pi__cyto --> PROTON__chlo + Pi__chlo	3.71891	[('transporters', 'transport reactions')]
TRIOSEPISOMERIZATION-RXN__chlo	GAP__chlo <=> DIHYDROXY-ACETONE-PHOSPHATE__chlo	3.68304	[('CALVIN-PWY', 'Calvin-Benson-Bassham cycle'), ('PWY-6142', 'gluconeogenesis II (Methanobacterium thermoautotrophicum)'), ('ANAGLYCOLYSIS-PWY', 'glycolysis III (from glucose)'), ('PWY-1042', 'glycolysis IV (plant cytosol)'), ('P185-PWY', 'formaldehyde assimilation III (dihydroxyacetone cycle)'), ('PWY-5484', 'glycolysis II (from fructose 6-phosphate)'), ('GLYCOLYSIS', 'glycolysis I (from glucose…
T_WATER__cyto	WATER__extr <=> WATER__cyto	2.9595	[('transporters', 'transport reactions')]
F16BDEPHOS-RXN__chlo	FRUCTOSE-16-DIPHOSPHATE__chlo + WATER__chlo --> FRUCTOSE-6P__chlo + Pi__chlo	2.06841	[('SUCSYN-PWY', 'sucrose biosynthesis I (from photosynthesis)'), ('CALVIN-PWY', 'Calvin-Benson-Bassham cycle'), ('P185-PWY', 'formaldehyde assimilation III (dihydroxyacetone cycle)'), ('PWY-5484', 'glycolysis II (from fructose 6-phosphate)'), ('GLYCOLYSIS', 'glycolysis I (from glucose 6-phosphate)'), ('GLUCONEO-PWY', 'gluconeogenesis I'), ('PWY66-399', 'gluconeogenesis III')]
Maintenance_vvinif2023__cyto	ATP__cyto + WATER__cyto --> ADP__cyto + PROTON__cyto + Pi__cyto	2	[('biomass', 'biomass reactions')]
RIB5PISOM-RXN__chlo	RIBOSE-5P__chlo <=> RIBULOSE-5P__chlo	1.64789	[('P124-PWY', 'Bifidobacterium shunt'), ('PWY-8178', 'pentose phosphate pathway (non-oxidative branch) II'), ('PWY-5723', 'Rubisco shunt'), ('PWY-1861', 'formaldehyde assimilation II (assimilatory RuMP Cycle)'), ('CALVIN-PWY', 'Calvin-Benson-Bassham cycle'), ('P185-PWY', 'formaldehyde assimilation III (dihydroxyacetone cycle)'), ('NONOXIPENT-PWY', 'pentose phosphate pathway (non-oxidative branch)…
1.10.2.2-RXN__mito	CPD-9958__mito + 2.0 Cytochromes-C-Oxidized__mito + 2.0 PROTON__mito --> 2.0 Cytochromes-C-Reduced__mito + 4.0 PROTON__pmf + UBIQUINONE-10__mito	1.61548	[('PWY-7279', 'aerobic respiration II (cytochrome c) (yeast)'), ('PWY-3781', 'aerobic respiration I (cytochrome c)'), ('PWY-7082', 'ammonia oxidation IV (autotrophic ammonia oxidizers)')]
NADH-DEHYDROG-A-RXN__mito	NADH__mito + 5.0 PROTON__mito + UBIQUINONE-10__mito <=> CPD-9958__mito + NAD__mito + 4.0 PROTON__pmf	1.61548	[('PWY-5083', 'NAD/NADH phosphorylation and dephosphorylation'), ('PWY0-1334', 'NADH to cytochrome bd oxidase electron transfer I'), ('PWY0-1335', 'NADH to cytochrome bo oxidase electron transfer I'), ('PWY-4302', 'aerobic respiration III (alternative oxidase pathway)'), ('PWY-6692', 'Fe(II) oxidation'), ('PWY-3781', 'aerobic respiration I (cytochrome c)')]
1TRANSKETO-RXN__chlo	D-SEDOHEPTULOSE-7-P__chlo + GAP__chlo <=> RIBOSE-5P__chlo + XYLULOSE-5-PHOSPHATE__chlo	1.61305	[('P21-PWY', 'pentose phosphate pathway (partial)'), ('P124-PWY', 'Bifidobacterium shunt'), ('PWY-8178', 'pentose phosphate pathway (non-oxidative branch) II'), ('PWY-5723', 'Rubisco shunt'), ('PWY-1861', 'formaldehyde assimilation II (assimilatory RuMP Cycle)'), ('CALVIN-PWY', 'Calvin-Benson-Bassham cycle'), ('P185-PWY', 'formaldehyde assimilation III (dihydroxyacetone cycle)'), ('NONOXIPENT-PWY…
SEDOBISALDOL-RXN__chlo	DIHYDROXY-ACETONE-PHOSPHATE__chlo + ERYTHROSE-4P__chlo --> D-SEDOHEPTULOSE-1-7-P2__chlo	1.61305	[('PWY-8178', 'pentose phosphate pathway (non-oxidative branch) II'), ('PWY0-1517', 'sedoheptulose bisphosphate bypass'), ('CALVIN-PWY', 'Calvin-Benson-Bassham cycle')]
SEDOHEPTULOSE-BISPHOSPHATASE-RXN__chlo	D-SEDOHEPTULOSE-1-7-P2__chlo + WATER__chlo --> D-SEDOHEPTULOSE-7-P__chlo + Pi__chlo	1.61305	[('CALVIN-PWY', 'Calvin-Benson-Bassham cycle')]
T_NADP__chlo	NADP__cyto <=> NADP__chlo	1.46803	[]
TR2900091__mito__cyto	NADH__cyto + NAD__mito <=> NADH__mito + NAD__cyto	1.42696	[('transporters', 'transport reactions')]
NADPH-DEHYDROGENASE-RXN__cyto	NADPH__cyto + NAD__cyto <=> NADH__cyto + NADP__cyto	1.35612	[]
T_OXYGEN-MOLECULE__mito	OXYGEN-MOLECULE__cyto <=> OXYGEN-MOLECULE__mito	0.811765	[('transporters', 'transport reactions')]
CYTOCHROME-C-OXIDASE-RXN__mito	4.0 Cytochromes-C-Reduced__mito + OXYGEN-MOLECULE__mito + 8.0 PROTON__mito --> 4.0 Cytochromes-C-Oxidized__mito + 4.0 PROTON__pmf + 2.0 WATER__mito	0.811759	[('PWY-7429', 'arsenite to oxygen electron transfer (via azurin)'), ('PWY-4521', 'arsenite to oxygen electron transfer'), ('PWY-7279', 'aerobic respiration II (cytochrome c) (yeast)'), ('PWY-6692', 'Fe(II) oxidation'), ('PWY-3781', 'aerobic respiration I (cytochrome c)')]
T_WATER__chlo	WATER__cyto <=> WATER__chlo	0.626178	[]
2PGADEHYDRAT-RXN__chlo	2-PG__chlo <=> PHOSPHO-ENOL-PYRUVATE__chlo + WATER__chlo	0.507197	[('PWY-7218', 'photosynthetic 3-hydroxybutanoate biosynthesis (engineered)'), ('P124-PWY', 'Bifidobacterium shunt'), ('PWY-7124', 'ethene biosynthesis V (engineered)'), ('PWY-6886', '1-butanol autotrophic biosynthesis (engineered)'), ('PWY-5723', 'Rubisco shunt'), ('PWY-6142', 'gluconeogenesis II (Methanobacterium thermoautotrophicum)'), ('ANAGLYCOLYSIS-PWY', 'glycolysis III (from glucose)'), ('P…
GLUTAMINESYN-RXN__chlo	AMMONIUM__chlo + ATP__chlo + GLT__chlo --> ADP__chlo + GLN__chlo + PROTON__chlo + Pi__chlo	0.424377	[('AMMASSIM-PWY', 'ammonia assimilation cycle III'), ('PWY4LZ-81', 'Organic Nitrogen Assimilation'), ('PWY-7061', 'glutamate-glutamine shuttle'), ('PWY-381', 'nitrate reduction II (assimilatory)'), ('GLNSYN-PWY', 'L-glutamine biosynthesis I'), ('PWY4LZ-283', 'Inorganic Nitrogen Assimilation'), ('PWY-7060', 'ornithine-citrulline shuttle'), ('PWY-8294', 'L-aspartate degradation III (anaerobic)'), (…
GLUTAMATE-SYNTHASE-FERREDOXIN-RXN__chlo	2-KETOGLUTARATE__chlo + GLN__chlo + 2.0 PROTON__chlo + 2.0 Reduced-ferredoxins__chlo --> 2.0 GLT__chlo + 2.0 Oxidized-ferredoxins__chlo	0.418209	[('PWY4LZ-81', 'Organic Nitrogen Assimilation'), ('PWY-7061', 'glutamate-glutamine shuttle'), ('PWY-8346', 'GABA shunt II'), ('PWY4LZ-283', 'Inorganic Nitrogen Assimilation'), ('PWY-6964', 'ammonia assimilation cycle II'), ('PWY-4341', 'L-glutamate biosynthesis V'), ('PWY-6549', 'L-glutamine biosynthesis III')]
INORGPYROPHOSPHAT-RXN__cyto	PPI__cyto + WATER__cyto --> PROTON__cyto + 2.0 Pi__cyto	0.38201	[('PWY-7805', '(aminomethyl)phosphonate degradation'), ('PWY-7807', 'glyphosate degradation III')]
FERREDOXIN--NITRITE-REDUCTASE-RXN__chlo	NITRITE__chlo + 8.0 PROTON__chlo + 6.0 Reduced-ferredoxins__chlo --> AMMONIUM__chlo + 6.0 Oxidized-ferredoxins__chlo + 2.0 WATER__chlo	0.373839	[('PWY-381', 'nitrate reduction II (assimilatory)'), ('PWY490-3', 'nitrate reduction VI (assimilatory)')]
NITRATE-REDUCTASE-NADH-RXN__cyto	NADH__cyto + NITRATE__cyto + PROTON__cyto --> NAD__cyto + NITRITE__cyto + WATER__cyto	0.373839	[('PWY-381', 'nitrate reduction II (assimilatory)'), ('PWY4LZ-283', 'Inorganic Nitrogen Assimilation')]
T_BT1_AMP__chlo	AMP__cyto <=> AMP__chlo	0.333271	[]
TR2000102__chlo__cyto	GAP__chlo + PROTON__cyto <=> GAP__cyto + PROTON__chlo	0.30278	[('transporters', 'transport reactions')]
GAPOXNPHOSPHN-RXN__cyto	GAP__cyto + NAD__cyto + Pi__cyto <=> DPG__cyto + NADH__cyto + PROTON__cyto	0.288882	[('P124-PWY', 'Bifidobacterium shunt'), ('SUCSYN-PWY', 'sucrose biosynthesis I (from photosynthesis)'), ('ANAGLYCOLYSIS-PWY', 'glycolysis III (from glucose)'), ('PWY-1042', 'glycolysis IV (plant cytosol)'), ('P185-PWY', 'formaldehyde assimilation III (dihydroxyacetone cycle)'), ('P122-PWY', 'heterolactic fermentation'), ('PWY-8004', 'Entner-Doudoroff pathway I'), ('PWY-5484', 'glycolysis II (from…
PYRUVDEH-RXN__chlo	CO-A__chlo + NAD__chlo + PYRUVATE__chlo --> ACETYL-COA__chlo + CARBON-DIOXIDE__chlo + NADH__chlo	0.281396	[('PWY-7218', 'photosynthetic 3-hydroxybutanoate biosynthesis (engineered)'), ('PWY-6886', '1-butanol autotrophic biosynthesis (engineered)'), ('PWY-7384', 'anaerobic energy metabolism (invertebrates, mitochondrial)'), ('PWY-5482', 'pyruvate fermentation to acetate II'), ('PWY-5537', 'pyruvate fermentation to acetate V'), ('GLYCOLYSIS-TCA-GLYOX-BYPASS', 'superpathway of glycolysis, pyruvate dehyd…
TO1000242__cyto__extr	HCO3__extr + PROTON__extr --> HCO3__cyto + PROTON__cyto	0.250581	[('transporters', 'transport reactions')]
T_2-KETOGLUTARATE__chlo	2-KETOGLUTARATE__cyto <=> 2-KETOGLUTARATE__chlo	0.249081	[]
ACETYL-COA-CARBOXYLTRANSFER-RXN__chlo	ACETYL-COA__chlo + ATP__chlo + HCO3__chlo --> ADP__chlo + MALONYL-COA__chlo + PROTON__chlo + Pi__chlo	0.218776	[('PWY-7388', 'octanoyl-[acyl-carrier protein] biosynthesis (mitochondria, yeast)'), ('PWY-6679', 'jadomycin biosynthesis'), ('PWY-5966-1', 'fatty acid biosynthesis initiation (type I)')]
GLUC1PADENYLTRANS-RXN__chlo	ATP__chlo + GLC-1-P__chlo + PROTON__chlo --> ADP-D-GLUCOSE__chlo + PPI__chlo	0.2178	[('PWY-7902', 'glucosylglycerol biosynthesis'), ('PWY-622', 'starch biosynthesis'), ('GLYCOGENSYNTH-PWY', 'glycogen biosynthesis I (from ADP-D-Glucose)')]
2PGADEHYDRAT-RXN__cyto	2-PG__cyto <=> PHOSPHO-ENOL-PYRUVATE__cyto + WATER__cyto	0.214736	[('PWY-7218', 'photosynthetic 3-hydroxybutanoate biosynthesis (engineered)'), ('P124-PWY', 'Bifidobacterium shunt'), ('PWY-7124', 'ethene biosynthesis V (engineered)'), ('PWY-6886', '1-butanol autotrophic biosynthesis (engineered)'), ('PWY-5723', 'Rubisco shunt'), ('PWY-6142', 'gluconeogenesis II (Methanobacterium thermoautotrophicum)'), ('ANAGLYCOLYSIS-PWY', 'glycolysis III (from glucose)'), ('P…
MALONYL-COA-ACP-TRANSACYL-RXN__chlo	ACP__chlo + MALONYL-COA__chlo --> CO-A__chlo + MALONYL-ACP__chlo + PROTON__chlo	0.194583	[('PWY66-429', 'fatty acid biosynthesis initiation (mitochondria)'), ('PWY-8012', 'mupirocin biosynthesis'), ('PWY-7388', 'octanoyl-[acyl-carrier protein] biosynthesis (mitochondria, yeast)'), ('PWY-6799', 'fatty acid biosynthesis (plant mitochondria)'), ('PWY-4381', 'fatty acid biosynthesis initiation I')]
PEPCARBOX-RXN__cyto	HCO3__cyto + PHOSPHO-ENOL-PYRUVATE__cyto --> OXALACETIC_ACID__cyto + Pi__cyto	0.170289	[('P23-PWY', 'reductive TCA cycle I'), ('PWY-7117', 'C4 photosynthetic carbon assimilation cycle, PEPCK type'), ('PWY-7124', 'ethene biosynthesis V (engineered)'), ('FERMENTATION-PWY', 'mixed acid fermentation'), ('PWY-6142', 'gluconeogenesis II (Methanobacterium thermoautotrophicum)'), ('PWY-5913', 'partial TCA cycle (obligate autotrophs)'), ('PWY-6146', 'Methanobacterium thermoautotrophicum bio…
TR2000242__mito__cyto	HCO3__mito + PROTON__cyto <=> HCO3__cyto + PROTON__mito	0.156452	[('transporters', 'transport reactions')]
UDPKIN-RXN__cyto	ATP__cyto + UDP__cyto --> ADP__cyto + UTP__cyto	0.136701	[('PWY-5687', 'pyrimidine ribonucleotides interconversion'), ('PWY-7176', 'UTP and CTP de novo biosynthesis')]
e-Biomass_vvinif2023__cyto	53.26 ATP__cyto + 53.26 WATER__cyto + 0.25 e-Carbohydrates__cyto + 0.25 e-CellWall__cyto + 0.012 e-Cofactor__cyto + 0.003 e-DNA__cyto + 0.08 e-Lipids__cyto + 0.401 e-Protein__cyto + 0.004 e-RNA__cyto --> 53.26 ADP__cyto + 53.26 Pi__cyto + e-Biomass__cyto	0.11	[('biomass', 'biomass reactions')]
EX_e-Biomass_drain	e-Biomass__cyto -->	0.11	[('drains', 'drain reactions')]
GLYCOGENSYN-RXN__chlo	2.0 ADP-D-GLUCOSE__chlo + WATER__chlo --> 1-4-alpha-D-Glucan__chlo + 2.0 ADP__chlo + 2.0 PROTON__chlo	0.1089	[('PWY-622', 'starch biosynthesis'), ('GLYCOGENSYNTH-PWY', 'glycogen biosynthesis I (from ADP-D-Glucose)')]
GLUC1PURIDYLTRANS-RXN__cyto	GLC-1-P__cyto + PROTON__cyto + UTP__cyto <=> CPD-12575__cyto + PPI__cyto	0.0905935	[('PWY-3801', 'sucrose degradation II (sucrose synthase)'), ('PWY-6527', 'stachyose degradation'), ('PWY-7238', 'sucrose biosynthesis II'), ('PWY-7343', 'UDP-&alpha;-D-glucose biosynthesis I'), ('GALACTMETAB-PWY', 'UDP-galactose biosynthesis (salvage pathway from galactose using UDP-glucose)'), ('PWYQT-4466', 'superpathway of sucrose and starch metabolism I (non-photosynthetic tissue)'), ('PWY-78…
UDPKIN-RXN__chlo	ATP__chlo + UDP__chlo --> ADP__chlo + UTP__chlo	0.0852637	[('PWY-5687', 'pyrimidine ribonucleotides interconversion'), ('PWY-7176', 'UTP and CTP de novo biosynthesis')]
GLUC1PURIDYLTRANS-RXN__chlo	GLC-1-P__chlo + PROTON__chlo + UTP__chlo <=> CPD-12575__chlo + PPI__chlo	0.0821792	[('PWY-3801', 'sucrose degradation II (sucrose synthase)'), ('PWY-6527', 'stachyose degradation'), ('PWY-7238', 'sucrose biosynthesis II'), ('PWY-7343', 'UDP-&alpha;-D-glucose biosynthesis I'), ('GALACTMETAB-PWY', 'UDP-galactose biosynthesis (salvage pathway from galactose using UDP-glucose)'), ('PWYQT-4466', 'superpathway of sucrose and starch metabolism I (non-photosynthetic tissue)'), ('PWY-78…
T_UDP__chlo	UDP__cyto <=> UDP__chlo	0.0801923	[('transporters', 'transport reactions')]
ISOCITRATE-DEHYDROGENASE-NAD+-RXN__mito	NAD__mito + THREO-DS-ISO-CITRATE__mito --> 2-KETOGLUTARATE__mito + CARBON-DIOXIDE__mito + NADH__mito	0.0783644	[('PWY-5690', 'TCA cycle II (plants and fungi)'), ('PWY66-398', 'TCA cycle III (animals)'), ('PWYQT-4481', 'TCA cycle variation V (plant)'), ('PWY-6549', 'L-glutamine biosynthesis III')]
HYDROXYPYRUVATE-REDUCTASE-RXN__cyto	GLYCERATE__cyto + NAD__cyto <=> NADH__cyto + OH-PYR__cyto + PROTON__cyto	0.074146	[('PWY-8011', 'L-serine biosynthesis II'), ('PWY-1622', 'formaldehyde assimilation I (serine pathway)')]
3-PHOSPHOGLYCERATE-PHOSPHATASE-RXN__cyto	G3P__cyto + WATER__cyto --> GLYCERATE__cyto + Pi__cyto	0.074146	[('PWY-8011', 'L-serine biosynthesis II')]
T_L-ASPARTATE__chlo	L-ASPARTATE__cyto <=> L-ASPARTATE__chlo	0.0728896	[('transporters', 'transport reactions')]
CITSYN-RXN__mito	ACETYL-COA__mito + OXALACETIC_ACID__mito + WATER__mito --> CIT__mito + CO-A__mito + PROTON__mito	0.0711145	[('PWY-6969', 'TCA cycle V (2-oxoglutarate synthase)'), ('PWY-5690', 'TCA cycle II (plants and fungi)'), ('TCA', 'TCA cycle I (prokaryotic)'), ('GLYOXYLATE-BYPASS', 'glyoxylate cycle'), ('PWY-7124', 'ethene biosynthesis V (engineered)'), ('PWY-6728', 'methylaspartate cycle'), ('FERMENTATION-PWY', 'mixed acid fermentation'), ('P105-PWY', 'TCA cycle IV (2-oxoglutarate decarboxylase)'), ('REDCITCYC'…
ACONITATEDEHYDR-RXN__mito	CIT__mito <=> CIS-ACONITATE__mito + WATER__mito	0.0706745	[('PWY-6969', 'TCA cycle V (2-oxoglutarate synthase)'), ('PWY-5690', 'TCA cycle II (plants and fungi)'), ('TCA', 'TCA cycle I (prokaryotic)'), ('P23-PWY', 'reductive TCA cycle I'), ('PWY-5392', 'reductive TCA cycle II'), ('GLYOXYLATE-BYPASS', 'glyoxylate cycle'), ('PWY-7124', 'ethene biosynthesis V (engineered)'), ('PWY-6728', 'methylaspartate cycle'), ('FERMENTATION-PWY', 'mixed acid fermentatio…
ACONITATEHYDR-RXN__mito	CIS-ACONITATE__mito + WATER__mito <=> THREO-DS-ISO-CITRATE__mito	0.0706745	[('PWY-6969', 'TCA cycle V (2-oxoglutarate synthase)'), ('PWY-5690', 'TCA cycle II (plants and fungi)'), ('TCA', 'TCA cycle I (prokaryotic)'), ('P23-PWY', 'reductive TCA cycle I'), ('PWY-5392', 'reductive TCA cycle II'), ('GLYOXYLATE-BYPASS', 'glyoxylate cycle'), ('PWY-7124', 'ethene biosynthesis V (engineered)'), ('PWY-6728', 'methylaspartate cycle'), ('FERMENTATION-PWY', 'mixed acid fermentatio…
ASPARTATEKIN-RXN__chlo	ATP__chlo + L-ASPARTATE__chlo --> ADP__chlo + L-BETA-ASPARTYL-P__chlo	0.0631746	[('PWY-2941', 'L-lysine biosynthesis II'), ('PWY-5097', 'L-lysine biosynthesis VI'), ('PWY-8179', 'platensimycin biosynthesis'), ('PWY-6160', '3-dehydroquinate biosynthesis II (archaea)'), ('PWY-7153', 'grixazone biosynthesis'), ('PWY-6559', 'spermidine biosynthesis II'), ('PWY-7977', 'L-methionine biosynthesis IV'), ('P101-PWY', 'ectoine biosynthesis'), ('DAPLYSINESYN-PWY', 'L-lysine biosynthesi…
ACETOLACTSYN-RXN__chlo	PROTON__chlo + 2.0 PYRUVATE__chlo --> 2-ACETO-LACTATE__chlo + CARBON-DIOXIDE__chlo	0.0563989	[('PWY-7111', 'pyruvate fermentation to isobutanol (engineered)'), ('PWY-5938', 'pyruvate fermentation to (R)-acetoin I'), ('VALSYN-PWY', 'L-valine biosynthesis'), ('PWY-5939', 'pyruvate fermentation to (R)-acetoin II'), ('PWY-6389', 'pyruvate fermentation to (S)-acetoin')]
DIHYDROXYISOVALDEHYDRAT-RXN__chlo	CPD-13357__chlo --> 2-KETO-ISOVALERATE__chlo + WATER__chlo	0.0563989	[('PWY-7111', 'pyruvate fermentation to isobutanol (engineered)'), ('VALSYN-PWY', 'L-valine biosynthesis')]
ACETOLACTREDUCTOISOM-RXN__chlo	2-ACETO-LACTATE__chlo + NADPH__chlo + PROTON__chlo --> CPD-13357__chlo + NADP__chlo	0.0563989	[('PWY-7111', 'pyruvate fermentation to isobutanol (engineered)'), ('VALSYN-PWY', 'L-valine biosynthesis')]
TR2000023__mito__cyto	GLT__mito + PROTON__cyto <=> GLT__cyto + PROTON__mito	0.0503555	[('transporters', 'transport reactions')]
1.3.1.2-RXN__cyto	NADPH__cyto + PROTON__cyto + URACIL__cyto --> DI-H-URACIL__cyto + NADP__cyto	0.0486243	[('PWY-3982', 'uracil degradation I (reductive)')]
BETA-UREIDOPROPIONASE-RXN__cyto	3-UREIDO-PROPIONATE__cyto + 2.0 PROTON__cyto + WATER__cyto --> AMMONIUM__cyto + B-ALANINE__cyto + CARBON-DIOXIDE__cyto	0.0486243	[('PWY-3982', 'uracil degradation I (reductive)')]
DIHYDROPYRIMIDINASE-RXN__cyto	DI-H-URACIL__cyto + WATER__cyto --> 3-UREIDO-PROPIONATE__cyto + PROTON__cyto	0.0486243	[('PWY-3982', 'uracil degradation I (reductive)')]
RIBOKIN-RXN__cyto	ATP__cyto + D-Ribofuranose__cyto --> ADP__cyto + PROTON__cyto + RIBOSE-5P__cyto	0.0486243	[('RIBOKIN-PWY', 'ribose phosphorylation')]
URIDINE-NUCLEOSIDASE-RXN__cyto	URIDINE__cyto + WATER__cyto --> D-Ribofuranose__cyto + URACIL__cyto	0.0486243	[('PWYQT-4445', 'pyrimidine salvage pathway'), ('PWY-6556', 'pyrimidine ribonucleosides salvage II')]
T_RIBOSE-5P__chlo	RIBOSE-5P__cyto <=> RIBOSE-5P__chlo	0.0486243	[]
RXN-2902__mito	CO-A__mito + MALONATE-S-ALD__mito + NAD__mito --> ACETYL-COA__mito + CARBON-DIOXIDE__mito + NADH__mito	0.0486211	[('PWY-1781', '&beta;-alanine degradation II'), ('BETA-ALA-DEGRADATION-I-PWY', '&beta;-alanine degradation I'), ('P562-PWY', 'myo-inositol degradation I'), ('PWY-7574', 'propanoyl-CoA degradation II')]
RXN-2901__mito	2-KETOGLUTARATE__mito + B-ALANINE__mito <=> GLT__mito + MALONATE-S-ALD__mito	0.0486211	[('PWY-8120', '&beta;-alanine degradation III'), ('BETA-ALA-DEGRADATION-I-PWY', '&beta;-alanine degradation I')]
T_B-ALANINE__mito	B-ALANINE__cyto <=> B-ALANINE__mito	0.0486211	[('transporters', 'transport reactions')]
T_OXALACETIC_ACID__mito	OXALACETIC_ACID__cyto <=> OXALACETIC_ACID__mito	0.0467339	[]
ADENYL-KIN-RXN__chlo	AMP__chlo + ATP__chlo <=> 2.0 ADP__chlo	0.0463577	[('PWY-7219', 'adenosine ribonucleotides de novo biosynthesis')]
EX_PPI_drain	PPI__extr -->	0.0455289	[]
e-Protein_vvinif2023__cyto	0.497694564787115 Charged-ALA-tRNAs__cyto + 0.407338155180229 Charged-ARG-tRNAs__cyto + 0.336081364555743 Charged-ASN-tRNAs__cyto + 0.405190780768339 Charged-ASP-tRNAs__cyto + 0.152433174620542 Charged-CYS-tRNAs__cyto + 0.288282386890515 Charged-GLN-tRNAs__cyto + 0.51180904656401 Charged-GLT-tRNAs__cyto + 0.506859573793667 Charged-GLY-tRNAs__cyto + 0.191331435514527 Charged-HIS-tRNAs__cyto + 0.41…	0.04411	[('biomass', 'biomass reactions')]
CHORISMATE-SYNTHASE-RXN__chlo	3-ENOLPYRUVYL-SHIKIMATE-5P__chlo --> CHORISMATE__chlo + Pi__chlo	0.043614	[('PWY-6163', 'chorismate biosynthesis from 3-dehydroquinate')]
SHIKIMATE-KINASE-RXN__chlo	ATP__chlo + SHIKIMATE__chlo --> ADP__chlo + PROTON__chlo + SHIKIMATE-5P__chlo	0.043614	[('PWY-6163', 'chorismate biosynthesis from 3-dehydroquinate')]
DAHPSYN-RXN__chlo	ERYTHROSE-4P__chlo + PHOSPHO-ENOL-PYRUVATE__chlo + WATER__chlo --> 3-DEOXY-D-ARABINO-HEPTULOSONATE-7-P__chlo + Pi__chlo	0.043614	[('PWY-6164', '3-dehydroquinate biosynthesis I')]
2.5.1.19-RXN__chlo	PHOSPHO-ENOL-PYRUVATE__chlo + SHIKIMATE-5P__chlo --> 3-ENOLPYRUVYL-SHIKIMATE-5P__chlo + Pi__chlo	0.043614	[('PWY-6163', 'chorismate biosynthesis from 3-dehydroquinate')]
SHIKIMATE-5-DEHYDROGENASE-RXN__chlo	3-DEHYDRO-SHIKIMATE__chlo + NADPH__chlo + PROTON__chlo --> NADP__chlo + SHIKIMATE__chlo	0.043614	[('PWY-6163', 'chorismate biosynthesis from 3-dehydroquinate')]
3-DEHYDROQUINATE-DEHYDRATASE-RXN__chlo	DEHYDROQUINATE__chlo --> 3-DEHYDRO-SHIKIMATE__chlo + WATER__chlo	0.043614	[('PWY-6707', 'gallate biosynthesis'), ('QUINATEDEG-PWY', 'quinate degradation I'), ('PWY-6163', 'chorismate biosynthesis from 3-dehydroquinate'), ('PWY-6416', 'quinate degradation II')]
3-DEHYDROQUINATE-SYNTHASE-RXN__chlo	3-DEOXY-D-ARABINO-HEPTULOSONATE-7-P__chlo --> DEHYDROQUINATE__chlo + Pi__chlo	0.043614	[('PWY-6164', '3-dehydroquinate biosynthesis I')]
RXN-14025__cyto	UMP__cyto + WATER__cyto --> Pi__cyto + URIDINE__cyto	0.0433912	[('PWY-7185', 'UTP and CTP dephosphorylation I'), ('PWY-7821', 'tunicamycin biosynthesis')]
HOMOSERDEHYDROG-RXN__chlo	L-ASPARTATE-SEMIALDEHYDE__chlo + NADH__chlo + PROTON__chlo --> HOMO-SER__chlo + NAD__chlo	0.0427104	[('HOMOSERSYN-PWY', 'L-homoserine biosynthesis')]
HOMOSERKIN-RXN__chlo	ATP__chlo + HOMO-SER__chlo --> ADP__chlo + O-PHOSPHO-L-HOMOSERINE__chlo + PROTON__chlo	0.0427104	[('PWY-702', 'L-methionine biosynthesis II (plants)'), ('HOMOSER-THRESYN-PWY', 'L-threonine biosynthesis')]
RXN-12199__cyto	UTP__cyto + 2.0 WATER__cyto --> 2.0 PROTON__cyto + 2.0 Pi__cyto + UMP__cyto	0.0421572	[('PWY-7185', 'UTP and CTP dephosphorylation I'), ('PWY-7177', 'UTP and CTP dephosphorylation II'), ('PWY-5687', 'pyrimidine ribonucleotides interconversion')]
TO0000003__chlo__cyto	NAD__cyto --> NAD__chlo	0.0413348	[('transporters', 'transport reactions')]
CHORISMATEMUT-RXN__chlo	CHORISMATE__chlo --> PREPHENATE__chlo	0.0390836	[('PWY-3461', 'L-tyrosine biosynthesis II'), ('PWY-3462', 'L-phenylalanine biosynthesis II'), ('PWY-6120', 'L-tyrosine biosynthesis III'), ('TYRSYN', 'L-tyrosine biosynthesis I'), ('PHESYN', 'L-phenylalanine biosynthesis I'), ('PWY-7626', 'bacilysin biosynthesis'), ('PWY-6627', 'salinosporamide A biosynthesis')]
LEUCINE--TRNA-LIGASE-RXN__chlo	ATP__chlo + LEU-tRNAs__chlo + LEU__chlo --> AMP__chlo + Charged-LEU-tRNAs__chlo + PPI__chlo	0.0348223	[('TRNA-CHARGING-PWY', 'tRNA charging')]
2-ISOPROPYLMALATESYN-RXN__chlo	2-KETO-ISOVALERATE__chlo + ACETYL-COA__chlo + WATER__chlo --> 3-CARBOXY-3-HYDROXY-ISOCAPROATE__chlo + CO-A__chlo + PROTON__chlo	0.0348223	[('PWY-6871', '3-methylbutanol biosynthesis (engineered)'), ('LEUSYN-PWY', 'L-leucine biosynthesis')]
RXN-7800__chlo	CPD-7100__chlo + PROTON__chlo --> 2K-4CH3-PENTANOATE__chlo + CARBON-DIOXIDE__chlo	0.0348223	[('PWY-6871', '3-methylbutanol biosynthesis (engineered)'), ('LEUSYN-PWY', 'L-leucine biosynthesis')]
3-ISOPROPYLMALDEHYDROG-RXN__chlo	2-D-THREO-HYDROXY-3-CARBOXY-ISOCAPROATE__chlo + NAD__chlo --> CPD-7100__chlo + NADH__chlo + PROTON__chlo	0.0348223	[('PWY-6871', '3-methylbutanol biosynthesis (engineered)'), ('LEUSYN-PWY', 'L-leucine biosynthesis')]
T_LEU-tRNAs__chlo	LEU-tRNAs__cyto <=> LEU-tRNAs__chlo	0.0348223	[('transporters', 'transport reactions')]
THRESYN-RXN__chlo	O-PHOSPHO-L-HOMOSERINE__chlo + WATER__chlo --> Pi__chlo + THR__chlo	0.03429	[('HOMOSER-THRESYN-PWY', 'L-threonine biosynthesis')]
NADPH--FERRIHEMOPROTEIN-REDUCTASE-RXN__cyto	NADPH__cyto + Ox-NADPH-Hemoprotein-Reductases__cyto + PROTON__cyto --> NADP__cyto + Red-NADPH-Hemoprotein-Reductases__cyto	0.0334457	[]
HOMOCYSMET-RXN__cyto	5-METHYL-THF__cyto + HOMO-CYS__cyto --> MET__cyto + THF__cyto	0.0328752	[('PWY-6151', 'S-adenosyl-L-methionine salvage I'), ('PWY-702', 'L-methionine biosynthesis II (plants)'), ('HSERMETANA-PWY', 'L-methionine biosynthesis III'), ('HOMOSER-METSYN-PWY', 'L-methionine biosynthesis I'), ('PWY-5041', 'S-adenosyl-L-methionine cycle II')]
CELLULOSE-SYNTHASE-UDP-FORMING-RXN__cyto	4.0 CPD-12575__cyto + WATER__cyto --> CELLULOSE__cyto + 4.0 PROTON__cyto + 4.0 UDP__cyto	0.0315414	[('PWY-1001', 'cellulose biosynthesis')]
UGD-RXN__cyto	CPD-12575__cyto + 2.0 NAD__cyto + WATER__cyto --> 2.0 NADH__cyto + 3.0 PROTON__cyto + UDP-GLUCURONATE__cyto	0.03102	[('PWY-7820', 'teichuronic acid biosynthesis (B. subtilis 168)'), ('PWY-7346', 'UDP-&alpha;-D-glucuronate biosynthesis (from UDP-glucose)')]
UDP-GLUCURONATE-DECARBOXYLASE-RXN__cyto	PROTON__cyto + UDP-GLUCURONATE__cyto --> CARBON-DIOXIDE__cyto + UDP-D-XYLOSE__cyto	0.03102	[('PWY-4821', 'UDP-&alpha;-D-xylose biosynthesis')]
SERINE--TRNA-LIGASE-RXN__cyto	ATP__cyto + SER-tRNAs__cyto + SER__cyto --> AMP__cyto + Charged-SER-tRNAs__cyto + PPI__cyto	0.0306811	[('TRNA-CHARGING-PWY', 'tRNA charging')]
CARBOXYCYCLOHEXADIENYL-DEHYDRATASE-RXN__chlo	CPD-659__chlo + PROTON__chlo --> CARBON-DIOXIDE__chlo + PHE__chlo + WATER__chlo	0.0299419	[('PWY-3462', 'L-phenylalanine biosynthesis II')]
GLYOHMETRANS-RXN__cyto	SER__cyto + THF__cyto <=> GLY__cyto + METHYLENE-THF__cyto + WATER__cyto	0.0283213	[('1CMET2-PWY', 'folate transformations III (E. coli)'), ('PWY-3661-1', 'glycine betaine degradation II (mammalian)'), ('PWY-3661', 'glycine betaine degradation I'), ('PWY-8363', 'photorespiration III'), ('PWY-3841', 'folate transformations II'), ('GLYSYN2-PWY', 'glycine biosynthesis'), ('PWY-5497', 'purine nucleobases degradation II (anaerobic)'), ('PWY-8362', 'photorespiration II'), ('PWY-1622'…
e-FattyAcid_vvinif2023__cyto	0.55 LINOLEIC_ACID__cyto + 0.01 LINOLENIC_ACID__cyto + 0.21 OLEATE-CPD__cyto + 0.13 PALMITATE__cyto + 0.1 STEARIC_ACID__cyto --> 0.01 Fatty-Acids__cyto	0.0277975	[('biomass', 'biomass reactions')]
RXN-9520__chlo	R-3-hydroxyhexanoyl-ACPs__chlo --> Hex-2-enoyl-ACPs__chlo + WATER__chlo	0.0277975	[('PWY-5971', 'palmitate biosynthesis II (bacteria and plants)'), ('PWY-7388', 'octanoyl-[acyl-carrier protein] biosynthesis (mitochondria, yeast)'), ('PWY-8279', 'palmitate biosynthesis III'), ('PWY1A0-6120', 'streptorubin B biosynthesis'), ('PWY66-430', 'tetradecanoate biosynthesis (mitochondria)'), ('PWY-5994', 'palmitate biosynthesis I (type I fatty acid synthase)')]
4.2.1.58-RXN__chlo	Beta-3-hydroxybutyryl-ACPs__chlo <=> Crotonyl-ACPs__chlo + WATER__chlo	0.0277975	[('PWY-5971', 'palmitate biosynthesis II (bacteria and plants)'), ('PWY-7388', 'octanoyl-[acyl-carrier protein] biosynthesis (mitochondria, yeast)'), ('PWY-8279', 'palmitate biosynthesis III'), ('PWY1A0-6120', 'streptorubin B biosynthesis'), ('PWY66-430', 'tetradecanoate biosynthesis (mitochondria)'), ('PWY-5994', 'palmitate biosynthesis I (type I fatty acid synthase)')]
RXN-9516__chlo	Butanoyl-ACPs__chlo + MALONYL-ACP__chlo + 2.0 PROTON__chlo --> 3-oxo-hexanoyl-ACPs__chlo + ACP__chlo + CARBON-DIOXIDE__chlo	0.0277975	[('PWY-5971', 'palmitate biosynthesis II (bacteria and plants)'), ('PWY-7388', 'octanoyl-[acyl-carrier protein] biosynthesis (mitochondria, yeast)'), ('PWY-8279', 'palmitate biosynthesis III'), ('PWY1A0-6120', 'streptorubin B biosynthesis')]
RXN-9662__chlo	NADH__chlo + PROTON__chlo + Tetradec-2-enoyl-ACPs__chlo --> Myristoyl-ACPs__chlo + NAD__chlo	0.0277975	[('PWY-5971', 'palmitate biosynthesis II (bacteria and plants)'), ('PWYG-321', 'mycolate biosynthesis')]
RXN-9537__chlo	R-3-hydroxymyristoyl-ACPs__chlo --> Tetradec-2-enoyl-ACPs__chlo + WATER__chlo	0.0277975	[('PWY-5971', 'palmitate biosynthesis II (bacteria and plants)'), ('PWY-8279', 'palmitate biosynthesis III'), ('PWYG-321', 'mycolate biosynthesis'), ('PWY66-430', 'tetradecanoate biosynthesis (mitochondria)'), ('PWY-5994', 'palmitate biosynthesis I (type I fatty acid synthase)')]
RXN-9531__chlo	Decanoyl-ACPs__chlo + MALONYL-ACP__chlo + 2.0 PROTON__chlo --> 3-oxo-dodecanoyl-ACPs__chlo + ACP__chlo + CARBON-DIOXIDE__chlo	0.0277975	[('PWY-5971', 'palmitate biosynthesis II (bacteria and plants)'), ('PWY-8279', 'palmitate biosynthesis III'), ('PWY1A0-6120', 'streptorubin B biosynthesis')]
RXN-9527__chlo	MALONYL-ACP__chlo + Octanoyl-ACPs__chlo + 2.0 PROTON__chlo --> 3-oxo-decanoyl-ACPs__chlo + ACP__chlo + CARBON-DIOXIDE__chlo	0.0277975	[('PWY-5971', 'palmitate biosynthesis II (bacteria and plants)'), ('PWY-8279', 'palmitate biosynthesis III'), ('PWY1A0-6120', 'streptorubin B biosynthesis')]
2.3.1.180-RXN__chlo	ACETYL-COA__chlo + MALONYL-ACP__chlo + PROTON__chlo --> Acetoacetyl-ACPs__chlo + CARBON-DIOXIDE__chlo + CO-A__chlo	0.0277975	[('PWY1A0-6120', 'streptorubin B biosynthesis'), ('PWY-4381', 'fatty acid biosynthesis initiation I')]
RXN-9533__chlo	R-3-hydroxydodecanoyl-ACPs__chlo --> Dodec-2-enoyl-ACPs__chlo + WATER__chlo	0.0277975	[('PWY-5971', 'palmitate biosynthesis II (bacteria and plants)'), ('PWY-8279', 'palmitate biosynthesis III'), ('PWY1A0-6120', 'streptorubin B biosynthesis'), ('PWY-7664', 'oleate biosynthesis IV (anaerobic)'), ('PWY66-430', 'tetradecanoate biosynthesis (mitochondria)'), ('PWY-5994', 'palmitate biosynthesis I (type I fatty acid synthase)')]
RXN-9540__chlo	3-oxo-palmitoyl-ACPs__chlo + NADPH__chlo + PROTON__chlo --> NADP__chlo + R-3-Hydroxypalmitoyl-ACPs__chlo	0.0277975	[('PWY-5971', 'palmitate biosynthesis II (bacteria and plants)'), ('PWY-8279', 'palmitate biosynthesis III'), ('PWYG-321', 'mycolate biosynthesis'), ('PWY-5994', 'palmitate biosynthesis I (type I fatty acid synthase)')]
RXN-9536__chlo	3-oxo-myristoyl-ACPs__chlo + NADPH__chlo + PROTON__chlo --> NADP__chlo + R-3-hydroxymyristoyl-ACPs__chlo	0.0277975	[('PWY-5971', 'palmitate biosynthesis II (bacteria and plants)'), ('PWY-8279', 'palmitate biosynthesis III'), ('PWYG-321', 'mycolate biosynthesis'), ('PWY66-430', 'tetradecanoate biosynthesis (mitochondria)'), ('PWY-5994', 'palmitate biosynthesis I (type I fatty acid synthase)')]
RXN-9524__chlo	3-Oxo-octanoyl-ACPs__chlo + NADPH__chlo + PROTON__chlo --> 3-Hydroxy-octanoyl-ACPs__chlo + NADP__chlo	0.0277975	[('PWY-5971', 'palmitate biosynthesis II (bacteria and plants)'), ('PWY-7388', 'octanoyl-[acyl-carrier protein] biosynthesis (mitochondria, yeast)'), ('PWY-8279', 'palmitate biosynthesis III'), ('PWY1A0-6120', 'streptorubin B biosynthesis'), ('PWY66-430', 'tetradecanoate biosynthesis (mitochondria)'), ('PWY-5994', 'palmitate biosynthesis I (type I fatty acid synthase)')]
RXN-9659__chlo	2-Octenoyl-ACPs__chlo + NADH__chlo + PROTON__chlo --> NAD__chlo + Octanoyl-ACPs__chlo	0.0277975	[('PWY-5971', 'palmitate biosynthesis II (bacteria and plants)'), ('PWY1A0-6120', 'streptorubin B biosynthesis')]
RXN-9658__chlo	Hex-2-enoyl-ACPs__chlo + NADH__chlo + PROTON__chlo --> Hexanoyl-ACPs__chlo + NAD__chlo	0.0277975	[('PWY-5971', 'palmitate biosynthesis II (bacteria and plants)'), ('PWY1A0-6120', 'streptorubin B biosynthesis')]
RXN-9660__chlo	NADH__chlo + PROTON__chlo + Trans-D2-decenoyl-ACPs__chlo --> Decanoyl-ACPs__chlo + NAD__chlo	0.0277975	[('PWY-5971', 'palmitate biosynthesis II (bacteria and plants)'), ('PWY1A0-6120', 'streptorubin B biosynthesis')]
RXN-9539__chlo	MALONYL-ACP__chlo + Myristoyl-ACPs__chlo + 2.0 PROTON__chlo --> 3-oxo-palmitoyl-ACPs__chlo + ACP__chlo + CARBON-DIOXIDE__chlo	0.0277975	[('PWY-5971', 'palmitate biosynthesis II (bacteria and plants)'), ('PWY-8279', 'palmitate biosynthesis III'), ('PWYG-321', 'mycolate biosynthesis')]
4.2.1.61-RXN__chlo	R-3-Hydroxypalmitoyl-ACPs__chlo --> 2-Hexadecenoyl-ACPs__chlo + WATER__chlo	0.0277975	[('PWY-5971', 'palmitate biosynthesis II (bacteria and plants)'), ('PWY-8279', 'palmitate biosynthesis III'), ('PWYG-321', 'mycolate biosynthesis'), ('PWY-5994', 'palmitate biosynthesis I (type I fatty acid synthase)')]
RXN-9528__chlo	3-oxo-decanoyl-ACPs__chlo + NADPH__chlo + PROTON__chlo --> Beta-hydroxydecanoyl-ACPs__chlo + NADP__chlo	0.0277975	[('PWY-5971', 'palmitate biosynthesis II (bacteria and plants)'), ('PWY-8279', 'palmitate biosynthesis III'), ('PWY1A0-6120', 'streptorubin B biosynthesis'), ('PWY66-430', 'tetradecanoate biosynthesis (mitochondria)'), ('PWY-5994', 'palmitate biosynthesis I (type I fatty acid synthase)')]
RXN-9535__chlo	Dodecanoyl-ACPs__chlo + MALONYL-ACP__chlo + 2.0 PROTON__chlo --> 3-oxo-myristoyl-ACPs__chlo + ACP__chlo + CARBON-DIOXIDE__chlo	0.0277975	[('PWY-5971', 'palmitate biosynthesis II (bacteria and plants)'), ('PWY-8279', 'palmitate biosynthesis III')]
RXN-9532__chlo	3-oxo-dodecanoyl-ACPs__chlo + NADPH__chlo + PROTON__chlo --> NADP__chlo + R-3-hydroxydodecanoyl-ACPs__chlo	0.0277975	[('PWY-5971', 'palmitate biosynthesis II (bacteria and plants)'), ('PWY-8279', 'palmitate biosynthesis III'), ('PWY1A0-6120', 'streptorubin B biosynthesis'), ('PWY66-430', 'tetradecanoate biosynthesis (mitochondria)'), ('PWY-5994', 'palmitate biosynthesis I (type I fatty acid synthase)')]
BUTYRATE--COA-LIGASE-RXN__cyto	ATP__cyto + CO-A__cyto + 0.01 Fatty-Acids__cyto --> 0.01 ACYL-COA__cyto + AMP__cyto + PPI__cyto	0.0277975	[('PWY-7007', 'methyl ketone biosynthesis (engineered)')]
4.2.1.59-RXN__chlo	3-Hydroxy-octanoyl-ACPs__chlo --> 2-Octenoyl-ACPs__chlo + WATER__chlo	0.0277975	[('PWY-5971', 'palmitate biosynthesis II (bacteria and plants)'), ('PWY-7388', 'octanoyl-[acyl-carrier protein] biosynthesis (mitochondria, yeast)'), ('PWY-8279', 'palmitate biosynthesis III'), ('PWY1A0-6120', 'streptorubin B biosynthesis'), ('PWY66-430', 'tetradecanoate biosynthesis (mitochondria)'), ('PWY-5994', 'palmitate biosynthesis I (type I fatty acid synthase)')]
RXN-9661__chlo	Dodec-2-enoyl-ACPs__chlo + NADH__chlo + PROTON__chlo --> Dodecanoyl-ACPs__chlo + NAD__chlo	0.0277975	[('PWY-5971', 'palmitate biosynthesis II (bacteria and plants)'), ('PWY1A0-6120', 'streptorubin B biosynthesis')]
RXN-9657__chlo	Crotonyl-ACPs__chlo + NADH__chlo + PROTON__chlo --> Butanoyl-ACPs__chlo + NAD__chlo	0.0277975	[('PWY-5971', 'palmitate biosynthesis II (bacteria and plants)'), ('PWY1A0-6120', 'streptorubin B biosynthesis')]
RXN-9523__chlo	Hexanoyl-ACPs__chlo + MALONYL-ACP__chlo + 2.0 PROTON__chlo --> 3-Oxo-octanoyl-ACPs__chlo + ACP__chlo + CARBON-DIOXIDE__chlo	0.0277975	[('PWY-5971', 'palmitate biosynthesis II (bacteria and plants)'), ('PWY-7388', 'octanoyl-[acyl-carrier protein] biosynthesis (mitochondria, yeast)'), ('PWY-8279', 'palmitate biosynthesis III'), ('PWY1A0-6120', 'streptorubin B biosynthesis')]
RXN-9655__chlo	Beta-hydroxydecanoyl-ACPs__chlo --> Trans-D2-decenoyl-ACPs__chlo + WATER__chlo	0.0277975	[('PWY0-862', '(5Z)-dodecenoate biosynthesis I'), ('PWY-5971', 'palmitate biosynthesis II (bacteria and plants)'), ('PWY-8279', 'palmitate biosynthesis III'), ('PWY1A0-6120', 'streptorubin B biosynthesis'), ('PWY66-430', 'tetradecanoate biosynthesis (mitochondria)'), ('PWY-5994', 'palmitate biosynthesis I (type I fatty acid synthase)')]
RXN-9518__chlo	3-oxo-hexanoyl-ACPs__chlo + NADPH__chlo + PROTON__chlo --> NADP__chlo + R-3-hydroxyhexanoyl-ACPs__chlo	0.0277975	[('PWY-5971', 'palmitate biosynthesis II (bacteria and plants)'), ('PWY-7388', 'octanoyl-[acyl-carrier protein] biosynthesis (mitochondria, yeast)'), ('PWY-8279', 'palmitate biosynthesis III'), ('PWY1A0-6120', 'streptorubin B biosynthesis'), ('PWY66-430', 'tetradecanoate biosynthesis (mitochondria)'), ('PWY-5994', 'palmitate biosynthesis I (type I fatty acid synthase)')]
RXN-9514__chlo	Acetoacetyl-ACPs__chlo + NADPH__chlo + PROTON__chlo --> Beta-3-hydroxybutyryl-ACPs__chlo + NADP__chlo	0.0277975	[('PWY-5971', 'palmitate biosynthesis II (bacteria and plants)'), ('PWY-7388', 'octanoyl-[acyl-carrier protein] biosynthesis (mitochondria, yeast)'), ('PWY-8279', 'palmitate biosynthesis III'), ('PWY1A0-6120', 'streptorubin B biosynthesis'), ('PWY66-430', 'tetradecanoate biosynthesis (mitochondria)'), ('PWY-5994', 'palmitate biosynthesis I (type I fatty acid synthase)')]
RXN-9663__chlo	2-Hexadecenoyl-ACPs__chlo + NADH__chlo + PROTON__chlo --> NAD__chlo + Palmitoyl-ACPs__chlo	0.0277975	[('PWY-5971', 'palmitate biosynthesis II (bacteria and plants)'), ('PWYG-321', 'mycolate biosynthesis')]
FUMHYDR-RXN__mito	FUM__mito + WATER__mito <=> MAL__mito	0.0276805	[('PWY-6969', 'TCA cycle V (2-oxoglutarate synthase)'), ('PWY-5690', 'TCA cycle II (plants and fungi)'), ('TCA', 'TCA cycle I (prokaryotic)'), ('P23-PWY', 'reductive TCA cycle I'), ('PWY-5392', 'reductive TCA cycle II'), ('PWY-6728', 'methylaspartate cycle'), ('FERMENTATION-PWY', 'mixed acid fermentation'), ('P105-PWY', 'TCA cycle IV (2-oxoglutarate decarboxylase)'), ('PWY-7384', 'anaerobic energ…
e-Carbohydrates_vvinif2023__cyto	0.16 BETA-D-FRUCTOSE__cyto + 0.016 CIT__cyto + 0.212 CPD-12575__cyto + 0.12 MAL__cyto + 0.004 SUCROSE__cyto + 0.024 SUC__cyto + 0.36 Starch__chlo + 0.292 TARTRATE__cyto --> 0.212 UDP__cyto + e-Carbohydrates__cyto	0.0275	[('biomass', 'biomass reactions')]
e-Cellwall_vvinif2023__cyto	1.22 CELLULOSE__cyto + 0.192 CONIFERYL-ALCOHOL__cyto + 0.16 COUMARYL-ALCOHOL__cyto + 0.224 SINAPYL-ALCOHOL__cyto + 1.128 UDP-D-XYLOSE__cyto --> 2.924 UDP__cyto + e-CellWall__cyto	0.0275	[('biomass', 'biomass reactions')]
S-ADENMETSYN-RXN__cyto	ATP__cyto + MET__cyto + WATER__cyto --> PPI__cyto + Pi__cyto + S-ADENOSYLMETHIONINE__cyto	0.02446	[('PWY-6151', 'S-adenosyl-L-methionine salvage I'), ('SAM-PWY', 'S-adenosyl-L-methionine biosynthesis'), ('ETHYL-PWY', 'ethylene biosynthesis I (plants)'), ('METHIONINE-DEG1-PWY', 'L-methionine degradation I (to L-homocysteine)'), ('PWY-5912', "2'-deoxymugineic acid phytosiderophore biosynthesis"), ('PWY-5041', 'S-adenosyl-L-methionine cycle II')]
ADENOSYLHOMOCYSTEINASE-RXN__cyto	ADENOSYL-HOMO-CYS__cyto + WATER__cyto --> ADENOSINE__cyto + HOMO-CYS__cyto	0.0244547	[('METHIONINE-DEG1-PWY', 'L-methionine degradation I (to L-homocysteine)'), ('PWY-5041', 'S-adenosyl-L-methionine cycle II')]
ADENOSINE-KINASE-RXN__cyto	ADENOSINE__cyto + ATP__cyto --> ADP__cyto + AMP__cyto + PROTON__cyto	0.0244547	[('PWY-6619', 'adenine and adenosine salvage VI')]
MALATE-DEH-RXN__mito	MAL__mito + NAD__mito <=> NADH__mito + OXALACETIC_ACID__mito + PROTON__mito	0.0243805	[('PWY-6969', 'TCA cycle V (2-oxoglutarate synthase)'), ('PWY-5690', 'TCA cycle II (plants and fungi)'), ('TCA', 'TCA cycle I (prokaryotic)'), ('P23-PWY', 'reductive TCA cycle I'), ('PWY-5392', 'reductive TCA cycle II'), ('GLYOXYLATE-BYPASS', 'glyoxylate cycle'), ('PWY-6728', 'methylaspartate cycle'), ('FERMENTATION-PWY', 'mixed acid fermentation'), ('P105-PWY', 'TCA cycle IV (2-oxoglutarate deca…
RXN-9632__chlo	MALONYL-COA__chlo + PROTON__chlo + Palmitoyl-ACPs__chlo --> 3-oxo-stearoyl-ACPs__chlo + CARBON-DIOXIDE__chlo + CO-A__chlo	0.0241839	[('PWY-8280', 'stearate biosynthesis IV'), ('PWYG-321', 'mycolate biosynthesis'), ('PWY-5989', 'stearate biosynthesis II (bacteria and plants)')]
RXN-9634__chlo	R-3-hydroxystearoyl-ACPs__chlo --> Octadec-2-enoyl-ACPs__chlo + WATER__chlo	0.0241839	[('PWY3O-355', 'stearate biosynthesis III (fungi)'), ('PWY-8280', 'stearate biosynthesis IV'), ('PWYG-321', 'mycolate biosynthesis'), ('PWY-5989', 'stearate biosynthesis II (bacteria and plants)')]
RXN-9635__chlo	NADH__chlo + Octadec-2-enoyl-ACPs__chlo + PROTON__chlo --> NAD__chlo + Stearoyl-ACPs__chlo	0.0241839	[('PWYG-321', 'mycolate biosynthesis'), ('PWY-5989', 'stearate biosynthesis II (bacteria and plants)')]
RXN-9633__chlo	3-oxo-stearoyl-ACPs__chlo + NADPH__chlo + PROTON__chlo --> NADP__chlo + R-3-hydroxystearoyl-ACPs__chlo	0.0241839	[('PWY3O-355', 'stearate biosynthesis III (fungi)'), ('PWY-8280', 'stearate biosynthesis IV'), ('PWYG-321', 'mycolate biosynthesis'), ('PWY-5989', 'stearate biosynthesis II (bacteria and plants)')]
TI2903744__mito__cyto	FUM__cyto + Pi__mito --> FUM__mito + Pi__cyto	0.0232805	[('transporters', 'transport reactions')]
TZ2900054__cyto__extr	2.0 PPI__cyto + PROTON__extr <=> 2.0 PPI__extr + PROTON__cyto	0.0227645	[('transporters', 'transport reactions')]
GLURS-RXN__cyto	ATP__cyto + GLT-tRNAs__cyto + GLT__cyto + PROTON__cyto --> AMP__cyto + Charged-GLT-tRNAs__cyto + PPI__cyto	0.0225759	[('PWY-5188', 'tetrapyrrole biosynthesis I (from glutamate)'), ('TRNA-CHARGING-PWY', 'tRNA charging')]
PYRUVDEH-RXN__mito	CO-A__mito + NAD__mito + PYRUVATE__mito --> ACETYL-COA__mito + CARBON-DIOXIDE__mito + NADH__mito	0.0224934	[('PWY-7218', 'photosynthetic 3-hydroxybutanoate biosynthesis (engineered)'), ('PWY-6886', '1-butanol autotrophic biosynthesis (engineered)'), ('PWY-7384', 'anaerobic energy metabolism (invertebrates, mitochondrial)'), ('PWY-5482', 'pyruvate fermentation to acetate II'), ('PWY-5537', 'pyruvate fermentation to acetate V'), ('GLYCOLYSIS-TCA-GLYOX-BYPASS', 'superpathway of glycolysis, pyruvate dehyd…
T_L-ALPHA-ALANINE__mito	L-ALPHA-ALANINE__cyto <=> L-ALPHA-ALANINE__mito	0.0224934	[('transporters', 'transport reactions')]
GLYCINE--TRNA-LIGASE-RXN__cyto	ATP__cyto + GLY-tRNAs__cyto + GLY__cyto --> AMP__cyto + Charged-GLY-tRNAs__cyto + PPI__cyto	0.0223576	[('TRNA-CHARGING-PWY', 'tRNA charging')]
ALANINE--TRNA-LIGASE-RXN__cyto	ALA-tRNAs__cyto + ATP__cyto + L-ALPHA-ALANINE__cyto --> AMP__cyto + Charged-ALA-tRNAs__cyto + PPI__cyto	0.0219533	[('TRNA-CHARGING-PWY', 'tRNA charging')]
VALINE--TRNA-LIGASE-RXN__cyto	ATP__cyto + VAL-tRNAs__cyto + VAL__cyto --> AMP__cyto + Charged-VAL-tRNAs__cyto + PPI__cyto	0.0215733	[('TRNA-CHARGING-PWY', 'tRNA charging')]
RXN-7903__chlo	OXYGEN-MOLECULE__chlo + 2.0 PROTON__chlo + 2.0 Reduced-ferredoxins__chlo + Stearoyl-ACPs__chlo --> Oleoyl-ACPs__chlo + 2.0 Oxidized-ferredoxins__chlo + 2.0 WATER__chlo	0.0214041	[('PWY-5147', 'oleate biosynthesis I (plants)')]
3.1.2.14-RXN__chlo	Oleoyl-ACPs__chlo + WATER__chlo --> ACP__chlo + OLEATE-CPD__chlo	0.0214041	[('PWY-5147', 'oleate biosynthesis I (plants)')]
DIAMINOPIMDECARB-RXN__chlo	MESO-DIAMINOPIMELATE__chlo + PROTON__chlo --> CARBON-DIOXIDE__chlo + LYS__chlo	0.0204641	[('PWY-2941', 'L-lysine biosynthesis II'), ('PWY-5097', 'L-lysine biosynthesis VI'), ('DAPLYSINESYN-PWY', 'L-lysine biosynthesis I'), ('PWY-2942', 'L-lysine biosynthesis III')]
LYSINE--TRNA-LIGASE-RXN__cyto	ATP__cyto + LYS-tRNAs__cyto + LYS__cyto --> AMP__cyto + Charged-LYS-tRNAs__cyto + PPI__cyto + PROTON__cyto	0.0204641	[('TRNA-CHARGING-PWY', 'tRNA charging')]
DIHYDRODIPICSYN-RXN__chlo	L-ASPARTATE-SEMIALDEHYDE__chlo + PYRUVATE__chlo --> CPD-14443__chlo + PROTON__chlo + WATER__chlo	0.0204641	[('PWY-2941', 'L-lysine biosynthesis II'), ('PWY-5097', 'L-lysine biosynthesis VI'), ('DAPLYSINESYN-PWY', 'L-lysine biosynthesis I'), ('PWY-8088', 'dipicolinate biosynthesis'), ('PWY-2942', 'L-lysine biosynthesis III')]
DIAMINOPIMEPIM-RXN__chlo	LL-DIAMINOPIMELATE__chlo --> MESO-DIAMINOPIMELATE__chlo	0.0204641	[('PWY-2941', 'L-lysine biosynthesis II'), ('PWY-5097', 'L-lysine biosynthesis VI'), ('DAPLYSINESYN-PWY', 'L-lysine biosynthesis I')]
RXN-14014__chlo	CPD-14443__chlo + NADH__chlo + PROTON__chlo --> DELTA1-PIPERIDEINE-2-6-DICARBOXYLATE__chlo + NAD__chlo + WATER__chlo	0.0204641	[('PWY-2941', 'L-lysine biosynthesis II'), ('PWY-5097', 'L-lysine biosynthesis VI'), ('DAPLYSINESYN-PWY', 'L-lysine biosynthesis I'), ('PWY-2942', 'L-lysine biosynthesis III')]
DIHYDROXYMETVALDEHYDRAT-RXN__chlo	1-KETO-2-METHYLVALERATE__chlo --> 2-KETO-3-METHYL-VALERATE__chlo + WATER__chlo	0.0182611	[('PWY-5104', 'L-isoleucine biosynthesis IV'), ('ILEUSYN-PWY', 'L-isoleucine biosynthesis I (from threonine)'), ('PWY-5101', 'L-isoleucine biosynthesis II'), ('PWY-5103', 'L-isoleucine biosynthesis III')]
ISOLEUCINE--TRNA-LIGASE-RXN__chlo	ATP__chlo + ILE-tRNAs__chlo + ILE__chlo --> AMP__chlo + Charged-ILE-tRNAs__chlo + PPI__chlo	0.0182611	[('TRNA-CHARGING-PWY', 'tRNA charging')]
ACETOOHBUTREDUCTOISOM-RXN__chlo	2-ACETO-2-HYDROXY-BUTYRATE__chlo + NADPH__chlo + PROTON__chlo --> 1-KETO-2-METHYLVALERATE__chlo + NADP__chlo	0.0182611	[('ILEUSYN-PWY', 'L-isoleucine biosynthesis I (from threonine)'), ('PWY-5103', 'L-isoleucine biosynthesis III')]
ACETOOHBUTSYN-RXN__chlo	2-OXOBUTANOATE__chlo + PROTON__chlo + PYRUVATE__chlo --> 2-ACETO-2-HYDROXY-BUTYRATE__chlo + CARBON-DIOXIDE__chlo	0.0182611	[('PWY-5104', 'L-isoleucine biosynthesis IV'), ('ILEUSYN-PWY', 'L-isoleucine biosynthesis I (from threonine)'), ('PWY-5101', 'L-isoleucine biosynthesis II'), ('PWY-5103', 'L-isoleucine biosynthesis III')]
THREDEHYD-RXN__chlo	THR__chlo --> 2-OXOBUTANOATE__chlo + AMMONIUM__chlo	0.0182611	[('PWY66-428', 'L-threonine degradation V')]
T_ILE-tRNAs__chlo	ILE-tRNAs__cyto <=> ILE-tRNAs__chlo	0.0182611	[('transporters', 'transport reactions')]
ACETYLGLUTKIN-RXN__chlo	ACETYL-GLU__chlo + ATP__chlo --> ADP__chlo + N-ACETYL-GLUTAMYL-P__chlo	0.0179677	[('GLUTORN-PWY', 'L-ornithine biosynthesis I'), ('ARGSYNBSUB-PWY', 'L-arginine biosynthesis II (acetyl cycle)'), ('PWY-5154', 'L-arginine biosynthesis III (via N-acetyl-L-citrulline)')]
RXN-16909__chlo	ATP__chlo + HCO3__chlo --> ADP__chlo + CPD-18238__chlo	0.0179677	[('PWY-7693', 'guadinomine B biosynthesis')]
GLUTAMATE-N-ACETYLTRANSFERASE-RXN__chlo	GLT__chlo + N-ALPHA-ACETYLORNITHINE__chlo --> ACETYL-GLU__chlo + L-ORNITHINE__chlo	0.0179677	[('ARGSYNBSUB-PWY', 'L-arginine biosynthesis II (acetyl cycle)')]
RXN-16910__chlo	AMMONIUM__chlo + CPD-18238__chlo --> CARBAMATE__chlo + 2.0 PROTON__chlo + Pi__chlo	0.0179677	[('PWY-7693', 'guadinomine B biosynthesis')]
ARGSUCCINLYA-RXN__cyto	L-ARGININO-SUCCINATE__cyto --> ARG__cyto + FUM__cyto	0.0179677	[('PWY-4984', 'urea cycle'), ('PWY-4983', 'nitric oxide biosynthesis II (mammals)'), ('ARGSYNBSUB-PWY', 'L-arginine biosynthesis II (acetyl cycle)'), ('ARGSYN-PWY', 'L-arginine biosynthesis I (via L-ornithine)'), ('PWY-7400', 'L-arginine biosynthesis IV (archaea)'), ('PWY-5154', 'L-arginine biosynthesis III (via N-acetyl-L-citrulline)')]
ARGSUCCINSYN-RXN__cyto	ATP__cyto + L-ASPARTATE__cyto + L-CITRULLINE__cyto --> AMP__cyto + L-ARGININO-SUCCINATE__cyto + PPI__cyto + PROTON__cyto	0.0179677	[('PWY-4984', 'urea cycle'), ('PWY-4983', 'nitric oxide biosynthesis II (mammals)'), ('ARGSYNBSUB-PWY', 'L-arginine biosynthesis II (acetyl cycle)'), ('ARGSYN-PWY', 'L-arginine biosynthesis I (via L-ornithine)'), ('PWY-7400', 'L-arginine biosynthesis IV (archaea)'), ('PWY-5154', 'L-arginine biosynthesis III (via N-acetyl-L-citrulline)')]
N-ACETYLGLUTPREDUCT-RXN__chlo	N-ACETYL-GLUTAMYL-P__chlo + NADPH__chlo + PROTON__chlo --> CPD-469__chlo + NADP__chlo + Pi__chlo	0.0179677	[('GLUTORN-PWY', 'L-ornithine biosynthesis I'), ('ARGSYNBSUB-PWY', 'L-arginine biosynthesis II (acetyl cycle)'), ('PWY-5154', 'L-arginine biosynthesis III (via N-acetyl-L-citrulline)')]
RXN-14196__chlo	ATP__chlo + CARBAMATE__chlo <=> ADP__chlo + CARBAMOYL-P__chlo	0.0179677	[('CITRULLINE-DEG-PWY', 'L-citrulline degradation'), ('PWY-7693', 'guadinomine B biosynthesis'), ('PWY0-41', 'allantoin degradation IV (anaerobic)')]
ARGININE--TRNA-LIGASE-RXN__cyto	ARG-tRNAs__cyto + ARG__cyto + ATP__cyto --> AMP__cyto + Charged-ARG-tRNAs__cyto + PPI__cyto + PROTON__cyto	0.0179677	[('TRNA-CHARGING-PWY', 'tRNA charging')]
ACETYLORNTRANSAM-RXN__chlo	CPD-469__chlo + GLT__chlo --> 2-KETOGLUTARATE__chlo + N-ALPHA-ACETYLORNITHINE__chlo	0.0179677	[('GLUTORN-PWY', 'L-ornithine biosynthesis I'), ('ARGSYNBSUB-PWY', 'L-arginine biosynthesis II (acetyl cycle)'), ('PWY-5154', 'L-arginine biosynthesis III (via N-acetyl-L-citrulline)')]
ORNCARBAMTRANSFER-RXN__chlo	CARBAMOYL-P__chlo + L-ORNITHINE__chlo <=> L-CITRULLINE__chlo + PROTON__chlo + Pi__chlo	0.0179677	[('CITRULLINE-DEG-PWY', 'L-citrulline degradation'), ('PWY-4984', 'urea cycle'), ('PWY4LZ-81', 'Organic Nitrogen Assimilation'), ('ARGSYNBSUB-PWY', 'L-arginine biosynthesis II (acetyl cycle)'), ('PWY-6344', 'L-arginine degradation XIV (oxidative Stickland reaction)'), ('PWY-8187', 'L-arginine degradation XIII (reductive Stickland reaction)'), ('PWY-7060', 'ornithine-citrulline shuttle'), ('ARGSYN…
ASPARTATE--TRNA-LIGASE-RXN__cyto	ASP-tRNAs__cyto + ATP__cyto + L-ASPARTATE__cyto + PROTON__cyto --> AMP__cyto + Charged-ASP-tRNAs__cyto + PPI__cyto	0.017873	[('TRNA-CHARGING-PWY', 'tRNA charging')]
GLUTSEMIALDEHYDROG-RXN__chlo	L-GLUTAMATE-5-P__chlo + NADPH__chlo + PROTON__chlo --> L-GLUTAMATE_GAMMA-SEMIALDEHYDE__chlo + NADP__chlo + Pi__chlo	0.0167209	[('PWY-3341', 'L-proline biosynthesis III'), ('PWY-6922', 'L-N&delta;-acetylornithine biosynthesis'), ('PROSYN-PWY', 'L-proline biosynthesis I (from L-glutamate)'), ('ARGININE-SYN4-PWY', 'L-ornithine biosynthesis II'), ('CITRULBIO-PWY', 'L-citrulline biosynthesis')]
GLUTKIN-RXN__chlo	ATP__chlo + GLT__chlo --> ADP__chlo + L-GLUTAMATE-5-P__chlo	0.0167209	[('PWY-3341', 'L-proline biosynthesis III'), ('PWY-6922', 'L-N&delta;-acetylornithine biosynthesis'), ('PROSYN-PWY', 'L-proline biosynthesis I (from L-glutamate)'), ('ARGININE-SYN4-PWY', 'L-ornithine biosynthesis II'), ('CITRULBIO-PWY', 'L-citrulline biosynthesis')]
PROLINE--TRNA-LIGASE-RXN__chlo	ATP__chlo + PRO-tRNAs__chlo + PRO__chlo --> AMP__chlo + Charged-PRO-tRNAs__chlo + PPI__chlo	0.0167209	[('TRNA-CHARGING-PWY', 'tRNA charging')]
PYRROLINECARBREDUCT-RXN__chlo	L-DELTA1-PYRROLINE_5-CARBOXYLATE__chlo + NADH__chlo + 2.0 PROTON__chlo --> NAD__chlo + PRO__chlo	0.0167209	[('PWY-3341', 'L-proline biosynthesis III'), ('PWY-6344', 'L-arginine degradation XIV (oxidative Stickland reaction)'), ('PWY-8187', 'L-arginine degradation XIII (reductive Stickland reaction)'), ('ARG-PRO-PWY', 'L-arginine degradation VI (arginase 2 pathway)'), ('PROSYN-PWY', 'L-proline biosynthesis I (from L-glutamate)'), ('PWY-4981', 'L-proline biosynthesis II (from arginine)')]
T_L-DELTA1-PYRROLINE_5-CARBOXYLATE__chlo	L-DELTA1-PYRROLINE_5-CARBOXYLATE__cyto <=> L-DELTA1-PYRROLINE_5-CARBOXYLATE__chlo	0.0167209	[('transporters', 'transport reactions')]
T_PRO-tRNAs__chlo	PRO-tRNAs__cyto <=> PRO-tRNAs__chlo	0.0167209	[('transporters', 'transport reactions')]
1.5.1.20-RXN__cyto	2.0 METHYLENE-THF__cyto + NADH__cyto + 3.0 PROTON__cyto --> 2.0 5-METHYL-THF__cyto + NAD__cyto	0.0164384	[('CODH-PWY', 'reductive acetyl coenzyme A pathway I (homoacetogenic bacteria)'), ('1CMET2-PWY', 'folate transformations III (E. coli)'), ('PWY-3841', 'folate transformations II'), ('PWY-2201', 'folate transformations I')]
THREONINE--TRNA-LIGASE-RXN__chlo	ATP__chlo + THR-tRNAs__chlo + THR__chlo --> AMP__chlo + Charged-THR-tRNAs__chlo + PPI__chlo	0.0160289	[('TRNA-CHARGING-PWY', 'tRNA charging')]
T_THR-tRNAs__chlo	THR-tRNAs__cyto <=> THR-tRNAs__chlo	0.0160289	[('transporters', 'transport reactions')]
CYTOCHROME-B5-REDUCTASE-RXN__er	2.0 FERRICYTOCHROME-B5__er + NADH__er --> 2.0 FERROCYTOCHROME-B5__er + NAD__er + PROTON__er	0.0158446	[]
T_OXYGEN-MOLECULE__er	OXYGEN-MOLECULE__cyto <=> OXYGEN-MOLECULE__er	0.0158446	[('transporters', 'transport reactions')]
T_NADH__er	NADH__cyto <=> NADH__er	0.0158446	[]
TRANS-CINNAMATE-4-MONOOXYGENASE-RXN__cyto	CPD-674__cyto + OXYGEN-MOLECULE__cyto + Red-NADPH-Hemoprotein-Reductases__cyto --> COUMARATE__cyto + Ox-NADPH-Hemoprotein-Reductases__cyto + WATER__cyto	0.01584	[('PWY1F-467', 'phenylpropanoid biosynthesis, initial reactions'), ('PWY-5048', 'rosmarinic acid biosynthesis I'), ('PWY-1121', 'suberin monomers biosynthesis'), ('PWY-8157', 'avenanthramide biosynthesis')]
4-COUMARATE--COA-LIGASE-RXN__cyto	ATP__cyto + CO-A__cyto + COUMARATE__cyto --> AMP__cyto + P-COUMAROYL-COA__cyto + PPI__cyto	0.01584	[('PWY-8002', '4-coumarate degradation (aerobic)'), ('PWY-361', 'phenylpropanoid biosynthesis'), ('PWY1F-FLAVSYN', 'flavonoid biosynthesis'), ('PWY-7046', '4-coumarate degradation (anaerobic)'), ('PWY-6982', 'umbelliferone biosynthesis'), ('PWY-6320', 'phaselate biosynthesis'), ('PWY-6435', '4-hydroxybenzoate biosynthesis III (plants)'), ('PWY-7398', 'coumarins biosynthesis (engineered)'), ('PWY-…
PHENYLALANINE-AMMONIA-LYASE-RXN__cyto	PHE__cyto --> AMMONIUM__cyto + CPD-674__cyto	0.01584	[('PWY1F-467', 'phenylpropanoid biosynthesis, initial reactions'), ('PWY-5883', 'ephedrine biosynthesis'), ('PWY-5048', 'rosmarinic acid biosynthesis I'), ('PWY-6444', 'benzoate biosynthesis II (CoA-independent, non-&beta;-oxidative)'), ('PWY-1121', 'suberin monomers biosynthesis'), ('PWY-8157', 'avenanthramide biosynthesis'), ('PWY-6457', 'cinnamoyl-CoA biosynthesis')]
TO1000048__cyto__extr	PROTON__extr + SULFATE__extr --> PROTON__cyto + SULFATE__cyto	0.0157147	[('transporters', 'transport reactions')]
GLUTATHIONE-REDUCT-NADPH-RXN__chlo	NADPH__chlo + OXIDIZED-GLUTATHIONE__chlo + PROTON__chlo --> 2.0 GLUTATHIONE__chlo + NADP__chlo	0.0157147	[('PWY-4081', 'glutathione-peroxide redox reactions')]
1.8.4.9-RXN__chlo	APS__chlo + 2.0 GLUTATHIONE__chlo --> AMP__chlo + OXIDIZED-GLUTATHIONE__chlo + 2.0 PROTON__chlo + SO3__chlo	0.0157147	[('SULFMETII-PWY', 'assimilatory sulfate reduction II')]
SULFATE-ADENYLYLTRANSFERASE-ADP-RXN__chlo	ADP__chlo + PROTON__chlo + SULFATE__chlo --> APS__chlo + Pi__chlo	0.0157147	[('PWY-5279', 'sulfite oxidation II')]
RXN-9644__er	ATP__er + CO-A__er + OLEATE-CPD__er --> AMP__er + OLEOYL-COA__er + PPI__er	0.0155666	[('PWY-6001', 'linoleate biosynthesis II (animals)'), ('PWY0-1337', 'oleate &beta;-oxidation'), ('PWY-5147', 'oleate biosynthesis I (plants)')]
TR0000012__er__cyto	PPI__er <=> PPI__cyto	0.0155666	[('transporters', 'transport reactions')]
RXN-9601__er	2.0 FERROCYTOCHROME-B5__er + OLEOYL-COA__er + OXYGEN-MOLECULE__er + 2.0 PROTON__er --> CPD-18__er + 2.0 FERRICYTOCHROME-B5__er + 2.0 WATER__er	0.0155666	[('PWY-6001', 'linoleate biosynthesis II (animals)')]
T_OLEATE-CPD__er	OLEATE-CPD__cyto <=> OLEATE-CPD__er	0.0155666	[('transporters', 'transport reactions')]
T_ATP__er	ATP__cyto <=> ATP__er	0.0155666	[]
LINOLEOYL-RXN__cyto	CPD-18__cyto + WATER__cyto --> CO-A__cyto + LINOLEIC_ACID__cyto + PROTON__cyto	0.0152886	[('PWY-6917', 'vernolate biosynthesis III')]
T_CO-A__er	CO-A__cyto <=> CO-A__er	0.0152886	[]
ACETATE--COA-LIGASE-RXN__cyto	ACET__cyto + ATP__cyto + CO-A__cyto --> ACETYL-COA__cyto + AMP__cyto + PPI__cyto	0.0151533	[('PWY66-21', 'ethanol degradation II'), ('PWY66-162', 'ethanol degradation IV'), ('PWY66-161', 'ethanol degradation III'), ('PWY-7118', 'chitin deacetylation'), ('PWY0-1313', 'acetate conversion to acetyl-CoA'), ('PWY-6672', 'cis-geranyl-CoA degradation'), ('PWY-8328', 'acetate and ATP formation from acetyl-CoA III'), ('PWY-8303', 'reductive glycine pathway of autotrophic CO2 fixation')]
SULFITE-REDUCTASE-FERREDOXIN-RXN__chlo	8.0 PROTON__chlo + 6.0 Reduced-ferredoxins__chlo + SO3__chlo --> HS__chlo + 6.0 Oxidized-ferredoxins__chlo + 3.0 WATER__chlo	0.0151533	[('SULFMETII-PWY', 'assimilatory sulfate reduction II'), ('PWY1ZNC-1', 'assimilatory sulfate reduction IV')]
SERINE-O-ACETTRAN-RXN__cyto	ACETYL-COA__cyto + SER__cyto --> ACETYLSERINE__cyto + CO-A__cyto	0.0151436	[('PWY-8071', 'N-3-oxalyl-L-2,3-diaminopropanoate biosynthesis'), ('PWY-7274', 'D-cycloserine biosynthesis'), ('PWY-7870', 'L-cysteine biosynthesis VII (from S-sulfo-L-cysteine)'), ('PWY-6936', 'seleno-amino acid biosynthesis (plants)'), ('PWY-I9', 'L-cysteine biosynthesis VI (reverse transsulfuration)'), ('CYSTSYN-PWY', 'L-cysteine biosynthesis I')]
ACSERLY-RXN__cyto	ACETYLSERINE__cyto + HS__cyto --> ACET__cyto + CYS__cyto + PROTON__cyto	0.0151436	[('CYSTSYN-PWY', 'L-cysteine biosynthesis I')]
TR0000239__chlo__cyto	HS__chlo <=> HS__cyto	0.0151436	[('transporters', 'transport reactions')]
ASNSYNA-RXN__cyto	AMMONIUM__cyto + ATP__cyto + L-ASPARTATE__cyto --> AMP__cyto + ASN__cyto + PPI__cyto + PROTON__cyto	0.0148245	[('ASPARAGINESYN-PWY', 'L-asparagine biosynthesis II')]
ASPARAGINE--TRNA-LIGASE-RXN__cyto	ASN-tRNAs__cyto + ASN__cyto + ATP__cyto --> AMP__cyto + Charged-ASN-tRNAs__cyto + PPI__cyto	0.0148245	[('TRNA-CHARGING-PWY', 'tRNA charging')]
ALANINE-AMINOTRANSFERASE-RXN__mito	2-KETOGLUTARATE__mito + L-ALPHA-ALANINE__mito <=> GLT__mito + PYRUVATE__mito	0.0144565	[('ALACAT2-PWY', 'L-alanine degradation II (to D-lactate)'), ('PWY-8189', 'L-alanine degradation V (oxidative Stickland reaction)'), ('PWY-8188', 'L-alanine degradation VI (reductive Stickland reaction)'), ('PWY-7117', 'C4 photosynthetic carbon assimilation cycle, PEPCK type'), ('ALANINE-DEG3-PWY', 'L-alanine degradation III'), ('ALANINE-SYN2-PWY', 'L-alanine biosynthesis II'), ('PWY-7383', 'anae…
PHENYLALANINE--TRNA-LIGASE-RXN__cyto	ATP__cyto + PHE-tRNAs__cyto + PHE__cyto --> AMP__cyto + Charged-PHE-tRNAs__cyto + PPI__cyto	0.0141029	[('TRNA-CHARGING-PWY', 'tRNA charging')]
GCVMULTI-RXN__mito	GLY__mito + NAD__mito + THF__mito --> AMMONIUM__mito + CARBON-DIOXIDE__mito + METHYLENE-THF__mito + NADH__mito	0.0140007	[('1CMET2-PWY', 'folate transformations III (E. coli)'), ('PWY-8363', 'photorespiration III'), ('PWY-3841', 'folate transformations II'), ('PWY-8362', 'photorespiration II'), ('PWY-181', 'photorespiration'), ('PWY-2201', 'folate transformations I'), ('PWY-8303', 'reductive glycine pathway of autotrophic CO2 fixation')]
RXN-1381__cyto	0.01 ACYL-COA__cyto + GLYCEROL-3P__cyto --> 0.01 ACYL-SN-GLYCEROL-3P__cyto + CO-A__cyto	0.0138988	[('PWY-5667', 'CDP-diacylglycerol biosynthesis I'), ('PWYIO2-7', 'triacylglycerol biosynthesis (Chlamydomonas)'), ('TRIGLSYN-PWY', 'diacylglycerol and triacylglycerol biosynthesis')]
RXN-1623__cyto	0.01 ACYL-COA__cyto + 0.01 ACYL-SN-GLYCEROL-3P__cyto --> CO-A__cyto + 0.01 L-PHOSPHATIDATE__cyto	0.0138988	[('PWY-5667', 'CDP-diacylglycerol biosynthesis I'), ('PWYIO2-7', 'triacylglycerol biosynthesis (Chlamydomonas)'), ('TRIGLSYN-PWY', 'diacylglycerol and triacylglycerol biosynthesis')]
TRIOSEPISOMERIZATION-RXN__cyto	GAP__cyto <=> DIHYDROXY-ACETONE-PHOSPHATE__cyto	0.0138988	[('CALVIN-PWY', 'Calvin-Benson-Bassham cycle'), ('PWY-6142', 'gluconeogenesis II (Methanobacterium thermoautotrophicum)'), ('ANAGLYCOLYSIS-PWY', 'glycolysis III (from glucose)'), ('PWY-1042', 'glycolysis IV (plant cytosol)'), ('P185-PWY', 'formaldehyde assimilation III (dihydroxyacetone cycle)'), ('PWY-5484', 'glycolysis II (from fructose 6-phosphate)'), ('GLYCOLYSIS', 'glycolysis I (from glucose…
GLYC3PDEHYDROGBIOSYN-RXN__cyto	DIHYDROXY-ACETONE-PHOSPHATE__cyto + NADH__cyto + PROTON__cyto --> GLYCEROL-3P__cyto + NAD__cyto	0.0138988	[('PWY-7902', 'glucosylglycerol biosynthesis'), ('PWY-5667', 'CDP-diacylglycerol biosynthesis I'), ('PWY-5981', 'CDP-diacylglycerol biosynthesis III'), ('PWY0-1319', 'CDP-diacylglycerol biosynthesis II')]
T_THF__mito	THF__cyto <=> THF__mito	0.0137928	[]
PRPPSYN-RXN__chlo	ATP__chlo + RIBOSE-5P__chlo --> AMP__chlo + PROTON__chlo + PRPP__chlo	0.0137843	[('PWY0-662', 'PRPP biosynthesis')]
GLUTAMINESYN-RXN__mito	AMMONIUM__mito + ATP__mito + GLT__mito --> ADP__mito + GLN__mito + PROTON__mito + Pi__mito	0.0127184	[('AMMASSIM-PWY', 'ammonia assimilation cycle III'), ('PWY4LZ-81', 'Organic Nitrogen Assimilation'), ('PWY-7061', 'glutamate-glutamine shuttle'), ('PWY-381', 'nitrate reduction II (assimilatory)'), ('GLNSYN-PWY', 'L-glutamine biosynthesis I'), ('PWY4LZ-283', 'Inorganic Nitrogen Assimilation'), ('PWY-7060', 'ornithine-citrulline shuttle'), ('PWY-8294', 'L-aspartate degradation III (anaerobic)'), (…
GLUTAMINE--TRNA-LIGASE-RXN__cyto	ATP__cyto + GLN-tRNAs__cyto + GLN__cyto --> AMP__cyto + Charged-GLN-tRNAs__cyto + PPI__cyto	0.0127161	[('TRNA-CHARGING-PWY', 'tRNA charging')]
TR2000009__er__cyto	PROTON__cyto + Pi__er <=> PROTON__er + Pi__cyto	0.0125068	[('transporters', 'transport reactions')]
2.3.1.133-RXN__cyto	P-COUMAROYL-COA__cyto + SHIKIMATE__cyto --> CO-A__cyto + CPD-412__cyto	0.01144	[('PWY-361', 'phenylpropanoid biosynthesis'), ('PWY-6040', 'chlorogenic acid biosynthesis II'), ('PWY-6320', 'phaselate biosynthesis'), ('PWY-5868', 'simplecoumarins biosynthesis'), ('PWY-8157', 'avenanthramide biosynthesis'), ('PWY-6039', 'chlorogenic acid biosynthesis I')]
RXN-2621__cyto	CAFFEOYLSHIKIMATE__cyto + CO-A__cyto --> CAFFEOYL-COA__cyto + SHIKIMATE__cyto	0.01144	[('PWY-361', 'phenylpropanoid biosynthesis'), ('PWY-6320', 'phaselate biosynthesis'), ('PWY-8157', 'avenanthramide biosynthesis'), ('PWY-6039', 'chlorogenic acid biosynthesis I')]
RXN-2581__cyto	CPD-412__cyto + OXYGEN-MOLECULE__cyto + Red-NADPH-Hemoprotein-Reductases__cyto --> CAFFEOYLSHIKIMATE__cyto + Ox-NADPH-Hemoprotein-Reductases__cyto + WATER__cyto	0.01144	[('PWY-361', 'phenylpropanoid biosynthesis'), ('PWY-6040', 'chlorogenic acid biosynthesis II'), ('PWY-6320', 'phaselate biosynthesis'), ('PWY-5868', 'simplecoumarins biosynthesis'), ('PWY-8157', 'avenanthramide biosynthesis'), ('PWY-6039', 'chlorogenic acid biosynthesis I')]
RXN-1106__cyto	FERULOYL-COA__cyto + NADPH__cyto + PROTON__cyto --> CO-A__cyto + CONIFERYL-ALDEHYDE__cyto + NADP__cyto	0.01144	[('PWY-361', 'phenylpropanoid biosynthesis'), ('PWY-6027', 'capsiconiate biosynthesis')]
CAFFEOYL-COA-O-METHYLTRANSFERASE-RXN__cyto	CAFFEOYL-COA__cyto + S-ADENOSYLMETHIONINE__cyto --> ADENOSYL-HOMO-CYS__cyto + FERULOYL-COA__cyto + PROTON__cyto	0.01144	[('PWY-5710', 'capsaicin biosynthesis'), ('PWY-361', 'phenylpropanoid biosynthesis'), ('PWY-7398', 'coumarins biosynthesis (engineered)'), ('PWY-6792', 'scopoletin biosynthesis'), ('PWY-7498', 'phenylpropanoids methylation (ice plant)'), ('PWY-1121', 'suberin monomers biosynthesis'), ('PWY-6039', 'chlorogenic acid biosynthesis I'), ('PWY-6432', 'curcuminoid biosynthesis')]
METHYLENETHFDEHYDROG-NADP-RXN__cyto	METHYLENE-THF__cyto + NADP__cyto <=> 5-10-METHENYL-THF__cyto + NADPH__cyto	0.0100655	[('CODH-PWY', 'reductive acetyl coenzyme A pathway I (homoacetogenic bacteria)'), ('1CMET2-PWY', 'folate transformations III (E. coli)'), ('PWY-3841', 'folate transformations II'), ('PWY-1722', 'formate assimilation into 5,10-methylenetetrahydrofolate'), ('PWY-5497', 'purine nucleobases degradation II (anaerobic)'), ('PWY-2201', 'folate transformations I'), ('PWY-8303', 'reductive glycine pathway…
METHENYLTHFCYCLOHYDRO-RXN__cyto	5-10-METHENYL-THF__cyto + WATER__cyto <=> 10-FORMYL-THF__cyto + PROTON__cyto	0.0100638	[('CODH-PWY', 'reductive acetyl coenzyme A pathway I (homoacetogenic bacteria)'), ('1CMET2-PWY', 'folate transformations III (E. coli)'), ('PWY-6613', 'tetrahydrofolate salvage from 5,10-methenyltetrahydrofolate'), ('PWY-3841', 'folate transformations II'), ('PWY-1722', 'formate assimilation into 5,10-methylenetetrahydrofolate'), ('PWY-5497', 'purine nucleobases degradation II (anaerobic)'), ('P1…
PHOSPHATIDATE-PHOSPHATASE-RXN__er	0.01 L-PHOSPHATIDATE__er + WATER__er --> 0.01 DIACYLGLYCEROL__er + Pi__er	0.0100387	[('PWYIO2-7', 'triacylglycerol biosynthesis (Chlamydomonas)'), ('TRIGLSYN-PWY', 'diacylglycerol and triacylglycerol biosynthesis')]
T_L-PHOSPHATIDATE__er	0.01 L-PHOSPHATIDATE__cyto <=> 0.01 L-PHOSPHATIDATE__er	0.0100387	[]
RXN-7710__chlo	11.0 1-4-alpha-D-Glucan__chlo --> Starch__chlo + 10.0 WATER__chlo	0.0099	[]
RXN-5682__chlo	CPD-659__chlo + NADP__chlo --> CARBON-DIOXIDE__chlo + NADPH__chlo + TYR__chlo	0.00914064	[('PWY-3461', 'L-tyrosine biosynthesis II')]
TYROSINE--TRNA-LIGASE-RXN__cyto	ATP__cyto + TYR-tRNAs__cyto + TYR__cyto --> AMP__cyto + Charged-TYR-tRNAs__cyto + PPI__cyto	0.00913768	[('TRNA-CHARGING-PWY', 'tRNA charging')]
UDPGLUCEPIM-RXN__cyto	CPD-12575__cyto <=> CPD-14553__cyto	0.00908579	[('COLANSYN-PWY', 'colanic acid building blocks biosynthesis'), ('PWY-6397', 'mycolyl-arabinogalactan-peptidoglycan complex biosynthesis'), ('PWY-6527', 'stachyose degradation'), ('PWY-7328', 'superpathway of UDP-glucose-derived O-antigen building blocks biosynthesis'), ('PWY-3821', 'D-galactose detoxification'), ('PWY-7344', 'UDP-&alpha;-D-galactose biosynthesis'), ('GALACTMETAB-PWY', 'UDP-galac…
GDPKIN-RXN__chlo	ATP__chlo + GDP__chlo --> ADP__chlo + GTP__chlo	0.00889679	[('PPGPPMET-PWY', 'ppGpp biosynthesis'), ('PWY-7221', 'guanosine ribonucleotides de novo biosynthesis')]
IMPCYCLOHYDROLASE-RXN__chlo	PHOSPHORIBOSYL-FORMAMIDO-CARBOXAMIDE__chlo --> IMP__chlo + WATER__chlo	0.00889404	[('PWY-6123', "inosine-5'-phosphate biosynthesis I"), ('PWY-6124', "inosine-5'-phosphate biosynthesis II"), ('PWY-7234', "inosine-5'-phosphate biosynthesis III")]
ADENYLOSUCCINATE-SYNTHASE-RXN__chlo	GTP__chlo + IMP__chlo + L-ASPARTATE__chlo --> ADENYLOSUCC__chlo + GDP__chlo + 2.0 PROTON__chlo + Pi__chlo	0.00889404	[('PWY-7219', 'adenosine ribonucleotides de novo biosynthesis')]
AMPSYN-RXN__chlo	ADENYLOSUCC__chlo --> AMP__chlo + FUM__chlo	0.00889404	[('PWY-7219', 'adenosine ribonucleotides de novo biosynthesis')]
AICARTRANSFORM-RXN__chlo	10-FORMYL-THF__chlo + AICAR__chlo --> PHOSPHORIBOSYL-FORMAMIDO-CARBOXAMIDE__chlo + THF__chlo	0.00889404	[('PWY-6123', "inosine-5'-phosphate biosynthesis I"), ('PWY-6124', "inosine-5'-phosphate biosynthesis II")]
T_FORMATE__chlo	FORMATE__cyto <=> FORMATE__chlo	0.00888324	[]
e-Lipids_vvinif2023__cyto	0.00602795087 D-Galactosyl-12-diacyl-glycerols__cyto + 0.00214840583 Galactosyl-galactosyl-diacyl-glycerols__cyto + 0.00099661202 L-1-PHOSPHATIDYL-ETHANOLAMINE__cyto + 0.00179666042 L-1-PHOSPHATIDYL-GLYCEROL__cyto + 0.00067245447 L-1-phosphatidyl-inositols__cyto + 0.00092074536 L-PHOSPHATIDATE__cyto + 0.00259326033 PHOSPHATIDYLCHOLINE__cyto + 0.00063796963 SULFOQUINOVOSYLDIACYLGLYCEROL__chlo --> …	0.0088	[('biomass', 'biomass reactions')]
RXN0-5114__chlo	3-P-SERINE__chlo + WATER__chlo --> Pi__chlo + SER__chlo	0.00851376	[('SERSYN-PWY', 'L-serine biosynthesis I')]
PGLYCDEHYDROG-RXN__chlo	G3P__chlo + NAD__chlo <=> 3-P-HYDROXYPYRUVATE__chlo + NADH__chlo + PROTON__chlo	0.00851376	[('PWY-8010', 'L-cysteine biosynthesis IX (Trichomonas vaginalis)'), ('SERSYN-PWY', 'L-serine biosynthesis I')]
PSERTRANSAM-RXN__chlo	3-P-HYDROXYPYRUVATE__chlo + GLT__chlo --> 2-KETOGLUTARATE__chlo + 3-P-SERINE__chlo	0.00851376	[('PWY-8010', 'L-cysteine biosynthesis IX (Trichomonas vaginalis)'), ('SERSYN-PWY', 'L-serine biosynthesis I')]
PRIBFAICARPISOM-RXN__chlo	PHOSPHORIBOSYL-FORMIMINO-AICAR-P__chlo --> PHOSPHORIBULOSYL-FORMIMINO-AICAR-P__chlo	0.00843963	[('HISTSYN-PWY', 'L-histidine biosynthesis')]
IMIDPHOSDEHYD-RXN__chlo	D-ERYTHRO-IMIDAZOLE-GLYCEROL-P__chlo --> IMIDAZOLE-ACETOL-P__chlo + WATER__chlo	0.00843963	[('HISTSYN-PWY', 'L-histidine biosynthesis')]
HISTCYCLOHYD-RXN__chlo	PHOSPHORIBOSYL-AMP__chlo + WATER__chlo --> PHOSPHORIBOSYL-FORMIMINO-AICAR-P__chlo	0.00843963	[('HISTSYN-PWY', 'L-histidine biosynthesis')]
RXN-17900__chlo	AMMONIUM__chlo + PHOSPHORIBULOSYL-FORMIMINO-AICAR-P__chlo --> AICAR__chlo + D-ERYTHRO-IMIDAZOLE-GLYCEROL-P__chlo + PROTON__chlo + WATER__chlo	0.00843963	[]
HISTPRATPHYD-RXN__chlo	PHOSPHORIBOSYL-ATP__chlo + WATER__chlo --> PHOSPHORIBOSYL-AMP__chlo + PPI__chlo + 2.0 PROTON__chlo	0.00843963	[('HISTSYN-PWY', 'L-histidine biosynthesis')]
HISTIDINE--TRNA-LIGASE-RXN__chlo	ATP__chlo + HIS-tRNAs__chlo + HIS__chlo --> AMP__chlo + Charged-HIS-tRNAs__chlo + PPI__chlo	0.00843963	[('TRNA-CHARGING-PWY', 'tRNA charging')]
RXN-8001__chlo	HISTIDINOL__chlo + 2.0 NAD__chlo + WATER__chlo --> HIS__chlo + 2.0 NADH__chlo + 3.0 PROTON__chlo	0.00843963	[]
ATPPHOSPHORIBOSYLTRANS-RXN__chlo	ATP__chlo + PROTON__chlo + PRPP__chlo --> PHOSPHORIBOSYL-ATP__chlo + PPI__chlo	0.00843963	[('HISTSYN-PWY', 'L-histidine biosynthesis')]
HISTIDPHOS-RXN__chlo	L-HISTIDINOL-P__chlo + WATER__chlo --> HISTIDINOL__chlo + Pi__chlo	0.00843963	[('HISTSYN-PWY', 'L-histidine biosynthesis')]
T_HIS-tRNAs__chlo	HIS-tRNAs__cyto <=> HIS-tRNAs__chlo	0.00843963	[('transporters', 'transport reactions')]
CYSPH-RXN__chlo	CYS__chlo + O-PHOSPHO-L-HOMOSERINE__chlo --> L-CYSTATHIONINE__chlo + Pi__chlo	0.00842042	[('PWY-702', 'L-methionine biosynthesis II (plants)')]
CYSTATHIONINE-BETA-LYASE-RXN__chlo	L-CYSTATHIONINE__chlo + WATER__chlo --> AMMONIUM__chlo + HOMO-CYS__chlo + PYRUVATE__chlo	0.00842042	[('HOMOSER-METSYN-PWY', 'L-methionine biosynthesis I'), ('PWY-801', 'homocysteine and cysteine interconversion')]
METHIONINE--TRNA-LIGASE-RXN__cyto	ATP__cyto + MET-tRNAs__cyto + MET__cyto --> AMP__cyto + Charged-MET-tRNAs__cyto + PPI__cyto	0.00841519	[('TRNA-CHARGING-PWY', 'tRNA charging')]
T_CYS__chlo	CYS__cyto <=> CYS__chlo	0.00841327	[]
FORMATETHFLIG-RXN__chlo	ATP__chlo + FORMATE__chlo + THF__chlo <=> 10-FORMYL-THF__chlo + ADP__chlo + Pi__chlo	0.00807267	[('CODH-PWY', 'reductive acetyl coenzyme A pathway I (homoacetogenic bacteria)'), ('PWY-3841', 'folate transformations II'), ('PWY-1722', 'formate assimilation into 5,10-methylenetetrahydrofolate'), ('PWY-3742', 'tetrahydrofolate biosynthesis II'), ('PWY-2201', 'folate transformations I'), ('PWY-8303', 'reductive glycine pathway of autotrophic CO2 fixation'), ('PWY-2161', 'folate polyglutamylatio…
GLYCOLATEDEHYDRO-RXN__mito	GLYCOLLATE__mito + NADP__mito --> GLYOX__mito + NADPH__mito + PROTON__mito	0.00803691	[('GLYCOLATEMET-PWY', 'glycolate and glyoxylate degradation I'), ('GLYOXDEG-PWY', 'glycolate and glyoxylate degradation II'), ('PWY-6649', 'glycolate and glyoxylate degradation III')]
ALANINE--GLYOXYLATE-AMINOTRANSFERASE-RXN__mito	GLYOX__mito + L-ALPHA-ALANINE__mito <=> GLY__mito + PYRUVATE__mito	0.00803691	[('GLYSYN-ALA-PWY', 'glycine biosynthesis III')]
GLYCOLALD-DEHYDROG-RXN__cyto	GLYCOLALDEHYDE__cyto + NAD__cyto + WATER__cyto --> GLYCOLLATE__cyto + NADH__cyto + 2.0 PROTON__cyto	0.00803691	[('PWY0-1280', 'ethylene glycol degradation'), ('DARABCATK12-PWY', 'D-arabinose degradation II')]
T_GLYCOLLATE__mito	GLYCOLLATE__cyto <=> GLYCOLLATE__mito	0.00803691	[('transporters', 'transport reactions')]
RXN-1882__cyto	GDP-MANNOSE__cyto <=> GDP-L-GALACTOSE__cyto	0.0080345	[('PWY4FS-12', 'VTC2 cycle'), ('PWY-5115', 'GDP-L-galactose biosynthesis'), ('PWY4FS-13', 'extended VTC2 cycle'), ('PWY-882', 'L-ascorbate biosynthesis I (L-galactose pathway)')]
RXN4FS-13__cyto	GDP-L-GALACTOSE__cyto + GLC-1-P__cyto --> CPDQT-4__cyto + GDP-D-GLUCOSE__cyto	0.0080345	[('PWY4FS-13', 'extended VTC2 cycle')]
RXNQT-4142__cyto	CPDQT-4__cyto + WATER__cyto --> L-Galactopyranose__cyto + Pi__cyto	0.0080345	[('PWY-882', 'L-ascorbate biosynthesis I (L-galactose pathway)')]
GALACTONOLACTONE-DEHYDROGENASE-RXN__mito	CPD-330__mito + 2.0 Cytochromes-C-Oxidized__mito --> ASCORBATE__mito + 2.0 Cytochromes-C-Reduced__mito + 3.0 PROTON__mito	0.0080345	[('PWY-8143', 'L-ascorbate biosynthesis VII (plants, D-galacturonate pathway)'), ('PWY-882', 'L-ascorbate biosynthesis I (L-galactose pathway)')]
RXN-1884__cyto	L-Galactopyranose__cyto + NAD__cyto --> CPD-330__cyto + NADH__cyto + PROTON__cyto	0.0080345	[('PWY-882', 'L-ascorbate biosynthesis I (L-galactose pathway)')]
MANNPGUANYLTRANGDP-RXN__cyto	GDP__cyto + MANNOSE-1P__cyto + PROTON__cyto --> GDP-MANNOSE__cyto + Pi__cyto	0.0080345	[]
PHOSMANMUT-RXN__cyto	CPD-15979__cyto --> MANNOSE-1P__cyto	0.0080345	[('PWY-7586', '&beta;-1,4-D-mannosyl-N-acetyl-D-glucosamine degradation'), ('PWY-5659', 'GDP-mannose biosynthesis'), ('PWY-7456', '&beta;-(1,4)-mannan degradation'), ('PWY-882', 'L-ascorbate biosynthesis I (L-galactose pathway)')]
T_CPD-330__mito	CPD-330__cyto <=> CPD-330__mito	0.0080345	[('transporters', 'transport reactions')]
RXN-12108__cyto	ASCORBATE__cyto + WATER__cyto --> CPD-13059__cyto	0.00803	[('PWY-7165', 'L-ascorbate biosynthesis VIII (engineered pathway)'), ('PWY-6704', 'L-ascorbate degradation IV')]
RXN-12110__cyto	CPD-13061__cyto + WATER__cyto --> 3.0 PROTON__cyto + TARTRATE__cyto	0.00803	[('PWY-6704', 'L-ascorbate degradation IV')]
RXN-12109__cyto	5-DEHYDROGLUCONATE__cyto --> CPD-13061__cyto + GLYCOLALDEHYDE__cyto	0.00803	[('PWY-6704', 'L-ascorbate degradation IV')]
RXN-12107__cyto	L-IDONATE__cyto + NAD__cyto --> 5-DEHYDROGLUCONATE__cyto + NADH__cyto + PROTON__cyto	0.00803	[('PWY-6704', 'L-ascorbate degradation IV')]
RXN0-7021__cyto	CPD-13059__cyto + NADPH__cyto + PROTON__cyto --> L-IDONATE__cyto + NADP__cyto	0.00803	[('KETOGLUCONMET-PWY', 'ketogluconate metabolism'), ('PWY-6704', 'L-ascorbate degradation IV')]
2.4.1.46-RXN__cyto	CPD-14553__cyto + 0.01 DIACYLGLYCEROL__cyto --> 0.01 D-Galactosyl-12-diacyl-glycerols__cyto + PROTON__cyto + UDP__cyto	0.00719519	[('PWY-401', 'galactolipid biosynthesis I')]
CYSTEINE--TRNA-LIGASE-RXN__cyto	ATP__cyto + CYS-tRNAs__cyto + CYS__cyto --> AMP__cyto + Charged-CYS-tRNAs__cyto + PPI__cyto	0.00672383	[('TRNA-CHARGING-PWY', 'tRNA charging')]
RXN-1143__cyto	5-HYDROXY-CONIFERALDEHYDE__cyto + S-ADENOSYLMETHIONINE__cyto --> ADENOSYL-HOMO-CYS__cyto + PROTON__cyto + SINAPALDEHYDE__cyto	0.00616	[('PWY-361', 'phenylpropanoid biosynthesis'), ('PWY-5168', 'ferulate and sinapate biosynthesis')]
RXN-1125__cyto	NADPH__cyto + PROTON__cyto + SINAPALDEHYDE__cyto --> NADP__cyto + SINAPYL-ALCOHOL__cyto	0.00616	[('PWY-361', 'phenylpropanoid biosynthesis')]
RXN-1142__cyto	CONIFERYL-ALDEHYDE__cyto + OXYGEN-MOLECULE__cyto + Red-NADPH-Hemoprotein-Reductases__cyto --> 5-HYDROXY-CONIFERALDEHYDE__cyto + Ox-NADPH-Hemoprotein-Reductases__cyto + WATER__cyto	0.00616	[('PWY-361', 'phenylpropanoid biosynthesis'), ('PWY-5168', 'ferulate and sinapate biosynthesis')]
TO0000033__mito__cyto	GLY__cyto --> GLY__mito	0.00596374	[('transporters', 'transport reactions')]
T_CMP__mito	CMP__cyto <=> CMP__mito	0.00536653	[]
RXN-2602__cyto	CONIFERYL-ALDEHYDE__cyto + NADPH__cyto + PROTON__cyto --> CONIFERYL-ALCOHOL__cyto + NADP__cyto	0.00528	[('PWY-361', 'phenylpropanoid biosynthesis'), ('PWY-6027', 'capsiconiate biosynthesis')]
TR2000367__mito__cyto	CYTIDINE__mito + PROTON__cyto <=> CYTIDINE__cyto + PROTON__mito	0.0052331	[('transporters', 'transport reactions')]
CYTIDEAM2-RXN__cyto	CYTIDINE__cyto + PROTON__cyto + WATER__cyto --> AMMONIUM__cyto + URIDINE__cyto	0.0052331	[('PWY0-1295', 'pyrimidine ribonucleosides degradation'), ('PWY-6556', 'pyrimidine ribonucleosides salvage II'), ('PWY-7193', 'pyrimidine ribonucleosides salvage I')]
RXN-14026__mito	CMP__mito + WATER__mito --> CYTIDINE__mito + Pi__mito	0.0052331	[('PWY-7185', 'UTP and CTP dephosphorylation I')]
ANTHRANSYN-RXN__chlo	CHORISMATE__chlo + GLN__chlo --> ANTHRANILATE__chlo + GLT__chlo + PROTON__chlo + PYRUVATE__chlo	0.00452358	[('TRPSYN-PWY', 'L-tryptophan biosynthesis'), ('PWY-6661', '4-hydroxy-2(1H)-quinolone biosynthesis'), ('PWY-5958', 'acridone alkaloid biosynthesis')]
PRTRANS-RXN__chlo	ANTHRANILATE__chlo + PRPP__chlo --> N-5-PHOSPHORIBOSYL-ANTHRANILATE__chlo + PPI__chlo	0.00452358	[('TRPSYN-PWY', 'L-tryptophan biosynthesis')]
TRYPTOPHAN--TRNA-LIGASE-RXN__cyto	ATP__cyto + TRP-tRNAs__cyto + TRP__cyto --> AMP__cyto + Charged-TRP-tRNAs__cyto + PPI__cyto	0.00452358	[('TRNA-CHARGING-PWY', 'tRNA charging')]
TRYPSYN-RXN__chlo	INDOLE-3-GLYCEROL-P__chlo + SER__chlo --> GAP__chlo + TRP__chlo + WATER__chlo	0.00452358	[]
IGPSYN-RXN__chlo	CARBOXYPHENYLAMINO-DEOXYRIBULOSE-P__chlo + PROTON__chlo --> CARBON-DIOXIDE__chlo + INDOLE-3-GLYCEROL-P__chlo + WATER__chlo	0.00452358	[('TRPSYN-PWY', 'L-tryptophan biosynthesis')]
PRAISOM-RXN__chlo	N-5-PHOSPHORIBOSYL-ANTHRANILATE__chlo --> CARBOXYPHENYLAMINO-DEOXYRIBULOSE-P__chlo	0.00452358	[('TRPSYN-PWY', 'L-tryptophan biosynthesis')]
SUCROSE-PHOSPHATASE-RXN__chlo	SUCROSE-6P__chlo + WATER__chlo --> Pi__chlo + SUCROSE__chlo	0.00451	[('SUCSYN-PWY', 'sucrose biosynthesis I (from photosynthesis)'), ('PWY-7238', 'sucrose biosynthesis II'), ('PWY-7347', 'sucrose biosynthesis III')]
SUCROSE-PHOSPHATE-SYNTHASE-RXN__chlo	CPD-12575__chlo + FRUCTOSE-6P__chlo --> PROTON__chlo + SUCROSE-6P__chlo + UDP__chlo	0.00451	[('SUCSYN-PWY', 'sucrose biosynthesis I (from photosynthesis)'), ('PWY-7238', 'sucrose biosynthesis II'), ('PWY-7347', 'sucrose biosynthesis III')]
SUCROSE-SYNTHASE-RXN__cyto	PROTON__cyto + SUCROSE__cyto + UDP__cyto <=> BETA-D-FRUCTOSE__cyto + CPD-12575__cyto	0.0044	[('PWY-3801', 'sucrose degradation II (sucrose synthase)'), ('PWYQT-4438', 'UDP-glucose biosynthesis (from sucrose)')]
RXN-1102__cyto	COUMARALDEHYDE__cyto + NADPH__cyto + PROTON__cyto --> COUMARYL-ALCOHOL__cyto + NADP__cyto	0.0044	[('PWY-361', 'phenylpropanoid biosynthesis')]
RXN-1101__cyto	NADPH__cyto + P-COUMAROYL-COA__cyto + PROTON__cyto --> CO-A__cyto + COUMARALDEHYDE__cyto + NADP__cyto	0.0044	[('PWY-361', 'phenylpropanoid biosynthesis')]
TI3000590__chlo__cyto	ATP__chlo + PALMITATE__chlo + WATER__chlo --> ADP__chlo + PALMITATE__cyto + PROTON__chlo + Pi__chlo	0.00361368	[('transporters', 'transport reactions')]
RXN-9549__chlo	Palmitoyl-ACPs__chlo + WATER__chlo --> ACP__chlo + PALMITATE__chlo	0.00361368	[('PWY-7746', 'mycobacterial sulfolipid biosynthesis'), ('PWY-5971', 'palmitate biosynthesis II (bacteria and plants)'), ('PWY-8279', 'palmitate biosynthesis III'), ('PWY-5994', 'palmitate biosynthesis I (type I fatty acid synthase)')]
RXN-5641__chlo	PROTON__chlo + SER__chlo --> CARBON-DIOXIDE__chlo + ETHANOL-AMINE__chlo	0.00315909	[('PWY4FS-6', 'phosphatidylethanolamine biosynthesis II'), ('PWY-7782', 'plasmalogen biosynthesis I (aerobic)'), ('PWY-3385', 'choline biosynthesis I')]
RXN-14325__chlo	AMMONIUM__chlo + ATP__chlo + UTP__chlo --> ADP__chlo + CTP__chlo + 2.0 PROTON__chlo + Pi__chlo	0.00308446	[]
CDPDIGLYSYN-RXN__chlo	CTP__chlo + 0.01 L-PHOSPHATIDATE__chlo + PROTON__chlo --> 0.01 CDPDIACYLGLYCEROL__chlo + PPI__chlo	0.00304984	[('PWY-5667', 'CDP-diacylglycerol biosynthesis I'), ('PWY-5981', 'CDP-diacylglycerol biosynthesis III'), ('PWY-7817', 'type I lipoteichoic acid biosynthesis (S. aureus)'), ('PWY0-1319', 'CDP-diacylglycerol biosynthesis II')]
T_L-PHOSPHATIDATE__chlo	0.01 L-PHOSPHATIDATE__cyto <=> 0.01 L-PHOSPHATIDATE__chlo	0.00304984	[('transporters', 'transport reactions')]
RXN-9548__chlo	Stearoyl-ACPs__chlo + WATER__chlo --> ACP__chlo + STEARIC_ACID__chlo	0.00277975	[('PWY-8280', 'stearate biosynthesis IV'), ('PWY-5989', 'stearate biosynthesis II (bacteria and plants)')]
RXN-14325__cyto	AMMONIUM__cyto + ATP__cyto + UTP__cyto --> ADP__cyto + CTP__cyto + 2.0 PROTON__cyto + Pi__cyto	0.00245718	[]
ETHANOLAMINE-KINASE-RXN__chlo	ATP__chlo + ETHANOL-AMINE__chlo --> ADP__chlo + PHOSPHORYL-ETHANOLAMINE__chlo + PROTON__chlo	0.00228207	[('PWY4FS-6', 'phosphatidylethanolamine biosynthesis II'), ('PWY-7782', 'plasmalogen biosynthesis I (aerobic)'), ('PWY-3385', 'choline biosynthesis I')]
RXN-5642__cyto	CPD-406__cyto + S-ADENOSYLMETHIONINE__cyto --> ADENOSYL-HOMO-CYS__cyto + CPD-5441__cyto + PROTON__cyto	0.00228207	[('PWY4FS-4', 'phosphatidylcholine biosynthesis IV'), ('PWY4FS-2', 'phosphatidylcholine biosynthesis II'), ('PWY-3385', 'choline biosynthesis I')]
2.1.1.103-RXN__cyto	PHOSPHORYL-ETHANOLAMINE__cyto + S-ADENOSYLMETHIONINE__cyto --> ADENOSYL-HOMO-CYS__cyto + CPD-406__cyto + PROTON__cyto	0.00228207	[('PWY4FS-3', 'phosphatidylcholine biosynthesis III'), ('PWY4FS-4', 'phosphatidylcholine biosynthesis IV'), ('PWY4FS-2', 'phosphatidylcholine biosynthesis II'), ('PWY-3385', 'choline biosynthesis I')]
RXN-5781__cyto	CDP-CHOLINE__cyto + 0.01 DIACYLGLYCEROL__cyto <=> CMP__cyto + 0.01 PHOSPHATIDYLCHOLINE__cyto + PROTON__cyto	0.00228207	[('PWY-3561', 'choline biosynthesis III'), ('PWY-6804', 'diacylglycerol biosynthesis (PUFA enrichment in oilseed)'), ('PWY3O-450', 'phosphatidylcholine biosynthesis I'), ('PWY4FS-2', 'phosphatidylcholine biosynthesis II'), ('PWY-7367', 'phosphatidylcholine resynthesis via glycerophosphocholine')]
RXN-5643__cyto	CPD-5441__cyto + S-ADENOSYLMETHIONINE__cyto --> ADENOSYL-HOMO-CYS__cyto + PHOSPHORYL-CHOLINE__cyto + PROTON__cyto	0.00228207	[('PWY4FS-2', 'phosphatidylcholine biosynthesis II'), ('PWY-3385', 'choline biosynthesis I')]
2.7.7.15-RXN__cyto	CTP__cyto + PHOSPHORYL-CHOLINE__cyto + PROTON__cyto --> CDP-CHOLINE__cyto + PPI__cyto	0.00228207	[('PWY-3561', 'choline biosynthesis III'), ('PWY-7782', 'plasmalogen biosynthesis I (aerobic)'), ('PWY3O-450', 'phosphatidylcholine biosynthesis I'), ('PWY-7818', 'type IV lipoteichoic acid biosynthesis (S. pneumoniae)'), ('PWY-7886', 'cell-surface glycoconjugate-linked phosphocholine biosynthesis'), ('PWY4FS-2', 'phosphatidylcholine biosynthesis II')]
CELLULOSE-SYNTHASE-GDP-FORMING-RXN__cyto	4.0 GDP-D-GLUCOSE__cyto + WATER__cyto --> CELLULOSE__cyto + 4.0 GDP__cyto + 4.0 PROTON__cyto	0.00200862	[]
RXN-1225__cyto	CPD-14553__cyto + 0.01 D-Galactosyl-12-diacyl-glycerols__cyto --> 0.01 Galactosyl-galactosyl-diacyl-glycerols__cyto + PROTON__cyto + UDP__cyto	0.0018906	[('PWY-7666', 'galactolipid biosynthesis II'), ('PWY-401', 'galactolipid biosynthesis I')]
PGPPHOSPHA-RXN__chlo	0.01 L-1-PHOSPHATIDYL-GLYCEROL-P__chlo + WATER__chlo --> 0.01 L-1-PHOSPHATIDYL-GLYCEROL__chlo + Pi__chlo	0.00158106	[('PWY-5269', 'cardiolipin biosynthesis II'), ('PWY4FS-8', 'phosphatidylglycerol biosynthesis II (non-plastidic)'), ('PWY4FS-7', 'phosphatidylglycerol biosynthesis I (plastidic)'), ('PWY0-1545', 'cardiolipin biosynthesis III'), ('PWY-5668', 'cardiolipin biosynthesis I'), ('PWY-7817', 'type I lipoteichoic acid biosynthesis (S. aureus)')]
1.1.1.8-RXN__chlo	DIHYDROXY-ACETONE-PHOSPHATE__chlo + NADH__chlo + PROTON__chlo --> GLYCEROL-3P__chlo + NAD__chlo	0.00158106	[('PWY-7385', '1,3-propanediol biosynthesis (engineered)'), ('PWY-7411', 'phosphatidate biosynthesis (yeast)'), ('PWY-6118', 'glycerol-3-phosphate shuttle')]
PHOSPHAGLYPSYN-RXN__chlo	0.01 CDPDIACYLGLYCEROL__chlo + GLYCEROL-3P__chlo --> CMP__chlo + 0.01 L-1-PHOSPHATIDYL-GLYCEROL-P__chlo + PROTON__chlo	0.00158106	[('PWY-5269', 'cardiolipin biosynthesis II'), ('PWY4FS-8', 'phosphatidylglycerol biosynthesis II (non-plastidic)'), ('PWY4FS-7', 'phosphatidylglycerol biosynthesis I (plastidic)'), ('PWY0-1545', 'cardiolipin biosynthesis III'), ('PWY-5668', 'cardiolipin biosynthesis I'), ('PWY-7817', 'type I lipoteichoic acid biosynthesis (S. aureus)')]
e-Cofactor_vvinif2023__cyto	0.00126732 10-FORMYL-THF__cyto + 0.00131455 5-10-METHENYL-THF__cyto + 0.001305909 5-METHYL-THF__cyto + 0.003406768 ASCORBATE__cyto + 0.002455896 BIOTIN__cyto + 0.000671525 CHLOROPHYLL-A__chlo + 0.000661177 CHLOROPHYLL-B__chlo + 0.000781728 CO-A__cyto + 0.000798704 CPD-12829__chlo + 0.000752596 CPD-9957__mito + 0.000693354 CPD-9958__mito + 0.000763796 FAD__cyto + 0.001314809 FMN__cyto + 0.00195236…	0.00132	[('biomass', 'biomass reactions')]
TR0000013__mito__cyto	AMMONIUM__mito <=> AMMONIUM__cyto	0.00128226	[('transporters', 'transport reactions')]
RXN-12199__er	UTP__er + 2.0 WATER__er --> 2.0 PROTON__er + 2.0 Pi__er + UMP__er	0.00123405	[('PWY-7185', 'UTP and CTP dephosphorylation I'), ('PWY-7177', 'UTP and CTP dephosphorylation II'), ('PWY-5687', 'pyrimidine ribonucleotides interconversion')]
T_UTP__er	UTP__cyto <=> UTP__er	0.00123405	[('transporters', 'transport reactions')]
PHOSPHASERSYN-RXN__chlo	0.01 CDPDIACYLGLYCEROL__chlo + SER__chlo --> CMP__chlo + 0.01 L-1-PHOSPHATIDYL-SERINE__chlo + 2.0 PROTON__chlo	0.000877019	[('PHOSLIPSYN2-PWY', 'superpathway of phospholipid biosynthesis II (plants)'), ('PWY-5669', 'phosphatidylserine and phosphatidylethanolamine biosynthesis I')]
T_10-FORMYL-THF__chlo	10-FORMYL-THF__cyto <=> 10-FORMYL-THF__chlo	0.000821372	[]
GLYOHMETRANS-RXN__chlo	SER__chlo + THF__chlo <=> GLY__chlo + METHYLENE-THF__chlo + WATER__chlo	0.000821372	[('1CMET2-PWY', 'folate transformations III (E. coli)'), ('PWY-3661-1', 'glycine betaine degradation II (mammalian)'), ('PWY-3661', 'glycine betaine degradation I'), ('PWY-8363', 'photorespiration III'), ('PWY-3841', 'folate transformations II'), ('GLYSYN2-PWY', 'glycine biosynthesis'), ('PWY-5497', 'purine nucleobases degradation II (anaerobic)'), ('PWY-8362', 'photorespiration II'), ('PWY-1622'…
AIRS-RXN__chlo	5-PHOSPHORIBOSYL-N-FORMYLGLYCINEAMIDINE__chlo + ATP__chlo --> 5-PHOSPHORIBOSYL-5-AMINOIMIDAZOLE__chlo + ADP__chlo + PROTON__chlo + Pi__chlo	0.000818795	[('PWY-6277', 'superpathway of 5-aminoimidazole ribonucleotide biosynthesis'), ('PWY-6121', '5-aminoimidazole ribonucleotide biosynthesis I'), ('PWY-6122', '5-aminoimidazole ribonucleotide biosynthesis II')]
GARTRANSFORMYL2-RXN__chlo	5-PHOSPHO-RIBOSYL-GLYCINEAMIDE__chlo + ATP__chlo + FORMATE__chlo --> 5-P-RIBOSYL-N-FORMYLGLYCINEAMIDE__chlo + ADP__chlo + PROTON__chlo + Pi__chlo	0.000818795	[('PWY-6277', 'superpathway of 5-aminoimidazole ribonucleotide biosynthesis'), ('PWY-6122', '5-aminoimidazole ribonucleotide biosynthesis II')]
GLYRIBONUCSYN-RXN__chlo	5-P-BETA-D-RIBOSYL-AMINE__chlo + ATP__chlo + GLY__chlo --> 5-PHOSPHO-RIBOSYL-GLYCINEAMIDE__chlo + ADP__chlo + PROTON__chlo + Pi__chlo	0.000818795	[('PWY-6277', 'superpathway of 5-aminoimidazole ribonucleotide biosynthesis'), ('PWY-6121', '5-aminoimidazole ribonucleotide biosynthesis I'), ('PWY-6122', '5-aminoimidazole ribonucleotide biosynthesis II')]
SAICARSYN-RXN__chlo	ATP__chlo + L-ASPARTATE__chlo + PHOSPHORIBOSYL-CARBOXY-AMINOIMIDAZOLE__chlo --> ADP__chlo + P-RIBOSYL-4-SUCCCARB-AMINOIMIDAZOLE__chlo + PROTON__chlo + Pi__chlo	0.000818795	[('PWY-6123', "inosine-5'-phosphate biosynthesis I"), ('PWY-6124', "inosine-5'-phosphate biosynthesis II"), ('PWY-7234', "inosine-5'-phosphate biosynthesis III")]
FGAMSYN-RXN__chlo	5-P-RIBOSYL-N-FORMYLGLYCINEAMIDE__chlo + ATP__chlo + GLN__chlo + WATER__chlo --> 5-PHOSPHORIBOSYL-N-FORMYLGLYCINEAMIDINE__chlo + ADP__chlo + GLT__chlo + PROTON__chlo + Pi__chlo	0.000818795	[('PWY-6277', 'superpathway of 5-aminoimidazole ribonucleotide biosynthesis'), ('PWY-6121', '5-aminoimidazole ribonucleotide biosynthesis I'), ('PWY-6122', '5-aminoimidazole ribonucleotide biosynthesis II')]
PRPPAMIDOTRANS-RXN__chlo	GLN__chlo + PRPP__chlo + WATER__chlo --> 5-P-BETA-D-RIBOSYL-AMINE__chlo + GLT__chlo + PPI__chlo	0.000818795	[('PWY-6277', 'superpathway of 5-aminoimidazole ribonucleotide biosynthesis'), ('PWY-6121', '5-aminoimidazole ribonucleotide biosynthesis I'), ('PWY-6122', '5-aminoimidazole ribonucleotide biosynthesis II'), ('PWY-7282', '4-amino-2-methyl-5-diphosphomethylpyrimidine biosynthesis II')]
T_PHOSPHORIBOSYL-CARBOXY-AMINOIMIDAZOLE__chlo	PHOSPHORIBOSYL-CARBOXY-AMINOIMIDAZOLE__cyto <=> PHOSPHORIBOSYL-CARBOXY-AMINOIMIDAZOLE__chlo	0.000818795	[('transporters', 'transport reactions')]
SUCCCOASYN-RXN__mito	ADP__mito + Pi__mito + SUC-COA__mito <=> ATP__mito + CO-A__mito + SUC__mito	0.00066	[('PWY-6969', 'TCA cycle V (2-oxoglutarate synthase)'), ('PWY-5690', 'TCA cycle II (plants and fungi)'), ('TCA', 'TCA cycle I (prokaryotic)'), ('P23-PWY', 'reductive TCA cycle I'), ('PWY-5392', 'reductive TCA cycle II'), ('PWY-6728', 'methylaspartate cycle'), ('PWY-7384', 'anaerobic energy metabolism (invertebrates, mitochondrial)'), ('PWY-5913', 'partial TCA cycle (obligate autotrophs)'), ('P42-…
TI2903796__mito__cyto	FUM__cyto + SUC__mito --> FUM__mito + SUC__cyto	0.00066	[('transporters', 'transport reactions')]
2OXOGLUTARATEDEH-RXN__mito	2-KETOGLUTARATE__mito + CO-A__mito + NAD__mito --> CARBON-DIOXIDE__mito + NADH__mito + SUC-COA__mito	0.00066	[('PWY-5690', 'TCA cycle II (plants and fungi)'), ('TCA', 'TCA cycle I (prokaryotic)'), ('TCA-1', 'TCA cycle VIII (Chlamydia)'), ('PWY66-398', 'TCA cycle III (animals)'), ('PWYQT-4481', 'TCA cycle variation V (plant)'), ('PWY-7254', 'TCA cycle VII (acetate-producers)')]
MYO-INOSITOL-1-PHOSPHATE-SYNTHASE-RXN__cyto	GLC-6-P__cyto --> 1-L-MYO-INOSITOL-1-P__cyto	0.00059176	[('PWY-6372', '1D-myo-inositol hexakisphosphate biosynthesis IV (Dictyostelium)'), ('PWY-2301', 'myo-inositol biosynthesis'), ('PWY-4661', '1D-myo-inositol hexakisphosphate biosynthesis III (Spirodela polyrrhiza)'), ('PWY1G-0', 'mycothiol biosynthesis'), ('PWY-6664', 'di-myo-inositol phosphate biosynthesis'), ('PWY-6580', 'phosphatidylinositol biosynthesis I (bacteria)')]
MYO-INOSITOL-1OR-4-MONOPHOSPHATASE-RXN__cyto	1-L-MYO-INOSITOL-1-P__cyto + WATER__cyto --> MYO-INOSITOL__cyto + Pi__cyto	0.00059176	[('PWY-2301', 'myo-inositol biosynthesis')]
2.7.8.11-RXN__er	0.01 CDPDIACYLGLYCEROL__er + MYO-INOSITOL__er --> CMP__er + 0.01 L-1-phosphatidyl-inositols__er + PROTON__er	0.00059176	[('PHOSLIPSYN2-PWY', 'superpathway of phospholipid biosynthesis II (plants)'), ('PWY-6352', '3-phosphoinositide biosynthesis'), ('PWY-6351', 'D-myo-inositol (1,4,5)-trisphosphate biosynthesis'), ('PWY-7625', 'phosphatidylinositol biosynthesis II (eukaryotes)')]
T_MYO-INOSITOL__er	MYO-INOSITOL__cyto <=> MYO-INOSITOL__er	0.00059176	[('transporters', 'transport reactions')]
T_CDPDIACYLGLYCEROL__er	0.01 CDPDIACYLGLYCEROL__cyto <=> 0.01 CDPDIACYLGLYCEROL__er	0.00059176	[('transporters', 'transport reactions')]
RXN-1223__chlo	CPD-12575__chlo + PROTON__chlo + SO3__chlo --> UDP-SULFOQUINOVOSE__chlo + WATER__chlo	0.000561413	[('PWYQT-4427', 'sulfoquinovosyl diacylglycerol biosynthesis')]
RXN-1224__chlo	0.01 DIACYLGLYCEROL__chlo + UDP-SULFOQUINOVOSE__chlo --> PROTON__chlo + 0.01 SULFOQUINOVOSYLDIACYLGLYCEROL__chlo + UDP__chlo	0.000561413	[('PWYQT-4427', 'sulfoquinovosyl diacylglycerol biosynthesis')]
T_DIACYLGLYCEROL__chlo	0.01 DIACYLGLYCEROL__cyto <=> 0.01 DIACYLGLYCEROL__chlo	0.000561413	[('transporters', 'transport reactions')]
AICARSYN-RXN__chlo	P-RIBOSYL-4-SUCCCARB-AMINOIMIDAZOLE__chlo --> AICAR__chlo + FUM__chlo	0.000454415	[('PWY-6123', "inosine-5'-phosphate biosynthesis I"), ('PWY-6124', "inosine-5'-phosphate biosynthesis II"), ('PWY-7234', "inosine-5'-phosphate biosynthesis III")]
e-RNA_vvinif2023__cyto	0.573793601670821 ATP__cyto + 0.3979714310424 CTP__cyto + 0.457566422633817 GTP__cyto + 0.589619281478055 UTP__cyto --> 2.01895073682509 PPI__cyto + e-RNA__cyto	0.00044	[('biomass', 'biomass reactions')]
TR2918343__mito__cyto	CIT__mito + MAL__cyto <=> CIT__cyto + MAL__mito	0.00044	[('transporters', 'transport reactions')]
AICARSYN-RXN__cyto	P-RIBOSYL-4-SUCCCARB-AMINOIMIDAZOLE__cyto --> AICAR__cyto + FUM__cyto	0.00036438	[('PWY-6123', "inosine-5'-phosphate biosynthesis I"), ('PWY-6124', "inosine-5'-phosphate biosynthesis II"), ('PWY-7234', "inosine-5'-phosphate biosynthesis III")]
IMPCYCLOHYDROLASE-RXN__cyto	PHOSPHORIBOSYL-FORMAMIDO-CARBOXAMIDE__cyto --> IMP__cyto + WATER__cyto	0.00036438	[('PWY-6123', "inosine-5'-phosphate biosynthesis I"), ('PWY-6124', "inosine-5'-phosphate biosynthesis II"), ('PWY-7234', "inosine-5'-phosphate biosynthesis III")]
GUANYL-KIN-RXN__chlo	ATP__chlo + GMP__chlo <=> ADP__chlo + GDP__chlo	0.00036438	[('PWY-7221', 'guanosine ribonucleotides de novo biosynthesis')]
IMP-DEHYDROG-RXN__cyto	IMP__cyto + NAD__cyto + WATER__cyto <=> NADH__cyto + PROTON__cyto + XANTHOSINE-5-PHOSPHATE__cyto	0.00036438	[('PWY-6596', 'adenosine nucleotides degradation I'), ('PWY-5695', "inosine 5'-phosphate degradation"), ('PWY-7221', 'guanosine ribonucleotides de novo biosynthesis')]
GMP-SYN-NH3-RXN__chlo	AMMONIUM__chlo + ATP__chlo + XANTHOSINE-5-PHOSPHATE__chlo --> AMP__chlo + GMP__chlo + PPI__chlo + 2.0 PROTON__chlo	0.00036438	[]
AICARTRANSFORM-RXN__cyto	10-FORMYL-THF__cyto + AICAR__cyto --> PHOSPHORIBOSYL-FORMAMIDO-CARBOXAMIDE__cyto + THF__cyto	0.00036438	[('PWY-6123', "inosine-5'-phosphate biosynthesis I"), ('PWY-6124', "inosine-5'-phosphate biosynthesis II")]
T_XANTHOSINE-5-PHOSPHATE__chlo	XANTHOSINE-5-PHOSPHATE__cyto <=> XANTHOSINE-5-PHOSPHATE__chlo	0.00036438	[('transporters', 'transport reactions')]
RXN-9944__chlo	Ox-Thioredoxin__chlo + 2.0 PROTON__chlo + 2.0 Reduced-ferredoxins__chlo --> 2.0 Oxidized-ferredoxins__chlo + Red-Thioredoxin__chlo	0.000345817	[]
e-DNA_vvinif2023__cyto	0.583091164167325 DATP__cyto + 0.404325496493377 DCTP__cyto + 0.464839976168692 DGTP__cyto + 0.59916613912597 TTP__cyto --> 2.05142277595537 PPI__cyto + e-DNA__cyto	0.00033	[('biomass', 'biomass reactions')]
RXN-16228__er	CPD-18__er + 2.0 FERROCYTOCHROME-B5__er + OXYGEN-MOLECULE__er + 2.0 PROTON__er --> 2.0 FERRICYTOCHROME-B5__er + LINOLENOYL-COA__er + 2.0 WATER__er	0.000277975	[]
R08178__er	LINOLENOYL-COA__er + WATER__er --> CO-A__er + LINOLENIC_ACID__er + PROTON__er	0.000277975	[]
RXN-19329__mito	DIHYDROFOLATE__mito + NADPH__mito + PROTON__mito --> NADP__mito + THF__mito	0.000204635	[]
DTDPKIN-RXN__mito	ATP__mito + TDP__mito --> ADP__mito + TTP__mito	0.000197725	[('PWY-7184', 'pyrimidine deoxyribonucleotides de novo biosynthesis I'), ('PWY-7210', 'pyrimidine deoxyribonucleotides biosynthesis from CTP'), ('PWY-7197', 'pyrimidine deoxyribonucleotide phosphorylation'), ('PWY-7198', 'pyrimidine deoxyribonucleotides de novo biosynthesis IV'), ('PWY-7187', 'pyrimidine deoxyribonucleotides de novo biosynthesis II'), ('PWY0-166', 'superpathway of pyrimidine deox…
DTMPKI-RXN__mito	ATP__mito + TMP__mito --> ADP__mito + TDP__mito	0.000197725	[('PWY-7184', 'pyrimidine deoxyribonucleotides de novo biosynthesis I'), ('PWY-7210', 'pyrimidine deoxyribonucleotides biosynthesis from CTP'), ('PWY-7197', 'pyrimidine deoxyribonucleotide phosphorylation'), ('PWY-7198', 'pyrimidine deoxyribonucleotides de novo biosynthesis IV'), ('PWY-7187', 'pyrimidine deoxyribonucleotides de novo biosynthesis II'), ('PWY0-166', 'superpathway of pyrimidine deox…
TR2000357__mito__cyto	PROTON__cyto + TTP__mito <=> PROTON__mito + TTP__cyto	0.000197725	[('transporters', 'transport reactions')]
RXN-14199__cyto	DUTP__cyto + 2.0 WATER__cyto --> DUMP__cyto + 2.0 PROTON__cyto + 2.0 Pi__cyto	0.000197725	[]
THIOREDOXIN-REDUCT-NADPH-RXN__cyto	NADPH__cyto + Ox-Thioredoxin__cyto + PROTON__cyto --> NADP__cyto + Red-Thioredoxin__cyto	0.000197725	[('THIOREDOX-PWY', 'thioredoxin pathway')]
UDPREDUCT-RXN__cyto	Red-Thioredoxin__cyto + UDP__cyto --> DUDP__cyto + Ox-Thioredoxin__cyto + WATER__cyto	0.000197725	[('PWY-7184', 'pyrimidine deoxyribonucleotides de novo biosynthesis I'), ('PWY0-166', 'superpathway of pyrimidine deoxyribonucleotides de novo biosynthesis (E. coli)'), ('PWY-6545', 'pyrimidine deoxyribonucleotides de novo biosynthesis III')]
THYMIDYLATESYN-RXN__mito	DUMP__mito + METHYLENE-THF__mito --> DIHYDROFOLATE__mito + TMP__mito	0.000197725	[('1CMET2-PWY', 'folate transformations III (E. coli)'), ('PWY-7184', 'pyrimidine deoxyribonucleotides de novo biosynthesis I'), ('PWY-7210', 'pyrimidine deoxyribonucleotides biosynthesis from CTP'), ('PWY-3841', 'folate transformations II'), ('PWY-7198', 'pyrimidine deoxyribonucleotides de novo biosynthesis IV'), ('PWY-7187', 'pyrimidine deoxyribonucleotides de novo biosynthesis II'), ('PWY0-166…
DUDPKIN-RXN__cyto	ATP__cyto + DUDP__cyto --> ADP__cyto + DUTP__cyto	0.000197725	[('PWY-7184', 'pyrimidine deoxyribonucleotides de novo biosynthesis I'), ('PWY0-166', 'superpathway of pyrimidine deoxyribonucleotides de novo biosynthesis (E. coli)'), ('PWY-6545', 'pyrimidine deoxyribonucleotides de novo biosynthesis III')]
T_DUMP__mito	DUMP__cyto <=> DUMP__mito	0.000197725	[]
DADPKIN-RXN__chlo	ATP__chlo + DADP__chlo --> ADP__chlo + DATP__chlo	0.00019242	[('PWY-7220', 'adenosine deoxyribonucleotides de novo biosynthesis II'), ('PWY-7224', 'purine deoxyribonucleosides salvage'), ('PWY-7227', 'adenosine deoxyribonucleotides de novo biosynthesis')]
ADPREDUCT-RXN__chlo	ADP__chlo + Red-Thioredoxin__chlo --> DADP__chlo + Ox-Thioredoxin__chlo + WATER__chlo	0.00019242	[('PWY-7220', 'adenosine deoxyribonucleotides de novo biosynthesis II'), ('PWY-7227', 'adenosine deoxyribonucleotides de novo biosynthesis')]
GDPREDUCT-RXN__chlo	GDP__chlo + Red-Thioredoxin__chlo --> DGDP__chlo + Ox-Thioredoxin__chlo + WATER__chlo	0.000153397	[('PWY-7226', 'guanosine deoxyribonucleotides de novo biosynthesis I'), ('PWY-7222', 'guanosine deoxyribonucleotides de novo biosynthesis II')]
DGDPKIN-RXN__chlo	ATP__chlo + DGDP__chlo --> ADP__chlo + DGTP__chlo	0.000153397	[('PWY-7226', 'guanosine deoxyribonucleotides de novo biosynthesis I'), ('PWY-7224', 'purine deoxyribonucleosides salvage'), ('PWY-7222', 'guanosine deoxyribonucleotides de novo biosynthesis II')]
RXN-11832__mito	ATP__mito + CMP__mito <=> ADP__mito + CDP__mito	0.000133427	[('PWY-7205', 'CMP phosphorylation'), ('PWY-5687', 'pyrimidine ribonucleotides interconversion')]
TR2000356__mito__cyto	DCTP__mito + PROTON__cyto <=> DCTP__cyto + PROTON__mito	0.000133427	[('transporters', 'transport reactions')]
THIOREDOXIN-REDUCT-NADPH-RXN__mito	NADPH__mito + Ox-Thioredoxin__mito + PROTON__mito --> NADP__mito + Red-Thioredoxin__mito	0.000133427	[('THIOREDOX-PWY', 'thioredoxin pathway')]
CDPREDUCT-RXN__mito	CDP__mito + Red-Thioredoxin__mito --> DCDP__mito + Ox-Thioredoxin__mito + WATER__mito	0.000133427	[('PWY-7184', 'pyrimidine deoxyribonucleotides de novo biosynthesis I'), ('PWY-7210', 'pyrimidine deoxyribonucleotides biosynthesis from CTP'), ('PWY-7198', 'pyrimidine deoxyribonucleotides de novo biosynthesis IV'), ('PWY0-166', 'superpathway of pyrimidine deoxyribonucleotides de novo biosynthesis (E. coli)'), ('PWY-6545', 'pyrimidine deoxyribonucleotides de novo biosynthesis III')]
DCDPKIN-RXN__mito	ATP__mito + DCDP__mito --> ADP__mito + DCTP__mito	0.000133427	[('PWY-7184', 'pyrimidine deoxyribonucleotides de novo biosynthesis I'), ('PWY-7210', 'pyrimidine deoxyribonucleotides biosynthesis from CTP'), ('PWY-7197', 'pyrimidine deoxyribonucleotide phosphorylation'), ('PWY-7198', 'pyrimidine deoxyribonucleotides de novo biosynthesis IV'), ('PWY0-166', 'superpathway of pyrimidine deoxyribonucleotides de novo biosynthesis (E. coli)'), ('PWY-6545', 'pyrimidi…
DXPREDISOM-RXN__chlo	DEOXYXYLULOSE-5P__chlo + NADPH__chlo + PROTON__chlo --> 2-C-METHYL-D-ERYTHRITOL-4-PHOSPHATE__chlo + NADP__chlo	3.46184e-05	[('NONMEVIPP-PWY', 'methylerythritol phosphate pathway I'), ('PWY-7560', 'methylerythritol phosphate pathway II')]
RXN0-7141__chlo	NADH__chlo + PROTON__chlo + RIBULOSE-5P__chlo --> DEOXYXYLULOSE-5P__chlo + NAD__chlo + WATER__chlo	3.46184e-05	[]
RXN0-302__chlo	2-PHOSPHO-4-CYTIDINE-5-DIPHOSPHO-2-C-MET__chlo --> 2C-METH-D-ERYTHRITOL-CYCLODIPHOSPHATE__chlo + CMP__chlo	3.46184e-05	[('NONMEVIPP-PWY', 'methylerythritol phosphate pathway I'), ('PWY-7560', 'methylerythritol phosphate pathway II')]
2.7.1.148-RXN__chlo	4-CYTIDINE-5-DIPHOSPHO-2-C__chlo + ATP__chlo --> 2-PHOSPHO-4-CYTIDINE-5-DIPHOSPHO-2-C-MET__chlo + ADP__chlo + PROTON__chlo	3.46184e-05	[('NONMEVIPP-PWY', 'methylerythritol phosphate pathway I'), ('PWY-7560', 'methylerythritol phosphate pathway II')]
2.7.7.60-RXN__chlo	2-C-METHYL-D-ERYTHRITOL-4-PHOSPHATE__chlo + CTP__chlo + PROTON__chlo --> 4-CYTIDINE-5-DIPHOSPHO-2-C__chlo + PPI__chlo	3.46184e-05	[('NONMEVIPP-PWY', 'methylerythritol phosphate pathway I'), ('PWY-7560', 'methylerythritol phosphate pathway II')]
RXN0-882__chlo	2C-METH-D-ERYTHRITOL-CYCLODIPHOSPHATE__chlo + PROTON__chlo + 2.0 Reduced-ferredoxins__chlo --> HYDROXY-METHYL-BUTENYL-DIP__chlo + 2.0 Oxidized-ferredoxins__chlo + WATER__chlo	3.46184e-05	[('PWY-7560', 'methylerythritol phosphate pathway II')]
ISPH2-RXN__chlo	HYDROXY-METHYL-BUTENYL-DIP__chlo + 2.0 PROTON__chlo + 2.0 Reduced-ferredoxins__chlo --> DELTA3-ISOPENTENYL-PP__chlo + 2.0 Oxidized-ferredoxins__chlo + WATER__chlo	2.98963e-05	[('NONMEVIPP-PWY', 'methylerythritol phosphate pathway I'), ('PWY-7560', 'methylerythritol phosphate pathway II')]
GSAAMINOTRANS-RXN__chlo	GLUTAMATE-1-SEMIALDEHYDE__chlo --> 5-AMINO-LEVULINATE__chlo	2.43509e-05	[('PWY-5188', 'tetrapyrrole biosynthesis I (from glutamate)')]
GLUTRNAREDUCT-RXN__chlo	Charged-GLT-tRNAs__chlo + NADPH__chlo --> GLT-tRNAs__chlo + GLUTAMATE-1-SEMIALDEHYDE__chlo + NADP__chlo	2.43509e-05	[('PWY-5188', 'tetrapyrrole biosynthesis I (from glutamate)')]
GLURS-RXN__chlo	ATP__chlo + GLT-tRNAs__chlo + GLT__chlo + PROTON__chlo --> AMP__chlo + Charged-GLT-tRNAs__chlo + PPI__chlo	2.43509e-05	[('PWY-5188', 'tetrapyrrole biosynthesis I (from glutamate)'), ('TRNA-CHARGING-PWY', 'tRNA charging')]
TR0000012__mito__cyto	PPI__mito <=> PPI__cyto	1.52252e-05	[('transporters', 'transport reactions')]
PORPHOBILSYNTH-RXN__chlo	2.0 5-AMINO-LEVULINATE__chlo --> PORPHOBILINOGEN__chlo + PROTON__chlo + 2.0 WATER__chlo	1.21754e-05	[('PWY-5189', 'tetrapyrrole biosynthesis II (from glycine)'), ('PWY-5188', 'tetrapyrrole biosynthesis I (from glutamate)')]
T_DELTA3-ISOPENTENYL-PP__chlo	DELTA3-ISOPENTENYL-PP__cyto <=> DELTA3-ISOPENTENYL-PP__chlo	-1.61845e-05	[]
T_DGTP__chlo	DGTP__cyto <=> DGTP__chlo	-0.000153397	[('transporters', 'transport reactions')]
T_DATP__chlo	DATP__cyto <=> DATP__chlo	-0.00019242	[('transporters', 'transport reactions')]
RXN-14074__cyto	AMP__cyto + GTP__cyto <=> ADP__cyto + GDP__cyto	-0.000208239	[]
T_GDP__chlo	GDP__cyto <=> GDP__chlo	-0.000208239	[('transporters', 'transport reactions')]
T_LINOLENIC_ACID__er	LINOLENIC_ACID__cyto <=> LINOLENIC_ACID__er	-0.000277975	[('transporters', 'transport reactions')]
T_P-RIBOSYL-4-SUCCCARB-AMINOIMIDAZOLE__chlo	P-RIBOSYL-4-SUCCCARB-AMINOIMIDAZOLE__cyto <=> P-RIBOSYL-4-SUCCCARB-AMINOIMIDAZOLE__chlo	-0.00036438	[('transporters', 'transport reactions')]
PGLUCISOM-RXN__cyto	GLC-6-P__cyto <=> FRUCTOSE-6P__cyto	-0.00059176	[('UDPNACETYLGALSYN-PWY', 'UDP-N-acetyl-D-glucosamine biosynthesis II'), ('UDPNAGSYN-PWY', 'UDP-N-acetyl-D-glucosamine biosynthesis I'), ('P124-PWY', 'Bifidobacterium shunt'), ('PWY-622', 'starch biosynthesis'), ('PWY-3801', 'sucrose degradation II (sucrose synthase)'), ('SUCSYN-PWY', 'sucrose biosynthesis I (from photosynthesis)'), ('PWY-6981', 'chitin biosynthesis'), ('PWY-6992', '1,5-anhydrofr…
T_L-1-phosphatidyl-inositols__er	0.01 L-1-phosphatidyl-inositols__cyto <=> 0.01 L-1-phosphatidyl-inositols__er	-0.00059176	[('transporters', 'transport reactions')]
T_CMP__er	CMP__cyto <=> CMP__er	-0.00059176	[('transporters', 'transport reactions')]
T_CDPDIACYLGLYCEROL__chlo	0.01 CDPDIACYLGLYCEROL__cyto <=> 0.01 CDPDIACYLGLYCEROL__chlo	-0.00059176	[('transporters', 'transport reactions')]
AIRCARBOXY-RXN__cyto	PHOSPHORIBOSYL-CARBOXY-AMINOIMIDAZOLE__cyto + 2.0 PROTON__cyto <=> 5-PHOSPHORIBOSYL-5-AMINOIMIDAZOLE__cyto + CARBON-DIOXIDE__cyto	-0.000818795	[('PWY-6124', "inosine-5'-phosphate biosynthesis II")]
T_5-PHOSPHORIBOSYL-5-AMINOIMIDAZOLE__chlo	5-PHOSPHORIBOSYL-5-AMINOIMIDAZOLE__cyto <=> 5-PHOSPHORIBOSYL-5-AMINOIMIDAZOLE__chlo	-0.000818795	[('transporters', 'transport reactions')]
T_METHYLENE-THF__chlo	METHYLENE-THF__cyto <=> METHYLENE-THF__chlo	-0.000821372	[]
RXN-1382__chlo	0.01 L-1-PHOSPHATIDYL-ETHANOLAMINE__chlo + SER__chlo <=> ETHANOL-AMINE__chlo + 0.01 L-1-PHOSPHATIDYL-SERINE__chlo + PROTON__chlo	-0.000877019	[('PHOSLIPSYN2-PWY', 'superpathway of phospholipid biosynthesis II (plants)'), ('PWY-7506', 'phosphatidylserine biosynthesis II'), ('PWY-6273', 'phosphatidylethanolamine biosynthesis III')]
T_L-1-PHOSPHATIDYL-ETHANOLAMINE__chlo	0.01 L-1-PHOSPHATIDYL-ETHANOLAMINE__cyto <=> 0.01 L-1-PHOSPHATIDYL-ETHANOLAMINE__chlo	-0.000877019	[('transporters', 'transport reactions')]
T_UMP__er	UMP__cyto <=> UMP__er	-0.00123405	[('transporters', 'transport reactions')]
T_L-1-PHOSPHATIDYL-GLYCEROL__chlo	0.01 L-1-PHOSPHATIDYL-GLYCEROL__cyto <=> 0.01 L-1-PHOSPHATIDYL-GLYCEROL__chlo	-0.00158106	[('transporters', 'transport reactions')]
T_PHOSPHORYL-ETHANOLAMINE__chlo	PHOSPHORYL-ETHANOLAMINE__cyto <=> PHOSPHORYL-ETHANOLAMINE__chlo	-0.00228207	[('transporters', 'transport reactions')]
T_CMP__chlo	CMP__cyto <=> CMP__chlo	-0.0024927	[('transporters', 'transport reactions')]
T_STEARIC_ACID__chlo	STEARIC_ACID__cyto <=> STEARIC_ACID__chlo	-0.00277975	[('transporters', 'transport reactions')]
TR2900062__mito__cyto	FUM__mito + MAL__cyto <=> FUM__cyto + MAL__mito	-0.00374	[('transporters', 'transport reactions')]
T_SUCROSE__chlo	SUCROSE__cyto <=> SUCROSE__chlo	-0.00451	[('transporters', 'transport reactions')]
T_TRP__chlo	TRP__cyto <=> TRP__chlo	-0.00452358	[]
T_2-KETOGLUTARATE__mito	2-KETOGLUTARATE__cyto <=> 2-KETOGLUTARATE__mito	-0.00693367	[]
RXN-9951__mito	NADP__mito + THREO-DS-ISO-CITRATE__mito <=> NADPH__mito + OXALO-SUCCINATE__mito + PROTON__mito	-0.00768988	[]
RXN-8642__mito	OXALO-SUCCINATE__mito + PROTON__mito <=> 2-KETOGLUTARATE__mito + CARBON-DIOXIDE__mito	-0.00768988	[]
MANNPISOM-RXN__cyto	CPD-15979__cyto <=> FRUCTOSE-6P__cyto	-0.0080345	[('PWY-6992', '1,5-anhydrofructose degradation'), ('PWY-3861', 'mannitol degradation II'), ('PWY-7586', '&beta;-1,4-D-mannosyl-N-acetyl-D-glucosamine degradation'), ('PWY-5659', 'GDP-mannose biosynthesis'), ('PWY3O-1743', 'D-mannose degradation II'), ('MANNCAT-PWY', 'D-mannose degradation'), ('PWY-7456', '&beta;-(1,4)-mannan degradation'), ('PWY-3881', 'mannitol biosynthesis'), ('PWY-882', 'L-asc…
T_ASCORBATE__mito	ASCORBATE__cyto <=> ASCORBATE__mito	-0.0080345	[('transporters', 'transport reactions')]
T_HOMO-CYS__chlo	HOMO-CYS__cyto <=> HOMO-CYS__chlo	-0.00842042	[('transporters', 'transport reactions')]
HISTAMINOTRANS-RXN__chlo	2-KETOGLUTARATE__chlo + L-HISTIDINOL-P__chlo <=> GLT__chlo + IMIDAZOLE-ACETOL-P__chlo	-0.00843963	[('HISTSYN-PWY', 'L-histidine biosynthesis')]
T_Charged-HIS-tRNAs__chlo	Charged-HIS-tRNAs__cyto <=> Charged-HIS-tRNAs__chlo	-0.00843963	[('transporters', 'transport reactions')]
T_FRUCTOSE-6P__chlo	FRUCTOSE-6P__cyto <=> FRUCTOSE-6P__chlo	-0.00862626	[]
FORMATETHFLIG-RXN__cyto	ATP__cyto + FORMATE__cyto + THF__cyto <=> 10-FORMYL-THF__cyto + ADP__cyto + Pi__cyto	-0.00887633	[('CODH-PWY', 'reductive acetyl coenzyme A pathway I (homoacetogenic bacteria)'), ('PWY-3841', 'folate transformations II'), ('PWY-1722', 'formate assimilation into 5,10-methylenetetrahydrofolate'), ('PWY-3742', 'tetrahydrofolate biosynthesis II'), ('PWY-2201', 'folate transformations I'), ('PWY-8303', 'reductive glycine pathway of autotrophic CO2 fixation'), ('PWY-2161', 'folate polyglutamylatio…
T_TYR__chlo	TYR__cyto <=> TYR__chlo	-0.00913959	[]
T_FUM__chlo	FUM__cyto <=> FUM__chlo	-0.00934846	[('transporters', 'transport reactions')]
T_DIACYLGLYCEROL__er	0.01 DIACYLGLYCEROL__cyto <=> 0.01 DIACYLGLYCEROL__er	-0.0100387	[('transporters', 'transport reactions')]
T_GLN__mito	GLN__cyto <=> GLN__mito	-0.0127184	[]
T_METHYLENE-THF__mito	METHYLENE-THF__cyto <=> METHYLENE-THF__mito	-0.0137997	[('transporters', 'transport reactions')]
T_CPD-18__er	CPD-18__cyto <=> CPD-18__er	-0.0152886	[('transporters', 'transport reactions')]
T_AMP__er	AMP__cyto <=> AMP__er	-0.0155666	[('transporters', 'transport reactions')]
TR0000048__chlo__cyto	SULFATE__chlo <=> SULFATE__cyto	-0.0157147	[('transporters', 'transport reactions')]
EX_SULFATE_drain	SULFATE__extr <=>	-0.0157147	[('drains', 'drain reactions')]
T_NAD__er	NAD__cyto <=> NAD__er	-0.0158446	[]
T_Charged-THR-tRNAs__chlo	Charged-THR-tRNAs__cyto <=> Charged-THR-tRNAs__chlo	-0.0160289	[('transporters', 'transport reactions')]
SPONTPRO-RXN__cyto	L-DELTA1-PYRROLINE_5-CARBOXYLATE__cyto + PROTON__cyto + WATER__cyto <=> L-GLUTAMATE_GAMMA-SEMIALDEHYDE__cyto	-0.0167209	[('PWY-3341', 'L-proline biosynthesis III'), ('PWY-6344', 'L-arginine degradation XIV (oxidative Stickland reaction)'), ('PWY-6853', 'ethene biosynthesis II (microbes)'), ('PWY-8187', 'L-arginine degradation XIII (reductive Stickland reaction)'), ('ARG-PRO-PWY', 'L-arginine degradation VI (arginase 2 pathway)'), ('PWY-6922', 'L-N&delta;-acetylornithine biosynthesis'), ('PWY-7770', 'indolmycin bio…
T_Charged-PRO-tRNAs__chlo	Charged-PRO-tRNAs__cyto <=> Charged-PRO-tRNAs__chlo	-0.0167209	[('transporters', 'transport reactions')]
T_L-GLUTAMATE_GAMMA-SEMIALDEHYDE__chlo	L-GLUTAMATE_GAMMA-SEMIALDEHYDE__cyto <=> L-GLUTAMATE_GAMMA-SEMIALDEHYDE__chlo	-0.0167209	[('transporters', 'transport reactions')]
T_L-CITRULLINE__chlo	L-CITRULLINE__cyto <=> L-CITRULLINE__chlo	-0.0179677	[('transporters', 'transport reactions')]
BRANCHED-CHAINAMINOTRANSFERILEU-RXN__chlo	2-KETOGLUTARATE__chlo + ILE__chlo <=> 2-KETO-3-METHYL-VALERATE__chlo + GLT__chlo	-0.0182611	[('PWY-5104', 'L-isoleucine biosynthesis IV'), ('PWY-5108', 'L-isoleucine biosynthesis V'), ('PWY-8184', 'L-isoleucine degradation III (oxidative Stickland reaction)'), ('ILEUSYN-PWY', 'L-isoleucine biosynthesis I (from threonine)'), ('PWY-5101', 'L-isoleucine biosynthesis II'), ('PWY-8173', 'anteiso-branched-chain fatty acid biosynthesis'), ('PWY-5103', 'L-isoleucine biosynthesis III'), ('ILEUDE…
T_Charged-ILE-tRNAs__chlo	Charged-ILE-tRNAs__cyto <=> Charged-ILE-tRNAs__chlo	-0.0182611	[('transporters', 'transport reactions')]
T_WATER__er	WATER__cyto <=> WATER__er	-0.0189045	[('transporters', 'transport reactions')]
RXN-7737__chlo	2-KETOGLUTARATE__chlo + LL-DIAMINOPIMELATE__chlo <=> DELTA1-PIPERIDEINE-2-6-DICARBOXYLATE__chlo + GLT__chlo + PROTON__chlo + WATER__chlo	-0.0204641	[('PWY-5097', 'L-lysine biosynthesis VI')]
T_LYS__chlo	LYS__cyto <=> LYS__chlo	-0.0204641	[]
T_OLEATE-CPD__chlo	OLEATE-CPD__cyto <=> OLEATE-CPD__chlo	-0.0214041	[('transporters', 'transport reactions')]
BRANCHED-CHAINAMINOTRANSFERVAL-RXN__chlo	2-KETOGLUTARATE__chlo + VAL__chlo <=> 2-KETO-ISOVALERATE__chlo + GLT__chlo	-0.0215766	[('PWY-8175', 'even iso-branched-chain fatty acid biosynthesis'), ('PWY-5057', 'L-valine degradation II'), ('ALANINE-VALINESYN-PWY', 'L-alanine biosynthesis I'), ('VALSYN-PWY', 'L-valine biosynthesis'), ('PWY-8183', 'L-valine degradation III (oxidative Stickland reaction)'), ('VALDEG-PWY', 'L-valine degradation I')]
T_VAL__chlo	VAL__cyto <=> VAL__chlo	-0.0215766	[('transporters', 'transport reactions')]
T_PHE__chlo	PHE__cyto <=> PHE__chlo	-0.0299429	[]
BRANCHED-CHAINAMINOTRANSFERLEU-RXN__chlo	2-KETOGLUTARATE__chlo + LEU__chlo <=> 2K-4CH3-PENTANOATE__chlo + GLT__chlo	-0.0348223	[('PWY-5076', 'L-leucine degradation III'), ('LEUSYN-PWY', 'L-leucine biosynthesis'), ('PWY-7767', 'L-leucine degradation IV (reductive Stickland reaction)'), ('PWY-8174', 'odd iso-branched-chain fatty acid biosynthesis'), ('PWY-8185', 'L-leucine degradation V (oxidative Stickland reaction)'), ('LEU-DEG2-PWY', 'L-leucine degradation I')]
RXN-8991__chlo	2-D-THREO-HYDROXY-3-CARBOXY-ISOCAPROATE__chlo <=> CPD-9451__chlo + WATER__chlo	-0.0348223	[('PWY-6871', '3-methylbutanol biosynthesis (engineered)'), ('LEUSYN-PWY', 'L-leucine biosynthesis')]
3-ISOPROPYLMALISOM-RXN__chlo	CPD-9451__chlo + WATER__chlo <=> 3-CARBOXY-3-HYDROXY-ISOCAPROATE__chlo	-0.0348223	[('PWY-6871', '3-methylbutanol biosynthesis (engineered)'), ('LEUSYN-PWY', 'L-leucine biosynthesis')]
T_Charged-LEU-tRNAs__chlo	Charged-LEU-tRNAs__cyto <=> Charged-LEU-tRNAs__chlo	-0.0348223	[('transporters', 'transport reactions')]
PREPHENATE-TRANSAMINE-RXN__chlo	2-KETOGLUTARATE__chlo + CPD-659__chlo <=> GLT__chlo + PREPHENATE__chlo	-0.0390825	[('PWY-3461', 'L-tyrosine biosynthesis II'), ('PWY-3462', 'L-phenylalanine biosynthesis II'), ('PWY-6120', 'L-tyrosine biosynthesis III')]
T_NADH__chlo	NADH__cyto <=> NADH__chlo	-0.0413338	[]
PYRUVATEORTHOPHOSPHATE-DIKINASE-RXN__cyto	ATP__cyto + PYRUVATE__cyto + Pi__cyto <=> AMP__cyto + PHOSPHO-ENOL-PYRUVATE__cyto + PPI__cyto + PROTON__cyto	-0.0444467	[('PWY-7117', 'C4 photosynthetic carbon assimilation cycle, PEPCK type'), ('PWY-241', 'C4 photosynthetic carbon assimilation cycle, NADP-ME type'), ('PWY-7115', 'C4 photosynthetic carbon assimilation cycle, NAD-ME type'), ('PWY-6549', 'L-glutamine biosynthesis III')]
TR0000013__chlo__cyto	AMMONIUM__chlo <=> AMMONIUM__cyto	-0.0536979	[('transporters', 'transport reactions')]
ASPARTATE-SEMIALDEHYDE-DEHYDROGENASE-RXN__chlo	L-ASPARTATE-SEMIALDEHYDE__chlo + NADP__chlo + Pi__chlo <=> L-BETA-ASPARTYL-P__chlo + NADPH__chlo + PROTON__chlo	-0.0631746	[('PWY-2941', 'L-lysine biosynthesis II'), ('PWY-5097', 'L-lysine biosynthesis VI'), ('PWY-8179', 'platensimycin biosynthesis'), ('PWY-6160', '3-dehydroquinate biosynthesis II (archaea)'), ('PWY-7153', 'grixazone biosynthesis'), ('PWY-6559', 'spermidine biosynthesis II'), ('PWY-7977', 'L-methionine biosynthesis IV'), ('P101-PWY', 'ectoine biosynthesis'), ('DAPLYSINESYN-PWY', 'L-lysine biosynthesi…
SERINE--PYRUVATE-AMINOTRANSFERASE-RXN__cyto	PYRUVATE__cyto + SER__cyto <=> L-ALPHA-ALANINE__cyto + OH-PYR__cyto	-0.074146	[('PWY-8011', 'L-serine biosynthesis II')]
T_CPD-12575__chlo	CPD-12575__cyto <=> CPD-12575__chlo	-0.0771078	[]
T_GLC-1-P__chlo	GLC-1-P__cyto <=> GLC-1-P__chlo	-0.098628	[]
ALANINE-AMINOTRANSFERASE-RXN__cyto	2-KETOGLUTARATE__cyto + L-ALPHA-ALANINE__cyto <=> GLT__cyto + PYRUVATE__cyto	-0.118593	[('ALACAT2-PWY', 'L-alanine degradation II (to D-lactate)'), ('PWY-8189', 'L-alanine degradation V (oxidative Stickland reaction)'), ('PWY-8188', 'L-alanine degradation VI (reductive Stickland reaction)'), ('PWY-7117', 'C4 photosynthetic carbon assimilation cycle, PEPCK type'), ('ALANINE-DEG3-PWY', 'L-alanine degradation III'), ('ALANINE-SYN2-PWY', 'L-alanine biosynthesis II'), ('PWY-7383', 'anae…
RXN-13697__cyto	2-KETOGLUTARATE__cyto + L-ASPARTATE__cyto <=> GLT__cyto + OXALACETIC_ACID__cyto	-0.123555	[('PWY-7117', 'C4 photosynthetic carbon assimilation cycle, PEPCK type'), ('PWY-7115', 'C4 photosynthetic carbon assimilation cycle, NAD-ME type')]
RXN0-5224__mito	HCO3__mito + PROTON__mito <=> CARBON-DIOXIDE__mito + WATER__mito	-0.156452	[('PWY-7117', 'C4 photosynthetic carbon assimilation cycle, PEPCK type'), ('PWY-5743', '3-hydroxypropanoate cycle'), ('PWY-6142', 'gluconeogenesis II (Methanobacterium thermoautotrophicum)'), ('CYANCAT-PWY', 'cyanate degradation'), ('PWYIO2-3', 'carbon concentration mechanism (Chlamydomonas)'), ('PWY-5789', '3-hydroxypropanoate/4-hydroxybutanate cycle'), ('PWY-241', 'C4 photosynthetic carbon assi…
TZ2900038__cyto__extr	2.0 NITRATE__cyto + PROTON__extr <=> 2.0 NITRATE__extr + PROTON__cyto	-0.186919	[('transporters', 'transport reactions')]
TR0000023__chlo__cyto	GLT__cyto <=> GLT__chlo	-0.214366	[('transporters', 'transport reactions')]
RXN-15513__cyto	2-PG__cyto <=> G3P__cyto	-0.214736	[('ANAGLYCOLYSIS-PWY', 'glycolysis III (from glucose)'), ('P122-PWY', 'heterolactic fermentation'), ('PWY-8004', 'Entner-Doudoroff pathway I'), ('PWY-1622', 'formaldehyde assimilation I (serine pathway)'), ('PWY-5484', 'glycolysis II (from fructose 6-phosphate)'), ('GLYCOLYSIS', 'glycolysis I (from glucose 6-phosphate)'), ('PWY66-399', 'gluconeogenesis III')]
TR0000242__chlo__cyto	HCO3__chlo <=> HCO3__cyto	-0.236744	[('transporters', 'transport reactions')]
RXN0-5224__extr	HCO3__extr + PROTON__extr <=> CARBON-DIOXIDE__extr + WATER__extr	-0.250581	[('PWY-7117', 'C4 photosynthetic carbon assimilation cycle, PEPCK type'), ('PWY-5743', '3-hydroxypropanoate cycle'), ('PWY-6142', 'gluconeogenesis II (Methanobacterium thermoautotrophicum)'), ('CYANCAT-PWY', 'cyanate degradation'), ('PWYIO2-3', 'carbon concentration mechanism (Chlamydomonas)'), ('PWY-5789', '3-hydroxypropanoate/4-hydroxybutanate cycle'), ('PWY-241', 'C4 photosynthetic carbon assi…
PHOSGLYPHOS-RXN__cyto	ATP__cyto + G3P__cyto <=> ADP__cyto + DPG__cyto	-0.288882	[('P124-PWY', 'Bifidobacterium shunt'), ('SUCSYN-PWY', 'sucrose biosynthesis I (from photosynthesis)'), ('PWY-6886', '1-butanol autotrophic biosynthesis (engineered)'), ('CALVIN-PWY', 'Calvin-Benson-Bassham cycle'), ('ANAGLYCOLYSIS-PWY', 'glycolysis III (from glucose)'), ('PWY-1042', 'glycolysis IV (plant cytosol)'), ('P185-PWY', 'formaldehyde assimilation III (dihydroxyacetone cycle)'), ('P122-P…
T_BT1_ATP__chlo	ATP__cyto <=> ATP__chlo	-0.333533	[]
TR0000075__chlo__cyto	NITRITE__chlo <=> NITRITE__cyto	-0.373839	[('transporters', 'transport reactions')]
EX_NITRATE_drain	NITRATE__extr <=>	-0.373839	[('drains', 'drain reactions')]
PHOSPHOGLUCMUT-RXN__chlo	GLC-1-P__chlo <=> GLC-6-P__chlo	-0.398607	[('PWY-6731', 'starch degradation III'), ('PWY-7902', 'glucosylglycerol biosynthesis'), ('PWY-6737', 'starch degradation V'), ('PWY-622', 'starch biosynthesis'), ('PWY-5940', 'streptomycin biosynthesis'), ('PWY-3801', 'sucrose degradation II (sucrose synthase)'), ('PWY-6981', 'chitin biosynthesis'), ('PWY-5941', 'glycogen degradation II'), ('PWY-7900', 'glycogen biosynthesis III (from &alpha;-mal…
PGLUCISOM-RXN__chlo	GLC-6-P__chlo <=> FRUCTOSE-6P__chlo	-0.398607	[('UDPNACETYLGALSYN-PWY', 'UDP-N-acetyl-D-glucosamine biosynthesis II'), ('UDPNAGSYN-PWY', 'UDP-N-acetyl-D-glucosamine biosynthesis I'), ('P124-PWY', 'Bifidobacterium shunt'), ('PWY-622', 'starch biosynthesis'), ('PWY-3801', 'sucrose degradation II (sucrose synthase)'), ('SUCSYN-PWY', 'sucrose biosynthesis I (from photosynthesis)'), ('PWY-6981', 'chitin biosynthesis'), ('PWY-6992', '1,5-anhydrofr…
PYRUVATEORTHOPHOSPHATE-DIKINASE-RXN__chlo	ATP__chlo + PYRUVATE__chlo + Pi__chlo <=> AMP__chlo + PHOSPHO-ENOL-PYRUVATE__chlo + PPI__chlo + PROTON__chlo	-0.419968	[('PWY-7117', 'C4 photosynthetic carbon assimilation cycle, PEPCK type'), ('PWY-241', 'C4 photosynthetic carbon assimilation cycle, NADP-ME type'), ('PWY-7115', 'C4 photosynthetic carbon assimilation cycle, NAD-ME type'), ('PWY-6549', 'L-glutamine biosynthesis III')]
3PGAREARR-RXN__chlo	2-PG__chlo <=> G3P__chlo	-0.507197	[('PWY-7218', 'photosynthetic 3-hydroxybutanoate biosynthesis (engineered)'), ('P124-PWY', 'Bifidobacterium shunt'), ('PWY-7124', 'ethene biosynthesis V (engineered)'), ('PWY-6886', '1-butanol autotrophic biosynthesis (engineered)'), ('PWY-5723', 'Rubisco shunt'), ('PWY-6142', 'gluconeogenesis II (Methanobacterium thermoautotrophicum)'), ('ANAGLYCOLYSIS-PWY', 'glycolysis III (from glucose)'), ('P…
TR0000009__chlo__cyto	Pi__chlo <=> Pi__cyto	-1.0536	[('transporters', 'transport reactions')]
T_NADPH__chlo	NADPH__cyto <=> NADPH__chlo	-1.46803	[('transporters', 'transport reactions')]
2TRANSKETO-RXN__chlo	ERYTHROSE-4P__chlo + XYLULOSE-5-PHOSPHATE__chlo <=> FRUCTOSE-6P__chlo + GAP__chlo	-1.65667	[('P21-PWY', 'pentose phosphate pathway (partial)'), ('PWY-8178', 'pentose phosphate pathway (non-oxidative branch) II'), ('PWY-5723', 'Rubisco shunt'), ('PWY-1861', 'formaldehyde assimilation II (assimilatory RuMP Cycle)'), ('CALVIN-PWY', 'Calvin-Benson-Bassham cycle'), ('P185-PWY', 'formaldehyde assimilation III (dihydroxyacetone cycle)'), ('NONOXIPENT-PWY', 'pentose phosphate pathway (non-oxid…
F16ALDOLASE-RXN__chlo	FRUCTOSE-16-DIPHOSPHATE__chlo <=> DIHYDROXY-ACETONE-PHOSPHATE__chlo + GAP__chlo	-2.06841	[('SUCSYN-PWY', 'sucrose biosynthesis I (from photosynthesis)'), ('PWY-1861', 'formaldehyde assimilation II (assimilatory RuMP Cycle)'), ('CALVIN-PWY', 'Calvin-Benson-Bassham cycle'), ('PWY-6142', 'gluconeogenesis II (Methanobacterium thermoautotrophicum)'), ('PWY-7385', '1,3-propanediol biosynthesis (engineered)'), ('ANAGLYCOLYSIS-PWY', 'glycolysis III (from glucose)'), ('PWY-1042', 'glycolysis …
EX_WATER_drain	WATER__extr <=>	-3.21008	[('drains', 'drain reactions')]
RIBULP3EPIM-RXN__chlo	RIBULOSE-5P__chlo <=> XYLULOSE-5-PHOSPHATE__chlo	-3.26972	[('P21-PWY', 'pentose phosphate pathway (partial)'), ('P124-PWY', 'Bifidobacterium shunt'), ('PWY-8178', 'pentose phosphate pathway (non-oxidative branch) II'), ('PWY-5723', 'Rubisco shunt'), ('PWY-1861', 'formaldehyde assimilation II (assimilatory RuMP Cycle)'), ('CALVIN-PWY', 'Calvin-Benson-Bassham cycle'), ('P185-PWY', 'formaldehyde assimilation III (dihydroxyacetone cycle)'), ('P122-PWY', 'he…
TR2900013__chlo__cyto	ADP__chlo + PAPS__cyto <=> ADP__cyto + PAPS__chlo	-3.74308	[('transporters', 'transport reactions')]
ATPSYN-RXN__mito	ATP__mito + 3.0 PROTON__mito + WATER__mito <=> ADP__mito + 4.0 PROTON__pmf + Pi__mito	-4.04273	[('PWY-7980', 'ATP biosynthesis')]
EX_CARBON-DIOXIDE_drain	CARBON-DIOXIDE__extr <=>	-4.41241	[('drains', 'drain reactions')]
T_WATER__mito	WATER__cyto <=> WATER__mito	-5.4059	[('transporters', 'transport reactions')]
T_OXYGEN-MOLECULE__cyto	OXYGEN-MOLECULE__extr <=> OXYGEN-MOLECULE__cyto	-5.53553	[('transporters', 'transport reactions')]
T_OXYGEN-MOLECULE__chlo	OXYGEN-MOLECULE__cyto <=> OXYGEN-MOLECULE__chlo	-6.39658	[('transporters', 'transport reactions')]
EX_PROTON_drain	PROTON__extr <=>	-6.63802	[('drains', 'drain reactions')]
EX_Light_drain	Light__extr <=>	-32.09	[('drains', 'drain reactions')]

## Sheet: leaf_2
reaction	equation	flux	pathway
T_Light__chlo	Light__extr --> Light__chlo	43.7625	[('transporters', 'transport reactions')]
RXN-15479__chlo	Light__chlo + Oxidized-ferredoxins__chlo + Plastocyanin-Reduced__chlo --> Oxidized-Plastocyanins__chlo + Reduced-ferredoxins__chlo	35.01	[('PWY-8270', 'cyclic electron flow'), ('PWY-101', 'photosynthesis light reactions')]
ATPSYN-RXN__chlo	ADP__chlo + 4.0 PROTON__lumen + Pi__chlo <=> ATP__chlo + 3.0 PROTON__chlo + WATER__chlo	26.2575	[('PWY-7980', 'ATP biosynthesis')]
PLASTOQUINOL--PLASTOCYANIN-REDUCTASE-RXN__chlo	CPD-12829__chlo + 2.0 Oxidized-Plastocyanins__chlo + 2.0 PROTON__chlo --> PLASTOQUINONE-9__chlo + 4.0 PROTON__lumen + 2.0 Plastocyanin-Reduced__chlo	17.505	[('PWY-8270', 'cyclic electron flow'), ('PWY-8271', 'NADPH to cytochrome c oxidase via plastocyanin'), ('PWY-101', 'photosynthesis light reactions'), ('PWY1YI0-3', 'succinate to cytochrome c oxidase via plastocyanin')]
1.18.1.2-RXN__chlo	NADP__chlo + PROTON__chlo + 2.0 Reduced-ferredoxins__chlo <=> NADPH__chlo + 2.0 Oxidized-ferredoxins__chlo	14.8537	[('PWY-8271', 'NADPH to cytochrome c oxidase via plastocyanin'), ('PWY-101', 'photosynthesis light reactions')]
PHOSGLYPHOS-RXN__chlo	ATP__chlo + G3P__chlo <=> ADP__chlo + DPG__chlo	13.3673	[('P124-PWY', 'Bifidobacterium shunt'), ('SUCSYN-PWY', 'sucrose biosynthesis I (from photosynthesis)'), ('PWY-6886', '1-butanol autotrophic biosynthesis (engineered)'), ('CALVIN-PWY', 'Calvin-Benson-Bassham cycle'), ('ANAGLYCOLYSIS-PWY', 'glycolysis III (from glucose)'), ('PWY-1042', 'glycolysis IV (plant cytosol)'), ('P185-PWY', 'formaldehyde assimilation III (dihydroxyacetone cycle)'), ('P122-P…
1.2.1.13-RXN__chlo	DPG__chlo + NADPH__chlo + PROTON__chlo --> GAP__chlo + NADP__chlo + Pi__chlo	13.3673	[('CALVIN-PWY', 'Calvin-Benson-Bassham cycle')]
PSII-RXN__chlo	Light__chlo + 2.0 PLASTOQUINONE-9__chlo + 4.0 PROTON__chlo + 2.0 WATER__chlo --> 2.0 CPD-12829__chlo + OXYGEN-MOLECULE__chlo + 4.0 PROTON__lumen	8.7525	[('PWY-101', 'photosynthesis light reactions'), ('PWY1YI0-7', 'protective electron sinks in the thylakoid membrane (PSII to PTOX)')]
PHOSPHORIBULOKINASE-RXN__chlo	ATP__chlo + RIBULOSE-5P__chlo --> ADP__chlo + D-RIBULOSE-15-P2__chlo + PROTON__chlo	7.13877	[('PWY-5723', 'Rubisco shunt'), ('CALVIN-PWY', 'Calvin-Benson-Bassham cycle')]
T_PROTON__mito	PROTON__cyto <=> PROTON__mito	6.86784	[]
T_PROTON__cyto	PROTON__extr <=> PROTON__cyto	6.78646	[]
TI2903719__mito__cyto	ADP__cyto + ATP__mito --> ADP__mito + ATP__cyto	6.77911	[('transporters', 'transport reactions')]
EX_OXYGEN-MOLECULE_drain	OXYGEN-MOLECULE__extr <=>	5.53553	[('drains', 'drain reactions')]
RIBULOSE-BISPHOSPHATE-CARBOXYLASE-RXN__chlo	CARBON-DIOXIDE__chlo + D-RIBULOSE-15-P2__chlo + WATER__chlo --> 2.0 G3P__chlo + 2.0 PROTON__chlo	5.35408	[('PWY-5723', 'Rubisco shunt'), ('CALVIN-PWY', 'Calvin-Benson-Bassham cycle'), ('PWY-5532', 'nucleoside and nucleotide degradation (archaea)')]
TRIOSEPISOMERIZATION-RXN__chlo	GAP__chlo <=> DIHYDROXY-ACETONE-PHOSPHATE__chlo	5.16385	[('CALVIN-PWY', 'Calvin-Benson-Bassham cycle'), ('PWY-6142', 'gluconeogenesis II (Methanobacterium thermoautotrophicum)'), ('ANAGLYCOLYSIS-PWY', 'glycolysis III (from glucose)'), ('PWY-1042', 'glycolysis IV (plant cytosol)'), ('P185-PWY', 'formaldehyde assimilation III (dihydroxyacetone cycle)'), ('PWY-5484', 'glycolysis II (from fructose 6-phosphate)'), ('GLYCOLYSIS', 'glycolysis I (from glucose…
T_CARBON-DIOXIDE__chlo	CARBON-DIOXIDE__cyto <=> CARBON-DIOXIDE__chlo	4.429	[('transporters', 'transport reactions')]
T_CARBON-DIOXIDE__cyto	CARBON-DIOXIDE__extr <=> CARBON-DIOXIDE__cyto	4.41241	[]
T_WATER__cyto	WATER__extr <=> WATER__cyto	3.21008	[('transporters', 'transport reactions')]
F16BDEPHOS-RXN__chlo	FRUCTOSE-16-DIPHOSPHATE__chlo + WATER__chlo --> FRUCTOSE-6P__chlo + Pi__chlo	2.79215	[('SUCSYN-PWY', 'sucrose biosynthesis I (from photosynthesis)'), ('CALVIN-PWY', 'Calvin-Benson-Bassham cycle'), ('P185-PWY', 'formaldehyde assimilation III (dihydroxyacetone cycle)'), ('PWY-5484', 'glycolysis II (from fructose 6-phosphate)'), ('GLYCOLYSIS', 'glycolysis I (from glucose 6-phosphate)'), ('GLUCONEO-PWY', 'gluconeogenesis I'), ('PWY66-399', 'gluconeogenesis III')]
1.10.2.2-RXN__mito	CPD-9958__mito + 2.0 Cytochromes-C-Oxidized__mito + 2.0 PROTON__mito --> 2.0 Cytochromes-C-Reduced__mito + 4.0 PROTON__pmf + UBIQUINONE-10__mito	2.71508	[('PWY-7279', 'aerobic respiration II (cytochrome c) (yeast)'), ('PWY-3781', 'aerobic respiration I (cytochrome c)'), ('PWY-7082', 'ammonia oxidation IV (autotrophic ammonia oxidizers)')]
NADH-DEHYDROG-A-RXN__mito	NADH__mito + 5.0 PROTON__mito + UBIQUINONE-10__mito <=> CPD-9958__mito + NAD__mito + 4.0 PROTON__pmf	2.71508	[('PWY-5083', 'NAD/NADH phosphorylation and dephosphorylation'), ('PWY0-1334', 'NADH to cytochrome bd oxidase electron transfer I'), ('PWY0-1335', 'NADH to cytochrome bo oxidase electron transfer I'), ('PWY-4302', 'aerobic respiration III (alternative oxidase pathway)'), ('PWY-6692', 'Fe(II) oxidation'), ('PWY-3781', 'aerobic respiration I (cytochrome c)')]
T_WATER__chlo	WATER__cyto <=> WATER__chlo	2.46751	[]
RIB5PISOM-RXN__chlo	RIBOSE-5P__chlo <=> RIBULOSE-5P__chlo	2.38829	[('P124-PWY', 'Bifidobacterium shunt'), ('PWY-8178', 'pentose phosphate pathway (non-oxidative branch) II'), ('PWY-5723', 'Rubisco shunt'), ('PWY-1861', 'formaldehyde assimilation II (assimilatory RuMP Cycle)'), ('CALVIN-PWY', 'Calvin-Benson-Bassham cycle'), ('P185-PWY', 'formaldehyde assimilation III (dihydroxyacetone cycle)'), ('NONOXIPENT-PWY', 'pentose phosphate pathway (non-oxidative branch)…
1TRANSKETO-RXN__chlo	D-SEDOHEPTULOSE-7-P__chlo + GAP__chlo <=> RIBOSE-5P__chlo + XYLULOSE-5-PHOSPHATE__chlo	2.35345	[('P21-PWY', 'pentose phosphate pathway (partial)'), ('P124-PWY', 'Bifidobacterium shunt'), ('PWY-8178', 'pentose phosphate pathway (non-oxidative branch) II'), ('PWY-5723', 'Rubisco shunt'), ('PWY-1861', 'formaldehyde assimilation II (assimilatory RuMP Cycle)'), ('CALVIN-PWY', 'Calvin-Benson-Bassham cycle'), ('P185-PWY', 'formaldehyde assimilation III (dihydroxyacetone cycle)'), ('NONOXIPENT-PWY…
SEDOBISALDOL-RXN__chlo	DIHYDROXY-ACETONE-PHOSPHATE__chlo + ERYTHROSE-4P__chlo --> D-SEDOHEPTULOSE-1-7-P2__chlo	2.35345	[('PWY-8178', 'pentose phosphate pathway (non-oxidative branch) II'), ('PWY0-1517', 'sedoheptulose bisphosphate bypass'), ('CALVIN-PWY', 'Calvin-Benson-Bassham cycle')]
SEDOHEPTULOSE-BISPHOSPHATASE-RXN__chlo	D-SEDOHEPTULOSE-1-7-P2__chlo + WATER__chlo --> D-SEDOHEPTULOSE-7-P__chlo + Pi__chlo	2.35345	[('CALVIN-PWY', 'Calvin-Benson-Bassham cycle')]
T_NADP__chlo	NADP__cyto <=> NADP__chlo	2.22849	[]
NADPH-DEHYDROGENASE-RXN__cyto	NADPH__cyto + NAD__cyto <=> NADH__cyto + NADP__cyto	2.16507	[]
TO0000033__mito__cyto	GLY__cyto --> GLY__mito	2.0654	[('transporters', 'transport reactions')]
Maintenance_vvinif2023__cyto	ATP__cyto + WATER__cyto --> ADP__cyto + PROTON__cyto + Pi__cyto	2	[('biomass', 'biomass reactions')]
GLYCOLATEDEHYDRO-RXN__chlo	GLYCOLLATE__chlo + NADP__chlo --> GLYOX__chlo + NADPH__chlo + PROTON__chlo	1.78469	[('GLYCOLATEMET-PWY', 'glycolate and glyoxylate degradation I'), ('GLYOXDEG-PWY', 'glycolate and glyoxylate degradation II'), ('PWY-6649', 'glycolate and glyoxylate degradation III')]
GPH-RXN__chlo	CPD-67__chlo + WATER__chlo --> GLYCOLLATE__chlo + Pi__chlo	1.78469	[('PWY-8363', 'photorespiration III'), ('PWY-8362', 'photorespiration II'), ('PWY-181', 'photorespiration')]
RXN-961__chlo	D-RIBULOSE-15-P2__chlo + OXYGEN-MOLECULE__chlo --> CPD-67__chlo + G3P__chlo + 2.0 PROTON__chlo	1.78469	[('PWY-8363', 'photorespiration III'), ('PWY-8362', 'photorespiration II'), ('PWY-181', 'photorespiration')]
T_L-ALPHA-ALANINE__chlo	L-ALPHA-ALANINE__cyto <=> L-ALPHA-ALANINE__chlo	1.78469	[('transporters', 'transport reactions')]
TR2900091__mito__cyto	NADH__cyto + NAD__mito <=> NADH__mito + NAD__cyto	1.50463	[('transporters', 'transport reactions')]
GLUTAMINESYN-RXN__chlo	AMMONIUM__chlo + ATP__chlo + GLT__chlo --> ADP__chlo + GLN__chlo + PROTON__chlo + Pi__chlo	1.46867	[('AMMASSIM-PWY', 'ammonia assimilation cycle III'), ('PWY4LZ-81', 'Organic Nitrogen Assimilation'), ('PWY-7061', 'glutamate-glutamine shuttle'), ('PWY-381', 'nitrate reduction II (assimilatory)'), ('GLNSYN-PWY', 'L-glutamine biosynthesis I'), ('PWY4LZ-283', 'Inorganic Nitrogen Assimilation'), ('PWY-7060', 'ornithine-citrulline shuttle'), ('PWY-8294', 'L-aspartate degradation III (anaerobic)'), (…
GLUTAMATE-SYNTHASE-FERREDOXIN-RXN__chlo	2-KETOGLUTARATE__chlo + GLN__chlo + 2.0 PROTON__chlo + 2.0 Reduced-ferredoxins__chlo --> 2.0 GLT__chlo + 2.0 Oxidized-ferredoxins__chlo	1.4625	[('PWY4LZ-81', 'Organic Nitrogen Assimilation'), ('PWY-7061', 'glutamate-glutamine shuttle'), ('PWY-8346', 'GABA shunt II'), ('PWY4LZ-283', 'Inorganic Nitrogen Assimilation'), ('PWY-6964', 'ammonia assimilation cycle II'), ('PWY-4341', 'L-glutamate biosynthesis V'), ('PWY-6549', 'L-glutamine biosynthesis III')]
T_OXYGEN-MOLECULE__mito	OXYGEN-MOLECULE__cyto <=> OXYGEN-MOLECULE__mito	1.36156	[('transporters', 'transport reactions')]
CYTOCHROME-C-OXIDASE-RXN__mito	4.0 Cytochromes-C-Reduced__mito + OXYGEN-MOLECULE__mito + 8.0 PROTON__mito --> 4.0 Cytochromes-C-Oxidized__mito + 4.0 PROTON__pmf + 2.0 WATER__mito	1.36156	[('PWY-7429', 'arsenite to oxygen electron transfer (via azurin)'), ('PWY-4521', 'arsenite to oxygen electron transfer'), ('PWY-7279', 'aerobic respiration II (cytochrome c) (yeast)'), ('PWY-6692', 'Fe(II) oxidation'), ('PWY-3781', 'aerobic respiration I (cytochrome c)')]
T_2-KETOGLUTARATE__chlo	2-KETOGLUTARATE__cyto <=> 2-KETOGLUTARATE__chlo	1.30189	[]
TR2000242__mito__cyto	HCO3__mito + PROTON__cyto <=> HCO3__cyto + PROTON__mito	1.2405	[('transporters', 'transport reactions')]
GCVMULTI-RXN__mito	GLY__mito + NAD__mito + THF__mito --> AMMONIUM__mito + CARBON-DIOXIDE__mito + METHYLENE-THF__mito + NADH__mito	1.05829	[('1CMET2-PWY', 'folate transformations III (E. coli)'), ('PWY-8363', 'photorespiration III'), ('PWY-3841', 'folate transformations II'), ('PWY-8362', 'photorespiration II'), ('PWY-181', 'photorespiration'), ('PWY-2201', 'folate transformations I'), ('PWY-8303', 'reductive glycine pathway of autotrophic CO2 fixation')]
TR0000013__mito__cyto	AMMONIUM__mito <=> AMMONIUM__cyto	1.04557	[('transporters', 'transport reactions')]
INORGPYROPHOSPHAT-RXN__cyto	PPI__cyto + WATER__cyto --> PROTON__cyto + 2.0 Pi__cyto	0.989789	[('PWY-7805', '(aminomethyl)phosphonate degradation'), ('PWY-7807', 'glyphosate degradation III')]
TO1000223__chlo__cyto	GLYCERATE__cyto + PROTON__cyto --> GLYCERATE__chlo + PROTON__chlo	0.961632	[('transporters', 'transport reactions')]
SERINE--PYRUVATE-AMINOTRANSFERASE-RXN__cyto	PYRUVATE__cyto + SER__cyto <=> L-ALPHA-ALANINE__cyto + OH-PYR__cyto	0.961632	[('PWY-8011', 'L-serine biosynthesis II')]
GLY3KIN-RXN__chlo	ATP__chlo + GLYCERATE__chlo --> ADP__chlo + G3P__chlo + PROTON__chlo	0.961632	[('PWY-8363', 'photorespiration III'), ('PWY-181', 'photorespiration')]
ADENYL-KIN-RXN__chlo	AMP__chlo + ATP__chlo <=> 2.0 ADP__chlo	0.932668	[('PWY-7219', 'adenosine ribonucleotides de novo biosynthesis')]
T_BT1_AMP__chlo	AMP__cyto <=> AMP__chlo	0.818653	[]
GAPOXNPHOSPHN-RXN__cyto	GAP__cyto + NAD__cyto + Pi__cyto <=> DPG__cyto + NADH__cyto + PROTON__cyto	0.634704	[('P124-PWY', 'Bifidobacterium shunt'), ('SUCSYN-PWY', 'sucrose biosynthesis I (from photosynthesis)'), ('ANAGLYCOLYSIS-PWY', 'glycolysis III (from glucose)'), ('PWY-1042', 'glycolysis IV (plant cytosol)'), ('P185-PWY', 'formaldehyde assimilation III (dihydroxyacetone cycle)'), ('P122-PWY', 'heterolactic fermentation'), ('PWY-8004', 'Entner-Doudoroff pathway I'), ('PWY-5484', 'glycolysis II (from…
2PGADEHYDRAT-RXN__cyto	2-PG__cyto <=> PHOSPHO-ENOL-PYRUVATE__cyto + WATER__cyto	0.634704	[('PWY-7218', 'photosynthetic 3-hydroxybutanoate biosynthesis (engineered)'), ('P124-PWY', 'Bifidobacterium shunt'), ('PWY-7124', 'ethene biosynthesis V (engineered)'), ('PWY-6886', '1-butanol autotrophic biosynthesis (engineered)'), ('PWY-5723', 'Rubisco shunt'), ('PWY-6142', 'gluconeogenesis II (Methanobacterium thermoautotrophicum)'), ('ANAGLYCOLYSIS-PWY', 'glycolysis III (from glucose)'), ('P…
RXN0-5224__chlo	HCO3__chlo + PROTON__chlo <=> CARBON-DIOXIDE__chlo + WATER__chlo	0.529581	[('PWY-7117', 'C4 photosynthetic carbon assimilation cycle, PEPCK type'), ('PWY-5743', '3-hydroxypropanoate cycle'), ('PWY-6142', 'gluconeogenesis II (Methanobacterium thermoautotrophicum)'), ('CYANCAT-PWY', 'cyanate degradation'), ('PWYIO2-3', 'carbon concentration mechanism (Chlamydomonas)'), ('PWY-5789', '3-hydroxypropanoate/4-hydroxybutanate cycle'), ('PWY-241', 'C4 photosynthetic carbon assi…
TR0000012__chlo__cyto	PPI__chlo <=> PPI__cyto	0.491522	[('transporters', 'transport reactions')]
PEPCARBOX-RXN__cyto	HCO3__cyto + PHOSPHO-ENOL-PYRUVATE__cyto --> OXALACETIC_ACID__cyto + Pi__cyto	0.474178	[('P23-PWY', 'reductive TCA cycle I'), ('PWY-7117', 'C4 photosynthetic carbon assimilation cycle, PEPCK type'), ('PWY-7124', 'ethene biosynthesis V (engineered)'), ('FERMENTATION-PWY', 'mixed acid fermentation'), ('PWY-6142', 'gluconeogenesis II (Methanobacterium thermoautotrophicum)'), ('PWY-5913', 'partial TCA cycle (obligate autotrophs)'), ('PWY-6146', 'Methanobacterium thermoautotrophicum bio…
T_L-ASPARTATE__chlo	L-ASPARTATE__cyto <=> L-ASPARTATE__chlo	0.376779	[('transporters', 'transport reactions')]
FERREDOXIN--NITRITE-REDUCTASE-RXN__chlo	NITRITE__chlo + 8.0 PROTON__chlo + 6.0 Reduced-ferredoxins__chlo --> AMMONIUM__chlo + 6.0 Oxidized-ferredoxins__chlo + 2.0 WATER__chlo	0.373839	[('PWY-381', 'nitrate reduction II (assimilatory)'), ('PWY490-3', 'nitrate reduction VI (assimilatory)')]
NITRATE-REDUCTASE-NADH-RXN__cyto	NADH__cyto + NITRATE__cyto + PROTON__cyto --> NAD__cyto + NITRITE__cyto + WATER__cyto	0.373839	[('PWY-381', 'nitrate reduction II (assimilatory)'), ('PWY4LZ-283', 'Inorganic Nitrogen Assimilation')]
ASPARTATEKIN-RXN__chlo	ATP__chlo + L-ASPARTATE__chlo --> ADP__chlo + L-BETA-ASPARTYL-P__chlo	0.367064	[('PWY-2941', 'L-lysine biosynthesis II'), ('PWY-5097', 'L-lysine biosynthesis VI'), ('PWY-8179', 'platensimycin biosynthesis'), ('PWY-6160', '3-dehydroquinate biosynthesis II (archaea)'), ('PWY-7153', 'grixazone biosynthesis'), ('PWY-6559', 'spermidine biosynthesis II'), ('PWY-7977', 'L-methionine biosynthesis IV'), ('P101-PWY', 'ectoine biosynthesis'), ('DAPLYSINESYN-PWY', 'L-lysine biosynthesi…
HOMOSERDEHYDROG-RXN__chlo	L-ASPARTATE-SEMIALDEHYDE__chlo + NADH__chlo + PROTON__chlo --> HOMO-SER__chlo + NAD__chlo	0.3466	[('HOMOSERSYN-PWY', 'L-homoserine biosynthesis')]
HOMOSERKIN-RXN__chlo	ATP__chlo + HOMO-SER__chlo --> ADP__chlo + O-PHOSPHO-L-HOMOSERINE__chlo + PROTON__chlo	0.3466	[('PWY-702', 'L-methionine biosynthesis II (plants)'), ('HOMOSER-THRESYN-PWY', 'L-threonine biosynthesis')]
THRESYN-RXN__chlo	O-PHOSPHO-L-HOMOSERINE__chlo + WATER__chlo --> Pi__chlo + THR__chlo	0.33818	[('HOMOSER-THRESYN-PWY', 'L-threonine biosynthesis')]
ACETATE--COA-LIGASE-RXN__cyto	ACET__cyto + ATP__cyto + CO-A__cyto --> ACETYL-COA__cyto + AMP__cyto + PPI__cyto	0.319043	[('PWY66-21', 'ethanol degradation II'), ('PWY66-162', 'ethanol degradation IV'), ('PWY66-161', 'ethanol degradation III'), ('PWY-7118', 'chitin deacetylation'), ('PWY0-1313', 'acetate conversion to acetyl-CoA'), ('PWY-6672', 'cis-geranyl-CoA degradation'), ('PWY-8328', 'acetate and ATP formation from acetyl-CoA III'), ('PWY-8303', 'reductive glycine pathway of autotrophic CO2 fixation')]
THREONINE-ALDOLASE-RXN__chlo	THR__chlo --> ACETALD__chlo + GLY__chlo	0.30389	[('GLYSYN-THR-PWY', 'glycine biosynthesis IV'), ('PWY-5436', 'L-threonine degradation IV'), ('GLYSYN2-PWY', 'glycine biosynthesis')]
RXN66-3__chlo	ACETALD__chlo + NAD__chlo + WATER__chlo --> ACET__chlo + NADH__chlo + 2.0 PROTON__chlo	0.30389	[('PWY-7387', 'hypotaurine degradation'), ('PWY66-21', 'ethanol degradation II'), ('PWY66-162', 'ethanol degradation IV'), ('PWY66-161', 'ethanol degradation III')]
T_ACETYL-COA__chlo	ACETYL-COA__cyto <=> ACETYL-COA__chlo	0.281387	[]
NADPH-DEHYDROGENASE-RXN__chlo	NADPH__chlo + NAD__chlo <=> NADH__chlo + NADP__chlo	0.248576	[]
ACETYL-COA-CARBOXYLTRANSFER-RXN__chlo	ACETYL-COA__chlo + ATP__chlo + HCO3__chlo --> ADP__chlo + MALONYL-COA__chlo + PROTON__chlo + Pi__chlo	0.218767	[('PWY-7388', 'octanoyl-[acyl-carrier protein] biosynthesis (mitochondria, yeast)'), ('PWY-6679', 'jadomycin biosynthesis'), ('PWY-5966-1', 'fatty acid biosynthesis initiation (type I)')]
GLUC1PADENYLTRANS-RXN__chlo	ATP__chlo + GLC-1-P__chlo + PROTON__chlo --> ADP-D-GLUCOSE__chlo + PPI__chlo	0.2178	[('PWY-7902', 'glucosylglycerol biosynthesis'), ('PWY-622', 'starch biosynthesis'), ('GLYCOGENSYNTH-PWY', 'glycogen biosynthesis I (from ADP-D-Glucose)')]
MALONYL-COA-ACP-TRANSACYL-RXN__chlo	ACP__chlo + MALONYL-COA__chlo --> CO-A__chlo + MALONYL-ACP__chlo + PROTON__chlo	0.194583	[('PWY66-429', 'fatty acid biosynthesis initiation (mitochondria)'), ('PWY-8012', 'mupirocin biosynthesis'), ('PWY-7388', 'octanoyl-[acyl-carrier protein] biosynthesis (mitochondria, yeast)'), ('PWY-6799', 'fatty acid biosynthesis (plant mitochondria)'), ('PWY-4381', 'fatty acid biosynthesis initiation I')]
UDPKIN-RXN__chlo	ATP__chlo + UDP__chlo --> ADP__chlo + UTP__chlo	0.175857	[('PWY-5687', 'pyrimidine ribonucleotides interconversion'), ('PWY-7176', 'UTP and CTP de novo biosynthesis')]
GLUC1PURIDYLTRANS-RXN__chlo	GLC-1-P__chlo + PROTON__chlo + UTP__chlo <=> CPD-12575__chlo + PPI__chlo	0.172773	[('PWY-3801', 'sucrose degradation II (sucrose synthase)'), ('PWY-6527', 'stachyose degradation'), ('PWY-7238', 'sucrose biosynthesis II'), ('PWY-7343', 'UDP-&alpha;-D-glucose biosynthesis I'), ('GALACTMETAB-PWY', 'UDP-galactose biosynthesis (salvage pathway from galactose using UDP-glucose)'), ('PWYQT-4466', 'superpathway of sucrose and starch metabolism I (non-photosynthetic tissue)'), ('PWY-78…
T_UDP__chlo	UDP__cyto <=> UDP__chlo	0.170786	[('transporters', 'transport reactions')]
e-Biomass_vvinif2023__cyto	53.26 ATP__cyto + 53.26 WATER__cyto + 0.25 e-Carbohydrates__cyto + 0.25 e-CellWall__cyto + 0.012 e-Cofactor__cyto + 0.003 e-DNA__cyto + 0.08 e-Lipids__cyto + 0.401 e-Protein__cyto + 0.004 e-RNA__cyto --> 53.26 ADP__cyto + 53.26 Pi__cyto + e-Biomass__cyto	0.11	[('biomass', 'biomass reactions')]
EX_e-Biomass_drain	e-Biomass__cyto -->	0.11	[('drains', 'drain reactions')]
GLYCOGENSYN-RXN__chlo	2.0 ADP-D-GLUCOSE__chlo + WATER__chlo --> 1-4-alpha-D-Glucan__chlo + 2.0 ADP__chlo + 2.0 PROTON__chlo	0.1089	[('PWY-622', 'starch biosynthesis'), ('GLYCOGENSYNTH-PWY', 'glycogen biosynthesis I (from ADP-D-Glucose)')]
2PGADEHYDRAT-RXN__chlo	2-PG__chlo <=> PHOSPHO-ENOL-PYRUVATE__chlo + WATER__chlo	0.0872281	[('PWY-7218', 'photosynthetic 3-hydroxybutanoate biosynthesis (engineered)'), ('P124-PWY', 'Bifidobacterium shunt'), ('PWY-7124', 'ethene biosynthesis V (engineered)'), ('PWY-6886', '1-butanol autotrophic biosynthesis (engineered)'), ('PWY-5723', 'Rubisco shunt'), ('PWY-6142', 'gluconeogenesis II (Methanobacterium thermoautotrophicum)'), ('ANAGLYCOLYSIS-PWY', 'glycolysis III (from glucose)'), ('P…
ISOCITRATE-DEHYDROGENASE-NAD+-RXN__mito	NAD__mito + THREO-DS-ISO-CITRATE__mito --> 2-KETOGLUTARATE__mito + CARBON-DIOXIDE__mito + NADH__mito	0.0784978	[('PWY-5690', 'TCA cycle II (plants and fungi)'), ('PWY66-398', 'TCA cycle III (animals)'), ('PWYQT-4481', 'TCA cycle variation V (plant)'), ('PWY-6549', 'L-glutamine biosynthesis III')]
CITSYN-RXN__mito	ACETYL-COA__mito + OXALACETIC_ACID__mito + WATER__mito --> CIT__mito + CO-A__mito + PROTON__mito	0.0711145	[('PWY-6969', 'TCA cycle V (2-oxoglutarate synthase)'), ('PWY-5690', 'TCA cycle II (plants and fungi)'), ('TCA', 'TCA cycle I (prokaryotic)'), ('GLYOXYLATE-BYPASS', 'glyoxylate cycle'), ('PWY-7124', 'ethene biosynthesis V (engineered)'), ('PWY-6728', 'methylaspartate cycle'), ('FERMENTATION-PWY', 'mixed acid fermentation'), ('P105-PWY', 'TCA cycle IV (2-oxoglutarate decarboxylase)'), ('REDCITCYC'…
ACONITATEDEHYDR-RXN__mito	CIT__mito <=> CIS-ACONITATE__mito + WATER__mito	0.0706745	[('PWY-6969', 'TCA cycle V (2-oxoglutarate synthase)'), ('PWY-5690', 'TCA cycle II (plants and fungi)'), ('TCA', 'TCA cycle I (prokaryotic)'), ('P23-PWY', 'reductive TCA cycle I'), ('PWY-5392', 'reductive TCA cycle II'), ('GLYOXYLATE-BYPASS', 'glyoxylate cycle'), ('PWY-7124', 'ethene biosynthesis V (engineered)'), ('PWY-6728', 'methylaspartate cycle'), ('FERMENTATION-PWY', 'mixed acid fermentatio…
ACONITATEHYDR-RXN__mito	CIS-ACONITATE__mito + WATER__mito <=> THREO-DS-ISO-CITRATE__mito	0.0706745	[('PWY-6969', 'TCA cycle V (2-oxoglutarate synthase)'), ('PWY-5690', 'TCA cycle II (plants and fungi)'), ('TCA', 'TCA cycle I (prokaryotic)'), ('P23-PWY', 'reductive TCA cycle I'), ('PWY-5392', 'reductive TCA cycle II'), ('GLYOXYLATE-BYPASS', 'glyoxylate cycle'), ('PWY-7124', 'ethene biosynthesis V (engineered)'), ('PWY-6728', 'methylaspartate cycle'), ('FERMENTATION-PWY', 'mixed acid fermentatio…
T_CARBON-DIOXIDE__mito	CARBON-DIOXIDE__cyto <=> CARBON-DIOXIDE__mito	0.0622543	[]
ACETOLACTSYN-RXN__chlo	PROTON__chlo + 2.0 PYRUVATE__chlo --> 2-ACETO-LACTATE__chlo + CARBON-DIOXIDE__chlo	0.0563989	[('PWY-7111', 'pyruvate fermentation to isobutanol (engineered)'), ('PWY-5938', 'pyruvate fermentation to (R)-acetoin I'), ('VALSYN-PWY', 'L-valine biosynthesis'), ('PWY-5939', 'pyruvate fermentation to (R)-acetoin II'), ('PWY-6389', 'pyruvate fermentation to (S)-acetoin')]
DIHYDROXYISOVALDEHYDRAT-RXN__chlo	CPD-13357__chlo --> 2-KETO-ISOVALERATE__chlo + WATER__chlo	0.0563989	[('PWY-7111', 'pyruvate fermentation to isobutanol (engineered)'), ('VALSYN-PWY', 'L-valine biosynthesis')]
ACETOLACTREDUCTOISOM-RXN__chlo	2-ACETO-LACTATE__chlo + NADPH__chlo + PROTON__chlo --> CPD-13357__chlo + NADP__chlo	0.0563989	[('PWY-7111', 'pyruvate fermentation to isobutanol (engineered)'), ('VALSYN-PWY', 'L-valine biosynthesis')]
1.3.1.2-RXN__chlo	NADPH__chlo + PROTON__chlo + URACIL__chlo --> DI-H-URACIL__chlo + NADP__chlo	0.0486243	[('PWY-3982', 'uracil degradation I (reductive)')]
BETA-UREIDOPROPIONASE-RXN__cyto	3-UREIDO-PROPIONATE__cyto + 2.0 PROTON__cyto + WATER__cyto --> AMMONIUM__cyto + B-ALANINE__cyto + CARBON-DIOXIDE__cyto	0.0486243	[('PWY-3982', 'uracil degradation I (reductive)')]
DIHYDROPYRIMIDINASE-RXN__cyto	DI-H-URACIL__cyto + WATER__cyto --> 3-UREIDO-PROPIONATE__cyto + PROTON__cyto	0.0486243	[('PWY-3982', 'uracil degradation I (reductive)')]
RIBOKIN-RXN__cyto	ATP__cyto + D-Ribofuranose__cyto --> ADP__cyto + PROTON__cyto + RIBOSE-5P__cyto	0.0486243	[('RIBOKIN-PWY', 'ribose phosphorylation')]
URIDINE-NUCLEOSIDASE-RXN__cyto	URIDINE__cyto + WATER__cyto --> D-Ribofuranose__cyto + URACIL__cyto	0.0486243	[('PWYQT-4445', 'pyrimidine salvage pathway'), ('PWY-6556', 'pyrimidine ribonucleosides salvage II')]
T_URACIL__chlo	URACIL__cyto <=> URACIL__chlo	0.0486243	[('transporters', 'transport reactions')]
T_RIBOSE-5P__chlo	RIBOSE-5P__cyto <=> RIBOSE-5P__chlo	0.0486243	[]
RXN-2902__mito	CO-A__mito + MALONATE-S-ALD__mito + NAD__mito --> ACETYL-COA__mito + CARBON-DIOXIDE__mito + NADH__mito	0.0486211	[('PWY-1781', '&beta;-alanine degradation II'), ('BETA-ALA-DEGRADATION-I-PWY', '&beta;-alanine degradation I'), ('P562-PWY', 'myo-inositol degradation I'), ('PWY-7574', 'propanoyl-CoA degradation II')]
RXN-2901__mito	2-KETOGLUTARATE__mito + B-ALANINE__mito <=> GLT__mito + MALONATE-S-ALD__mito	0.0486211	[('PWY-8120', '&beta;-alanine degradation III'), ('BETA-ALA-DEGRADATION-I-PWY', '&beta;-alanine degradation I')]
T_B-ALANINE__mito	B-ALANINE__cyto <=> B-ALANINE__mito	0.0486211	[('transporters', 'transport reactions')]
T_OXALACETIC_ACID__mito	OXALACETIC_ACID__cyto <=> OXALACETIC_ACID__mito	0.0467339	[]
UDPKIN-RXN__cyto	ATP__cyto + UDP__cyto --> ADP__cyto + UTP__cyto	0.0461078	[('PWY-5687', 'pyrimidine ribonucleotides interconversion'), ('PWY-7176', 'UTP and CTP de novo biosynthesis')]
EX_PPI_drain	PPI__extr -->	0.0455289	[]
e-Protein_vvinif2023__cyto	0.497694564787115 Charged-ALA-tRNAs__cyto + 0.407338155180229 Charged-ARG-tRNAs__cyto + 0.336081364555743 Charged-ASN-tRNAs__cyto + 0.405190780768339 Charged-ASP-tRNAs__cyto + 0.152433174620542 Charged-CYS-tRNAs__cyto + 0.288282386890515 Charged-GLN-tRNAs__cyto + 0.51180904656401 Charged-GLT-tRNAs__cyto + 0.506859573793667 Charged-GLY-tRNAs__cyto + 0.191331435514527 Charged-HIS-tRNAs__cyto + 0.41…	0.04411	[('biomass', 'biomass reactions')]
CHORISMATE-SYNTHASE-RXN__chlo	3-ENOLPYRUVYL-SHIKIMATE-5P__chlo --> CHORISMATE__chlo + Pi__chlo	0.043614	[('PWY-6163', 'chorismate biosynthesis from 3-dehydroquinate')]
SHIKIMATE-KINASE-RXN__chlo	ATP__chlo + SHIKIMATE__chlo --> ADP__chlo + PROTON__chlo + SHIKIMATE-5P__chlo	0.043614	[('PWY-6163', 'chorismate biosynthesis from 3-dehydroquinate')]
DAHPSYN-RXN__chlo	ERYTHROSE-4P__chlo + PHOSPHO-ENOL-PYRUVATE__chlo + WATER__chlo --> 3-DEOXY-D-ARABINO-HEPTULOSONATE-7-P__chlo + Pi__chlo	0.043614	[('PWY-6164', '3-dehydroquinate biosynthesis I')]
2.5.1.19-RXN__chlo	PHOSPHO-ENOL-PYRUVATE__chlo + SHIKIMATE-5P__chlo --> 3-ENOLPYRUVYL-SHIKIMATE-5P__chlo + Pi__chlo	0.043614	[('PWY-6163', 'chorismate biosynthesis from 3-dehydroquinate')]
SHIKIMATE-5-DEHYDROGENASE-RXN__chlo	3-DEHYDRO-SHIKIMATE__chlo + NADPH__chlo + PROTON__chlo --> NADP__chlo + SHIKIMATE__chlo	0.043614	[('PWY-6163', 'chorismate biosynthesis from 3-dehydroquinate')]
3-DEHYDROQUINATE-DEHYDRATASE-RXN__chlo	DEHYDROQUINATE__chlo --> 3-DEHYDRO-SHIKIMATE__chlo + WATER__chlo	0.043614	[('PWY-6707', 'gallate biosynthesis'), ('QUINATEDEG-PWY', 'quinate degradation I'), ('PWY-6163', 'chorismate biosynthesis from 3-dehydroquinate'), ('PWY-6416', 'quinate degradation II')]
3-DEHYDROQUINATE-SYNTHASE-RXN__chlo	3-DEOXY-D-ARABINO-HEPTULOSONATE-7-P__chlo --> DEHYDROQUINATE__chlo + Pi__chlo	0.043614	[('PWY-6164', '3-dehydroquinate biosynthesis I')]
RXN-14025__cyto	UMP__cyto + WATER__cyto --> Pi__cyto + URIDINE__cyto	0.0433912	[('PWY-7185', 'UTP and CTP dephosphorylation I'), ('PWY-7821', 'tunicamycin biosynthesis')]
T_THF__mito	THF__cyto <=> THF__mito	0.0429355	[]
RXN-12199__cyto	UTP__cyto + 2.0 WATER__cyto --> 2.0 PROTON__cyto + 2.0 Pi__cyto + UMP__cyto	0.0423549	[('PWY-7185', 'UTP and CTP dephosphorylation I'), ('PWY-7177', 'UTP and CTP dephosphorylation II'), ('PWY-5687', 'pyrimidine ribonucleotides interconversion')]
CHORISMATEMUT-RXN__chlo	CHORISMATE__chlo --> PREPHENATE__chlo	0.0390836	[('PWY-3461', 'L-tyrosine biosynthesis II'), ('PWY-3462', 'L-phenylalanine biosynthesis II'), ('PWY-6120', 'L-tyrosine biosynthesis III'), ('TYRSYN', 'L-tyrosine biosynthesis I'), ('PHESYN', 'L-phenylalanine biosynthesis I'), ('PWY-7626', 'bacilysin biosynthesis'), ('PWY-6627', 'salinosporamide A biosynthesis')]
LEUCINE--TRNA-LIGASE-RXN__chlo	ATP__chlo + LEU-tRNAs__chlo + LEU__chlo --> AMP__chlo + Charged-LEU-tRNAs__chlo + PPI__chlo	0.0348223	[('TRNA-CHARGING-PWY', 'tRNA charging')]
2-ISOPROPYLMALATESYN-RXN__chlo	2-KETO-ISOVALERATE__chlo + ACETYL-COA__chlo + WATER__chlo --> 3-CARBOXY-3-HYDROXY-ISOCAPROATE__chlo + CO-A__chlo + PROTON__chlo	0.0348223	[('PWY-6871', '3-methylbutanol biosynthesis (engineered)'), ('LEUSYN-PWY', 'L-leucine biosynthesis')]
RXN-7800__chlo	CPD-7100__chlo + PROTON__chlo --> 2K-4CH3-PENTANOATE__chlo + CARBON-DIOXIDE__chlo	0.0348223	[('PWY-6871', '3-methylbutanol biosynthesis (engineered)'), ('LEUSYN-PWY', 'L-leucine biosynthesis')]
3-ISOPROPYLMALDEHYDROG-RXN__chlo	2-D-THREO-HYDROXY-3-CARBOXY-ISOCAPROATE__chlo + NAD__chlo --> CPD-7100__chlo + NADH__chlo + PROTON__chlo	0.0348223	[('PWY-6871', '3-methylbutanol biosynthesis (engineered)'), ('LEUSYN-PWY', 'L-leucine biosynthesis')]
T_LEU-tRNAs__chlo	LEU-tRNAs__cyto <=> LEU-tRNAs__chlo	0.0348223	[('transporters', 'transport reactions')]
NADPH--FERRIHEMOPROTEIN-REDUCTASE-RXN__cyto	NADPH__cyto + Ox-NADPH-Hemoprotein-Reductases__cyto + PROTON__cyto --> NADP__cyto + Red-NADPH-Hemoprotein-Reductases__cyto	0.0334457	[]
HOMOCYSMET-RXN__cyto	5-METHYL-THF__cyto + HOMO-CYS__cyto --> MET__cyto + THF__cyto	0.0328752	[('PWY-6151', 'S-adenosyl-L-methionine salvage I'), ('PWY-702', 'L-methionine biosynthesis II (plants)'), ('HSERMETANA-PWY', 'L-methionine biosynthesis III'), ('HOMOSER-METSYN-PWY', 'L-methionine biosynthesis I'), ('PWY-5041', 'S-adenosyl-L-methionine cycle II')]
CELLULOSE-SYNTHASE-UDP-FORMING-RXN__cyto	4.0 CPD-12575__cyto + WATER__cyto --> CELLULOSE__cyto + 4.0 PROTON__cyto + 4.0 UDP__cyto	0.0315414	[('PWY-1001', 'cellulose biosynthesis')]
UGD-RXN__cyto	CPD-12575__cyto + 2.0 NAD__cyto + WATER__cyto --> 2.0 NADH__cyto + 3.0 PROTON__cyto + UDP-GLUCURONATE__cyto	0.03102	[('PWY-7820', 'teichuronic acid biosynthesis (B. subtilis 168)'), ('PWY-7346', 'UDP-&alpha;-D-glucuronate biosynthesis (from UDP-glucose)')]
UDP-GLUCURONATE-DECARBOXYLASE-RXN__cyto	PROTON__cyto + UDP-GLUCURONATE__cyto --> CARBON-DIOXIDE__cyto + UDP-D-XYLOSE__cyto	0.03102	[('PWY-4821', 'UDP-&alpha;-D-xylose biosynthesis')]
SERINE--TRNA-LIGASE-RXN__cyto	ATP__cyto + SER-tRNAs__cyto + SER__cyto --> AMP__cyto + Charged-SER-tRNAs__cyto + PPI__cyto	0.0306811	[('TRNA-CHARGING-PWY', 'tRNA charging')]
CARBOXYCYCLOHEXADIENYL-DEHYDRATASE-RXN__chlo	CPD-659__chlo + PROTON__chlo --> CARBON-DIOXIDE__chlo + PHE__chlo + WATER__chlo	0.0299419	[('PWY-3462', 'L-phenylalanine biosynthesis II')]
TR2000023__mito__cyto	GLT__mito + PROTON__cyto <=> GLT__cyto + PROTON__mito	0.0278621	[('transporters', 'transport reactions')]
e-FattyAcid_vvinif2023__cyto	0.55 LINOLEIC_ACID__cyto + 0.01 LINOLENIC_ACID__cyto + 0.21 OLEATE-CPD__cyto + 0.13 PALMITATE__cyto + 0.1 STEARIC_ACID__cyto --> 0.01 Fatty-Acids__cyto	0.0277975	[('biomass', 'biomass reactions')]
RXN-9520__chlo	R-3-hydroxyhexanoyl-ACPs__chlo --> Hex-2-enoyl-ACPs__chlo + WATER__chlo	0.0277975	[('PWY-5971', 'palmitate biosynthesis II (bacteria and plants)'), ('PWY-7388', 'octanoyl-[acyl-carrier protein] biosynthesis (mitochondria, yeast)'), ('PWY-8279', 'palmitate biosynthesis III'), ('PWY1A0-6120', 'streptorubin B biosynthesis'), ('PWY66-430', 'tetradecanoate biosynthesis (mitochondria)'), ('PWY-5994', 'palmitate biosynthesis I (type I fatty acid synthase)')]
4.2.1.58-RXN__chlo	Beta-3-hydroxybutyryl-ACPs__chlo <=> Crotonyl-ACPs__chlo + WATER__chlo	0.0277975	[('PWY-5971', 'palmitate biosynthesis II (bacteria and plants)'), ('PWY-7388', 'octanoyl-[acyl-carrier protein] biosynthesis (mitochondria, yeast)'), ('PWY-8279', 'palmitate biosynthesis III'), ('PWY1A0-6120', 'streptorubin B biosynthesis'), ('PWY66-430', 'tetradecanoate biosynthesis (mitochondria)'), ('PWY-5994', 'palmitate biosynthesis I (type I fatty acid synthase)')]
RXN-9516__chlo	Butanoyl-ACPs__chlo + MALONYL-ACP__chlo + 2.0 PROTON__chlo --> 3-oxo-hexanoyl-ACPs__chlo + ACP__chlo + CARBON-DIOXIDE__chlo	0.0277975	[('PWY-5971', 'palmitate biosynthesis II (bacteria and plants)'), ('PWY-7388', 'octanoyl-[acyl-carrier protein] biosynthesis (mitochondria, yeast)'), ('PWY-8279', 'palmitate biosynthesis III'), ('PWY1A0-6120', 'streptorubin B biosynthesis')]
RXN-9662__chlo	NADH__chlo + PROTON__chlo + Tetradec-2-enoyl-ACPs__chlo --> Myristoyl-ACPs__chlo + NAD__chlo	0.0277975	[('PWY-5971', 'palmitate biosynthesis II (bacteria and plants)'), ('PWYG-321', 'mycolate biosynthesis')]
RXN-9537__chlo	R-3-hydroxymyristoyl-ACPs__chlo --> Tetradec-2-enoyl-ACPs__chlo + WATER__chlo	0.0277975	[('PWY-5971', 'palmitate biosynthesis II (bacteria and plants)'), ('PWY-8279', 'palmitate biosynthesis III'), ('PWYG-321', 'mycolate biosynthesis'), ('PWY66-430', 'tetradecanoate biosynthesis (mitochondria)'), ('PWY-5994', 'palmitate biosynthesis I (type I fatty acid synthase)')]
RXN-9531__chlo	Decanoyl-ACPs__chlo + MALONYL-ACP__chlo + 2.0 PROTON__chlo --> 3-oxo-dodecanoyl-ACPs__chlo + ACP__chlo + CARBON-DIOXIDE__chlo	0.0277975	[('PWY-5971', 'palmitate biosynthesis II (bacteria and plants)'), ('PWY-8279', 'palmitate biosynthesis III'), ('PWY1A0-6120', 'streptorubin B biosynthesis')]
RXN-9527__chlo	MALONYL-ACP__chlo + Octanoyl-ACPs__chlo + 2.0 PROTON__chlo --> 3-oxo-decanoyl-ACPs__chlo + ACP__chlo + CARBON-DIOXIDE__chlo	0.0277975	[('PWY-5971', 'palmitate biosynthesis II (bacteria and plants)'), ('PWY-8279', 'palmitate biosynthesis III'), ('PWY1A0-6120', 'streptorubin B biosynthesis')]
2.3.1.180-RXN__chlo	ACETYL-COA__chlo + MALONYL-ACP__chlo + PROTON__chlo --> Acetoacetyl-ACPs__chlo + CARBON-DIOXIDE__chlo + CO-A__chlo	0.0277975	[('PWY1A0-6120', 'streptorubin B biosynthesis'), ('PWY-4381', 'fatty acid biosynthesis initiation I')]
RXN-9533__chlo	R-3-hydroxydodecanoyl-ACPs__chlo --> Dodec-2-enoyl-ACPs__chlo + WATER__chlo	0.0277975	[('PWY-5971', 'palmitate biosynthesis II (bacteria and plants)'), ('PWY-8279', 'palmitate biosynthesis III'), ('PWY1A0-6120', 'streptorubin B biosynthesis'), ('PWY-7664', 'oleate biosynthesis IV (anaerobic)'), ('PWY66-430', 'tetradecanoate biosynthesis (mitochondria)'), ('PWY-5994', 'palmitate biosynthesis I (type I fatty acid synthase)')]
RXN-9540__chlo	3-oxo-palmitoyl-ACPs__chlo + NADPH__chlo + PROTON__chlo --> NADP__chlo + R-3-Hydroxypalmitoyl-ACPs__chlo	0.0277975	[('PWY-5971', 'palmitate biosynthesis II (bacteria and plants)'), ('PWY-8279', 'palmitate biosynthesis III'), ('PWYG-321', 'mycolate biosynthesis'), ('PWY-5994', 'palmitate biosynthesis I (type I fatty acid synthase)')]
RXN-9536__chlo	3-oxo-myristoyl-ACPs__chlo + NADPH__chlo + PROTON__chlo --> NADP__chlo + R-3-hydroxymyristoyl-ACPs__chlo	0.0277975	[('PWY-5971', 'palmitate biosynthesis II (bacteria and plants)'), ('PWY-8279', 'palmitate biosynthesis III'), ('PWYG-321', 'mycolate biosynthesis'), ('PWY66-430', 'tetradecanoate biosynthesis (mitochondria)'), ('PWY-5994', 'palmitate biosynthesis I (type I fatty acid synthase)')]
RXN-9524__chlo	3-Oxo-octanoyl-ACPs__chlo + NADPH__chlo + PROTON__chlo --> 3-Hydroxy-octanoyl-ACPs__chlo + NADP__chlo	0.0277975	[('PWY-5971', 'palmitate biosynthesis II (bacteria and plants)'), ('PWY-7388', 'octanoyl-[acyl-carrier protein] biosynthesis (mitochondria, yeast)'), ('PWY-8279', 'palmitate biosynthesis III'), ('PWY1A0-6120', 'streptorubin B biosynthesis'), ('PWY66-430', 'tetradecanoate biosynthesis (mitochondria)'), ('PWY-5994', 'palmitate biosynthesis I (type I fatty acid synthase)')]
RXN-9659__chlo	2-Octenoyl-ACPs__chlo + NADH__chlo + PROTON__chlo --> NAD__chlo + Octanoyl-ACPs__chlo	0.0277975	[('PWY-5971', 'palmitate biosynthesis II (bacteria and plants)'), ('PWY1A0-6120', 'streptorubin B biosynthesis')]
RXN-9658__chlo	Hex-2-enoyl-ACPs__chlo + NADH__chlo + PROTON__chlo --> Hexanoyl-ACPs__chlo + NAD__chlo	0.0277975	[('PWY-5971', 'palmitate biosynthesis II (bacteria and plants)'), ('PWY1A0-6120', 'streptorubin B biosynthesis')]
RXN-9660__chlo	NADH__chlo + PROTON__chlo + Trans-D2-decenoyl-ACPs__chlo --> Decanoyl-ACPs__chlo + NAD__chlo	0.0277975	[('PWY-5971', 'palmitate biosynthesis II (bacteria and plants)'), ('PWY1A0-6120', 'streptorubin B biosynthesis')]
RXN-9539__chlo	MALONYL-ACP__chlo + Myristoyl-ACPs__chlo + 2.0 PROTON__chlo --> 3-oxo-palmitoyl-ACPs__chlo + ACP__chlo + CARBON-DIOXIDE__chlo	0.0277975	[('PWY-5971', 'palmitate biosynthesis II (bacteria and plants)'), ('PWY-8279', 'palmitate biosynthesis III'), ('PWYG-321', 'mycolate biosynthesis')]
4.2.1.61-RXN__chlo	R-3-Hydroxypalmitoyl-ACPs__chlo --> 2-Hexadecenoyl-ACPs__chlo + WATER__chlo	0.0277975	[('PWY-5971', 'palmitate biosynthesis II (bacteria and plants)'), ('PWY-8279', 'palmitate biosynthesis III'), ('PWYG-321', 'mycolate biosynthesis'), ('PWY-5994', 'palmitate biosynthesis I (type I fatty acid synthase)')]
RXN-9528__chlo	3-oxo-decanoyl-ACPs__chlo + NADPH__chlo + PROTON__chlo --> Beta-hydroxydecanoyl-ACPs__chlo + NADP__chlo	0.0277975	[('PWY-5971', 'palmitate biosynthesis II (bacteria and plants)'), ('PWY-8279', 'palmitate biosynthesis III'), ('PWY1A0-6120', 'streptorubin B biosynthesis'), ('PWY66-430', 'tetradecanoate biosynthesis (mitochondria)'), ('PWY-5994', 'palmitate biosynthesis I (type I fatty acid synthase)')]
RXN-9535__chlo	Dodecanoyl-ACPs__chlo + MALONYL-ACP__chlo + 2.0 PROTON__chlo --> 3-oxo-myristoyl-ACPs__chlo + ACP__chlo + CARBON-DIOXIDE__chlo	0.0277975	[('PWY-5971', 'palmitate biosynthesis II (bacteria and plants)'), ('PWY-8279', 'palmitate biosynthesis III')]
RXN-9532__chlo	3-oxo-dodecanoyl-ACPs__chlo + NADPH__chlo + PROTON__chlo --> NADP__chlo + R-3-hydroxydodecanoyl-ACPs__chlo	0.0277975	[('PWY-5971', 'palmitate biosynthesis II (bacteria and plants)'), ('PWY-8279', 'palmitate biosynthesis III'), ('PWY1A0-6120', 'streptorubin B biosynthesis'), ('PWY66-430', 'tetradecanoate biosynthesis (mitochondria)'), ('PWY-5994', 'palmitate biosynthesis I (type I fatty acid synthase)')]
BUTYRATE--COA-LIGASE-RXN__cyto	ATP__cyto + CO-A__cyto + 0.01 Fatty-Acids__cyto --> 0.01 ACYL-COA__cyto + AMP__cyto + PPI__cyto	0.0277975	[('PWY-7007', 'methyl ketone biosynthesis (engineered)')]
4.2.1.59-RXN__chlo	3-Hydroxy-octanoyl-ACPs__chlo --> 2-Octenoyl-ACPs__chlo + WATER__chlo	0.0277975	[('PWY-5971', 'palmitate biosynthesis II (bacteria and plants)'), ('PWY-7388', 'octanoyl-[acyl-carrier protein] biosynthesis (mitochondria, yeast)'), ('PWY-8279', 'palmitate biosynthesis III'), ('PWY1A0-6120', 'streptorubin B biosynthesis'), ('PWY66-430', 'tetradecanoate biosynthesis (mitochondria)'), ('PWY-5994', 'palmitate biosynthesis I (type I fatty acid synthase)')]
RXN-9661__chlo	Dodec-2-enoyl-ACPs__chlo + NADH__chlo + PROTON__chlo --> Dodecanoyl-ACPs__chlo + NAD__chlo	0.0277975	[('PWY-5971', 'palmitate biosynthesis II (bacteria and plants)'), ('PWY1A0-6120', 'streptorubin B biosynthesis')]
RXN-9657__chlo	Crotonyl-ACPs__chlo + NADH__chlo + PROTON__chlo --> Butanoyl-ACPs__chlo + NAD__chlo	0.0277975	[('PWY-5971', 'palmitate biosynthesis II (bacteria and plants)'), ('PWY1A0-6120', 'streptorubin B biosynthesis')]
RXN-9523__chlo	Hexanoyl-ACPs__chlo + MALONYL-ACP__chlo + 2.0 PROTON__chlo --> 3-Oxo-octanoyl-ACPs__chlo + ACP__chlo + CARBON-DIOXIDE__chlo	0.0277975	[('PWY-5971', 'palmitate biosynthesis II (bacteria and plants)'), ('PWY-7388', 'octanoyl-[acyl-carrier protein] biosynthesis (mitochondria, yeast)'), ('PWY-8279', 'palmitate biosynthesis III'), ('PWY1A0-6120', 'streptorubin B biosynthesis')]
RXN-9655__chlo	Beta-hydroxydecanoyl-ACPs__chlo --> Trans-D2-decenoyl-ACPs__chlo + WATER__chlo	0.0277975	[('PWY0-862', '(5Z)-dodecenoate biosynthesis I'), ('PWY-5971', 'palmitate biosynthesis II (bacteria and plants)'), ('PWY-8279', 'palmitate biosynthesis III'), ('PWY1A0-6120', 'streptorubin B biosynthesis'), ('PWY66-430', 'tetradecanoate biosynthesis (mitochondria)'), ('PWY-5994', 'palmitate biosynthesis I (type I fatty acid synthase)')]
RXN-9518__chlo	3-oxo-hexanoyl-ACPs__chlo + NADPH__chlo + PROTON__chlo --> NADP__chlo + R-3-hydroxyhexanoyl-ACPs__chlo	0.0277975	[('PWY-5971', 'palmitate biosynthesis II (bacteria and plants)'), ('PWY-7388', 'octanoyl-[acyl-carrier protein] biosynthesis (mitochondria, yeast)'), ('PWY-8279', 'palmitate biosynthesis III'), ('PWY1A0-6120', 'streptorubin B biosynthesis'), ('PWY66-430', 'tetradecanoate biosynthesis (mitochondria)'), ('PWY-5994', 'palmitate biosynthesis I (type I fatty acid synthase)')]
RXN-9514__chlo	Acetoacetyl-ACPs__chlo + NADPH__chlo + PROTON__chlo --> Beta-3-hydroxybutyryl-ACPs__chlo + NADP__chlo	0.0277975	[('PWY-5971', 'palmitate biosynthesis II (bacteria and plants)'), ('PWY-7388', 'octanoyl-[acyl-carrier protein] biosynthesis (mitochondria, yeast)'), ('PWY-8279', 'palmitate biosynthesis III'), ('PWY1A0-6120', 'streptorubin B biosynthesis'), ('PWY66-430', 'tetradecanoate biosynthesis (mitochondria)'), ('PWY-5994', 'palmitate biosynthesis I (type I fatty acid synthase)')]
RXN-9663__chlo	2-Hexadecenoyl-ACPs__chlo + NADH__chlo + PROTON__chlo --> NAD__chlo + Palmitoyl-ACPs__chlo	0.0277975	[('PWY-5971', 'palmitate biosynthesis II (bacteria and plants)'), ('PWYG-321', 'mycolate biosynthesis')]
FUMHYDR-RXN__mito	FUM__mito + WATER__mito <=> MAL__mito	0.0276805	[('PWY-6969', 'TCA cycle V (2-oxoglutarate synthase)'), ('PWY-5690', 'TCA cycle II (plants and fungi)'), ('TCA', 'TCA cycle I (prokaryotic)'), ('P23-PWY', 'reductive TCA cycle I'), ('PWY-5392', 'reductive TCA cycle II'), ('PWY-6728', 'methylaspartate cycle'), ('FERMENTATION-PWY', 'mixed acid fermentation'), ('P105-PWY', 'TCA cycle IV (2-oxoglutarate decarboxylase)'), ('PWY-7384', 'anaerobic energ…
e-Carbohydrates_vvinif2023__cyto	0.16 BETA-D-FRUCTOSE__cyto + 0.016 CIT__cyto + 0.212 CPD-12575__cyto + 0.12 MAL__cyto + 0.004 SUCROSE__cyto + 0.024 SUC__cyto + 0.36 Starch__chlo + 0.292 TARTRATE__cyto --> 0.212 UDP__cyto + e-Carbohydrates__cyto	0.0275	[('biomass', 'biomass reactions')]
e-Cellwall_vvinif2023__cyto	1.22 CELLULOSE__cyto + 0.192 CONIFERYL-ALCOHOL__cyto + 0.16 COUMARYL-ALCOHOL__cyto + 0.224 SINAPYL-ALCOHOL__cyto + 1.128 UDP-D-XYLOSE__cyto --> 2.924 UDP__cyto + e-CellWall__cyto	0.0275	[('biomass', 'biomass reactions')]
S-ADENMETSYN-RXN__cyto	ATP__cyto + MET__cyto + WATER__cyto --> PPI__cyto + Pi__cyto + S-ADENOSYLMETHIONINE__cyto	0.02446	[('PWY-6151', 'S-adenosyl-L-methionine salvage I'), ('SAM-PWY', 'S-adenosyl-L-methionine biosynthesis'), ('ETHYL-PWY', 'ethylene biosynthesis I (plants)'), ('METHIONINE-DEG1-PWY', 'L-methionine degradation I (to L-homocysteine)'), ('PWY-5912', "2'-deoxymugineic acid phytosiderophore biosynthesis"), ('PWY-5041', 'S-adenosyl-L-methionine cycle II')]
ADENOSYLHOMOCYSTEINASE-RXN__cyto	ADENOSYL-HOMO-CYS__cyto + WATER__cyto --> ADENOSINE__cyto + HOMO-CYS__cyto	0.0244547	[('METHIONINE-DEG1-PWY', 'L-methionine degradation I (to L-homocysteine)'), ('PWY-5041', 'S-adenosyl-L-methionine cycle II')]
ADENOSINE-KINASE-RXN__cyto	ADENOSINE__cyto + ATP__cyto --> ADP__cyto + AMP__cyto + PROTON__cyto	0.0244547	[('PWY-6619', 'adenine and adenosine salvage VI')]
MALATE-DEH-RXN__mito	MAL__mito + NAD__mito <=> NADH__mito + OXALACETIC_ACID__mito + PROTON__mito	0.0243805	[('PWY-6969', 'TCA cycle V (2-oxoglutarate synthase)'), ('PWY-5690', 'TCA cycle II (plants and fungi)'), ('TCA', 'TCA cycle I (prokaryotic)'), ('P23-PWY', 'reductive TCA cycle I'), ('PWY-5392', 'reductive TCA cycle II'), ('GLYOXYLATE-BYPASS', 'glyoxylate cycle'), ('PWY-6728', 'methylaspartate cycle'), ('FERMENTATION-PWY', 'mixed acid fermentation'), ('P105-PWY', 'TCA cycle IV (2-oxoglutarate deca…
RXN-9632__chlo	MALONYL-COA__chlo + PROTON__chlo + Palmitoyl-ACPs__chlo --> 3-oxo-stearoyl-ACPs__chlo + CARBON-DIOXIDE__chlo + CO-A__chlo	0.0241839	[('PWY-8280', 'stearate biosynthesis IV'), ('PWYG-321', 'mycolate biosynthesis'), ('PWY-5989', 'stearate biosynthesis II (bacteria and plants)')]
RXN-9634__chlo	R-3-hydroxystearoyl-ACPs__chlo --> Octadec-2-enoyl-ACPs__chlo + WATER__chlo	0.0241839	[('PWY3O-355', 'stearate biosynthesis III (fungi)'), ('PWY-8280', 'stearate biosynthesis IV'), ('PWYG-321', 'mycolate biosynthesis'), ('PWY-5989', 'stearate biosynthesis II (bacteria and plants)')]
RXN-9635__chlo	NADH__chlo + Octadec-2-enoyl-ACPs__chlo + PROTON__chlo --> NAD__chlo + Stearoyl-ACPs__chlo	0.0241839	[('PWYG-321', 'mycolate biosynthesis'), ('PWY-5989', 'stearate biosynthesis II (bacteria and plants)')]
RXN-9633__chlo	3-oxo-stearoyl-ACPs__chlo + NADPH__chlo + PROTON__chlo --> NADP__chlo + R-3-hydroxystearoyl-ACPs__chlo	0.0241839	[('PWY3O-355', 'stearate biosynthesis III (fungi)'), ('PWY-8280', 'stearate biosynthesis IV'), ('PWYG-321', 'mycolate biosynthesis'), ('PWY-5989', 'stearate biosynthesis II (bacteria and plants)')]
TI2903744__mito__cyto	FUM__cyto + Pi__mito --> FUM__mito + Pi__cyto	0.0237205	[('transporters', 'transport reactions')]
TZ2900054__cyto__extr	2.0 PPI__cyto + PROTON__extr <=> 2.0 PPI__extr + PROTON__cyto	0.0227645	[('transporters', 'transport reactions')]
GLURS-RXN__cyto	ATP__cyto + GLT-tRNAs__cyto + GLT__cyto + PROTON__cyto --> AMP__cyto + Charged-GLT-tRNAs__cyto + PPI__cyto	0.0225759	[('PWY-5188', 'tetrapyrrole biosynthesis I (from glutamate)'), ('TRNA-CHARGING-PWY', 'tRNA charging')]
T_ACETYL-COA__mito	ACETYL-COA__cyto <=> ACETYL-COA__mito	0.0224934	[('transporters', 'transport reactions')]
GLYCINE--TRNA-LIGASE-RXN__chlo	ATP__chlo + GLY-tRNAs__chlo + GLY__chlo --> AMP__chlo + Charged-GLY-tRNAs__chlo + PPI__chlo	0.0223576	[('TRNA-CHARGING-PWY', 'tRNA charging')]
T_GLY-tRNAs__chlo	GLY-tRNAs__cyto <=> GLY-tRNAs__chlo	0.0223576	[('transporters', 'transport reactions')]
ALANINE--TRNA-LIGASE-RXN__cyto	ALA-tRNAs__cyto + ATP__cyto + L-ALPHA-ALANINE__cyto --> AMP__cyto + Charged-ALA-tRNAs__cyto + PPI__cyto	0.0219533	[('TRNA-CHARGING-PWY', 'tRNA charging')]
VALINE--TRNA-LIGASE-RXN__cyto	ATP__cyto + VAL-tRNAs__cyto + VAL__cyto --> AMP__cyto + Charged-VAL-tRNAs__cyto + PPI__cyto	0.0215733	[('TRNA-CHARGING-PWY', 'tRNA charging')]
RXN-7903__chlo	OXYGEN-MOLECULE__chlo + 2.0 PROTON__chlo + 2.0 Reduced-ferredoxins__chlo + Stearoyl-ACPs__chlo --> Oleoyl-ACPs__chlo + 2.0 Oxidized-ferredoxins__chlo + 2.0 WATER__chlo	0.0214041	[('PWY-5147', 'oleate biosynthesis I (plants)')]
3.1.2.14-RXN__chlo	Oleoyl-ACPs__chlo + WATER__chlo --> ACP__chlo + OLEATE-CPD__chlo	0.0214041	[('PWY-5147', 'oleate biosynthesis I (plants)')]
DIAMINOPIMDECARB-RXN__chlo	MESO-DIAMINOPIMELATE__chlo + PROTON__chlo --> CARBON-DIOXIDE__chlo + LYS__chlo	0.0204641	[('PWY-2941', 'L-lysine biosynthesis II'), ('PWY-5097', 'L-lysine biosynthesis VI'), ('DAPLYSINESYN-PWY', 'L-lysine biosynthesis I'), ('PWY-2942', 'L-lysine biosynthesis III')]
LYSINE--TRNA-LIGASE-RXN__cyto	ATP__cyto + LYS-tRNAs__cyto + LYS__cyto --> AMP__cyto + Charged-LYS-tRNAs__cyto + PPI__cyto + PROTON__cyto	0.0204641	[('TRNA-CHARGING-PWY', 'tRNA charging')]
DIHYDRODIPICSYN-RXN__chlo	L-ASPARTATE-SEMIALDEHYDE__chlo + PYRUVATE__chlo --> CPD-14443__chlo + PROTON__chlo + WATER__chlo	0.0204641	[('PWY-2941', 'L-lysine biosynthesis II'), ('PWY-5097', 'L-lysine biosynthesis VI'), ('DAPLYSINESYN-PWY', 'L-lysine biosynthesis I'), ('PWY-8088', 'dipicolinate biosynthesis'), ('PWY-2942', 'L-lysine biosynthesis III')]
DIAMINOPIMEPIM-RXN__chlo	LL-DIAMINOPIMELATE__chlo --> MESO-DIAMINOPIMELATE__chlo	0.0204641	[('PWY-2941', 'L-lysine biosynthesis II'), ('PWY-5097', 'L-lysine biosynthesis VI'), ('DAPLYSINESYN-PWY', 'L-lysine biosynthesis I')]
RXN-14014__chlo	CPD-14443__chlo + NADH__chlo + PROTON__chlo --> DELTA1-PIPERIDEINE-2-6-DICARBOXYLATE__chlo + NAD__chlo + WATER__chlo	0.0204641	[('PWY-2941', 'L-lysine biosynthesis II'), ('PWY-5097', 'L-lysine biosynthesis VI'), ('DAPLYSINESYN-PWY', 'L-lysine biosynthesis I'), ('PWY-2942', 'L-lysine biosynthesis III')]
DIHYDROXYMETVALDEHYDRAT-RXN__chlo	1-KETO-2-METHYLVALERATE__chlo --> 2-KETO-3-METHYL-VALERATE__chlo + WATER__chlo	0.0182611	[('PWY-5104', 'L-isoleucine biosynthesis IV'), ('ILEUSYN-PWY', 'L-isoleucine biosynthesis I (from threonine)'), ('PWY-5101', 'L-isoleucine biosynthesis II'), ('PWY-5103', 'L-isoleucine biosynthesis III')]
ISOLEUCINE--TRNA-LIGASE-RXN__chlo	ATP__chlo + ILE-tRNAs__chlo + ILE__chlo --> AMP__chlo + Charged-ILE-tRNAs__chlo + PPI__chlo	0.0182611	[('TRNA-CHARGING-PWY', 'tRNA charging')]
ACETOOHBUTREDUCTOISOM-RXN__chlo	2-ACETO-2-HYDROXY-BUTYRATE__chlo + NADPH__chlo + PROTON__chlo --> 1-KETO-2-METHYLVALERATE__chlo + NADP__chlo	0.0182611	[('ILEUSYN-PWY', 'L-isoleucine biosynthesis I (from threonine)'), ('PWY-5103', 'L-isoleucine biosynthesis III')]
ACETOOHBUTSYN-RXN__chlo	2-OXOBUTANOATE__chlo + PROTON__chlo + PYRUVATE__chlo --> 2-ACETO-2-HYDROXY-BUTYRATE__chlo + CARBON-DIOXIDE__chlo	0.0182611	[('PWY-5104', 'L-isoleucine biosynthesis IV'), ('ILEUSYN-PWY', 'L-isoleucine biosynthesis I (from threonine)'), ('PWY-5101', 'L-isoleucine biosynthesis II'), ('PWY-5103', 'L-isoleucine biosynthesis III')]
THREDEHYD-RXN__chlo	THR__chlo --> 2-OXOBUTANOATE__chlo + AMMONIUM__chlo	0.0182611	[('PWY66-428', 'L-threonine degradation V')]
T_ILE-tRNAs__chlo	ILE-tRNAs__cyto <=> ILE-tRNAs__chlo	0.0182611	[('transporters', 'transport reactions')]
ACETYLGLUTKIN-RXN__chlo	ACETYL-GLU__chlo + ATP__chlo --> ADP__chlo + N-ACETYL-GLUTAMYL-P__chlo	0.0179677	[('GLUTORN-PWY', 'L-ornithine biosynthesis I'), ('ARGSYNBSUB-PWY', 'L-arginine biosynthesis II (acetyl cycle)'), ('PWY-5154', 'L-arginine biosynthesis III (via N-acetyl-L-citrulline)')]
RXN-16909__chlo	ATP__chlo + HCO3__chlo --> ADP__chlo + CPD-18238__chlo	0.0179677	[('PWY-7693', 'guadinomine B biosynthesis')]
GLUTAMATE-N-ACETYLTRANSFERASE-RXN__chlo	GLT__chlo + N-ALPHA-ACETYLORNITHINE__chlo --> ACETYL-GLU__chlo + L-ORNITHINE__chlo	0.0179677	[('ARGSYNBSUB-PWY', 'L-arginine biosynthesis II (acetyl cycle)')]
RXN-16910__chlo	AMMONIUM__chlo + CPD-18238__chlo --> CARBAMATE__chlo + 2.0 PROTON__chlo + Pi__chlo	0.0179677	[('PWY-7693', 'guadinomine B biosynthesis')]
ARGSUCCINLYA-RXN__cyto	L-ARGININO-SUCCINATE__cyto --> ARG__cyto + FUM__cyto	0.0179677	[('PWY-4984', 'urea cycle'), ('PWY-4983', 'nitric oxide biosynthesis II (mammals)'), ('ARGSYNBSUB-PWY', 'L-arginine biosynthesis II (acetyl cycle)'), ('ARGSYN-PWY', 'L-arginine biosynthesis I (via L-ornithine)'), ('PWY-7400', 'L-arginine biosynthesis IV (archaea)'), ('PWY-5154', 'L-arginine biosynthesis III (via N-acetyl-L-citrulline)')]
ARGSUCCINSYN-RXN__cyto	ATP__cyto + L-ASPARTATE__cyto + L-CITRULLINE__cyto --> AMP__cyto + L-ARGININO-SUCCINATE__cyto + PPI__cyto + PROTON__cyto	0.0179677	[('PWY-4984', 'urea cycle'), ('PWY-4983', 'nitric oxide biosynthesis II (mammals)'), ('ARGSYNBSUB-PWY', 'L-arginine biosynthesis II (acetyl cycle)'), ('ARGSYN-PWY', 'L-arginine biosynthesis I (via L-ornithine)'), ('PWY-7400', 'L-arginine biosynthesis IV (archaea)'), ('PWY-5154', 'L-arginine biosynthesis III (via N-acetyl-L-citrulline)')]
N-ACETYLGLUTPREDUCT-RXN__chlo	N-ACETYL-GLUTAMYL-P__chlo + NADPH__chlo + PROTON__chlo --> CPD-469__chlo + NADP__chlo + Pi__chlo	0.0179677	[('GLUTORN-PWY', 'L-ornithine biosynthesis I'), ('ARGSYNBSUB-PWY', 'L-arginine biosynthesis II (acetyl cycle)'), ('PWY-5154', 'L-arginine biosynthesis III (via N-acetyl-L-citrulline)')]
RXN-14196__chlo	ATP__chlo + CARBAMATE__chlo <=> ADP__chlo + CARBAMOYL-P__chlo	0.0179677	[('CITRULLINE-DEG-PWY', 'L-citrulline degradation'), ('PWY-7693', 'guadinomine B biosynthesis'), ('PWY0-41', 'allantoin degradation IV (anaerobic)')]
ARGININE--TRNA-LIGASE-RXN__cyto	ARG-tRNAs__cyto + ARG__cyto + ATP__cyto --> AMP__cyto + Charged-ARG-tRNAs__cyto + PPI__cyto + PROTON__cyto	0.0179677	[('TRNA-CHARGING-PWY', 'tRNA charging')]
ACETYLORNTRANSAM-RXN__chlo	CPD-469__chlo + GLT__chlo --> 2-KETOGLUTARATE__chlo + N-ALPHA-ACETYLORNITHINE__chlo	0.0179677	[('GLUTORN-PWY', 'L-ornithine biosynthesis I'), ('ARGSYNBSUB-PWY', 'L-arginine biosynthesis II (acetyl cycle)'), ('PWY-5154', 'L-arginine biosynthesis III (via N-acetyl-L-citrulline)')]
ORNCARBAMTRANSFER-RXN__chlo	CARBAMOYL-P__chlo + L-ORNITHINE__chlo <=> L-CITRULLINE__chlo + PROTON__chlo + Pi__chlo	0.0179677	[('CITRULLINE-DEG-PWY', 'L-citrulline degradation'), ('PWY-4984', 'urea cycle'), ('PWY4LZ-81', 'Organic Nitrogen Assimilation'), ('ARGSYNBSUB-PWY', 'L-arginine biosynthesis II (acetyl cycle)'), ('PWY-6344', 'L-arginine degradation XIV (oxidative Stickland reaction)'), ('PWY-8187', 'L-arginine degradation XIII (reductive Stickland reaction)'), ('PWY-7060', 'ornithine-citrulline shuttle'), ('ARGSYN…
ASPARTATE--TRNA-LIGASE-RXN__cyto	ASP-tRNAs__cyto + ATP__cyto + L-ASPARTATE__cyto + PROTON__cyto --> AMP__cyto + Charged-ASP-tRNAs__cyto + PPI__cyto	0.017873	[('TRNA-CHARGING-PWY', 'tRNA charging')]
GLUTSEMIALDEHYDROG-RXN__chlo	L-GLUTAMATE-5-P__chlo + NADPH__chlo + PROTON__chlo --> L-GLUTAMATE_GAMMA-SEMIALDEHYDE__chlo + NADP__chlo + Pi__chlo	0.0167209	[('PWY-3341', 'L-proline biosynthesis III'), ('PWY-6922', 'L-N&delta;-acetylornithine biosynthesis'), ('PROSYN-PWY', 'L-proline biosynthesis I (from L-glutamate)'), ('ARGININE-SYN4-PWY', 'L-ornithine biosynthesis II'), ('CITRULBIO-PWY', 'L-citrulline biosynthesis')]
GLUTKIN-RXN__chlo	ATP__chlo + GLT__chlo --> ADP__chlo + L-GLUTAMATE-5-P__chlo	0.0167209	[('PWY-3341', 'L-proline biosynthesis III'), ('PWY-6922', 'L-N&delta;-acetylornithine biosynthesis'), ('PROSYN-PWY', 'L-proline biosynthesis I (from L-glutamate)'), ('ARGININE-SYN4-PWY', 'L-ornithine biosynthesis II'), ('CITRULBIO-PWY', 'L-citrulline biosynthesis')]
PROLINE--TRNA-LIGASE-RXN__cyto	ATP__cyto + PRO-tRNAs__cyto + PRO__cyto --> AMP__cyto + Charged-PRO-tRNAs__cyto + PPI__cyto	0.0167209	[('TRNA-CHARGING-PWY', 'tRNA charging')]
PYRROLINECARBREDUCT-RXN__chlo	L-DELTA1-PYRROLINE_5-CARBOXYLATE__chlo + NADH__chlo + 2.0 PROTON__chlo --> NAD__chlo + PRO__chlo	0.0167209	[('PWY-3341', 'L-proline biosynthesis III'), ('PWY-6344', 'L-arginine degradation XIV (oxidative Stickland reaction)'), ('PWY-8187', 'L-arginine degradation XIII (reductive Stickland reaction)'), ('ARG-PRO-PWY', 'L-arginine degradation VI (arginase 2 pathway)'), ('PROSYN-PWY', 'L-proline biosynthesis I (from L-glutamate)'), ('PWY-4981', 'L-proline biosynthesis II (from arginine)')]
T_L-DELTA1-PYRROLINE_5-CARBOXYLATE__chlo	L-DELTA1-PYRROLINE_5-CARBOXYLATE__cyto <=> L-DELTA1-PYRROLINE_5-CARBOXYLATE__chlo	0.0167209	[('transporters', 'transport reactions')]
F16BDEPHOS-RXN__cyto	FRUCTOSE-16-DIPHOSPHATE__cyto + WATER__cyto --> FRUCTOSE-6P__cyto + Pi__cyto	0.0166608	[('SUCSYN-PWY', 'sucrose biosynthesis I (from photosynthesis)'), ('CALVIN-PWY', 'Calvin-Benson-Bassham cycle'), ('P185-PWY', 'formaldehyde assimilation III (dihydroxyacetone cycle)'), ('PWY-5484', 'glycolysis II (from fructose 6-phosphate)'), ('GLYCOLYSIS', 'glycolysis I (from glucose 6-phosphate)'), ('GLUCONEO-PWY', 'gluconeogenesis I'), ('PWY66-399', 'gluconeogenesis III')]
1.5.1.20-RXN__cyto	2.0 METHYLENE-THF__cyto + NADH__cyto + 3.0 PROTON__cyto --> 2.0 5-METHYL-THF__cyto + NAD__cyto	0.0164384	[('CODH-PWY', 'reductive acetyl coenzyme A pathway I (homoacetogenic bacteria)'), ('1CMET2-PWY', 'folate transformations III (E. coli)'), ('PWY-3841', 'folate transformations II'), ('PWY-2201', 'folate transformations I')]
THREONINE--TRNA-LIGASE-RXN__cyto	ATP__cyto + THR-tRNAs__cyto + THR__cyto --> AMP__cyto + Charged-THR-tRNAs__cyto + PPI__cyto	0.0160289	[('TRNA-CHARGING-PWY', 'tRNA charging')]
CYTOCHROME-B5-REDUCTASE-RXN__er	2.0 FERRICYTOCHROME-B5__er + NADH__er --> 2.0 FERROCYTOCHROME-B5__er + NAD__er + PROTON__er	0.0158446	[]
T_OXYGEN-MOLECULE__er	OXYGEN-MOLECULE__cyto <=> OXYGEN-MOLECULE__er	0.0158446	[('transporters', 'transport reactions')]
T_NADH__er	NADH__cyto <=> NADH__er	0.0158446	[]
TRANS-CINNAMATE-4-MONOOXYGENASE-RXN__cyto	CPD-674__cyto + OXYGEN-MOLECULE__cyto + Red-NADPH-Hemoprotein-Reductases__cyto --> COUMARATE__cyto + Ox-NADPH-Hemoprotein-Reductases__cyto + WATER__cyto	0.01584	[('PWY1F-467', 'phenylpropanoid biosynthesis, initial reactions'), ('PWY-5048', 'rosmarinic acid biosynthesis I'), ('PWY-1121', 'suberin monomers biosynthesis'), ('PWY-8157', 'avenanthramide biosynthesis')]
4-COUMARATE--COA-LIGASE-RXN__cyto	ATP__cyto + CO-A__cyto + COUMARATE__cyto --> AMP__cyto + P-COUMAROYL-COA__cyto + PPI__cyto	0.01584	[('PWY-8002', '4-coumarate degradation (aerobic)'), ('PWY-361', 'phenylpropanoid biosynthesis'), ('PWY1F-FLAVSYN', 'flavonoid biosynthesis'), ('PWY-7046', '4-coumarate degradation (anaerobic)'), ('PWY-6982', 'umbelliferone biosynthesis'), ('PWY-6320', 'phaselate biosynthesis'), ('PWY-6435', '4-hydroxybenzoate biosynthesis III (plants)'), ('PWY-7398', 'coumarins biosynthesis (engineered)'), ('PWY-…
PHENYLALANINE-AMMONIA-LYASE-RXN__cyto	PHE__cyto --> AMMONIUM__cyto + CPD-674__cyto	0.01584	[('PWY1F-467', 'phenylpropanoid biosynthesis, initial reactions'), ('PWY-5883', 'ephedrine biosynthesis'), ('PWY-5048', 'rosmarinic acid biosynthesis I'), ('PWY-6444', 'benzoate biosynthesis II (CoA-independent, non-&beta;-oxidative)'), ('PWY-1121', 'suberin monomers biosynthesis'), ('PWY-8157', 'avenanthramide biosynthesis'), ('PWY-6457', 'cinnamoyl-CoA biosynthesis')]
TO1000048__cyto__extr	PROTON__extr + SULFATE__extr --> PROTON__cyto + SULFATE__cyto	0.0157147	[('transporters', 'transport reactions')]
GLUTATHIONE-REDUCT-NADPH-RXN__chlo	NADPH__chlo + OXIDIZED-GLUTATHIONE__chlo + PROTON__chlo --> 2.0 GLUTATHIONE__chlo + NADP__chlo	0.0157147	[('PWY-4081', 'glutathione-peroxide redox reactions')]
1.8.4.9-RXN__chlo	APS__chlo + 2.0 GLUTATHIONE__chlo --> AMP__chlo + OXIDIZED-GLUTATHIONE__chlo + 2.0 PROTON__chlo + SO3__chlo	0.0157147	[('SULFMETII-PWY', 'assimilatory sulfate reduction II')]
SULFATE-ADENYLYLTRANSFERASE-ADP-RXN__chlo	ADP__chlo + PROTON__chlo + SULFATE__chlo --> APS__chlo + Pi__chlo	0.0157147	[('PWY-5279', 'sulfite oxidation II')]
RXN-9644__er	ATP__er + CO-A__er + OLEATE-CPD__er --> AMP__er + OLEOYL-COA__er + PPI__er	0.0155666	[('PWY-6001', 'linoleate biosynthesis II (animals)'), ('PWY0-1337', 'oleate &beta;-oxidation'), ('PWY-5147', 'oleate biosynthesis I (plants)')]
TR0000012__er__cyto	PPI__er <=> PPI__cyto	0.0155666	[('transporters', 'transport reactions')]
RXN-9601__er	2.0 FERROCYTOCHROME-B5__er + OLEOYL-COA__er + OXYGEN-MOLECULE__er + 2.0 PROTON__er --> CPD-18__er + 2.0 FERRICYTOCHROME-B5__er + 2.0 WATER__er	0.0155666	[('PWY-6001', 'linoleate biosynthesis II (animals)')]
T_OLEATE-CPD__er	OLEATE-CPD__cyto <=> OLEATE-CPD__er	0.0155666	[('transporters', 'transport reactions')]
T_ATP__er	ATP__cyto <=> ATP__er	0.0155666	[]
LINOLEOYL-RXN__cyto	CPD-18__cyto + WATER__cyto --> CO-A__cyto + LINOLEIC_ACID__cyto + PROTON__cyto	0.0152886	[('PWY-6917', 'vernolate biosynthesis III')]
T_ACYL-COA__er	0.01 ACYL-COA__cyto <=> 0.01 ACYL-COA__er	0.0152886	[('transporters', 'transport reactions')]
SERINE-O-ACETTRAN-RXN__cyto	ACETYL-COA__cyto + SER__cyto --> ACETYLSERINE__cyto + CO-A__cyto	0.0151533	[('PWY-8071', 'N-3-oxalyl-L-2,3-diaminopropanoate biosynthesis'), ('PWY-7274', 'D-cycloserine biosynthesis'), ('PWY-7870', 'L-cysteine biosynthesis VII (from S-sulfo-L-cysteine)'), ('PWY-6936', 'seleno-amino acid biosynthesis (plants)'), ('PWY-I9', 'L-cysteine biosynthesis VI (reverse transsulfuration)'), ('CYSTSYN-PWY', 'L-cysteine biosynthesis I')]
SULFITE-REDUCTASE-FERREDOXIN-RXN__chlo	8.0 PROTON__chlo + 6.0 Reduced-ferredoxins__chlo + SO3__chlo --> HS__chlo + 6.0 Oxidized-ferredoxins__chlo + 3.0 WATER__chlo	0.0151533	[('SULFMETII-PWY', 'assimilatory sulfate reduction II'), ('PWY1ZNC-1', 'assimilatory sulfate reduction IV')]
ACSERLY-RXN__cyto	ACETYLSERINE__cyto + HS__cyto --> ACET__cyto + CYS__cyto + PROTON__cyto	0.0151533	[('CYSTSYN-PWY', 'L-cysteine biosynthesis I')]
TR0000239__chlo__cyto	HS__chlo <=> HS__cyto	0.0151533	[('transporters', 'transport reactions')]
ASNSYNA-RXN__cyto	AMMONIUM__cyto + ATP__cyto + L-ASPARTATE__cyto --> AMP__cyto + ASN__cyto + PPI__cyto + PROTON__cyto	0.0148245	[('ASPARAGINESYN-PWY', 'L-asparagine biosynthesis II')]
ASPARAGINE--TRNA-LIGASE-RXN__cyto	ASN-tRNAs__cyto + ASN__cyto + ATP__cyto --> AMP__cyto + Charged-ASN-tRNAs__cyto + PPI__cyto	0.0148245	[('TRNA-CHARGING-PWY', 'tRNA charging')]
PHENYLALANINE--TRNA-LIGASE-RXN__cyto	ATP__cyto + PHE-tRNAs__cyto + PHE__cyto --> AMP__cyto + Charged-PHE-tRNAs__cyto + PPI__cyto	0.0141029	[('TRNA-CHARGING-PWY', 'tRNA charging')]
1.1.1.8-RXN__cyto	DIHYDROXY-ACETONE-PHOSPHATE__cyto + NADH__cyto + PROTON__cyto --> GLYCEROL-3P__cyto + NAD__cyto	0.0138988	[('PWY-7385', '1,3-propanediol biosynthesis (engineered)'), ('PWY-7411', 'phosphatidate biosynthesis (yeast)'), ('PWY-6118', 'glycerol-3-phosphate shuttle')]
TRIOSEPISOMERIZATION-RXN__cyto	GAP__cyto <=> DIHYDROXY-ACETONE-PHOSPHATE__cyto	0.0138988	[('CALVIN-PWY', 'Calvin-Benson-Bassham cycle'), ('PWY-6142', 'gluconeogenesis II (Methanobacterium thermoautotrophicum)'), ('ANAGLYCOLYSIS-PWY', 'glycolysis III (from glucose)'), ('PWY-1042', 'glycolysis IV (plant cytosol)'), ('P185-PWY', 'formaldehyde assimilation III (dihydroxyacetone cycle)'), ('PWY-5484', 'glycolysis II (from fructose 6-phosphate)'), ('GLYCOLYSIS', 'glycolysis I (from glucose…
PRPPSYN-RXN__chlo	ATP__chlo + RIBOSE-5P__chlo --> AMP__chlo + PROTON__chlo + PRPP__chlo	0.0137843	[('PWY0-662', 'PRPP biosynthesis')]
GLUTAMINESYN-RXN__mito	AMMONIUM__mito + ATP__mito + GLT__mito --> ADP__mito + GLN__mito + PROTON__mito + Pi__mito	0.0127184	[('AMMASSIM-PWY', 'ammonia assimilation cycle III'), ('PWY4LZ-81', 'Organic Nitrogen Assimilation'), ('PWY-7061', 'glutamate-glutamine shuttle'), ('PWY-381', 'nitrate reduction II (assimilatory)'), ('GLNSYN-PWY', 'L-glutamine biosynthesis I'), ('PWY4LZ-283', 'Inorganic Nitrogen Assimilation'), ('PWY-7060', 'ornithine-citrulline shuttle'), ('PWY-8294', 'L-aspartate degradation III (anaerobic)'), (…
GLUTAMINE--TRNA-LIGASE-RXN__cyto	ATP__cyto + GLN-tRNAs__cyto + GLN__cyto --> AMP__cyto + Charged-GLN-tRNAs__cyto + PPI__cyto	0.0127161	[('TRNA-CHARGING-PWY', 'tRNA charging')]
TR2000009__er__cyto	PROTON__cyto + Pi__er <=> PROTON__er + Pi__cyto	0.0125068	[('transporters', 'transport reactions')]
2.3.1.133-RXN__cyto	P-COUMAROYL-COA__cyto + SHIKIMATE__cyto --> CO-A__cyto + CPD-412__cyto	0.01144	[('PWY-361', 'phenylpropanoid biosynthesis'), ('PWY-6040', 'chlorogenic acid biosynthesis II'), ('PWY-6320', 'phaselate biosynthesis'), ('PWY-5868', 'simplecoumarins biosynthesis'), ('PWY-8157', 'avenanthramide biosynthesis'), ('PWY-6039', 'chlorogenic acid biosynthesis I')]
RXN-2621__cyto	CAFFEOYLSHIKIMATE__cyto + CO-A__cyto --> CAFFEOYL-COA__cyto + SHIKIMATE__cyto	0.01144	[('PWY-361', 'phenylpropanoid biosynthesis'), ('PWY-6320', 'phaselate biosynthesis'), ('PWY-8157', 'avenanthramide biosynthesis'), ('PWY-6039', 'chlorogenic acid biosynthesis I')]
RXN-2581__cyto	CPD-412__cyto + OXYGEN-MOLECULE__cyto + Red-NADPH-Hemoprotein-Reductases__cyto --> CAFFEOYLSHIKIMATE__cyto + Ox-NADPH-Hemoprotein-Reductases__cyto + WATER__cyto	0.01144	[('PWY-361', 'phenylpropanoid biosynthesis'), ('PWY-6040', 'chlorogenic acid biosynthesis II'), ('PWY-6320', 'phaselate biosynthesis'), ('PWY-5868', 'simplecoumarins biosynthesis'), ('PWY-8157', 'avenanthramide biosynthesis'), ('PWY-6039', 'chlorogenic acid biosynthesis I')]
RXN-1106__cyto	FERULOYL-COA__cyto + NADPH__cyto + PROTON__cyto --> CO-A__cyto + CONIFERYL-ALDEHYDE__cyto + NADP__cyto	0.01144	[('PWY-361', 'phenylpropanoid biosynthesis'), ('PWY-6027', 'capsiconiate biosynthesis')]
CAFFEOYL-COA-O-METHYLTRANSFERASE-RXN__cyto	CAFFEOYL-COA__cyto + S-ADENOSYLMETHIONINE__cyto --> ADENOSYL-HOMO-CYS__cyto + FERULOYL-COA__cyto + PROTON__cyto	0.01144	[('PWY-5710', 'capsaicin biosynthesis'), ('PWY-361', 'phenylpropanoid biosynthesis'), ('PWY-7398', 'coumarins biosynthesis (engineered)'), ('PWY-6792', 'scopoletin biosynthesis'), ('PWY-7498', 'phenylpropanoids methylation (ice plant)'), ('PWY-1121', 'suberin monomers biosynthesis'), ('PWY-6039', 'chlorogenic acid biosynthesis I'), ('PWY-6432', 'curcuminoid biosynthesis')]
METHYLENETHFDEHYDROG-NADP-RXN__cyto	METHYLENE-THF__cyto + NADP__cyto <=> 5-10-METHENYL-THF__cyto + NADPH__cyto	0.0100655	[('CODH-PWY', 'reductive acetyl coenzyme A pathway I (homoacetogenic bacteria)'), ('1CMET2-PWY', 'folate transformations III (E. coli)'), ('PWY-3841', 'folate transformations II'), ('PWY-1722', 'formate assimilation into 5,10-methylenetetrahydrofolate'), ('PWY-5497', 'purine nucleobases degradation II (anaerobic)'), ('PWY-2201', 'folate transformations I'), ('PWY-8303', 'reductive glycine pathway…
METHENYLTHFCYCLOHYDRO-RXN__cyto	5-10-METHENYL-THF__cyto + WATER__cyto <=> 10-FORMYL-THF__cyto + PROTON__cyto	0.0100638	[('CODH-PWY', 'reductive acetyl coenzyme A pathway I (homoacetogenic bacteria)'), ('1CMET2-PWY', 'folate transformations III (E. coli)'), ('PWY-6613', 'tetrahydrofolate salvage from 5,10-methenyltetrahydrofolate'), ('PWY-3841', 'folate transformations II'), ('PWY-1722', 'formate assimilation into 5,10-methylenetetrahydrofolate'), ('PWY-5497', 'purine nucleobases degradation II (anaerobic)'), ('P1…
PHOSPHATIDATE-PHOSPHATASE-RXN__er	0.01 L-PHOSPHATIDATE__er + WATER__er --> 0.01 DIACYLGLYCEROL__er + Pi__er	0.0100387	[('PWYIO2-7', 'triacylglycerol biosynthesis (Chlamydomonas)'), ('TRIGLSYN-PWY', 'diacylglycerol and triacylglycerol biosynthesis')]
RXN-7710__chlo	11.0 1-4-alpha-D-Glucan__chlo --> Starch__chlo + 10.0 WATER__chlo	0.0099	[]
T_FORMATE__chlo	FORMATE__cyto <=> FORMATE__chlo	0.00970461	[]
RXN-5682__chlo	CPD-659__chlo + NADP__chlo --> CARBON-DIOXIDE__chlo + NADPH__chlo + TYR__chlo	0.00914064	[('PWY-3461', 'L-tyrosine biosynthesis II')]
TI1000069__chlo__cyto	PROTON__chlo + TYR__chlo --> PROTON__cyto + TYR__cyto	0.00913959	[('transporters', 'transport reactions')]
TYROSINE--TRNA-LIGASE-RXN__cyto	ATP__cyto + TYR-tRNAs__cyto + TYR__cyto --> AMP__cyto + Charged-TYR-tRNAs__cyto + PPI__cyto	0.00913768	[('TRNA-CHARGING-PWY', 'tRNA charging')]
UDPGLUCEPIM-RXN__cyto	CPD-12575__cyto <=> CPD-14553__cyto	0.00908579	[('COLANSYN-PWY', 'colanic acid building blocks biosynthesis'), ('PWY-6397', 'mycolyl-arabinogalactan-peptidoglycan complex biosynthesis'), ('PWY-6527', 'stachyose degradation'), ('PWY-7328', 'superpathway of UDP-glucose-derived O-antigen building blocks biosynthesis'), ('PWY-3821', 'D-galactose detoxification'), ('PWY-7344', 'UDP-&alpha;-D-galactose biosynthesis'), ('GALACTMETAB-PWY', 'UDP-galac…
GDPKIN-RXN__chlo	ATP__chlo + GDP__chlo --> ADP__chlo + GTP__chlo	0.00889679	[('PPGPPMET-PWY', 'ppGpp biosynthesis'), ('PWY-7221', 'guanosine ribonucleotides de novo biosynthesis')]
IMPCYCLOHYDROLASE-RXN__chlo	PHOSPHORIBOSYL-FORMAMIDO-CARBOXAMIDE__chlo --> IMP__chlo + WATER__chlo	0.00889404	[('PWY-6123', "inosine-5'-phosphate biosynthesis I"), ('PWY-6124', "inosine-5'-phosphate biosynthesis II"), ('PWY-7234', "inosine-5'-phosphate biosynthesis III")]
ADENYLOSUCCINATE-SYNTHASE-RXN__chlo	GTP__chlo + IMP__chlo + L-ASPARTATE__chlo --> ADENYLOSUCC__chlo + GDP__chlo + 2.0 PROTON__chlo + Pi__chlo	0.00889404	[('PWY-7219', 'adenosine ribonucleotides de novo biosynthesis')]
FORMATETHFLIG-RXN__chlo	ATP__chlo + FORMATE__chlo + THF__chlo <=> 10-FORMYL-THF__chlo + ADP__chlo + Pi__chlo	0.00889404	[('CODH-PWY', 'reductive acetyl coenzyme A pathway I (homoacetogenic bacteria)'), ('PWY-3841', 'folate transformations II'), ('PWY-1722', 'formate assimilation into 5,10-methylenetetrahydrofolate'), ('PWY-3742', 'tetrahydrofolate biosynthesis II'), ('PWY-2201', 'folate transformations I'), ('PWY-8303', 'reductive glycine pathway of autotrophic CO2 fixation'), ('PWY-2161', 'folate polyglutamylatio…
AMPSYN-RXN__chlo	ADENYLOSUCC__chlo --> AMP__chlo + FUM__chlo	0.00889404	[('PWY-7219', 'adenosine ribonucleotides de novo biosynthesis')]
AICARTRANSFORM-RXN__chlo	10-FORMYL-THF__chlo + AICAR__chlo --> PHOSPHORIBOSYL-FORMAMIDO-CARBOXAMIDE__chlo + THF__chlo	0.00889404	[('PWY-6123', "inosine-5'-phosphate biosynthesis I"), ('PWY-6124', "inosine-5'-phosphate biosynthesis II")]
e-Lipids_vvinif2023__cyto	0.00602795087 D-Galactosyl-12-diacyl-glycerols__cyto + 0.00214840583 Galactosyl-galactosyl-diacyl-glycerols__cyto + 0.00099661202 L-1-PHOSPHATIDYL-ETHANOLAMINE__cyto + 0.00179666042 L-1-PHOSPHATIDYL-GLYCEROL__cyto + 0.00067245447 L-1-phosphatidyl-inositols__cyto + 0.00092074536 L-PHOSPHATIDATE__cyto + 0.00259326033 PHOSPHATIDYLCHOLINE__cyto + 0.00063796963 SULFOQUINOVOSYLDIACYLGLYCEROL__chlo --> …	0.0088	[('biomass', 'biomass reactions')]
PRIBFAICARPISOM-RXN__chlo	PHOSPHORIBOSYL-FORMIMINO-AICAR-P__chlo --> PHOSPHORIBULOSYL-FORMIMINO-AICAR-P__chlo	0.00843963	[('HISTSYN-PWY', 'L-histidine biosynthesis')]
IMIDPHOSDEHYD-RXN__chlo	D-ERYTHRO-IMIDAZOLE-GLYCEROL-P__chlo --> IMIDAZOLE-ACETOL-P__chlo + WATER__chlo	0.00843963	[('HISTSYN-PWY', 'L-histidine biosynthesis')]
HISTCYCLOHYD-RXN__chlo	PHOSPHORIBOSYL-AMP__chlo + WATER__chlo --> PHOSPHORIBOSYL-FORMIMINO-AICAR-P__chlo	0.00843963	[('HISTSYN-PWY', 'L-histidine biosynthesis')]
RXN-17900__chlo	AMMONIUM__chlo + PHOSPHORIBULOSYL-FORMIMINO-AICAR-P__chlo --> AICAR__chlo + D-ERYTHRO-IMIDAZOLE-GLYCEROL-P__chlo + PROTON__chlo + WATER__chlo	0.00843963	[]
HISTPRATPHYD-RXN__chlo	PHOSPHORIBOSYL-ATP__chlo + WATER__chlo --> PHOSPHORIBOSYL-AMP__chlo + PPI__chlo + 2.0 PROTON__chlo	0.00843963	[('HISTSYN-PWY', 'L-histidine biosynthesis')]
HISTIDINE--TRNA-LIGASE-RXN__cyto	ATP__cyto + HIS-tRNAs__cyto + HIS__cyto --> AMP__cyto + Charged-HIS-tRNAs__cyto + PPI__cyto	0.00843963	[('TRNA-CHARGING-PWY', 'tRNA charging')]
RXN-8001__chlo	HISTIDINOL__chlo + 2.0 NAD__chlo + WATER__chlo --> HIS__chlo + 2.0 NADH__chlo + 3.0 PROTON__chlo	0.00843963	[]
ATPPHOSPHORIBOSYLTRANS-RXN__chlo	ATP__chlo + PROTON__chlo + PRPP__chlo --> PHOSPHORIBOSYL-ATP__chlo + PPI__chlo	0.00843963	[('HISTSYN-PWY', 'L-histidine biosynthesis')]
HISTIDPHOS-RXN__chlo	L-HISTIDINOL-P__chlo + WATER__chlo --> HISTIDINOL__chlo + Pi__chlo	0.00843963	[('HISTSYN-PWY', 'L-histidine biosynthesis')]
T_CYS__chlo	CYS__cyto <=> CYS__chlo	0.00842299	[]
CYSPH-RXN__chlo	CYS__chlo + O-PHOSPHO-L-HOMOSERINE__chlo --> L-CYSTATHIONINE__chlo + Pi__chlo	0.00842042	[('PWY-702', 'L-methionine biosynthesis II (plants)')]
CYSTATHIONINE-BETA-LYASE-RXN__chlo	L-CYSTATHIONINE__chlo + WATER__chlo --> AMMONIUM__chlo + HOMO-CYS__chlo + PYRUVATE__chlo	0.00842042	[('HOMOSER-METSYN-PWY', 'L-methionine biosynthesis I'), ('PWY-801', 'homocysteine and cysteine interconversion')]
METHIONINE--TRNA-LIGASE-RXN__cyto	ATP__cyto + MET-tRNAs__cyto + MET__cyto --> AMP__cyto + Charged-MET-tRNAs__cyto + PPI__cyto	0.00841519	[('TRNA-CHARGING-PWY', 'tRNA charging')]
GLYCOLATEDEHYDRO-RXN__mito	GLYCOLLATE__mito + NADP__mito --> GLYOX__mito + NADPH__mito + PROTON__mito	0.00803691	[('GLYCOLATEMET-PWY', 'glycolate and glyoxylate degradation I'), ('GLYOXDEG-PWY', 'glycolate and glyoxylate degradation II'), ('PWY-6649', 'glycolate and glyoxylate degradation III')]
ALANINE--GLYOXYLATE-AMINOTRANSFERASE-RXN__mito	GLYOX__mito + L-ALPHA-ALANINE__mito <=> GLY__mito + PYRUVATE__mito	0.00803691	[('GLYSYN-ALA-PWY', 'glycine biosynthesis III')]
GLYCOLALD-DEHYDROG-RXN__cyto	GLYCOLALDEHYDE__cyto + NAD__cyto + WATER__cyto --> GLYCOLLATE__cyto + NADH__cyto + 2.0 PROTON__cyto	0.00803691	[('PWY0-1280', 'ethylene glycol degradation'), ('DARABCATK12-PWY', 'D-arabinose degradation II')]
T_GLYCOLLATE__mito	GLYCOLLATE__cyto <=> GLYCOLLATE__mito	0.00803691	[('transporters', 'transport reactions')]
RXN-1882__cyto	GDP-MANNOSE__cyto <=> GDP-L-GALACTOSE__cyto	0.0080345	[('PWY4FS-12', 'VTC2 cycle'), ('PWY-5115', 'GDP-L-galactose biosynthesis'), ('PWY4FS-13', 'extended VTC2 cycle'), ('PWY-882', 'L-ascorbate biosynthesis I (L-galactose pathway)')]
RXN4FS-13__cyto	GDP-L-GALACTOSE__cyto + GLC-1-P__cyto --> CPDQT-4__cyto + GDP-D-GLUCOSE__cyto	0.0080345	[('PWY4FS-13', 'extended VTC2 cycle')]
RXNQT-4142__cyto	CPDQT-4__cyto + WATER__cyto --> L-Galactopyranose__cyto + Pi__cyto	0.0080345	[('PWY-882', 'L-ascorbate biosynthesis I (L-galactose pathway)')]
GALACTONOLACTONE-DEHYDROGENASE-RXN__mito	CPD-330__mito + 2.0 Cytochromes-C-Oxidized__mito --> ASCORBATE__mito + 2.0 Cytochromes-C-Reduced__mito + 3.0 PROTON__mito	0.0080345	[('PWY-8143', 'L-ascorbate biosynthesis VII (plants, D-galacturonate pathway)'), ('PWY-882', 'L-ascorbate biosynthesis I (L-galactose pathway)')]
RXN-1884__cyto	L-Galactopyranose__cyto + NAD__cyto --> CPD-330__cyto + NADH__cyto + PROTON__cyto	0.0080345	[('PWY-882', 'L-ascorbate biosynthesis I (L-galactose pathway)')]
MANNPGUANYLTRANGDP-RXN__cyto	GDP__cyto + MANNOSE-1P__cyto + PROTON__cyto --> GDP-MANNOSE__cyto + Pi__cyto	0.0080345	[]
PHOSMANMUT-RXN__cyto	CPD-15979__cyto --> MANNOSE-1P__cyto	0.0080345	[('PWY-7586', '&beta;-1,4-D-mannosyl-N-acetyl-D-glucosamine degradation'), ('PWY-5659', 'GDP-mannose biosynthesis'), ('PWY-7456', '&beta;-(1,4)-mannan degradation'), ('PWY-882', 'L-ascorbate biosynthesis I (L-galactose pathway)')]
T_CPD-330__mito	CPD-330__cyto <=> CPD-330__mito	0.0080345	[('transporters', 'transport reactions')]
RXN-12108__cyto	ASCORBATE__cyto + WATER__cyto --> CPD-13059__cyto	0.00803	[('PWY-7165', 'L-ascorbate biosynthesis VIII (engineered pathway)'), ('PWY-6704', 'L-ascorbate degradation IV')]
RXN-12110__cyto	CPD-13061__cyto + WATER__cyto --> 3.0 PROTON__cyto + TARTRATE__cyto	0.00803	[('PWY-6704', 'L-ascorbate degradation IV')]
RXN-12109__cyto	5-DEHYDROGLUCONATE__cyto --> CPD-13061__cyto + GLYCOLALDEHYDE__cyto	0.00803	[('PWY-6704', 'L-ascorbate degradation IV')]
RXN-12107__cyto	L-IDONATE__cyto + NAD__cyto --> 5-DEHYDROGLUCONATE__cyto + NADH__cyto + PROTON__cyto	0.00803	[('PWY-6704', 'L-ascorbate degradation IV')]
RXN0-7021__cyto	CPD-13059__cyto + NADPH__cyto + PROTON__cyto --> L-IDONATE__cyto + NADP__cyto	0.00803	[('KETOGLUCONMET-PWY', 'ketogluconate metabolism'), ('PWY-6704', 'L-ascorbate degradation IV')]
T_SER__chlo	SER__cyto <=> SER__chlo	0.00768266	[]
RXN-1381__er	0.01 ACYL-COA__er + GLYCEROL-3P__er --> 0.01 ACYL-SN-GLYCEROL-3P__er + CO-A__er	0.00764432	[('PWY-5667', 'CDP-diacylglycerol biosynthesis I'), ('PWYIO2-7', 'triacylglycerol biosynthesis (Chlamydomonas)'), ('TRIGLSYN-PWY', 'diacylglycerol and triacylglycerol biosynthesis')]
RXN-1623__er	0.01 ACYL-COA__er + 0.01 ACYL-SN-GLYCEROL-3P__er --> CO-A__er + 0.01 L-PHOSPHATIDATE__er	0.00764432	[('PWY-5667', 'CDP-diacylglycerol biosynthesis I'), ('PWYIO2-7', 'triacylglycerol biosynthesis (Chlamydomonas)'), ('TRIGLSYN-PWY', 'diacylglycerol and triacylglycerol biosynthesis')]
T_GLYCEROL-3P__er	GLYCEROL-3P__cyto <=> GLYCEROL-3P__er	0.00764432	[('transporters', 'transport reactions')]
2.4.1.46-RXN__cyto	CPD-14553__cyto + 0.01 DIACYLGLYCEROL__cyto --> 0.01 D-Galactosyl-12-diacyl-glycerols__cyto + PROTON__cyto + UDP__cyto	0.00719519	[('PWY-401', 'galactolipid biosynthesis I')]
CYSTEINE--TRNA-LIGASE-RXN__cyto	ATP__cyto + CYS-tRNAs__cyto + CYS__cyto --> AMP__cyto + Charged-CYS-tRNAs__cyto + PPI__cyto	0.00672383	[('TRNA-CHARGING-PWY', 'tRNA charging')]
RXN-1381__cyto	0.01 ACYL-COA__cyto + GLYCEROL-3P__cyto --> 0.01 ACYL-SN-GLYCEROL-3P__cyto + CO-A__cyto	0.00625445	[('PWY-5667', 'CDP-diacylglycerol biosynthesis I'), ('PWYIO2-7', 'triacylglycerol biosynthesis (Chlamydomonas)'), ('TRIGLSYN-PWY', 'diacylglycerol and triacylglycerol biosynthesis')]
RXN-1623__cyto	0.01 ACYL-COA__cyto + 0.01 ACYL-SN-GLYCEROL-3P__cyto --> CO-A__cyto + 0.01 L-PHOSPHATIDATE__cyto	0.00625445	[('PWY-5667', 'CDP-diacylglycerol biosynthesis I'), ('PWYIO2-7', 'triacylglycerol biosynthesis (Chlamydomonas)'), ('TRIGLSYN-PWY', 'diacylglycerol and triacylglycerol biosynthesis')]
RXN-1143__cyto	5-HYDROXY-CONIFERALDEHYDE__cyto + S-ADENOSYLMETHIONINE__cyto --> ADENOSYL-HOMO-CYS__cyto + PROTON__cyto + SINAPALDEHYDE__cyto	0.00616	[('PWY-361', 'phenylpropanoid biosynthesis'), ('PWY-5168', 'ferulate and sinapate biosynthesis')]
RXN-1125__cyto	NADPH__cyto + PROTON__cyto + SINAPALDEHYDE__cyto --> NADP__cyto + SINAPYL-ALCOHOL__cyto	0.00616	[('PWY-361', 'phenylpropanoid biosynthesis')]
RXN-1142__cyto	CONIFERYL-ALDEHYDE__cyto + OXYGEN-MOLECULE__cyto + Red-NADPH-Hemoprotein-Reductases__cyto --> 5-HYDROXY-CONIFERALDEHYDE__cyto + Ox-NADPH-Hemoprotein-Reductases__cyto + WATER__cyto	0.00616	[('PWY-361', 'phenylpropanoid biosynthesis'), ('PWY-5168', 'ferulate and sinapate biosynthesis')]
T_CMP__mito	CMP__cyto <=> CMP__mito	0.00536653	[]
RXN-2602__cyto	CONIFERYL-ALDEHYDE__cyto + NADPH__cyto + PROTON__cyto --> CONIFERYL-ALCOHOL__cyto + NADP__cyto	0.00528	[('PWY-361', 'phenylpropanoid biosynthesis'), ('PWY-6027', 'capsiconiate biosynthesis')]
TR2000367__mito__cyto	CYTIDINE__mito + PROTON__cyto <=> CYTIDINE__cyto + PROTON__mito	0.0052331	[('transporters', 'transport reactions')]
CYTIDEAM2-RXN__cyto	CYTIDINE__cyto + PROTON__cyto + WATER__cyto --> AMMONIUM__cyto + URIDINE__cyto	0.0052331	[('PWY0-1295', 'pyrimidine ribonucleosides degradation'), ('PWY-6556', 'pyrimidine ribonucleosides salvage II'), ('PWY-7193', 'pyrimidine ribonucleosides salvage I')]
RXN-14026__mito	CMP__mito + WATER__mito --> CYTIDINE__mito + Pi__mito	0.0052331	[('PWY-7185', 'UTP and CTP dephosphorylation I')]
ANTHRANSYN-RXN__chlo	CHORISMATE__chlo + GLN__chlo --> ANTHRANILATE__chlo + GLT__chlo + PROTON__chlo + PYRUVATE__chlo	0.00452358	[('TRPSYN-PWY', 'L-tryptophan biosynthesis'), ('PWY-6661', '4-hydroxy-2(1H)-quinolone biosynthesis'), ('PWY-5958', 'acridone alkaloid biosynthesis')]
PRTRANS-RXN__chlo	ANTHRANILATE__chlo + PRPP__chlo --> N-5-PHOSPHORIBOSYL-ANTHRANILATE__chlo + PPI__chlo	0.00452358	[('TRPSYN-PWY', 'L-tryptophan biosynthesis')]
TRYPTOPHAN--TRNA-LIGASE-RXN__cyto	ATP__cyto + TRP-tRNAs__cyto + TRP__cyto --> AMP__cyto + Charged-TRP-tRNAs__cyto + PPI__cyto	0.00452358	[('TRNA-CHARGING-PWY', 'tRNA charging')]
TRYPSYN-RXN__chlo	INDOLE-3-GLYCEROL-P__chlo + SER__chlo --> GAP__chlo + TRP__chlo + WATER__chlo	0.00452358	[]
IGPSYN-RXN__chlo	CARBOXYPHENYLAMINO-DEOXYRIBULOSE-P__chlo + PROTON__chlo --> CARBON-DIOXIDE__chlo + INDOLE-3-GLYCEROL-P__chlo + WATER__chlo	0.00452358	[('TRPSYN-PWY', 'L-tryptophan biosynthesis')]
TI1000065__chlo__cyto	PROTON__chlo + TRP__chlo --> PROTON__cyto + TRP__cyto	0.00452358	[('transporters', 'transport reactions')]
PRAISOM-RXN__chlo	N-5-PHOSPHORIBOSYL-ANTHRANILATE__chlo --> CARBOXYPHENYLAMINO-DEOXYRIBULOSE-P__chlo	0.00452358	[('TRPSYN-PWY', 'L-tryptophan biosynthesis')]
SUCROSE-PHOSPHATASE-RXN__chlo	SUCROSE-6P__chlo + WATER__chlo --> Pi__chlo + SUCROSE__chlo	0.00451	[('SUCSYN-PWY', 'sucrose biosynthesis I (from photosynthesis)'), ('PWY-7238', 'sucrose biosynthesis II'), ('PWY-7347', 'sucrose biosynthesis III')]
SUCROSE-PHOSPHATE-SYNTHASE-RXN__chlo	CPD-12575__chlo + FRUCTOSE-6P__chlo --> PROTON__chlo + SUCROSE-6P__chlo + UDP__chlo	0.00451	[('SUCSYN-PWY', 'sucrose biosynthesis I (from photosynthesis)'), ('PWY-7238', 'sucrose biosynthesis II'), ('PWY-7347', 'sucrose biosynthesis III')]
SUCROSE-SYNTHASE-RXN__cyto	PROTON__cyto + SUCROSE__cyto + UDP__cyto <=> BETA-D-FRUCTOSE__cyto + CPD-12575__cyto	0.0044	[('PWY-3801', 'sucrose degradation II (sucrose synthase)'), ('PWYQT-4438', 'UDP-glucose biosynthesis (from sucrose)')]
RXN-1102__cyto	COUMARALDEHYDE__cyto + NADPH__cyto + PROTON__cyto --> COUMARYL-ALCOHOL__cyto + NADP__cyto	0.0044	[('PWY-361', 'phenylpropanoid biosynthesis')]
RXN-1101__cyto	NADPH__cyto + P-COUMAROYL-COA__cyto + PROTON__cyto --> CO-A__cyto + COUMARALDEHYDE__cyto + NADP__cyto	0.0044	[('PWY-361', 'phenylpropanoid biosynthesis')]
TI3000590__chlo__cyto	ATP__chlo + PALMITATE__chlo + WATER__chlo --> ADP__chlo + PALMITATE__cyto + PROTON__chlo + Pi__chlo	0.00361368	[('transporters', 'transport reactions')]
RXN-9549__chlo	Palmitoyl-ACPs__chlo + WATER__chlo --> ACP__chlo + PALMITATE__chlo	0.00361368	[('PWY-7746', 'mycobacterial sulfolipid biosynthesis'), ('PWY-5971', 'palmitate biosynthesis II (bacteria and plants)'), ('PWY-8279', 'palmitate biosynthesis III'), ('PWY-5994', 'palmitate biosynthesis I (type I fatty acid synthase)')]
RXN-5641__chlo	PROTON__chlo + SER__chlo --> CARBON-DIOXIDE__chlo + ETHANOL-AMINE__chlo	0.00315909	[('PWY4FS-6', 'phosphatidylethanolamine biosynthesis II'), ('PWY-7782', 'plasmalogen biosynthesis I (aerobic)'), ('PWY-3385', 'choline biosynthesis I')]
RXN-14325__chlo	AMMONIUM__chlo + ATP__chlo + UTP__chlo --> ADP__chlo + CTP__chlo + 2.0 PROTON__chlo + Pi__chlo	0.00308446	[]
CDPDIGLYSYN-RXN__chlo	CTP__chlo + 0.01 L-PHOSPHATIDATE__chlo + PROTON__chlo --> 0.01 CDPDIACYLGLYCEROL__chlo + PPI__chlo	0.00304984	[('PWY-5667', 'CDP-diacylglycerol biosynthesis I'), ('PWY-5981', 'CDP-diacylglycerol biosynthesis III'), ('PWY-7817', 'type I lipoteichoic acid biosynthesis (S. aureus)'), ('PWY0-1319', 'CDP-diacylglycerol biosynthesis II')]
T_L-PHOSPHATIDATE__chlo	0.01 L-PHOSPHATIDATE__cyto <=> 0.01 L-PHOSPHATIDATE__chlo	0.00304984	[('transporters', 'transport reactions')]
RXN-9548__chlo	Stearoyl-ACPs__chlo + WATER__chlo --> ACP__chlo + STEARIC_ACID__chlo	0.00277975	[('PWY-8280', 'stearate biosynthesis IV'), ('PWY-5989', 'stearate biosynthesis II (bacteria and plants)')]
RXN-14325__cyto	AMMONIUM__cyto + ATP__cyto + UTP__cyto --> ADP__cyto + CTP__cyto + 2.0 PROTON__cyto + Pi__cyto	0.00245718	[]
T_L-PHOSPHATIDATE__er	0.01 L-PHOSPHATIDATE__cyto <=> 0.01 L-PHOSPHATIDATE__er	0.00239435	[]
ETHANOLAMINE-KINASE-RXN__chlo	ATP__chlo + ETHANOL-AMINE__chlo --> ADP__chlo + PHOSPHORYL-ETHANOLAMINE__chlo + PROTON__chlo	0.00228207	[('PWY4FS-6', 'phosphatidylethanolamine biosynthesis II'), ('PWY-7782', 'plasmalogen biosynthesis I (aerobic)'), ('PWY-3385', 'choline biosynthesis I')]
RXN-5642__cyto	CPD-406__cyto + S-ADENOSYLMETHIONINE__cyto --> ADENOSYL-HOMO-CYS__cyto + CPD-5441__cyto + PROTON__cyto	0.00228207	[('PWY4FS-4', 'phosphatidylcholine biosynthesis IV'), ('PWY4FS-2', 'phosphatidylcholine biosynthesis II'), ('PWY-3385', 'choline biosynthesis I')]
2.1.1.103-RXN__cyto	PHOSPHORYL-ETHANOLAMINE__cyto + S-ADENOSYLMETHIONINE__cyto --> ADENOSYL-HOMO-CYS__cyto + CPD-406__cyto + PROTON__cyto	0.00228207	[('PWY4FS-3', 'phosphatidylcholine biosynthesis III'), ('PWY4FS-4', 'phosphatidylcholine biosynthesis IV'), ('PWY4FS-2', 'phosphatidylcholine biosynthesis II'), ('PWY-3385', 'choline biosynthesis I')]
RXN-5781__cyto	CDP-CHOLINE__cyto + 0.01 DIACYLGLYCEROL__cyto <=> CMP__cyto + 0.01 PHOSPHATIDYLCHOLINE__cyto + PROTON__cyto	0.00228207	[('PWY-3561', 'choline biosynthesis III'), ('PWY-6804', 'diacylglycerol biosynthesis (PUFA enrichment in oilseed)'), ('PWY3O-450', 'phosphatidylcholine biosynthesis I'), ('PWY4FS-2', 'phosphatidylcholine biosynthesis II'), ('PWY-7367', 'phosphatidylcholine resynthesis via glycerophosphocholine')]
RXN-5643__cyto	CPD-5441__cyto + S-ADENOSYLMETHIONINE__cyto --> ADENOSYL-HOMO-CYS__cyto + PHOSPHORYL-CHOLINE__cyto + PROTON__cyto	0.00228207	[('PWY4FS-2', 'phosphatidylcholine biosynthesis II'), ('PWY-3385', 'choline biosynthesis I')]
2.7.7.15-RXN__cyto	CTP__cyto + PHOSPHORYL-CHOLINE__cyto + PROTON__cyto --> CDP-CHOLINE__cyto + PPI__cyto	0.00228207	[('PWY-3561', 'choline biosynthesis III'), ('PWY-7782', 'plasmalogen biosynthesis I (aerobic)'), ('PWY3O-450', 'phosphatidylcholine biosynthesis I'), ('PWY-7818', 'type IV lipoteichoic acid biosynthesis (S. pneumoniae)'), ('PWY-7886', 'cell-surface glycoconjugate-linked phosphocholine biosynthesis'), ('PWY4FS-2', 'phosphatidylcholine biosynthesis II')]
CELLULOSE-SYNTHASE-GDP-FORMING-RXN__cyto	4.0 GDP-D-GLUCOSE__cyto + WATER__cyto --> CELLULOSE__cyto + 4.0 GDP__cyto + 4.0 PROTON__cyto	0.00200862	[]
RXN-1225__cyto	CPD-14553__cyto + 0.01 D-Galactosyl-12-diacyl-glycerols__cyto --> 0.01 Galactosyl-galactosyl-diacyl-glycerols__cyto + PROTON__cyto + UDP__cyto	0.0018906	[('PWY-7666', 'galactolipid biosynthesis II'), ('PWY-401', 'galactolipid biosynthesis I')]
PGPPHOSPHA-RXN__chlo	0.01 L-1-PHOSPHATIDYL-GLYCEROL-P__chlo + WATER__chlo --> 0.01 L-1-PHOSPHATIDYL-GLYCEROL__chlo + Pi__chlo	0.00158106	[('PWY-5269', 'cardiolipin biosynthesis II'), ('PWY4FS-8', 'phosphatidylglycerol biosynthesis II (non-plastidic)'), ('PWY4FS-7', 'phosphatidylglycerol biosynthesis I (plastidic)'), ('PWY0-1545', 'cardiolipin biosynthesis III'), ('PWY-5668', 'cardiolipin biosynthesis I'), ('PWY-7817', 'type I lipoteichoic acid biosynthesis (S. aureus)')]
1.1.1.8-RXN__chlo	DIHYDROXY-ACETONE-PHOSPHATE__chlo + NADH__chlo + PROTON__chlo --> GLYCEROL-3P__chlo + NAD__chlo	0.00158106	[('PWY-7385', '1,3-propanediol biosynthesis (engineered)'), ('PWY-7411', 'phosphatidate biosynthesis (yeast)'), ('PWY-6118', 'glycerol-3-phosphate shuttle')]
PHOSPHAGLYPSYN-RXN__chlo	0.01 CDPDIACYLGLYCEROL__chlo + GLYCEROL-3P__chlo --> CMP__chlo + 0.01 L-1-PHOSPHATIDYL-GLYCEROL-P__chlo + PROTON__chlo	0.00158106	[('PWY-5269', 'cardiolipin biosynthesis II'), ('PWY4FS-8', 'phosphatidylglycerol biosynthesis II (non-plastidic)'), ('PWY4FS-7', 'phosphatidylglycerol biosynthesis I (plastidic)'), ('PWY0-1545', 'cardiolipin biosynthesis III'), ('PWY-5668', 'cardiolipin biosynthesis I'), ('PWY-7817', 'type I lipoteichoic acid biosynthesis (S. aureus)')]
e-Cofactor_vvinif2023__cyto	0.00126732 10-FORMYL-THF__cyto + 0.00131455 5-10-METHENYL-THF__cyto + 0.001305909 5-METHYL-THF__cyto + 0.003406768 ASCORBATE__cyto + 0.002455896 BIOTIN__cyto + 0.000671525 CHLOROPHYLL-A__chlo + 0.000661177 CHLOROPHYLL-B__chlo + 0.000781728 CO-A__cyto + 0.000798704 CPD-12829__chlo + 0.000752596 CPD-9957__mito + 0.000693354 CPD-9958__mito + 0.000763796 FAD__cyto + 0.001314809 FMN__cyto + 0.00195236…	0.00132	[('biomass', 'biomass reactions')]
RXN-12199__er	UTP__er + 2.0 WATER__er --> 2.0 PROTON__er + 2.0 Pi__er + UMP__er	0.00103632	[('PWY-7185', 'UTP and CTP dephosphorylation I'), ('PWY-7177', 'UTP and CTP dephosphorylation II'), ('PWY-5687', 'pyrimidine ribonucleotides interconversion')]
T_UTP__er	UTP__cyto <=> UTP__er	0.00103632	[('transporters', 'transport reactions')]
PHOSPHASERSYN-RXN__chlo	0.01 CDPDIACYLGLYCEROL__chlo + SER__chlo --> CMP__chlo + 0.01 L-1-PHOSPHATIDYL-SERINE__chlo + 2.0 PROTON__chlo	0.000877019	[('PHOSLIPSYN2-PWY', 'superpathway of phospholipid biosynthesis II (plants)'), ('PWY-5669', 'phosphatidylserine and phosphatidylethanolamine biosynthesis I')]
AIRS-RXN__chlo	5-PHOSPHORIBOSYL-N-FORMYLGLYCINEAMIDINE__chlo + ATP__chlo --> 5-PHOSPHORIBOSYL-5-AMINOIMIDAZOLE__chlo + ADP__chlo + PROTON__chlo + Pi__chlo	0.000818795	[('PWY-6277', 'superpathway of 5-aminoimidazole ribonucleotide biosynthesis'), ('PWY-6121', '5-aminoimidazole ribonucleotide biosynthesis I'), ('PWY-6122', '5-aminoimidazole ribonucleotide biosynthesis II')]
GARTRANSFORMYL2-RXN__chlo	5-PHOSPHO-RIBOSYL-GLYCINEAMIDE__chlo + ATP__chlo + FORMATE__chlo --> 5-P-RIBOSYL-N-FORMYLGLYCINEAMIDE__chlo + ADP__chlo + PROTON__chlo + Pi__chlo	0.000818795	[('PWY-6277', 'superpathway of 5-aminoimidazole ribonucleotide biosynthesis'), ('PWY-6122', '5-aminoimidazole ribonucleotide biosynthesis II')]
GLYRIBONUCSYN-RXN__chlo	5-P-BETA-D-RIBOSYL-AMINE__chlo + ATP__chlo + GLY__chlo --> 5-PHOSPHO-RIBOSYL-GLYCINEAMIDE__chlo + ADP__chlo + PROTON__chlo + Pi__chlo	0.000818795	[('PWY-6277', 'superpathway of 5-aminoimidazole ribonucleotide biosynthesis'), ('PWY-6121', '5-aminoimidazole ribonucleotide biosynthesis I'), ('PWY-6122', '5-aminoimidazole ribonucleotide biosynthesis II')]
SAICARSYN-RXN__chlo	ATP__chlo + L-ASPARTATE__chlo + PHOSPHORIBOSYL-CARBOXY-AMINOIMIDAZOLE__chlo --> ADP__chlo + P-RIBOSYL-4-SUCCCARB-AMINOIMIDAZOLE__chlo + PROTON__chlo + Pi__chlo	0.000818795	[('PWY-6123', "inosine-5'-phosphate biosynthesis I"), ('PWY-6124', "inosine-5'-phosphate biosynthesis II"), ('PWY-7234', "inosine-5'-phosphate biosynthesis III")]
FGAMSYN-RXN__chlo	5-P-RIBOSYL-N-FORMYLGLYCINEAMIDE__chlo + ATP__chlo + GLN__chlo + WATER__chlo --> 5-PHOSPHORIBOSYL-N-FORMYLGLYCINEAMIDINE__chlo + ADP__chlo + GLT__chlo + PROTON__chlo + Pi__chlo	0.000818795	[('PWY-6277', 'superpathway of 5-aminoimidazole ribonucleotide biosynthesis'), ('PWY-6121', '5-aminoimidazole ribonucleotide biosynthesis I'), ('PWY-6122', '5-aminoimidazole ribonucleotide biosynthesis II')]
PRPPAMIDOTRANS-RXN__chlo	GLN__chlo + PRPP__chlo + WATER__chlo --> 5-P-BETA-D-RIBOSYL-AMINE__chlo + GLT__chlo + PPI__chlo	0.000818795	[('PWY-6277', 'superpathway of 5-aminoimidazole ribonucleotide biosynthesis'), ('PWY-6121', '5-aminoimidazole ribonucleotide biosynthesis I'), ('PWY-6122', '5-aminoimidazole ribonucleotide biosynthesis II'), ('PWY-7282', '4-amino-2-methyl-5-diphosphomethylpyrimidine biosynthesis II')]
T_PHOSPHORIBOSYL-CARBOXY-AMINOIMIDAZOLE__chlo	PHOSPHORIBOSYL-CARBOXY-AMINOIMIDAZOLE__cyto <=> PHOSPHORIBOSYL-CARBOXY-AMINOIMIDAZOLE__chlo	0.000818795	[('transporters', 'transport reactions')]
TR2900056__mito__cyto	FUM__cyto + SUC__mito <=> FUM__mito + SUC__cyto	0.00066	[('transporters', 'transport reactions')]
SUCCCOASYN-RXN__mito	ADP__mito + Pi__mito + SUC-COA__mito <=> ATP__mito + CO-A__mito + SUC__mito	0.00066	[('PWY-6969', 'TCA cycle V (2-oxoglutarate synthase)'), ('PWY-5690', 'TCA cycle II (plants and fungi)'), ('TCA', 'TCA cycle I (prokaryotic)'), ('P23-PWY', 'reductive TCA cycle I'), ('PWY-5392', 'reductive TCA cycle II'), ('PWY-6728', 'methylaspartate cycle'), ('PWY-7384', 'anaerobic energy metabolism (invertebrates, mitochondrial)'), ('PWY-5913', 'partial TCA cycle (obligate autotrophs)'), ('P42-…
2OXOGLUTARATEDEH-RXN__mito	2-KETOGLUTARATE__mito + CO-A__mito + NAD__mito --> CARBON-DIOXIDE__mito + NADH__mito + SUC-COA__mito	0.00066	[('PWY-5690', 'TCA cycle II (plants and fungi)'), ('TCA', 'TCA cycle I (prokaryotic)'), ('TCA-1', 'TCA cycle VIII (Chlamydia)'), ('PWY66-398', 'TCA cycle III (animals)'), ('PWYQT-4481', 'TCA cycle variation V (plant)'), ('PWY-7254', 'TCA cycle VII (acetate-producers)')]
MYO-INOSITOL-1-PHOSPHATE-SYNTHASE-RXN__cyto	GLC-6-P__cyto --> 1-L-MYO-INOSITOL-1-P__cyto	0.00059176	[('PWY-6372', '1D-myo-inositol hexakisphosphate biosynthesis IV (Dictyostelium)'), ('PWY-2301', 'myo-inositol biosynthesis'), ('PWY-4661', '1D-myo-inositol hexakisphosphate biosynthesis III (Spirodela polyrrhiza)'), ('PWY1G-0', 'mycothiol biosynthesis'), ('PWY-6664', 'di-myo-inositol phosphate biosynthesis'), ('PWY-6580', 'phosphatidylinositol biosynthesis I (bacteria)')]
MYO-INOSITOL-1OR-4-MONOPHOSPHATASE-RXN__cyto	1-L-MYO-INOSITOL-1-P__cyto + WATER__cyto --> MYO-INOSITOL__cyto + Pi__cyto	0.00059176	[('PWY-2301', 'myo-inositol biosynthesis')]
2.7.8.11-RXN__er	0.01 CDPDIACYLGLYCEROL__er + MYO-INOSITOL__er --> CMP__er + 0.01 L-1-phosphatidyl-inositols__er + PROTON__er	0.00059176	[('PHOSLIPSYN2-PWY', 'superpathway of phospholipid biosynthesis II (plants)'), ('PWY-6352', '3-phosphoinositide biosynthesis'), ('PWY-6351', 'D-myo-inositol (1,4,5)-trisphosphate biosynthesis'), ('PWY-7625', 'phosphatidylinositol biosynthesis II (eukaryotes)')]
T_MYO-INOSITOL__er	MYO-INOSITOL__cyto <=> MYO-INOSITOL__er	0.00059176	[('transporters', 'transport reactions')]
T_CDPDIACYLGLYCEROL__er	0.01 CDPDIACYLGLYCEROL__cyto <=> 0.01 CDPDIACYLGLYCEROL__er	0.00059176	[('transporters', 'transport reactions')]
RXN-1223__chlo	CPD-12575__chlo + PROTON__chlo + SO3__chlo --> UDP-SULFOQUINOVOSE__chlo + WATER__chlo	0.000561413	[('PWYQT-4427', 'sulfoquinovosyl diacylglycerol biosynthesis')]
RXN-1224__chlo	0.01 DIACYLGLYCEROL__chlo + UDP-SULFOQUINOVOSE__chlo --> PROTON__chlo + 0.01 SULFOQUINOVOSYLDIACYLGLYCEROL__chlo + UDP__chlo	0.000561413	[('PWYQT-4427', 'sulfoquinovosyl diacylglycerol biosynthesis')]
T_DIACYLGLYCEROL__chlo	0.01 DIACYLGLYCEROL__cyto <=> 0.01 DIACYLGLYCEROL__chlo	0.000561413	[('transporters', 'transport reactions')]
AICARSYN-RXN__chlo	P-RIBOSYL-4-SUCCCARB-AMINOIMIDAZOLE__chlo --> AICAR__chlo + FUM__chlo	0.000454415	[('PWY-6123', "inosine-5'-phosphate biosynthesis I"), ('PWY-6124', "inosine-5'-phosphate biosynthesis II"), ('PWY-7234', "inosine-5'-phosphate biosynthesis III")]
e-RNA_vvinif2023__cyto	0.573793601670821 ATP__cyto + 0.3979714310424 CTP__cyto + 0.457566422633817 GTP__cyto + 0.589619281478055 UTP__cyto --> 2.01895073682509 PPI__cyto + e-RNA__cyto	0.00044	[('biomass', 'biomass reactions')]
TR2000137__mito__cyto	CIT__mito + PROTON__cyto <=> CIT__cyto + PROTON__mito	0.00044	[('transporters', 'transport reactions')]
AICARSYN-RXN__cyto	P-RIBOSYL-4-SUCCCARB-AMINOIMIDAZOLE__cyto --> AICAR__cyto + FUM__cyto	0.00036438	[('PWY-6123', "inosine-5'-phosphate biosynthesis I"), ('PWY-6124', "inosine-5'-phosphate biosynthesis II"), ('PWY-7234', "inosine-5'-phosphate biosynthesis III")]
IMPCYCLOHYDROLASE-RXN__cyto	PHOSPHORIBOSYL-FORMAMIDO-CARBOXAMIDE__cyto --> IMP__cyto + WATER__cyto	0.00036438	[('PWY-6123', "inosine-5'-phosphate biosynthesis I"), ('PWY-6124', "inosine-5'-phosphate biosynthesis II"), ('PWY-7234', "inosine-5'-phosphate biosynthesis III")]
IMP-DEHYDROG-RXN__cyto	IMP__cyto + NAD__cyto + WATER__cyto <=> NADH__cyto + PROTON__cyto + XANTHOSINE-5-PHOSPHATE__cyto	0.00036438	[('PWY-6596', 'adenosine nucleotides degradation I'), ('PWY-5695', "inosine 5'-phosphate degradation"), ('PWY-7221', 'guanosine ribonucleotides de novo biosynthesis')]
AICARTRANSFORM-RXN__cyto	10-FORMYL-THF__cyto + AICAR__cyto --> PHOSPHORIBOSYL-FORMAMIDO-CARBOXAMIDE__cyto + THF__cyto	0.00036438	[('PWY-6123', "inosine-5'-phosphate biosynthesis I"), ('PWY-6124', "inosine-5'-phosphate biosynthesis II")]
RXN-9944__chlo	Ox-Thioredoxin__chlo + 2.0 PROTON__chlo + 2.0 Reduced-ferredoxins__chlo --> 2.0 Oxidized-ferredoxins__chlo + Red-Thioredoxin__chlo	0.000345817	[]
THIOREDOXIN-REDUCT-NADPH-RXN__cyto	NADPH__cyto + Ox-Thioredoxin__cyto + PROTON__cyto --> NADP__cyto + Red-Thioredoxin__cyto	0.000331152	[('THIOREDOX-PWY', 'thioredoxin pathway')]
e-DNA_vvinif2023__cyto	0.583091164167325 DATP__cyto + 0.404325496493377 DCTP__cyto + 0.464839976168692 DGTP__cyto + 0.59916613912597 TTP__cyto --> 2.05142277595537 PPI__cyto + e-DNA__cyto	0.00033	[('biomass', 'biomass reactions')]
RXN-16228__er	CPD-18__er + 2.0 FERROCYTOCHROME-B5__er + OXYGEN-MOLECULE__er + 2.0 PROTON__er --> 2.0 FERRICYTOCHROME-B5__er + LINOLENOYL-COA__er + 2.0 WATER__er	0.000277975	[]
R08178__er	LINOLENOYL-COA__er + WATER__er --> CO-A__er + LINOLENIC_ACID__er + PROTON__er	0.000277975	[]
GUANYL-KIN-RXN__cyto	ATP__cyto + GMP__cyto <=> ADP__cyto + GDP__cyto	0.000208239	[('PWY-7221', 'guanosine ribonucleotides de novo biosynthesis')]
GMP-SYN-NH3-RXN__cyto	AMMONIUM__cyto + ATP__cyto + XANTHOSINE-5-PHOSPHATE__cyto --> AMP__cyto + GMP__cyto + PPI__cyto + 2.0 PROTON__cyto	0.000208239	[]
DIHYDROFOLATEREDUCT-RXN__mito	DIHYDROFOLATE__mito + NADPH__mito + PROTON__mito --> NADP__mito + THF__mito	0.000204635	[('1CMET2-PWY', 'folate transformations III (E. coli)'), ('PWY-3841', 'folate transformations II'), ('PWY-3742', 'tetrahydrofolate biosynthesis II'), ('PWY-6614', 'tetrahydrofolate biosynthesis'), ('PWY66-385', 'dTMP de novo biosynthesis (mitochondrial)')]
DTDPKIN-RXN__mito	ATP__mito + TDP__mito --> ADP__mito + TTP__mito	0.000197725	[('PWY-7184', 'pyrimidine deoxyribonucleotides de novo biosynthesis I'), ('PWY-7210', 'pyrimidine deoxyribonucleotides biosynthesis from CTP'), ('PWY-7197', 'pyrimidine deoxyribonucleotide phosphorylation'), ('PWY-7198', 'pyrimidine deoxyribonucleotides de novo biosynthesis IV'), ('PWY-7187', 'pyrimidine deoxyribonucleotides de novo biosynthesis II'), ('PWY0-166', 'superpathway of pyrimidine deox…
DTMPKI-RXN__mito	ATP__mito + TMP__mito --> ADP__mito + TDP__mito	0.000197725	[('PWY-7184', 'pyrimidine deoxyribonucleotides de novo biosynthesis I'), ('PWY-7210', 'pyrimidine deoxyribonucleotides biosynthesis from CTP'), ('PWY-7197', 'pyrimidine deoxyribonucleotide phosphorylation'), ('PWY-7198', 'pyrimidine deoxyribonucleotides de novo biosynthesis IV'), ('PWY-7187', 'pyrimidine deoxyribonucleotides de novo biosynthesis II'), ('PWY0-166', 'superpathway of pyrimidine deox…
TR2000357__mito__cyto	PROTON__cyto + TTP__mito <=> PROTON__mito + TTP__cyto	0.000197725	[('transporters', 'transport reactions')]
RXN-14199__er	DUTP__er + 2.0 WATER__er --> DUMP__er + 2.0 PROTON__er + 2.0 Pi__er	0.000197725	[]
UDPREDUCT-RXN__cyto	Red-Thioredoxin__cyto + UDP__cyto --> DUDP__cyto + Ox-Thioredoxin__cyto + WATER__cyto	0.000197725	[('PWY-7184', 'pyrimidine deoxyribonucleotides de novo biosynthesis I'), ('PWY0-166', 'superpathway of pyrimidine deoxyribonucleotides de novo biosynthesis (E. coli)'), ('PWY-6545', 'pyrimidine deoxyribonucleotides de novo biosynthesis III')]
THYMIDYLATESYN-RXN__mito	DUMP__mito + METHYLENE-THF__mito --> DIHYDROFOLATE__mito + TMP__mito	0.000197725	[('1CMET2-PWY', 'folate transformations III (E. coli)'), ('PWY-7184', 'pyrimidine deoxyribonucleotides de novo biosynthesis I'), ('PWY-7210', 'pyrimidine deoxyribonucleotides biosynthesis from CTP'), ('PWY-3841', 'folate transformations II'), ('PWY-7198', 'pyrimidine deoxyribonucleotides de novo biosynthesis IV'), ('PWY-7187', 'pyrimidine deoxyribonucleotides de novo biosynthesis II'), ('PWY0-166…
DUDPKIN-RXN__cyto	ATP__cyto + DUDP__cyto --> ADP__cyto + DUTP__cyto	0.000197725	[('PWY-7184', 'pyrimidine deoxyribonucleotides de novo biosynthesis I'), ('PWY0-166', 'superpathway of pyrimidine deoxyribonucleotides de novo biosynthesis (E. coli)'), ('PWY-6545', 'pyrimidine deoxyribonucleotides de novo biosynthesis III')]
T_DUTP__er	DUTP__cyto <=> DUTP__er	0.000197725	[('transporters', 'transport reactions')]
T_DUMP__mito	DUMP__cyto <=> DUMP__mito	0.000197725	[]
DADPKIN-RXN__chlo	ATP__chlo + DADP__chlo --> ADP__chlo + DATP__chlo	0.00019242	[('PWY-7220', 'adenosine deoxyribonucleotides de novo biosynthesis II'), ('PWY-7224', 'purine deoxyribonucleosides salvage'), ('PWY-7227', 'adenosine deoxyribonucleotides de novo biosynthesis')]
ADPREDUCT-RXN__chlo	ADP__chlo + Red-Thioredoxin__chlo --> DADP__chlo + Ox-Thioredoxin__chlo + WATER__chlo	0.00019242	[('PWY-7220', 'adenosine deoxyribonucleotides de novo biosynthesis II'), ('PWY-7227', 'adenosine deoxyribonucleotides de novo biosynthesis')]
GUANYL-KIN-RXN__chlo	ATP__chlo + GMP__chlo <=> ADP__chlo + GDP__chlo	0.000156141	[('PWY-7221', 'guanosine ribonucleotides de novo biosynthesis')]
GMP-SYN-NH3-RXN__chlo	AMMONIUM__chlo + ATP__chlo + XANTHOSINE-5-PHOSPHATE__chlo --> AMP__chlo + GMP__chlo + PPI__chlo + 2.0 PROTON__chlo	0.000156141	[]
T_XANTHOSINE-5-PHOSPHATE__chlo	XANTHOSINE-5-PHOSPHATE__cyto <=> XANTHOSINE-5-PHOSPHATE__chlo	0.000156141	[('transporters', 'transport reactions')]
GDPREDUCT-RXN__chlo	GDP__chlo + Red-Thioredoxin__chlo --> DGDP__chlo + Ox-Thioredoxin__chlo + WATER__chlo	0.000153397	[('PWY-7226', 'guanosine deoxyribonucleotides de novo biosynthesis I'), ('PWY-7222', 'guanosine deoxyribonucleotides de novo biosynthesis II')]
DGDPKIN-RXN__chlo	ATP__chlo + DGDP__chlo --> ADP__chlo + DGTP__chlo	0.000153397	[('PWY-7226', 'guanosine deoxyribonucleotides de novo biosynthesis I'), ('PWY-7224', 'purine deoxyribonucleosides salvage'), ('PWY-7222', 'guanosine deoxyribonucleotides de novo biosynthesis II')]
RXN-11832__mito	ATP__mito + CMP__mito <=> ADP__mito + CDP__mito	0.000133427	[('PWY-7205', 'CMP phosphorylation'), ('PWY-5687', 'pyrimidine ribonucleotides interconversion')]
TR2000096__mito__cyto	CDP__mito + PROTON__cyto <=> CDP__cyto + PROTON__mito	0.000133427	[('transporters', 'transport reactions')]
CDPREDUCT-RXN__cyto	CDP__cyto + Red-Thioredoxin__cyto --> DCDP__cyto + Ox-Thioredoxin__cyto + WATER__cyto	0.000133427	[('PWY-7184', 'pyrimidine deoxyribonucleotides de novo biosynthesis I'), ('PWY-7210', 'pyrimidine deoxyribonucleotides biosynthesis from CTP'), ('PWY-7198', 'pyrimidine deoxyribonucleotides de novo biosynthesis IV'), ('PWY0-166', 'superpathway of pyrimidine deoxyribonucleotides de novo biosynthesis (E. coli)'), ('PWY-6545', 'pyrimidine deoxyribonucleotides de novo biosynthesis III')]
DCDPKIN-RXN__cyto	ATP__cyto + DCDP__cyto --> ADP__cyto + DCTP__cyto	0.000133427	[('PWY-7184', 'pyrimidine deoxyribonucleotides de novo biosynthesis I'), ('PWY-7210', 'pyrimidine deoxyribonucleotides biosynthesis from CTP'), ('PWY-7197', 'pyrimidine deoxyribonucleotide phosphorylation'), ('PWY-7198', 'pyrimidine deoxyribonucleotides de novo biosynthesis IV'), ('PWY0-166', 'superpathway of pyrimidine deoxyribonucleotides de novo biosynthesis (E. coli)'), ('PWY-6545', 'pyrimidi…
DXPREDISOM-RXN__chlo	DEOXYXYLULOSE-5P__chlo + NADPH__chlo + PROTON__chlo --> 2-C-METHYL-D-ERYTHRITOL-4-PHOSPHATE__chlo + NADP__chlo	3.46184e-05	[('NONMEVIPP-PWY', 'methylerythritol phosphate pathway I'), ('PWY-7560', 'methylerythritol phosphate pathway II')]
RXN0-7141__chlo	NADH__chlo + PROTON__chlo + RIBULOSE-5P__chlo --> DEOXYXYLULOSE-5P__chlo + NAD__chlo + WATER__chlo	3.46184e-05	[]
RXN0-302__chlo	2-PHOSPHO-4-CYTIDINE-5-DIPHOSPHO-2-C-MET__chlo --> 2C-METH-D-ERYTHRITOL-CYCLODIPHOSPHATE__chlo + CMP__chlo	3.46184e-05	[('NONMEVIPP-PWY', 'methylerythritol phosphate pathway I'), ('PWY-7560', 'methylerythritol phosphate pathway II')]
2.7.1.148-RXN__chlo	4-CYTIDINE-5-DIPHOSPHO-2-C__chlo + ATP__chlo --> 2-PHOSPHO-4-CYTIDINE-5-DIPHOSPHO-2-C-MET__chlo + ADP__chlo + PROTON__chlo	3.46184e-05	[('NONMEVIPP-PWY', 'methylerythritol phosphate pathway I'), ('PWY-7560', 'methylerythritol phosphate pathway II')]
2.7.7.60-RXN__chlo	2-C-METHYL-D-ERYTHRITOL-4-PHOSPHATE__chlo + CTP__chlo + PROTON__chlo --> 4-CYTIDINE-5-DIPHOSPHO-2-C__chlo + PPI__chlo	3.46184e-05	[('NONMEVIPP-PWY', 'methylerythritol phosphate pathway I'), ('PWY-7560', 'methylerythritol phosphate pathway II')]
RXN0-882__chlo	2C-METH-D-ERYTHRITOL-CYCLODIPHOSPHATE__chlo + PROTON__chlo + 2.0 Reduced-ferredoxins__chlo --> HYDROXY-METHYL-BUTENYL-DIP__chlo + 2.0 Oxidized-ferredoxins__chlo + WATER__chlo	3.46184e-05	[('PWY-7560', 'methylerythritol phosphate pathway II')]
ISPH2-RXN__chlo	HYDROXY-METHYL-BUTENYL-DIP__chlo + 2.0 PROTON__chlo + 2.0 Reduced-ferredoxins__chlo --> DELTA3-ISOPENTENYL-PP__chlo + 2.0 Oxidized-ferredoxins__chlo + WATER__chlo	2.98963e-05	[('NONMEVIPP-PWY', 'methylerythritol phosphate pathway I'), ('PWY-7560', 'methylerythritol phosphate pathway II')]
GSAAMINOTRANS-RXN__chlo	GLUTAMATE-1-SEMIALDEHYDE__chlo --> 5-AMINO-LEVULINATE__chlo	2.43509e-05	[('PWY-5188', 'tetrapyrrole biosynthesis I (from glutamate)')]
GLUTRNAREDUCT-RXN__chlo	Charged-GLT-tRNAs__chlo + NADPH__chlo --> GLT-tRNAs__chlo + GLUTAMATE-1-SEMIALDEHYDE__chlo + NADP__chlo	2.43509e-05	[('PWY-5188', 'tetrapyrrole biosynthesis I (from glutamate)')]
GLURS-RXN__chlo	ATP__chlo + GLT-tRNAs__chlo + GLT__chlo + PROTON__chlo --> AMP__chlo + Charged-GLT-tRNAs__chlo + PPI__chlo	2.43509e-05	[('PWY-5188', 'tetrapyrrole biosynthesis I (from glutamate)'), ('TRNA-CHARGING-PWY', 'tRNA charging')]
PORPHOBILSYNTH-RXN__chlo	2.0 5-AMINO-LEVULINATE__chlo --> PORPHOBILINOGEN__chlo + PROTON__chlo + 2.0 WATER__chlo	1.21754e-05	[('PWY-5189', 'tetrapyrrole biosynthesis II (from glycine)'), ('PWY-5188', 'tetrapyrrole biosynthesis I (from glutamate)')]
T_BT1_ATP__mito	ATP__cyto <=> ATP__mito	-1.52252e-05	[]
TR2918356__mito__cyto	ADP__mito + PPI__cyto <=> ADP__cyto + PPI__mito	-1.52252e-05	[('transporters', 'transport reactions')]
T_DELTA3-ISOPENTENYL-PP__chlo	DELTA3-ISOPENTENYL-PP__cyto <=> DELTA3-ISOPENTENYL-PP__chlo	-1.61845e-05	[]
T_DGTP__chlo	DGTP__cyto <=> DGTP__chlo	-0.000153397	[('transporters', 'transport reactions')]
T_DATP__chlo	DATP__cyto <=> DATP__chlo	-0.00019242	[('transporters', 'transport reactions')]
T_DUMP__er	DUMP__cyto <=> DUMP__er	-0.000197725	[('transporters', 'transport reactions')]
RXN-14074__cyto	AMP__cyto + GTP__cyto <=> ADP__cyto + GDP__cyto	-0.000208239	[]
T_LINOLENIC_ACID__er	LINOLENIC_ACID__cyto <=> LINOLENIC_ACID__er	-0.000277975	[('transporters', 'transport reactions')]
T_P-RIBOSYL-4-SUCCCARB-AMINOIMIDAZOLE__chlo	P-RIBOSYL-4-SUCCCARB-AMINOIMIDAZOLE__cyto <=> P-RIBOSYL-4-SUCCCARB-AMINOIMIDAZOLE__chlo	-0.00036438	[('transporters', 'transport reactions')]
T_L-1-phosphatidyl-inositols__er	0.01 L-1-phosphatidyl-inositols__cyto <=> 0.01 L-1-phosphatidyl-inositols__er	-0.00059176	[('transporters', 'transport reactions')]
T_CMP__er	CMP__cyto <=> CMP__er	-0.00059176	[('transporters', 'transport reactions')]
T_CDPDIACYLGLYCEROL__chlo	0.01 CDPDIACYLGLYCEROL__cyto <=> 0.01 CDPDIACYLGLYCEROL__chlo	-0.00059176	[('transporters', 'transport reactions')]
AIRCARBOXY-RXN__cyto	PHOSPHORIBOSYL-CARBOXY-AMINOIMIDAZOLE__cyto + 2.0 PROTON__cyto <=> 5-PHOSPHORIBOSYL-5-AMINOIMIDAZOLE__cyto + CARBON-DIOXIDE__cyto	-0.000818795	[('PWY-6124', "inosine-5'-phosphate biosynthesis II")]
T_5-PHOSPHORIBOSYL-5-AMINOIMIDAZOLE__chlo	5-PHOSPHORIBOSYL-5-AMINOIMIDAZOLE__cyto <=> 5-PHOSPHORIBOSYL-5-AMINOIMIDAZOLE__chlo	-0.000818795	[('transporters', 'transport reactions')]
RXN-1382__chlo	0.01 L-1-PHOSPHATIDYL-ETHANOLAMINE__chlo + SER__chlo <=> ETHANOL-AMINE__chlo + 0.01 L-1-PHOSPHATIDYL-SERINE__chlo + PROTON__chlo	-0.000877019	[('PHOSLIPSYN2-PWY', 'superpathway of phospholipid biosynthesis II (plants)'), ('PWY-7506', 'phosphatidylserine biosynthesis II'), ('PWY-6273', 'phosphatidylethanolamine biosynthesis III')]
T_L-1-PHOSPHATIDYL-ETHANOLAMINE__chlo	0.01 L-1-PHOSPHATIDYL-ETHANOLAMINE__cyto <=> 0.01 L-1-PHOSPHATIDYL-ETHANOLAMINE__chlo	-0.000877019	[('transporters', 'transport reactions')]
T_UMP__er	UMP__cyto <=> UMP__er	-0.00103632	[('transporters', 'transport reactions')]
T_L-1-PHOSPHATIDYL-GLYCEROL__chlo	0.01 L-1-PHOSPHATIDYL-GLYCEROL__cyto <=> 0.01 L-1-PHOSPHATIDYL-GLYCEROL__chlo	-0.00158106	[('transporters', 'transport reactions')]
T_PHOSPHORYL-ETHANOLAMINE__chlo	PHOSPHORYL-ETHANOLAMINE__cyto <=> PHOSPHORYL-ETHANOLAMINE__chlo	-0.00228207	[('transporters', 'transport reactions')]
T_CMP__chlo	CMP__cyto <=> CMP__chlo	-0.0024927	[('transporters', 'transport reactions')]
T_STEARIC_ACID__chlo	STEARIC_ACID__cyto <=> STEARIC_ACID__chlo	-0.00277975	[('transporters', 'transport reactions')]
TR2900062__mito__cyto	FUM__mito + MAL__cyto <=> FUM__cyto + MAL__mito	-0.0033	[('transporters', 'transport reactions')]
T_SUCROSE__chlo	SUCROSE__cyto <=> SUCROSE__chlo	-0.00451	[('transporters', 'transport reactions')]
RXN-9951__mito	NADP__mito + THREO-DS-ISO-CITRATE__mito <=> NADPH__mito + OXALO-SUCCINATE__mito + PROTON__mito	-0.00782331	[]
RXN-8642__mito	OXALO-SUCCINATE__mito + PROTON__mito <=> 2-KETOGLUTARATE__mito + CARBON-DIOXIDE__mito	-0.00782331	[]
PHOSPHOGLUCMUT-RXN__cyto	GLC-1-P__cyto <=> GLC-6-P__cyto	-0.0080345	[('PWY-6731', 'starch degradation III'), ('PWY-7902', 'glucosylglycerol biosynthesis'), ('PWY-6737', 'starch degradation V'), ('PWY-622', 'starch biosynthesis'), ('PWY-5940', 'streptomycin biosynthesis'), ('PWY-3801', 'sucrose degradation II (sucrose synthase)'), ('PWY-6981', 'chitin biosynthesis'), ('PWY-5941', 'glycogen degradation II'), ('PWY-7900', 'glycogen biosynthesis III (from &alpha;-mal…
MANNPISOM-RXN__cyto	CPD-15979__cyto <=> FRUCTOSE-6P__cyto	-0.0080345	[('PWY-6992', '1,5-anhydrofructose degradation'), ('PWY-3861', 'mannitol degradation II'), ('PWY-7586', '&beta;-1,4-D-mannosyl-N-acetyl-D-glucosamine degradation'), ('PWY-5659', 'GDP-mannose biosynthesis'), ('PWY3O-1743', 'D-mannose degradation II'), ('MANNCAT-PWY', 'D-mannose degradation'), ('PWY-7456', '&beta;-(1,4)-mannan degradation'), ('PWY-3881', 'mannitol biosynthesis'), ('PWY-882', 'L-asc…
T_ASCORBATE__mito	ASCORBATE__cyto <=> ASCORBATE__mito	-0.0080345	[('transporters', 'transport reactions')]
ALANINE-AMINOTRANSFERASE-RXN__mito	2-KETOGLUTARATE__mito + L-ALPHA-ALANINE__mito <=> GLT__mito + PYRUVATE__mito	-0.00803691	[('ALACAT2-PWY', 'L-alanine degradation II (to D-lactate)'), ('PWY-8189', 'L-alanine degradation V (oxidative Stickland reaction)'), ('PWY-8188', 'L-alanine degradation VI (reductive Stickland reaction)'), ('PWY-7117', 'C4 photosynthetic carbon assimilation cycle, PEPCK type'), ('ALANINE-DEG3-PWY', 'L-alanine degradation III'), ('ALANINE-SYN2-PWY', 'L-alanine biosynthesis II'), ('PWY-7383', 'anae…
T_HOMO-CYS__chlo	HOMO-CYS__cyto <=> HOMO-CYS__chlo	-0.00842042	[('transporters', 'transport reactions')]
HISTAMINOTRANS-RXN__chlo	2-KETOGLUTARATE__chlo + L-HISTIDINOL-P__chlo <=> GLT__chlo + IMIDAZOLE-ACETOL-P__chlo	-0.00843963	[('HISTSYN-PWY', 'L-histidine biosynthesis')]
T_HIS__chlo	HIS__cyto <=> HIS__chlo	-0.00843963	[('transporters', 'transport reactions')]
PGLUCISOM-RXN__cyto	GLC-6-P__cyto <=> FRUCTOSE-6P__cyto	-0.00862626	[('UDPNACETYLGALSYN-PWY', 'UDP-N-acetyl-D-glucosamine biosynthesis II'), ('UDPNAGSYN-PWY', 'UDP-N-acetyl-D-glucosamine biosynthesis I'), ('P124-PWY', 'Bifidobacterium shunt'), ('PWY-622', 'starch biosynthesis'), ('PWY-3801', 'sucrose degradation II (sucrose synthase)'), ('SUCSYN-PWY', 'sucrose biosynthesis I (from photosynthesis)'), ('PWY-6981', 'chitin biosynthesis'), ('PWY-6992', '1,5-anhydrofr…
T_FUM__chlo	FUM__cyto <=> FUM__chlo	-0.00934846	[('transporters', 'transport reactions')]
FORMATETHFLIG-RXN__cyto	ATP__cyto + FORMATE__cyto + THF__cyto <=> 10-FORMYL-THF__cyto + ADP__cyto + Pi__cyto	-0.0096977	[('CODH-PWY', 'reductive acetyl coenzyme A pathway I (homoacetogenic bacteria)'), ('PWY-3841', 'folate transformations II'), ('PWY-1722', 'formate assimilation into 5,10-methylenetetrahydrofolate'), ('PWY-3742', 'tetrahydrofolate biosynthesis II'), ('PWY-2201', 'folate transformations I'), ('PWY-8303', 'reductive glycine pathway of autotrophic CO2 fixation'), ('PWY-2161', 'folate polyglutamylatio…
T_DIACYLGLYCEROL__er	0.01 DIACYLGLYCEROL__cyto <=> 0.01 DIACYLGLYCEROL__er	-0.0100387	[('transporters', 'transport reactions')]
T_GLN__mito	GLN__cyto <=> GLN__mito	-0.0127184	[]
T_CPD-18__er	CPD-18__cyto <=> CPD-18__er	-0.0152886	[('transporters', 'transport reactions')]
T_AMP__er	AMP__cyto <=> AMP__er	-0.0155666	[('transporters', 'transport reactions')]
TR0000048__chlo__cyto	SULFATE__chlo <=> SULFATE__cyto	-0.0157147	[('transporters', 'transport reactions')]
EX_SULFATE_drain	SULFATE__extr <=>	-0.0157147	[('drains', 'drain reactions')]
T_NAD__er	NAD__cyto <=> NAD__er	-0.0158446	[]
T_THR__chlo	THR__cyto <=> THR__chlo	-0.0160289	[('transporters', 'transport reactions')]
T_FRUCTOSE-16-DIPHOSPHATE__chlo	FRUCTOSE-16-DIPHOSPHATE__cyto <=> FRUCTOSE-16-DIPHOSPHATE__chlo	-0.0166608	[]
SPONTPRO-RXN__cyto	L-DELTA1-PYRROLINE_5-CARBOXYLATE__cyto + PROTON__cyto + WATER__cyto <=> L-GLUTAMATE_GAMMA-SEMIALDEHYDE__cyto	-0.0167209	[('PWY-3341', 'L-proline biosynthesis III'), ('PWY-6344', 'L-arginine degradation XIV (oxidative Stickland reaction)'), ('PWY-6853', 'ethene biosynthesis II (microbes)'), ('PWY-8187', 'L-arginine degradation XIII (reductive Stickland reaction)'), ('ARG-PRO-PWY', 'L-arginine degradation VI (arginase 2 pathway)'), ('PWY-6922', 'L-N&delta;-acetylornithine biosynthesis'), ('PWY-7770', 'indolmycin bio…
T_PRO__chlo	PRO__cyto <=> PRO__chlo	-0.0167209	[('transporters', 'transport reactions')]
T_L-GLUTAMATE_GAMMA-SEMIALDEHYDE__chlo	L-GLUTAMATE_GAMMA-SEMIALDEHYDE__cyto <=> L-GLUTAMATE_GAMMA-SEMIALDEHYDE__chlo	-0.0167209	[('transporters', 'transport reactions')]
T_L-CITRULLINE__chlo	L-CITRULLINE__cyto <=> L-CITRULLINE__chlo	-0.0179677	[('transporters', 'transport reactions')]
BRANCHED-CHAINAMINOTRANSFERILEU-RXN__chlo	2-KETOGLUTARATE__chlo + ILE__chlo <=> 2-KETO-3-METHYL-VALERATE__chlo + GLT__chlo	-0.0182611	[('PWY-5104', 'L-isoleucine biosynthesis IV'), ('PWY-5108', 'L-isoleucine biosynthesis V'), ('PWY-8184', 'L-isoleucine degradation III (oxidative Stickland reaction)'), ('ILEUSYN-PWY', 'L-isoleucine biosynthesis I (from threonine)'), ('PWY-5101', 'L-isoleucine biosynthesis II'), ('PWY-8173', 'anteiso-branched-chain fatty acid biosynthesis'), ('PWY-5103', 'L-isoleucine biosynthesis III'), ('ILEUDE…
T_Charged-ILE-tRNAs__chlo	Charged-ILE-tRNAs__cyto <=> Charged-ILE-tRNAs__chlo	-0.0182611	[('transporters', 'transport reactions')]
T_WATER__er	WATER__cyto <=> WATER__er	-0.0189045	[('transporters', 'transport reactions')]
RXN-7737__chlo	2-KETOGLUTARATE__chlo + LL-DIAMINOPIMELATE__chlo <=> DELTA1-PIPERIDEINE-2-6-DICARBOXYLATE__chlo + GLT__chlo + PROTON__chlo + WATER__chlo	-0.0204641	[('PWY-5097', 'L-lysine biosynthesis VI')]
T_LYS__chlo	LYS__cyto <=> LYS__chlo	-0.0204641	[]
T_OLEATE-CPD__chlo	OLEATE-CPD__cyto <=> OLEATE-CPD__chlo	-0.0214041	[('transporters', 'transport reactions')]
BRANCHED-CHAINAMINOTRANSFERVAL-RXN__chlo	2-KETOGLUTARATE__chlo + VAL__chlo <=> 2-KETO-ISOVALERATE__chlo + GLT__chlo	-0.0215766	[('PWY-8175', 'even iso-branched-chain fatty acid biosynthesis'), ('PWY-5057', 'L-valine degradation II'), ('ALANINE-VALINESYN-PWY', 'L-alanine biosynthesis I'), ('VALSYN-PWY', 'L-valine biosynthesis'), ('PWY-8183', 'L-valine degradation III (oxidative Stickland reaction)'), ('VALDEG-PWY', 'L-valine degradation I')]
T_VAL__chlo	VAL__cyto <=> VAL__chlo	-0.0215766	[('transporters', 'transport reactions')]
T_Charged-GLY-tRNAs__chlo	Charged-GLY-tRNAs__cyto <=> Charged-GLY-tRNAs__chlo	-0.0223576	[('transporters', 'transport reactions')]
T_CO-A__mito	CO-A__cyto <=> CO-A__mito	-0.0224966	[]
T_2-KETOGLUTARATE__mito	2-KETOGLUTARATE__cyto <=> 2-KETOGLUTARATE__mito	-0.0294271	[]
T_PHE__chlo	PHE__cyto <=> PHE__chlo	-0.0299429	[]
BRANCHED-CHAINAMINOTRANSFERLEU-RXN__chlo	2-KETOGLUTARATE__chlo + LEU__chlo <=> 2K-4CH3-PENTANOATE__chlo + GLT__chlo	-0.0348223	[('PWY-5076', 'L-leucine degradation III'), ('LEUSYN-PWY', 'L-leucine biosynthesis'), ('PWY-7767', 'L-leucine degradation IV (reductive Stickland reaction)'), ('PWY-8174', 'odd iso-branched-chain fatty acid biosynthesis'), ('PWY-8185', 'L-leucine degradation V (oxidative Stickland reaction)'), ('LEU-DEG2-PWY', 'L-leucine degradation I')]
RXN-8991__chlo	2-D-THREO-HYDROXY-3-CARBOXY-ISOCAPROATE__chlo <=> CPD-9451__chlo + WATER__chlo	-0.0348223	[('PWY-6871', '3-methylbutanol biosynthesis (engineered)'), ('LEUSYN-PWY', 'L-leucine biosynthesis')]
3-ISOPROPYLMALISOM-RXN__chlo	CPD-9451__chlo + WATER__chlo <=> 3-CARBOXY-3-HYDROXY-ISOCAPROATE__chlo	-0.0348223	[('PWY-6871', '3-methylbutanol biosynthesis (engineered)'), ('LEUSYN-PWY', 'L-leucine biosynthesis')]
T_Charged-LEU-tRNAs__chlo	Charged-LEU-tRNAs__cyto <=> Charged-LEU-tRNAs__chlo	-0.0348223	[('transporters', 'transport reactions')]
PREPHENATE-TRANSAMINE-RXN__chlo	2-KETOGLUTARATE__chlo + CPD-659__chlo <=> GLT__chlo + PREPHENATE__chlo	-0.0390825	[('PWY-3461', 'L-tyrosine biosynthesis II'), ('PWY-3462', 'L-phenylalanine biosynthesis II'), ('PWY-6120', 'L-tyrosine biosynthesis III')]
T_METHYLENE-THF__mito	METHYLENE-THF__cyto <=> METHYLENE-THF__mito	-0.0429424	[('transporters', 'transport reactions')]
T_DI-H-URACIL__chlo	DI-H-URACIL__cyto <=> DI-H-URACIL__chlo	-0.0486243	[('transporters', 'transport reactions')]
RXN-15513__chlo	2-PG__chlo <=> G3P__chlo	-0.0872281	[('ANAGLYCOLYSIS-PWY', 'glycolysis III (from glucose)'), ('P122-PWY', 'heterolactic fermentation'), ('PWY-8004', 'Entner-Doudoroff pathway I'), ('PWY-1622', 'formaldehyde assimilation I (serine pathway)'), ('PWY-5484', 'glycolysis II (from fructose 6-phosphate)'), ('GLYCOLYSIS', 'glycolysis I (from glucose 6-phosphate)'), ('PWY66-399', 'gluconeogenesis III')]
PYRUVATEORTHOPHOSPHATE-DIKINASE-RXN__cyto	ATP__cyto + PYRUVATE__cyto + Pi__cyto <=> AMP__cyto + PHOSPHO-ENOL-PYRUVATE__cyto + PPI__cyto + PROTON__cyto	-0.160525	[('PWY-7117', 'C4 photosynthetic carbon assimilation cycle, PEPCK type'), ('PWY-241', 'C4 photosynthetic carbon assimilation cycle, NADP-ME type'), ('PWY-7115', 'C4 photosynthetic carbon assimilation cycle, NAD-ME type'), ('PWY-6549', 'L-glutamine biosynthesis III')]
T_CPD-12575__chlo	CPD-12575__cyto <=> CPD-12575__chlo	-0.167701	[]
TZ2900038__cyto__extr	2.0 NITRATE__cyto + PROTON__extr <=> 2.0 NITRATE__extr + PROTON__cyto	-0.186919	[('transporters', 'transport reactions')]
ADENYL-KIN-RXN__cyto	AMP__cyto + ATP__cyto <=> 2.0 ADP__cyto	-0.278531	[('PWY-7219', 'adenosine ribonucleotides de novo biosynthesis')]
T_CO-A__chlo	CO-A__cyto <=> CO-A__chlo	-0.281387	[]
T_ACET__chlo	ACET__cyto <=> ACET__chlo	-0.30389	[('transporters', 'transport reactions')]
ASPARTATE-SEMIALDEHYDE-DEHYDROGENASE-RXN__chlo	L-ASPARTATE-SEMIALDEHYDE__chlo + NADP__chlo + Pi__chlo <=> L-BETA-ASPARTYL-P__chlo + NADPH__chlo + PROTON__chlo	-0.367064	[('PWY-2941', 'L-lysine biosynthesis II'), ('PWY-5097', 'L-lysine biosynthesis VI'), ('PWY-8179', 'platensimycin biosynthesis'), ('PWY-6160', '3-dehydroquinate biosynthesis II (archaea)'), ('PWY-7153', 'grixazone biosynthesis'), ('PWY-6559', 'spermidine biosynthesis II'), ('PWY-7977', 'L-methionine biosynthesis IV'), ('P101-PWY', 'ectoine biosynthesis'), ('DAPLYSINESYN-PWY', 'L-lysine biosynthesi…
TR0000075__chlo__cyto	NITRITE__chlo <=> NITRITE__cyto	-0.373839	[('transporters', 'transport reactions')]
EX_NITRATE_drain	NITRATE__extr <=>	-0.373839	[('drains', 'drain reactions')]
PHOSPHOGLUCMUT-RXN__chlo	GLC-1-P__chlo <=> GLC-6-P__chlo	-0.390573	[('PWY-6731', 'starch degradation III'), ('PWY-7902', 'glucosylglycerol biosynthesis'), ('PWY-6737', 'starch degradation V'), ('PWY-622', 'starch biosynthesis'), ('PWY-5940', 'streptomycin biosynthesis'), ('PWY-3801', 'sucrose degradation II (sucrose synthase)'), ('PWY-6981', 'chitin biosynthesis'), ('PWY-5941', 'glycogen degradation II'), ('PWY-7900', 'glycogen biosynthesis III (from &alpha;-mal…
PGLUCISOM-RXN__chlo	GLC-6-P__chlo <=> FRUCTOSE-6P__chlo	-0.390573	[('UDPNACETYLGALSYN-PWY', 'UDP-N-acetyl-D-glucosamine biosynthesis II'), ('UDPNAGSYN-PWY', 'UDP-N-acetyl-D-glucosamine biosynthesis I'), ('P124-PWY', 'Bifidobacterium shunt'), ('PWY-622', 'starch biosynthesis'), ('PWY-3801', 'sucrose degradation II (sucrose synthase)'), ('SUCSYN-PWY', 'sucrose biosynthesis I (from photosynthesis)'), ('PWY-6981', 'chitin biosynthesis'), ('PWY-6992', '1,5-anhydrofr…
ASPAMINOTRANS-RXN__cyto	2-KETOGLUTARATE__cyto + L-ASPARTATE__cyto <=> GLT__cyto + OXALACETIC_ACID__cyto	-0.427445	[('ASPARTATESYN-PWY', 'L-aspartate biosynthesis'), ('PWY-7117', 'C4 photosynthetic carbon assimilation cycle, PEPCK type'), ('ASPARTATE-DEG1-PWY', 'L-aspartate degradation I'), ('PWY-7383', 'anaerobic energy metabolism (invertebrates, cytosol)'), ('ASPARAGINE-DEG1-PWY-1', 'L-asparagine degradation III (mammalian)'), ('PWY-5913', 'partial TCA cycle (obligate autotrophs)'), ('MALATE-ASPARTATE-SHUTT…
RXN-15513__cyto	2-PG__cyto <=> G3P__cyto	-0.634704	[('ANAGLYCOLYSIS-PWY', 'glycolysis III (from glucose)'), ('P122-PWY', 'heterolactic fermentation'), ('PWY-8004', 'Entner-Doudoroff pathway I'), ('PWY-1622', 'formaldehyde assimilation I (serine pathway)'), ('PWY-5484', 'glycolysis II (from fructose 6-phosphate)'), ('GLYCOLYSIS', 'glycolysis I (from glucose 6-phosphate)'), ('PWY66-399', 'gluconeogenesis III')]
PHOSGLYPHOS-RXN__cyto	ATP__cyto + G3P__cyto <=> ADP__cyto + DPG__cyto	-0.634704	[('P124-PWY', 'Bifidobacterium shunt'), ('SUCSYN-PWY', 'sucrose biosynthesis I (from photosynthesis)'), ('PWY-6886', '1-butanol autotrophic biosynthesis (engineered)'), ('CALVIN-PWY', 'Calvin-Benson-Bassham cycle'), ('ANAGLYCOLYSIS-PWY', 'glycolysis III (from glucose)'), ('PWY-1042', 'glycolysis IV (plant cytosol)'), ('P185-PWY', 'formaldehyde assimilation III (dihydroxyacetone cycle)'), ('P122-P…
T_GAP__chlo	GAP__cyto <=> GAP__chlo	-0.648603	[]
TR0000242__chlo__cyto	HCO3__chlo <=> HCO3__cyto	-0.766316	[('transporters', 'transport reactions')]
T_BT1_ATP__chlo	ATP__cyto <=> ATP__chlo	-0.818915	[]
ALANINE-AMINOTRANSFERASE-RXN__cyto	2-KETOGLUTARATE__cyto + L-ALPHA-ALANINE__cyto <=> GLT__cyto + PYRUVATE__cyto	-0.845015	[('ALACAT2-PWY', 'L-alanine degradation II (to D-lactate)'), ('PWY-8189', 'L-alanine degradation V (oxidative Stickland reaction)'), ('PWY-8188', 'L-alanine degradation VI (reductive Stickland reaction)'), ('PWY-7117', 'C4 photosynthetic carbon assimilation cycle, PEPCK type'), ('ALANINE-DEG3-PWY', 'L-alanine degradation III'), ('ALANINE-SYN2-PWY', 'L-alanine biosynthesis II'), ('PWY-7383', 'anae…
HYDROXYPYRUVATE-REDUCTASE-RXN__cyto	GLYCERATE__cyto + NAD__cyto <=> NADH__cyto + OH-PYR__cyto + PROTON__cyto	-0.961632	[('PWY-8011', 'L-serine biosynthesis II'), ('PWY-1622', 'formaldehyde assimilation I (serine pathway)')]
GLYOHMETRANS-RXN__mito	SER__mito + THF__mito <=> GLY__mito + METHYLENE-THF__mito + WATER__mito	-1.01515	[('1CMET2-PWY', 'folate transformations III (E. coli)'), ('PWY-3661-1', 'glycine betaine degradation II (mammalian)'), ('PWY-3661', 'glycine betaine degradation I'), ('PWY-8363', 'photorespiration III'), ('PWY-3841', 'folate transformations II'), ('GLYSYN2-PWY', 'glycine biosynthesis'), ('PWY-5497', 'purine nucleobases degradation II (anaerobic)'), ('PWY-8362', 'photorespiration II'), ('PWY-1622'…
T_SER__mito	SER__cyto <=> SER__mito	-1.01515	[('transporters', 'transport reactions')]
TR0000013__chlo__cyto	AMMONIUM__chlo <=> AMMONIUM__cyto	-1.09778	[('transporters', 'transport reactions')]
RXN0-5224__mito	HCO3__mito + PROTON__mito <=> CARBON-DIOXIDE__mito + WATER__mito	-1.2405	[('PWY-7117', 'C4 photosynthetic carbon assimilation cycle, PEPCK type'), ('PWY-5743', '3-hydroxypropanoate cycle'), ('PWY-6142', 'gluconeogenesis II (Methanobacterium thermoautotrophicum)'), ('CYANCAT-PWY', 'cyanate degradation'), ('PWYIO2-3', 'carbon concentration mechanism (Chlamydomonas)'), ('PWY-5789', '3-hydroxypropanoate/4-hydroxybutanate cycle'), ('PWY-241', 'C4 photosynthetic carbon assi…
TR0000023__chlo__cyto	GLT__cyto <=> GLT__chlo	-1.26717	[('transporters', 'transport reactions')]
T_PYRUVATE__chlo	PYRUVATE__cyto <=> PYRUVATE__chlo	-1.64612	[]
SERINE-GLYOXYLATE-AMINOTRANSFERASE-RXN__chlo	GLY__chlo + OH-PYR__chlo <=> GLYOX__chlo + SER__chlo	-1.78469	[('PWY-8011', 'L-serine biosynthesis II'), ('GLYSYN2-PWY', 'glycine biosynthesis'), ('PWY-1622', 'formaldehyde assimilation I (serine pathway)'), ('PWY-181', 'photorespiration')]
SERINE--PYRUVATE-AMINOTRANSFERASE-RXN__chlo	PYRUVATE__chlo + SER__chlo <=> L-ALPHA-ALANINE__chlo + OH-PYR__chlo	-1.78469	[('PWY-8011', 'L-serine biosynthesis II')]
T_GLY__chlo	GLY__cyto <=> GLY__chlo	-2.0654	[('transporters', 'transport reactions')]
T_NADPH__chlo	NADPH__cyto <=> NADPH__chlo	-2.22849	[('transporters', 'transport reactions')]
2TRANSKETO-RXN__chlo	ERYTHROSE-4P__chlo + XYLULOSE-5-PHOSPHATE__chlo <=> FRUCTOSE-6P__chlo + GAP__chlo	-2.39707	[('P21-PWY', 'pentose phosphate pathway (partial)'), ('PWY-8178', 'pentose phosphate pathway (non-oxidative branch) II'), ('PWY-5723', 'Rubisco shunt'), ('PWY-1861', 'formaldehyde assimilation II (assimilatory RuMP Cycle)'), ('CALVIN-PWY', 'Calvin-Benson-Bassham cycle'), ('P185-PWY', 'formaldehyde assimilation III (dihydroxyacetone cycle)'), ('NONOXIPENT-PWY', 'pentose phosphate pathway (non-oxid…
F16ALDOLASE-RXN__chlo	FRUCTOSE-16-DIPHOSPHATE__chlo <=> DIHYDROXY-ACETONE-PHOSPHATE__chlo + GAP__chlo	-2.80881	[('SUCSYN-PWY', 'sucrose biosynthesis I (from photosynthesis)'), ('PWY-1861', 'formaldehyde assimilation II (assimilatory RuMP Cycle)'), ('CALVIN-PWY', 'Calvin-Benson-Bassham cycle'), ('PWY-6142', 'gluconeogenesis II (Methanobacterium thermoautotrophicum)'), ('PWY-7385', '1,3-propanediol biosynthesis (engineered)'), ('ANAGLYCOLYSIS-PWY', 'glycolysis III (from glucose)'), ('PWY-1042', 'glycolysis …
EX_WATER_drain	WATER__extr <=>	-3.21008	[('drains', 'drain reactions')]
TR0000009__chlo__cyto	Pi__chlo <=> Pi__cyto	-3.25492	[('transporters', 'transport reactions')]
EX_CARBON-DIOXIDE_drain	CARBON-DIOXIDE__extr <=>	-4.41241	[('drains', 'drain reactions')]
RIBULP3EPIM-RXN__chlo	RIBULOSE-5P__chlo <=> XYLULOSE-5-PHOSPHATE__chlo	-4.75052	[('P21-PWY', 'pentose phosphate pathway (partial)'), ('P124-PWY', 'Bifidobacterium shunt'), ('PWY-8178', 'pentose phosphate pathway (non-oxidative branch) II'), ('PWY-5723', 'Rubisco shunt'), ('PWY-1861', 'formaldehyde assimilation II (assimilatory RuMP Cycle)'), ('CALVIN-PWY', 'Calvin-Benson-Bassham cycle'), ('P185-PWY', 'formaldehyde assimilation III (dihydroxyacetone cycle)'), ('P122-PWY', 'he…
T_OXYGEN-MOLECULE__cyto	OXYGEN-MOLECULE__extr <=> OXYGEN-MOLECULE__cyto	-5.53553	[('transporters', 'transport reactions')]
EX_PROTON_drain	PROTON__extr <=>	-6.63802	[('drains', 'drain reactions')]
ATPSYN-RXN__mito	ATP__mito + 3.0 PROTON__mito + WATER__mito <=> ADP__mito + 4.0 PROTON__pmf + Pi__mito	-6.79172	[('PWY-7980', 'ATP biosynthesis')]
TR0000009__mito__cyto	Pi__mito <=> Pi__cyto	-6.79814	[('transporters', 'transport reactions')]
T_OXYGEN-MOLECULE__chlo	OXYGEN-MOLECULE__cyto <=> OXYGEN-MOLECULE__chlo	-6.94638	[('transporters', 'transport reactions')]
T_WATER__mito	WATER__cyto <=> WATER__mito	-7.15516	[('transporters', 'transport reactions')]
EX_Light_drain	Light__extr <=>	-43.7625	[('drains', 'drain reactions')]

## Sheet: leaf_3
reaction	equation	flux	pathway
TI2903719__mito__cyto	ADP__cyto + ATP__mito --> ADP__mito + ATP__cyto	7.91107	[('transporters', 'transport reactions')]
1.10.2.2-RXN__mito	CPD-9958__mito + 2.0 Cytochromes-C-Oxidized__mito + 2.0 PROTON__mito --> 2.0 Cytochromes-C-Reduced__mito + 4.0 PROTON__pmf + UBIQUINONE-10__mito	3.33111	[('PWY-7279', 'aerobic respiration II (cytochrome c) (yeast)'), ('PWY-3781', 'aerobic respiration I (cytochrome c)'), ('PWY-7082', 'ammonia oxidation IV (autotrophic ammonia oxidizers)')]
T_PROTON__mito	PROTON__cyto <=> PROTON__mito	3.22191	[]
EX_HCO3_drain	HCO3__extr -->	2.86341	[]
NADH-DEHYDROG-A-RXN__mito	NADH__mito + 5.0 PROTON__mito + UBIQUINONE-10__mito <=> CPD-9958__mito + NAD__mito + 4.0 PROTON__pmf	2.54507	[('PWY-5083', 'NAD/NADH phosphorylation and dephosphorylation'), ('PWY0-1334', 'NADH to cytochrome bd oxidase electron transfer I'), ('PWY0-1335', 'NADH to cytochrome bo oxidase electron transfer I'), ('PWY-4302', 'aerobic respiration III (alternative oxidase pathway)'), ('PWY-6692', 'Fe(II) oxidation'), ('PWY-3781', 'aerobic respiration I (cytochrome c)')]
TR2000242__mito__cyto	HCO3__mito + PROTON__cyto <=> HCO3__cyto + PROTON__mito	2.25374	[('transporters', 'transport reactions')]
Maintenance_vvinif2023__cyto	ATP__cyto + WATER__cyto --> ADP__cyto + PROTON__cyto + Pi__cyto	2	[('biomass', 'biomass reactions')]
T_OXYGEN-MOLECULE__cyto	OXYGEN-MOLECULE__extr <=> OXYGEN-MOLECULE__cyto	1.74028	[('transporters', 'transport reactions')]
T_OXYGEN-MOLECULE__mito	OXYGEN-MOLECULE__cyto <=> OXYGEN-MOLECULE__mito	1.66958	[('transporters', 'transport reactions')]
CYTOCHROME-C-OXIDASE-RXN__mito	4.0 Cytochromes-C-Reduced__mito + OXYGEN-MOLECULE__mito + 8.0 PROTON__mito --> 4.0 Cytochromes-C-Oxidized__mito + 4.0 PROTON__pmf + 2.0 WATER__mito	1.66957	[('PWY-7429', 'arsenite to oxygen electron transfer (via azurin)'), ('PWY-4521', 'arsenite to oxygen electron transfer'), ('PWY-7279', 'aerobic respiration II (cytochrome c) (yeast)'), ('PWY-6692', 'Fe(II) oxidation'), ('PWY-3781', 'aerobic respiration I (cytochrome c)')]
T_PROTON__cyto	PROTON__extr <=> PROTON__cyto	1.6298	[]
TZ2900058__cyto__extr	2.0 HCO3__cyto + PROTON__extr <=> 2.0 HCO3__extr + PROTON__cyto	1.4317	[('transporters', 'transport reactions')]
GAPOXNPHOSPHN-RXN__chlo	GAP__chlo + NAD__chlo + Pi__chlo <=> DPG__chlo + NADH__chlo + PROTON__chlo	0.978259	[('P124-PWY', 'Bifidobacterium shunt'), ('SUCSYN-PWY', 'sucrose biosynthesis I (from photosynthesis)'), ('ANAGLYCOLYSIS-PWY', 'glycolysis III (from glucose)'), ('PWY-1042', 'glycolysis IV (plant cytosol)'), ('P185-PWY', 'formaldehyde assimilation III (dihydroxyacetone cycle)'), ('P122-PWY', 'heterolactic fermentation'), ('PWY-8004', 'Entner-Doudoroff pathway I'), ('PWY-5484', 'glycolysis II (from…
CITSYN-RXN__mito	ACETYL-COA__mito + OXALACETIC_ACID__mito + WATER__mito --> CIT__mito + CO-A__mito + PROTON__mito	0.857153	[('PWY-6969', 'TCA cycle V (2-oxoglutarate synthase)'), ('PWY-5690', 'TCA cycle II (plants and fungi)'), ('TCA', 'TCA cycle I (prokaryotic)'), ('GLYOXYLATE-BYPASS', 'glyoxylate cycle'), ('PWY-7124', 'ethene biosynthesis V (engineered)'), ('PWY-6728', 'methylaspartate cycle'), ('FERMENTATION-PWY', 'mixed acid fermentation'), ('P105-PWY', 'TCA cycle IV (2-oxoglutarate decarboxylase)'), ('REDCITCYC'…
ISOCITRATE-DEHYDROGENASE-NAD+-RXN__mito	NAD__mito + THREO-DS-ISO-CITRATE__mito --> 2-KETOGLUTARATE__mito + CARBON-DIOXIDE__mito + NADH__mito	0.856713	[('PWY-5690', 'TCA cycle II (plants and fungi)'), ('PWY66-398', 'TCA cycle III (animals)'), ('PWYQT-4481', 'TCA cycle variation V (plant)'), ('PWY-6549', 'L-glutamine biosynthesis III')]
ACONITATEDEHYDR-RXN__mito	CIT__mito <=> CIS-ACONITATE__mito + WATER__mito	0.856713	[('PWY-6969', 'TCA cycle V (2-oxoglutarate synthase)'), ('PWY-5690', 'TCA cycle II (plants and fungi)'), ('TCA', 'TCA cycle I (prokaryotic)'), ('P23-PWY', 'reductive TCA cycle I'), ('PWY-5392', 'reductive TCA cycle II'), ('GLYOXYLATE-BYPASS', 'glyoxylate cycle'), ('PWY-7124', 'ethene biosynthesis V (engineered)'), ('PWY-6728', 'methylaspartate cycle'), ('FERMENTATION-PWY', 'mixed acid fermentatio…
ACONITATEHYDR-RXN__mito	CIS-ACONITATE__mito + WATER__mito <=> THREO-DS-ISO-CITRATE__mito	0.856713	[('PWY-6969', 'TCA cycle V (2-oxoglutarate synthase)'), ('PWY-5690', 'TCA cycle II (plants and fungi)'), ('TCA', 'TCA cycle I (prokaryotic)'), ('P23-PWY', 'reductive TCA cycle I'), ('PWY-5392', 'reductive TCA cycle II'), ('GLYOXYLATE-BYPASS', 'glyoxylate cycle'), ('PWY-7124', 'ethene biosynthesis V (engineered)'), ('PWY-6728', 'methylaspartate cycle'), ('FERMENTATION-PWY', 'mixed acid fermentatio…
2PGADEHYDRAT-RXN__chlo	2-PG__chlo <=> PHOSPHO-ENOL-PYRUVATE__chlo + WATER__chlo	0.81934	[('PWY-7218', 'photosynthetic 3-hydroxybutanoate biosynthesis (engineered)'), ('P124-PWY', 'Bifidobacterium shunt'), ('PWY-7124', 'ethene biosynthesis V (engineered)'), ('PWY-6886', '1-butanol autotrophic biosynthesis (engineered)'), ('PWY-5723', 'Rubisco shunt'), ('PWY-6142', 'gluconeogenesis II (Methanobacterium thermoautotrophicum)'), ('ANAGLYCOLYSIS-PWY', 'glycolysis III (from glucose)'), ('P…
FUMHYDR-RXN__mito	FUM__mito + WATER__mito <=> MAL__mito	0.813719	[('PWY-6969', 'TCA cycle V (2-oxoglutarate synthase)'), ('PWY-5690', 'TCA cycle II (plants and fungi)'), ('TCA', 'TCA cycle I (prokaryotic)'), ('P23-PWY', 'reductive TCA cycle I'), ('PWY-5392', 'reductive TCA cycle II'), ('PWY-6728', 'methylaspartate cycle'), ('FERMENTATION-PWY', 'mixed acid fermentation'), ('P105-PWY', 'TCA cycle IV (2-oxoglutarate decarboxylase)'), ('PWY-7384', 'anaerobic energ…
MALATE-DEH-RXN__mito	MAL__mito + NAD__mito <=> NADH__mito + OXALACETIC_ACID__mito + PROTON__mito	0.810419	[('PWY-6969', 'TCA cycle V (2-oxoglutarate synthase)'), ('PWY-5690', 'TCA cycle II (plants and fungi)'), ('TCA', 'TCA cycle I (prokaryotic)'), ('P23-PWY', 'reductive TCA cycle I'), ('PWY-5392', 'reductive TCA cycle II'), ('GLYOXYLATE-BYPASS', 'glyoxylate cycle'), ('PWY-6728', 'methylaspartate cycle'), ('FERMENTATION-PWY', 'mixed acid fermentation'), ('P105-PWY', 'TCA cycle IV (2-oxoglutarate deca…
RXN-14971__mito	SUC__mito + UBIQUINONE-10__mito --> CPD-9958__mito + FUM__mito	0.786038	[('PWY-6969', 'TCA cycle V (2-oxoglutarate synthase)'), ('PWY-5690', 'TCA cycle II (plants and fungi)'), ('TCA', 'TCA cycle I (prokaryotic)'), ('PWY-6728', 'methylaspartate cycle'), ('P105-PWY', 'TCA cycle IV (2-oxoglutarate decarboxylase)'), ('PWY-5913', 'partial TCA cycle (obligate autotrophs)'), ('TCA-1', 'TCA cycle VIII (Chlamydia)'), ('PWY-561', 'superpathway of glyoxylate cycle and fatty ac…
TR0000242__chlo__cyto	HCO3__chlo <=> HCO3__cyto	0.779957	[('transporters', 'transport reactions')]
2PGADEHYDRAT-RXN__cyto	2-PG__cyto <=> PHOSPHO-ENOL-PYRUVATE__cyto + WATER__cyto	0.688734	[('PWY-7218', 'photosynthetic 3-hydroxybutanoate biosynthesis (engineered)'), ('P124-PWY', 'Bifidobacterium shunt'), ('PWY-7124', 'ethene biosynthesis V (engineered)'), ('PWY-6886', '1-butanol autotrophic biosynthesis (engineered)'), ('PWY-5723', 'Rubisco shunt'), ('PWY-6142', 'gluconeogenesis II (Methanobacterium thermoautotrophicum)'), ('ANAGLYCOLYSIS-PWY', 'glycolysis III (from glucose)'), ('P…
TR2000023__mito__cyto	GLT__mito + PROTON__cyto <=> GLT__cyto + PROTON__mito	0.660844	[('transporters', 'transport reactions')]
PYRUVDEH-RXN__chlo	CO-A__chlo + NAD__chlo + PYRUVATE__chlo --> ACETYL-COA__chlo + CARBON-DIOXIDE__chlo + NADH__chlo	0.657676	[('PWY-7218', 'photosynthetic 3-hydroxybutanoate biosynthesis (engineered)'), ('PWY-6886', '1-butanol autotrophic biosynthesis (engineered)'), ('PWY-7384', 'anaerobic energy metabolism (invertebrates, mitochondrial)'), ('PWY-5482', 'pyruvate fermentation to acetate II'), ('PWY-5537', 'pyruvate fermentation to acetate V'), ('GLYCOLYSIS-TCA-GLYOX-BYPASS', 'superpathway of glycolysis, pyruvate dehyd…
GAPOXNPHOSPHN-RXN__cyto	GAP__cyto + NAD__cyto + Pi__cyto <=> DPG__cyto + NADH__cyto + PROTON__cyto	0.612475	[('P124-PWY', 'Bifidobacterium shunt'), ('SUCSYN-PWY', 'sucrose biosynthesis I (from photosynthesis)'), ('ANAGLYCOLYSIS-PWY', 'glycolysis III (from glucose)'), ('PWY-1042', 'glycolysis IV (plant cytosol)'), ('P185-PWY', 'formaldehyde assimilation III (dihydroxyacetone cycle)'), ('P122-PWY', 'heterolactic fermentation'), ('PWY-8004', 'Entner-Doudoroff pathway I'), ('PWY-5484', 'glycolysis II (from…
TO1000076__cyto__extr	PROTON__extr + SUCROSE__extr --> PROTON__cyto + SUCROSE__cyto	0.606318	[('transporters', 'transport reactions')]
SUCCCOASYN-RXN__mito	ADP__mito + Pi__mito + SUC-COA__mito <=> ATP__mito + CO-A__mito + SUC__mito	0.587843	[('PWY-6969', 'TCA cycle V (2-oxoglutarate synthase)'), ('PWY-5690', 'TCA cycle II (plants and fungi)'), ('TCA', 'TCA cycle I (prokaryotic)'), ('P23-PWY', 'reductive TCA cycle I'), ('PWY-5392', 'reductive TCA cycle II'), ('PWY-6728', 'methylaspartate cycle'), ('PWY-7384', 'anaerobic energy metabolism (invertebrates, mitochondrial)'), ('PWY-5913', 'partial TCA cycle (obligate autotrophs)'), ('P42-…
2OXOGLUTARATEDEH-RXN__mito	2-KETOGLUTARATE__mito + CO-A__mito + NAD__mito --> CARBON-DIOXIDE__mito + NADH__mito + SUC-COA__mito	0.587843	[('PWY-5690', 'TCA cycle II (plants and fungi)'), ('TCA', 'TCA cycle I (prokaryotic)'), ('TCA-1', 'TCA cycle VIII (Chlamydia)'), ('PWY66-398', 'TCA cycle III (animals)'), ('PWYQT-4481', 'TCA cycle variation V (plant)'), ('PWY-7254', 'TCA cycle VII (acetate-producers)')]
PEPDEPHOS-RXN__chlo	ADP__chlo + PHOSPHO-ENOL-PYRUVATE__chlo + PROTON__chlo --> ATP__chlo + PYRUVATE__chlo	0.564691	[('PWY-7218', 'photosynthetic 3-hydroxybutanoate biosynthesis (engineered)'), ('P124-PWY', 'Bifidobacterium shunt'), ('PWY-6886', '1-butanol autotrophic biosynthesis (engineered)'), ('PWY-5723', 'Rubisco shunt'), ('FERMENTATION-PWY', 'mixed acid fermentation'), ('PWY-6142', 'gluconeogenesis II (Methanobacterium thermoautotrophicum)'), ('PWY-7383', 'anaerobic energy metabolism (invertebrates, cyto…
EX_WATER_drain	WATER__extr <=>	0.550478	[('drains', 'drain reactions')]
F16ALDOLASE-RXN__chlo	FRUCTOSE-16-DIPHOSPHATE__chlo <=> DIHYDROXY-ACETONE-PHOSPHATE__chlo + GAP__chlo	0.492141	[('SUCSYN-PWY', 'sucrose biosynthesis I (from photosynthesis)'), ('PWY-1861', 'formaldehyde assimilation II (assimilatory RuMP Cycle)'), ('CALVIN-PWY', 'Calvin-Benson-Bassham cycle'), ('PWY-6142', 'gluconeogenesis II (Methanobacterium thermoautotrophicum)'), ('PWY-7385', '1,3-propanediol biosynthesis (engineered)'), ('ANAGLYCOLYSIS-PWY', 'glycolysis III (from glucose)'), ('PWY-1042', 'glycolysis …
6PFRUCTPHOS-RXN__chlo	ATP__chlo + FRUCTOSE-6P__chlo --> ADP__chlo + FRUCTOSE-16-DIPHOSPHATE__chlo + PROTON__chlo	0.492141	[('PWY-1861', 'formaldehyde assimilation II (assimilatory RuMP Cycle)'), ('PWY-7385', '1,3-propanediol biosynthesis (engineered)'), ('ANAGLYCOLYSIS-PWY', 'glycolysis III (from glucose)'), ('PWY-1042', 'glycolysis IV (plant cytosol)'), ('PWY-5484', 'glycolysis II (from fructose 6-phosphate)'), ('GLYCOLYSIS', 'glycolysis I (from glucose 6-phosphate)')]
PYRUVDEH-RXN__mito	CO-A__mito + NAD__mito + PYRUVATE__mito --> ACETYL-COA__mito + CARBON-DIOXIDE__mito + NADH__mito	0.432355	[('PWY-7218', 'photosynthetic 3-hydroxybutanoate biosynthesis (engineered)'), ('PWY-6886', '1-butanol autotrophic biosynthesis (engineered)'), ('PWY-7384', 'anaerobic energy metabolism (invertebrates, mitochondrial)'), ('PWY-5482', 'pyruvate fermentation to acetate II'), ('PWY-5537', 'pyruvate fermentation to acetate V'), ('GLYCOLYSIS-TCA-GLYOX-BYPASS', 'superpathway of glycolysis, pyruvate dehyd…
T_L-ALPHA-ALANINE__mito	L-ALPHA-ALANINE__cyto <=> L-ALPHA-ALANINE__mito	0.432355	[('transporters', 'transport reactions')]
ALANINE-AMINOTRANSFERASE-RXN__mito	2-KETOGLUTARATE__mito + L-ALPHA-ALANINE__mito <=> GLT__mito + PYRUVATE__mito	0.424318	[('ALACAT2-PWY', 'L-alanine degradation II (to D-lactate)'), ('PWY-8189', 'L-alanine degradation V (oxidative Stickland reaction)'), ('PWY-8188', 'L-alanine degradation VI (reductive Stickland reaction)'), ('PWY-7117', 'C4 photosynthetic carbon assimilation cycle, PEPCK type'), ('ALANINE-DEG3-PWY', 'L-alanine degradation III'), ('ALANINE-SYN2-PWY', 'L-alanine biosynthesis II'), ('PWY-7383', 'anae…
T_2-KETOGLUTARATE__mito	2-KETOGLUTARATE__cyto <=> 2-KETOGLUTARATE__mito	0.40895	[]
3.2.1.48-RXN__cyto	SUCROSE__cyto + WATER__cyto --> ALPHA-GLUCOSE__cyto + BETA-D-FRUCTOSE__cyto	0.376319	[('PWY-621', 'sucrose degradation III (sucrose invertase)'), ('PWY66-373', 'sucrose degradation V (sucrose &alpha;-glucosidase)')]
T_ACETYL-COA__mito	ACETYL-COA__cyto <=> ACETYL-COA__mito	0.376176	[('transporters', 'transport reactions')]
GLUCOKIN-RXN__chlo	ALPHA-GLUCOSE__chlo + ATP__chlo --> ADP__chlo + GLC-6-P__chlo + PROTON__chlo	0.375727	[('UDPNACETYLGALSYN-PWY', 'UDP-N-acetyl-D-glucosamine biosynthesis II'), ('P124-PWY', 'Bifidobacterium shunt'), ('PWY-5941', 'glycogen degradation II'), ('PWY-2723', 'trehalose degradation V'), ('GLYCOCAT-PWY', 'glycogen degradation I'), ('PWY-7238', 'sucrose biosynthesis II'), ('PWY-7385', '1,3-propanediol biosynthesis (engineered)'), ('PWY-621', 'sucrose degradation III (sucrose invertase)'), (…
T_ALPHA-GLUCOSE__chlo	ALPHA-GLUCOSE__cyto <=> ALPHA-GLUCOSE__chlo	0.375727	[('transporters', 'transport reactions')]
FERREDOXIN--NITRITE-REDUCTASE-RXN__chlo	NITRITE__chlo + 8.0 PROTON__chlo + 6.0 Reduced-ferredoxins__chlo --> AMMONIUM__chlo + 6.0 Oxidized-ferredoxins__chlo + 2.0 WATER__chlo	0.373839	[('PWY-381', 'nitrate reduction II (assimilatory)'), ('PWY490-3', 'nitrate reduction VI (assimilatory)')]
NITRATE-REDUCTASE-NADH-RXN__cyto	NADH__cyto + NITRATE__cyto + PROTON__cyto --> NAD__cyto + NITRITE__cyto + WATER__cyto	0.373839	[('PWY-381', 'nitrate reduction II (assimilatory)'), ('PWY4LZ-283', 'Inorganic Nitrogen Assimilation')]
T_CO-A__chlo	CO-A__cyto <=> CO-A__chlo	0.361137	[]
FRUCTOKINASE-RXN__cyto	ATP__cyto + BETA-D-FRUCTOSE__cyto --> ADP__cyto + FRUCTOSE-6P__cyto + PROTON__cyto	0.330868	[('SUCROSEUTIL2-PWY', 'sucrose degradation VII (sucrose 3-dehydrogenase)'), ('PWY-3801', 'sucrose degradation II (sucrose synthase)'), ('PWY-6531', 'mannitol cycle'), ('PWY-4101', 'D-sorbitol degradation I'), ('PWY-621', 'sucrose degradation III (sucrose invertase)'), ('SUCUTIL-PWY', 'sucrose degradation I (sucrose phosphotransferase)'), ('P122-PWY', 'heterolactic fermentation'), ('PWY-5384', 'su…
F16ALDOLASE-RXN__cyto	FRUCTOSE-16-DIPHOSPHATE__cyto <=> DIHYDROXY-ACETONE-PHOSPHATE__cyto + GAP__cyto	0.317438	[('SUCSYN-PWY', 'sucrose biosynthesis I (from photosynthesis)'), ('PWY-1861', 'formaldehyde assimilation II (assimilatory RuMP Cycle)'), ('CALVIN-PWY', 'Calvin-Benson-Bassham cycle'), ('PWY-6142', 'gluconeogenesis II (Methanobacterium thermoautotrophicum)'), ('PWY-7385', '1,3-propanediol biosynthesis (engineered)'), ('ANAGLYCOLYSIS-PWY', 'glycolysis III (from glucose)'), ('PWY-1042', 'glycolysis …
6PFRUCTPHOS-RXN__cyto	ATP__cyto + FRUCTOSE-6P__cyto --> ADP__cyto + FRUCTOSE-16-DIPHOSPHATE__cyto + PROTON__cyto	0.317438	[('PWY-1861', 'formaldehyde assimilation II (assimilatory RuMP Cycle)'), ('PWY-7385', '1,3-propanediol biosynthesis (engineered)'), ('ANAGLYCOLYSIS-PWY', 'glycolysis III (from glucose)'), ('PWY-1042', 'glycolysis IV (plant cytosol)'), ('PWY-5484', 'glycolysis II (from fructose 6-phosphate)'), ('GLYCOLYSIS', 'glycolysis I (from glucose 6-phosphate)')]
T_CARBON-DIOXIDE__mito	CARBON-DIOXIDE__cyto <=> CARBON-DIOXIDE__mito	0.314204	[]
FRUCTOKINASE-RXN__chlo	ATP__chlo + BETA-D-FRUCTOSE__chlo --> ADP__chlo + FRUCTOSE-6P__chlo + PROTON__chlo	0.27094	[('SUCROSEUTIL2-PWY', 'sucrose degradation VII (sucrose 3-dehydrogenase)'), ('PWY-3801', 'sucrose degradation II (sucrose synthase)'), ('PWY-6531', 'mannitol cycle'), ('PWY-4101', 'D-sorbitol degradation I'), ('PWY-621', 'sucrose degradation III (sucrose invertase)'), ('SUCUTIL-PWY', 'sucrose degradation I (sucrose phosphotransferase)'), ('P122-PWY', 'heterolactic fermentation'), ('PWY-5384', 'su…
T_BETA-D-FRUCTOSE__chlo	BETA-D-FRUCTOSE__cyto <=> BETA-D-FRUCTOSE__chlo	0.27094	[('transporters', 'transport reactions')]
T_NADPH__chlo	NADPH__cyto <=> NADPH__chlo	0.264196	[('transporters', 'transport reactions')]
SUCROSE-SYNTHASE-RXN__cyto	PROTON__cyto + SUCROSE__cyto + UDP__cyto <=> BETA-D-FRUCTOSE__cyto + CPD-12575__cyto	0.229889	[('PWY-3801', 'sucrose degradation II (sucrose synthase)'), ('PWYQT-4438', 'UDP-glucose biosynthesis (from sucrose)')]
GLUTAMINESYN-RXN__mito	AMMONIUM__mito + ATP__mito + GLT__mito --> ADP__mito + GLN__mito + PROTON__mito + Pi__mito	0.221846	[('AMMASSIM-PWY', 'ammonia assimilation cycle III'), ('PWY4LZ-81', 'Organic Nitrogen Assimilation'), ('PWY-7061', 'glutamate-glutamine shuttle'), ('PWY-381', 'nitrate reduction II (assimilatory)'), ('GLNSYN-PWY', 'L-glutamine biosynthesis I'), ('PWY4LZ-283', 'Inorganic Nitrogen Assimilation'), ('PWY-7060', 'ornithine-citrulline shuttle'), ('PWY-8294', 'L-aspartate degradation III (anaerobic)'), (…
ACETYL-COA-CARBOXYLTRANSFER-RXN__chlo	ACETYL-COA__chlo + ATP__chlo + HCO3__chlo --> ADP__chlo + MALONYL-COA__chlo + PROTON__chlo + Pi__chlo	0.218776	[('PWY-7388', 'octanoyl-[acyl-carrier protein] biosynthesis (mitochondria, yeast)'), ('PWY-6679', 'jadomycin biosynthesis'), ('PWY-5966-1', 'fatty acid biosynthesis initiation (type I)')]
GLUC1PADENYLTRANS-RXN__chlo	ATP__chlo + GLC-1-P__chlo + PROTON__chlo --> ADP-D-GLUCOSE__chlo + PPI__chlo	0.2178	[('PWY-7902', 'glucosylglycerol biosynthesis'), ('PWY-622', 'starch biosynthesis'), ('GLYCOGENSYNTH-PWY', 'glycogen biosynthesis I (from ADP-D-Glucose)')]
GLUTAMINESYN-RXN__chlo	AMMONIUM__chlo + ATP__chlo + GLT__chlo --> ADP__chlo + GLN__chlo + PROTON__chlo + Pi__chlo	0.215249	[('AMMASSIM-PWY', 'ammonia assimilation cycle III'), ('PWY4LZ-81', 'Organic Nitrogen Assimilation'), ('PWY-7061', 'glutamate-glutamine shuttle'), ('PWY-381', 'nitrate reduction II (assimilatory)'), ('GLNSYN-PWY', 'L-glutamine biosynthesis I'), ('PWY4LZ-283', 'Inorganic Nitrogen Assimilation'), ('PWY-7060', 'ornithine-citrulline shuttle'), ('PWY-8294', 'L-aspartate degradation III (anaerobic)'), (…
GLUTAMATE-SYNTHASE-NADH-RXN__chlo	2-KETOGLUTARATE__chlo + GLN__chlo + NADH__chlo + PROTON__chlo --> 2.0 GLT__chlo + NAD__chlo	0.213332	[('PWY4LZ-81', 'Organic Nitrogen Assimilation'), ('PWY4LZ-283', 'Inorganic Nitrogen Assimilation'), ('PWY-6963', 'ammonia assimilation cycle I'), ('GLUGLNSYN-PWY', 'L-glutamate biosynthesis IV')]
PGLUCISOM-RXN__chlo	GLC-6-P__chlo <=> FRUCTOSE-6P__chlo	0.207119	[('UDPNACETYLGALSYN-PWY', 'UDP-N-acetyl-D-glucosamine biosynthesis II'), ('UDPNAGSYN-PWY', 'UDP-N-acetyl-D-glucosamine biosynthesis I'), ('P124-PWY', 'Bifidobacterium shunt'), ('PWY-622', 'starch biosynthesis'), ('PWY-3801', 'sucrose degradation II (sucrose synthase)'), ('SUCSYN-PWY', 'sucrose biosynthesis I (from photosynthesis)'), ('PWY-6981', 'chitin biosynthesis'), ('PWY-6992', '1,5-anhydrofr…
GLUTAMATE-SYNTHASE-NADH-RXN__mito	2-KETOGLUTARATE__mito + GLN__mito + NADH__mito + PROTON__mito --> 2.0 GLT__mito + NAD__mito	0.204877	[('PWY4LZ-81', 'Organic Nitrogen Assimilation'), ('PWY4LZ-283', 'Inorganic Nitrogen Assimilation'), ('PWY-6963', 'ammonia assimilation cycle I'), ('GLUGLNSYN-PWY', 'L-glutamate biosynthesis IV')]
2OXOGLUTARATEDEH-RXN__cyto	2-KETOGLUTARATE__cyto + CO-A__cyto + NAD__cyto --> CARBON-DIOXIDE__cyto + NADH__cyto + SUC-COA__cyto	0.198855	[('PWY-5690', 'TCA cycle II (plants and fungi)'), ('TCA', 'TCA cycle I (prokaryotic)'), ('TCA-1', 'TCA cycle VIII (Chlamydia)'), ('PWY66-398', 'TCA cycle III (animals)'), ('PWYQT-4481', 'TCA cycle variation V (plant)'), ('PWY-7254', 'TCA cycle VII (acetate-producers)')]
MALONYL-COA-ACP-TRANSACYL-RXN__chlo	ACP__chlo + MALONYL-COA__chlo --> CO-A__chlo + MALONYL-ACP__chlo + PROTON__chlo	0.194583	[('PWY66-429', 'fatty acid biosynthesis initiation (mitochondria)'), ('PWY-8012', 'mupirocin biosynthesis'), ('PWY-7388', 'octanoyl-[acyl-carrier protein] biosynthesis (mitochondria, yeast)'), ('PWY-6799', 'fatty acid biosynthesis (plant mitochondria)'), ('PWY-4381', 'fatty acid biosynthesis initiation I')]
PEPCARBOX-RXN__cyto	HCO3__cyto + PHOSPHO-ENOL-PYRUVATE__cyto --> OXALACETIC_ACID__cyto + Pi__cyto	0.170289	[('P23-PWY', 'reductive TCA cycle I'), ('PWY-7117', 'C4 photosynthetic carbon assimilation cycle, PEPCK type'), ('PWY-7124', 'ethene biosynthesis V (engineered)'), ('FERMENTATION-PWY', 'mixed acid fermentation'), ('PWY-6142', 'gluconeogenesis II (Methanobacterium thermoautotrophicum)'), ('PWY-5913', 'partial TCA cycle (obligate autotrophs)'), ('PWY-6146', 'Methanobacterium thermoautotrophicum bio…
TR0000013__chlo__cyto	AMMONIUM__chlo <=> AMMONIUM__cyto	0.156418	[('transporters', 'transport reactions')]
e-Biomass_vvinif2023__cyto	53.26 ATP__cyto + 53.26 WATER__cyto + 0.25 e-Carbohydrates__cyto + 0.25 e-CellWall__cyto + 0.012 e-Cofactor__cyto + 0.003 e-DNA__cyto + 0.08 e-Lipids__cyto + 0.401 e-Protein__cyto + 0.004 e-RNA__cyto --> 53.26 ADP__cyto + 53.26 Pi__cyto + e-Biomass__cyto	0.11	[('biomass', 'biomass reactions')]
EX_e-Biomass_drain	e-Biomass__cyto -->	0.11	[('drains', 'drain reactions')]
GLYCOGENSYN-RXN__chlo	2.0 ADP-D-GLUCOSE__chlo + WATER__chlo --> 1-4-alpha-D-Glucan__chlo + 2.0 ADP__chlo + 2.0 PROTON__chlo	0.1089	[('PWY-622', 'starch biosynthesis'), ('GLYCOGENSYNTH-PWY', 'glycogen biosynthesis I (from ADP-D-Glucose)')]
EX_Pi_drain	Pi__extr <=>	0.0910579	[('drains', 'drain reactions')]
RXN0-5114__chlo	3-P-SERINE__chlo + WATER__chlo --> Pi__chlo + SER__chlo	0.0826597	[('SERSYN-PWY', 'L-serine biosynthesis I')]
PGLYCDEHYDROG-RXN__chlo	G3P__chlo + NAD__chlo <=> 3-P-HYDROXYPYRUVATE__chlo + NADH__chlo + PROTON__chlo	0.0826597	[('PWY-8010', 'L-cysteine biosynthesis IX (Trichomonas vaginalis)'), ('SERSYN-PWY', 'L-serine biosynthesis I')]
PSERTRANSAM-RXN__chlo	3-P-HYDROXYPYRUVATE__chlo + GLT__chlo --> 2-KETOGLUTARATE__chlo + 3-P-SERINE__chlo	0.0826597	[('PWY-8010', 'L-cysteine biosynthesis IX (Trichomonas vaginalis)'), ('SERSYN-PWY', 'L-serine biosynthesis I')]
T_L-ASPARTATE__chlo	L-ASPARTATE__cyto <=> L-ASPARTATE__chlo	0.0728896	[('transporters', 'transport reactions')]
ASPARTATEKIN-RXN__chlo	ATP__chlo + L-ASPARTATE__chlo --> ADP__chlo + L-BETA-ASPARTYL-P__chlo	0.0631746	[('PWY-2941', 'L-lysine biosynthesis II'), ('PWY-5097', 'L-lysine biosynthesis VI'), ('PWY-8179', 'platensimycin biosynthesis'), ('PWY-6160', '3-dehydroquinate biosynthesis II (archaea)'), ('PWY-7153', 'grixazone biosynthesis'), ('PWY-6559', 'spermidine biosynthesis II'), ('PWY-7977', 'L-methionine biosynthesis IV'), ('P101-PWY', 'ectoine biosynthesis'), ('DAPLYSINESYN-PWY', 'L-lysine biosynthesi…
ACETOLACTSYN-RXN__chlo	PROTON__chlo + 2.0 PYRUVATE__chlo --> 2-ACETO-LACTATE__chlo + CARBON-DIOXIDE__chlo	0.0563989	[('PWY-7111', 'pyruvate fermentation to isobutanol (engineered)'), ('PWY-5938', 'pyruvate fermentation to (R)-acetoin I'), ('VALSYN-PWY', 'L-valine biosynthesis'), ('PWY-5939', 'pyruvate fermentation to (R)-acetoin II'), ('PWY-6389', 'pyruvate fermentation to (S)-acetoin')]
DIHYDROXYISOVALDEHYDRAT-RXN__chlo	CPD-13357__chlo --> 2-KETO-ISOVALERATE__chlo + WATER__chlo	0.0563989	[('PWY-7111', 'pyruvate fermentation to isobutanol (engineered)'), ('VALSYN-PWY', 'L-valine biosynthesis')]
ACETOLACTREDUCTOISOM-RXN__chlo	2-ACETO-LACTATE__chlo + NADPH__chlo + PROTON__chlo --> CPD-13357__chlo + NADP__chlo	0.0563989	[('PWY-7111', 'pyruvate fermentation to isobutanol (engineered)'), ('VALSYN-PWY', 'L-valine biosynthesis')]
1.3.1.2-RXN__cyto	NADPH__cyto + PROTON__cyto + URACIL__cyto --> DI-H-URACIL__cyto + NADP__cyto	0.0486243	[('PWY-3982', 'uracil degradation I (reductive)')]
BETA-UREIDOPROPIONASE-RXN__cyto	3-UREIDO-PROPIONATE__cyto + 2.0 PROTON__cyto + WATER__cyto --> AMMONIUM__cyto + B-ALANINE__cyto + CARBON-DIOXIDE__cyto	0.0486243	[('PWY-3982', 'uracil degradation I (reductive)')]
DIHYDROPYRIMIDINASE-RXN__cyto	DI-H-URACIL__cyto + WATER__cyto --> 3-UREIDO-PROPIONATE__cyto + PROTON__cyto	0.0486243	[('PWY-3982', 'uracil degradation I (reductive)')]
RIBOKIN-RXN__cyto	ATP__cyto + D-Ribofuranose__cyto --> ADP__cyto + PROTON__cyto + RIBOSE-5P__cyto	0.0486243	[('RIBOKIN-PWY', 'ribose phosphorylation')]
URIDINE-NUCLEOSIDASE-RXN__cyto	URIDINE__cyto + WATER__cyto --> D-Ribofuranose__cyto + URACIL__cyto	0.0486243	[('PWYQT-4445', 'pyrimidine salvage pathway'), ('PWY-6556', 'pyrimidine ribonucleosides salvage II')]
RXN-2902__mito	CO-A__mito + MALONATE-S-ALD__mito + NAD__mito --> ACETYL-COA__mito + CARBON-DIOXIDE__mito + NADH__mito	0.0486211	[('PWY-1781', '&beta;-alanine degradation II'), ('BETA-ALA-DEGRADATION-I-PWY', '&beta;-alanine degradation I'), ('P562-PWY', 'myo-inositol degradation I'), ('PWY-7574', 'propanoyl-CoA degradation II')]
RXN-2901__mito	2-KETOGLUTARATE__mito + B-ALANINE__mito <=> GLT__mito + MALONATE-S-ALD__mito	0.0486211	[('PWY-8120', '&beta;-alanine degradation III'), ('BETA-ALA-DEGRADATION-I-PWY', '&beta;-alanine degradation I')]
T_B-ALANINE__mito	B-ALANINE__cyto <=> B-ALANINE__mito	0.0486211	[('transporters', 'transport reactions')]
T_GLC-1-P__chlo	GLC-1-P__cyto <=> GLC-1-P__chlo	0.0467342	[]
T_OXALACETIC_ACID__mito	OXALACETIC_ACID__cyto <=> OXALACETIC_ACID__mito	0.0467339	[]
TZ2900062__cyto__extr	PROTON__extr + 2.0 Pi__cyto <=> PROTON__cyto + 2.0 Pi__extr	0.0455289	[('transporters', 'transport reactions')]
e-Protein_vvinif2023__cyto	0.497694564787115 Charged-ALA-tRNAs__cyto + 0.407338155180229 Charged-ARG-tRNAs__cyto + 0.336081364555743 Charged-ASN-tRNAs__cyto + 0.405190780768339 Charged-ASP-tRNAs__cyto + 0.152433174620542 Charged-CYS-tRNAs__cyto + 0.288282386890515 Charged-GLN-tRNAs__cyto + 0.51180904656401 Charged-GLT-tRNAs__cyto + 0.506859573793667 Charged-GLY-tRNAs__cyto + 0.191331435514527 Charged-HIS-tRNAs__cyto + 0.41…	0.04411	[('biomass', 'biomass reactions')]
RXN-14025__cyto	UMP__cyto + WATER__cyto --> Pi__cyto + URIDINE__cyto	0.0434258	[('PWY-7185', 'UTP and CTP dephosphorylation I'), ('PWY-7821', 'tunicamycin biosynthesis')]
HOMOSERDEHYDROG-RXN__chlo	L-ASPARTATE-SEMIALDEHYDE__chlo + NADH__chlo + PROTON__chlo --> HOMO-SER__chlo + NAD__chlo	0.0427104	[('HOMOSERSYN-PWY', 'L-homoserine biosynthesis')]
HOMOSERKIN-RXN__chlo	ATP__chlo + HOMO-SER__chlo --> ADP__chlo + O-PHOSPHO-L-HOMOSERINE__chlo + PROTON__chlo	0.0427104	[('PWY-702', 'L-methionine biosynthesis II (plants)'), ('HOMOSER-THRESYN-PWY', 'L-threonine biosynthesis')]
ADENYL-KIN-RXN__cyto	AMP__cyto + ATP__cyto <=> 2.0 ADP__cyto	0.0420544	[('PWY-7219', 'adenosine ribonucleotides de novo biosynthesis')]
RXN-12199__cyto	UTP__cyto + 2.0 WATER__cyto --> 2.0 PROTON__cyto + 2.0 Pi__cyto + UMP__cyto	0.0383001	[('PWY-7185', 'UTP and CTP dephosphorylation I'), ('PWY-7177', 'UTP and CTP dephosphorylation II'), ('PWY-5687', 'pyrimidine ribonucleotides interconversion')]
LEUCINE--TRNA-LIGASE-RXN__cyto	ATP__cyto + LEU-tRNAs__cyto + LEU__cyto --> AMP__cyto + Charged-LEU-tRNAs__cyto + PPI__cyto	0.0348223	[('TRNA-CHARGING-PWY', 'tRNA charging')]
2-ISOPROPYLMALATESYN-RXN__chlo	2-KETO-ISOVALERATE__chlo + ACETYL-COA__chlo + WATER__chlo --> 3-CARBOXY-3-HYDROXY-ISOCAPROATE__chlo + CO-A__chlo + PROTON__chlo	0.0348223	[('PWY-6871', '3-methylbutanol biosynthesis (engineered)'), ('LEUSYN-PWY', 'L-leucine biosynthesis')]
RXN-7800__chlo	CPD-7100__chlo + PROTON__chlo --> 2K-4CH3-PENTANOATE__chlo + CARBON-DIOXIDE__chlo	0.0348223	[('PWY-6871', '3-methylbutanol biosynthesis (engineered)'), ('LEUSYN-PWY', 'L-leucine biosynthesis')]
3-ISOPROPYLMALDEHYDROG-RXN__chlo	2-D-THREO-HYDROXY-3-CARBOXY-ISOCAPROATE__chlo + NAD__chlo --> CPD-7100__chlo + NADH__chlo + PROTON__chlo	0.0348223	[('PWY-6871', '3-methylbutanol biosynthesis (engineered)'), ('LEUSYN-PWY', 'L-leucine biosynthesis')]
THRESYN-RXN__chlo	O-PHOSPHO-L-HOMOSERINE__chlo + WATER__chlo --> Pi__chlo + THR__chlo	0.03429	[('HOMOSER-THRESYN-PWY', 'L-threonine biosynthesis')]
CHORISMATE-SYNTHASE-RXN__cyto	3-ENOLPYRUVYL-SHIKIMATE-5P__cyto --> CHORISMATE__cyto + Pi__cyto	0.0341949	[('PWY-6163', 'chorismate biosynthesis from 3-dehydroquinate')]
SHIKIMATE-KINASE-RXN__cyto	ATP__cyto + SHIKIMATE__cyto --> ADP__cyto + PROTON__cyto + SHIKIMATE-5P__cyto	0.0341949	[('PWY-6163', 'chorismate biosynthesis from 3-dehydroquinate')]
DAHPSYN-RXN__cyto	ERYTHROSE-4P__cyto + PHOSPHO-ENOL-PYRUVATE__cyto + WATER__cyto --> 3-DEOXY-D-ARABINO-HEPTULOSONATE-7-P__cyto + Pi__cyto	0.0341949	[('PWY-6164', '3-dehydroquinate biosynthesis I')]
2.5.1.19-RXN__cyto	PHOSPHO-ENOL-PYRUVATE__cyto + SHIKIMATE-5P__cyto --> 3-ENOLPYRUVYL-SHIKIMATE-5P__cyto + Pi__cyto	0.0341949	[('PWY-6163', 'chorismate biosynthesis from 3-dehydroquinate')]
SHIKIMATE-5-DEHYDROGENASE-RXN__cyto	3-DEHYDRO-SHIKIMATE__cyto + NADPH__cyto + PROTON__cyto --> NADP__cyto + SHIKIMATE__cyto	0.0341949	[('PWY-6163', 'chorismate biosynthesis from 3-dehydroquinate')]
3-DEHYDROQUINATE-DEHYDRATASE-RXN__cyto	DEHYDROQUINATE__cyto --> 3-DEHYDRO-SHIKIMATE__cyto + WATER__cyto	0.0341949	[('PWY-6707', 'gallate biosynthesis'), ('QUINATEDEG-PWY', 'quinate degradation I'), ('PWY-6163', 'chorismate biosynthesis from 3-dehydroquinate'), ('PWY-6416', 'quinate degradation II')]
RXN-20674__cyto	CPD-22307__cyto --> DEHYDROQUINATE__cyto + Pi__cyto	0.0341949	[]
RXN-20673__cyto	3-DEOXY-D-ARABINO-HEPTULOSONATE-7-P__cyto --> CPD-22307__cyto	0.0341949	[]
CELLULOSE-SYNTHASE-UDP-FORMING-RXN__cyto	4.0 CPD-12575__cyto + WATER__cyto --> CELLULOSE__cyto + 4.0 PROTON__cyto + 4.0 UDP__cyto	0.03355	[('PWY-1001', 'cellulose biosynthesis')]
NADPH--FERRIHEMOPROTEIN-REDUCTASE-RXN__cyto	NADPH__cyto + Ox-NADPH-Hemoprotein-Reductases__cyto + PROTON__cyto --> NADP__cyto + Red-NADPH-Hemoprotein-Reductases__cyto	0.0334457	[]
HOMOCYSMET-RXN__cyto	5-METHYL-THF__cyto + HOMO-CYS__cyto --> MET__cyto + THF__cyto	0.0328752	[('PWY-6151', 'S-adenosyl-L-methionine salvage I'), ('PWY-702', 'L-methionine biosynthesis II (plants)'), ('HSERMETANA-PWY', 'L-methionine biosynthesis III'), ('HOMOSER-METSYN-PWY', 'L-methionine biosynthesis I'), ('PWY-5041', 'S-adenosyl-L-methionine cycle II')]
CYTOCHROME-B5-REDUCTASE-RXN__er	2.0 FERRICYTOCHROME-B5__er + NADH__er --> 2.0 FERROCYTOCHROME-B5__er + NAD__er + PROTON__er	0.0314112	[]
T_OXYGEN-MOLECULE__er	OXYGEN-MOLECULE__cyto <=> OXYGEN-MOLECULE__er	0.0314112	[('transporters', 'transport reactions')]
T_NADH__er	NADH__cyto <=> NADH__er	0.0314112	[]
UGD-RXN__cyto	CPD-12575__cyto + 2.0 NAD__cyto + WATER__cyto --> 2.0 NADH__cyto + 3.0 PROTON__cyto + UDP-GLUCURONATE__cyto	0.03102	[('PWY-7820', 'teichuronic acid biosynthesis (B. subtilis 168)'), ('PWY-7346', 'UDP-&alpha;-D-glucuronate biosynthesis (from UDP-glucose)')]
UDP-GLUCURONATE-DECARBOXYLASE-RXN__cyto	PROTON__cyto + UDP-GLUCURONATE__cyto --> CARBON-DIOXIDE__cyto + UDP-D-XYLOSE__cyto	0.03102	[('PWY-4821', 'UDP-&alpha;-D-xylose biosynthesis')]
SERINE--TRNA-LIGASE-RXN__cyto	ATP__cyto + SER-tRNAs__cyto + SER__cyto --> AMP__cyto + Charged-SER-tRNAs__cyto + PPI__cyto	0.0306811	[('TRNA-CHARGING-PWY', 'tRNA charging')]
CHORISMATEMUT-RXN__cyto	CHORISMATE__cyto --> PREPHENATE__cyto	0.0299419	[('PWY-3461', 'L-tyrosine biosynthesis II'), ('PWY-3462', 'L-phenylalanine biosynthesis II'), ('PWY-6120', 'L-tyrosine biosynthesis III'), ('TYRSYN', 'L-tyrosine biosynthesis I'), ('PHESYN', 'L-phenylalanine biosynthesis I'), ('PWY-7626', 'bacilysin biosynthesis'), ('PWY-6627', 'salinosporamide A biosynthesis')]
PREPHENATEDEHYDRAT-RXN__cyto	PREPHENATE__cyto + PROTON__cyto --> CARBON-DIOXIDE__cyto + PHENYL-PYRUVATE__cyto + WATER__cyto	0.0299419	[('PWY-7432', 'L-phenylalanine biosynthesis III (cytosolic, plants)'), ('PHESYN', 'L-phenylalanine biosynthesis I')]
e-FattyAcid_vvinif2023__cyto	0.55 LINOLEIC_ACID__cyto + 0.01 LINOLENIC_ACID__cyto + 0.21 OLEATE-CPD__cyto + 0.13 PALMITATE__cyto + 0.1 STEARIC_ACID__cyto --> 0.01 Fatty-Acids__cyto	0.0277975	[('biomass', 'biomass reactions')]
RXN-9520__chlo	R-3-hydroxyhexanoyl-ACPs__chlo --> Hex-2-enoyl-ACPs__chlo + WATER__chlo	0.0277975	[('PWY-5971', 'palmitate biosynthesis II (bacteria and plants)'), ('PWY-7388', 'octanoyl-[acyl-carrier protein] biosynthesis (mitochondria, yeast)'), ('PWY-8279', 'palmitate biosynthesis III'), ('PWY1A0-6120', 'streptorubin B biosynthesis'), ('PWY66-430', 'tetradecanoate biosynthesis (mitochondria)'), ('PWY-5994', 'palmitate biosynthesis I (type I fatty acid synthase)')]
4.2.1.58-RXN__chlo	Beta-3-hydroxybutyryl-ACPs__chlo <=> Crotonyl-ACPs__chlo + WATER__chlo	0.0277975	[('PWY-5971', 'palmitate biosynthesis II (bacteria and plants)'), ('PWY-7388', 'octanoyl-[acyl-carrier protein] biosynthesis (mitochondria, yeast)'), ('PWY-8279', 'palmitate biosynthesis III'), ('PWY1A0-6120', 'streptorubin B biosynthesis'), ('PWY66-430', 'tetradecanoate biosynthesis (mitochondria)'), ('PWY-5994', 'palmitate biosynthesis I (type I fatty acid synthase)')]
RXN-9516__chlo	Butanoyl-ACPs__chlo + MALONYL-ACP__chlo + 2.0 PROTON__chlo --> 3-oxo-hexanoyl-ACPs__chlo + ACP__chlo + CARBON-DIOXIDE__chlo	0.0277975	[('PWY-5971', 'palmitate biosynthesis II (bacteria and plants)'), ('PWY-7388', 'octanoyl-[acyl-carrier protein] biosynthesis (mitochondria, yeast)'), ('PWY-8279', 'palmitate biosynthesis III'), ('PWY1A0-6120', 'streptorubin B biosynthesis')]
RXN-9662__chlo	NADH__chlo + PROTON__chlo + Tetradec-2-enoyl-ACPs__chlo --> Myristoyl-ACPs__chlo + NAD__chlo	0.0277975	[('PWY-5971', 'palmitate biosynthesis II (bacteria and plants)'), ('PWYG-321', 'mycolate biosynthesis')]
RXN-9537__chlo	R-3-hydroxymyristoyl-ACPs__chlo --> Tetradec-2-enoyl-ACPs__chlo + WATER__chlo	0.0277975	[('PWY-5971', 'palmitate biosynthesis II (bacteria and plants)'), ('PWY-8279', 'palmitate biosynthesis III'), ('PWYG-321', 'mycolate biosynthesis'), ('PWY66-430', 'tetradecanoate biosynthesis (mitochondria)'), ('PWY-5994', 'palmitate biosynthesis I (type I fatty acid synthase)')]
RXN-9531__chlo	Decanoyl-ACPs__chlo + MALONYL-ACP__chlo + 2.0 PROTON__chlo --> 3-oxo-dodecanoyl-ACPs__chlo + ACP__chlo + CARBON-DIOXIDE__chlo	0.0277975	[('PWY-5971', 'palmitate biosynthesis II (bacteria and plants)'), ('PWY-8279', 'palmitate biosynthesis III'), ('PWY1A0-6120', 'streptorubin B biosynthesis')]
RXN-9527__chlo	MALONYL-ACP__chlo + Octanoyl-ACPs__chlo + 2.0 PROTON__chlo --> 3-oxo-decanoyl-ACPs__chlo + ACP__chlo + CARBON-DIOXIDE__chlo	0.0277975	[('PWY-5971', 'palmitate biosynthesis II (bacteria and plants)'), ('PWY-8279', 'palmitate biosynthesis III'), ('PWY1A0-6120', 'streptorubin B biosynthesis')]
2.3.1.180-RXN__chlo	ACETYL-COA__chlo + MALONYL-ACP__chlo + PROTON__chlo --> Acetoacetyl-ACPs__chlo + CARBON-DIOXIDE__chlo + CO-A__chlo	0.0277975	[('PWY1A0-6120', 'streptorubin B biosynthesis'), ('PWY-4381', 'fatty acid biosynthesis initiation I')]
RXN-9533__chlo	R-3-hydroxydodecanoyl-ACPs__chlo --> Dodec-2-enoyl-ACPs__chlo + WATER__chlo	0.0277975	[('PWY-5971', 'palmitate biosynthesis II (bacteria and plants)'), ('PWY-8279', 'palmitate biosynthesis III'), ('PWY1A0-6120', 'streptorubin B biosynthesis'), ('PWY-7664', 'oleate biosynthesis IV (anaerobic)'), ('PWY66-430', 'tetradecanoate biosynthesis (mitochondria)'), ('PWY-5994', 'palmitate biosynthesis I (type I fatty acid synthase)')]
RXN-9540__chlo	3-oxo-palmitoyl-ACPs__chlo + NADPH__chlo + PROTON__chlo --> NADP__chlo + R-3-Hydroxypalmitoyl-ACPs__chlo	0.0277975	[('PWY-5971', 'palmitate biosynthesis II (bacteria and plants)'), ('PWY-8279', 'palmitate biosynthesis III'), ('PWYG-321', 'mycolate biosynthesis'), ('PWY-5994', 'palmitate biosynthesis I (type I fatty acid synthase)')]
RXN-9536__chlo	3-oxo-myristoyl-ACPs__chlo + NADPH__chlo + PROTON__chlo --> NADP__chlo + R-3-hydroxymyristoyl-ACPs__chlo	0.0277975	[('PWY-5971', 'palmitate biosynthesis II (bacteria and plants)'), ('PWY-8279', 'palmitate biosynthesis III'), ('PWYG-321', 'mycolate biosynthesis'), ('PWY66-430', 'tetradecanoate biosynthesis (mitochondria)'), ('PWY-5994', 'palmitate biosynthesis I (type I fatty acid synthase)')]
RXN-9524__chlo	3-Oxo-octanoyl-ACPs__chlo + NADPH__chlo + PROTON__chlo --> 3-Hydroxy-octanoyl-ACPs__chlo + NADP__chlo	0.0277975	[('PWY-5971', 'palmitate biosynthesis II (bacteria and plants)'), ('PWY-7388', 'octanoyl-[acyl-carrier protein] biosynthesis (mitochondria, yeast)'), ('PWY-8279', 'palmitate biosynthesis III'), ('PWY1A0-6120', 'streptorubin B biosynthesis'), ('PWY66-430', 'tetradecanoate biosynthesis (mitochondria)'), ('PWY-5994', 'palmitate biosynthesis I (type I fatty acid synthase)')]
RXN-9659__chlo	2-Octenoyl-ACPs__chlo + NADH__chlo + PROTON__chlo --> NAD__chlo + Octanoyl-ACPs__chlo	0.0277975	[('PWY-5971', 'palmitate biosynthesis II (bacteria and plants)'), ('PWY1A0-6120', 'streptorubin B biosynthesis')]
RXN-9658__chlo	Hex-2-enoyl-ACPs__chlo + NADH__chlo + PROTON__chlo --> Hexanoyl-ACPs__chlo + NAD__chlo	0.0277975	[('PWY-5971', 'palmitate biosynthesis II (bacteria and plants)'), ('PWY1A0-6120', 'streptorubin B biosynthesis')]
RXN-9660__chlo	NADH__chlo + PROTON__chlo + Trans-D2-decenoyl-ACPs__chlo --> Decanoyl-ACPs__chlo + NAD__chlo	0.0277975	[('PWY-5971', 'palmitate biosynthesis II (bacteria and plants)'), ('PWY1A0-6120', 'streptorubin B biosynthesis')]
RXN-9539__chlo	MALONYL-ACP__chlo + Myristoyl-ACPs__chlo + 2.0 PROTON__chlo --> 3-oxo-palmitoyl-ACPs__chlo + ACP__chlo + CARBON-DIOXIDE__chlo	0.0277975	[('PWY-5971', 'palmitate biosynthesis II (bacteria and plants)'), ('PWY-8279', 'palmitate biosynthesis III'), ('PWYG-321', 'mycolate biosynthesis')]
4.2.1.61-RXN__chlo	R-3-Hydroxypalmitoyl-ACPs__chlo --> 2-Hexadecenoyl-ACPs__chlo + WATER__chlo	0.0277975	[('PWY-5971', 'palmitate biosynthesis II (bacteria and plants)'), ('PWY-8279', 'palmitate biosynthesis III'), ('PWYG-321', 'mycolate biosynthesis'), ('PWY-5994', 'palmitate biosynthesis I (type I fatty acid synthase)')]
RXN-9528__chlo	3-oxo-decanoyl-ACPs__chlo + NADPH__chlo + PROTON__chlo --> Beta-hydroxydecanoyl-ACPs__chlo + NADP__chlo	0.0277975	[('PWY-5971', 'palmitate biosynthesis II (bacteria and plants)'), ('PWY-8279', 'palmitate biosynthesis III'), ('PWY1A0-6120', 'streptorubin B biosynthesis'), ('PWY66-430', 'tetradecanoate biosynthesis (mitochondria)'), ('PWY-5994', 'palmitate biosynthesis I (type I fatty acid synthase)')]
RXN-9535__chlo	Dodecanoyl-ACPs__chlo + MALONYL-ACP__chlo + 2.0 PROTON__chlo --> 3-oxo-myristoyl-ACPs__chlo + ACP__chlo + CARBON-DIOXIDE__chlo	0.0277975	[('PWY-5971', 'palmitate biosynthesis II (bacteria and plants)'), ('PWY-8279', 'palmitate biosynthesis III')]
RXN-9532__chlo	3-oxo-dodecanoyl-ACPs__chlo + NADPH__chlo + PROTON__chlo --> NADP__chlo + R-3-hydroxydodecanoyl-ACPs__chlo	0.0277975	[('PWY-5971', 'palmitate biosynthesis II (bacteria and plants)'), ('PWY-8279', 'palmitate biosynthesis III'), ('PWY1A0-6120', 'streptorubin B biosynthesis'), ('PWY66-430', 'tetradecanoate biosynthesis (mitochondria)'), ('PWY-5994', 'palmitate biosynthesis I (type I fatty acid synthase)')]
BUTYRATE--COA-LIGASE-RXN__cyto	ATP__cyto + CO-A__cyto + 0.01 Fatty-Acids__cyto --> 0.01 ACYL-COA__cyto + AMP__cyto + PPI__cyto	0.0277975	[('PWY-7007', 'methyl ketone biosynthesis (engineered)')]
4.2.1.59-RXN__chlo	3-Hydroxy-octanoyl-ACPs__chlo --> 2-Octenoyl-ACPs__chlo + WATER__chlo	0.0277975	[('PWY-5971', 'palmitate biosynthesis II (bacteria and plants)'), ('PWY-7388', 'octanoyl-[acyl-carrier protein] biosynthesis (mitochondria, yeast)'), ('PWY-8279', 'palmitate biosynthesis III'), ('PWY1A0-6120', 'streptorubin B biosynthesis'), ('PWY66-430', 'tetradecanoate biosynthesis (mitochondria)'), ('PWY-5994', 'palmitate biosynthesis I (type I fatty acid synthase)')]
RXN-9661__chlo	Dodec-2-enoyl-ACPs__chlo + NADH__chlo + PROTON__chlo --> Dodecanoyl-ACPs__chlo + NAD__chlo	0.0277975	[('PWY-5971', 'palmitate biosynthesis II (bacteria and plants)'), ('PWY1A0-6120', 'streptorubin B biosynthesis')]
RXN-9657__chlo	Crotonyl-ACPs__chlo + NADH__chlo + PROTON__chlo --> Butanoyl-ACPs__chlo + NAD__chlo	0.0277975	[('PWY-5971', 'palmitate biosynthesis II (bacteria and plants)'), ('PWY1A0-6120', 'streptorubin B biosynthesis')]
RXN-9523__chlo	Hexanoyl-ACPs__chlo + MALONYL-ACP__chlo + 2.0 PROTON__chlo --> 3-Oxo-octanoyl-ACPs__chlo + ACP__chlo + CARBON-DIOXIDE__chlo	0.0277975	[('PWY-5971', 'palmitate biosynthesis II (bacteria and plants)'), ('PWY-7388', 'octanoyl-[acyl-carrier protein] biosynthesis (mitochondria, yeast)'), ('PWY-8279', 'palmitate biosynthesis III'), ('PWY1A0-6120', 'streptorubin B biosynthesis')]
RXN-9655__chlo	Beta-hydroxydecanoyl-ACPs__chlo --> Trans-D2-decenoyl-ACPs__chlo + WATER__chlo	0.0277975	[('PWY0-862', '(5Z)-dodecenoate biosynthesis I'), ('PWY-5971', 'palmitate biosynthesis II (bacteria and plants)'), ('PWY-8279', 'palmitate biosynthesis III'), ('PWY1A0-6120', 'streptorubin B biosynthesis'), ('PWY66-430', 'tetradecanoate biosynthesis (mitochondria)'), ('PWY-5994', 'palmitate biosynthesis I (type I fatty acid synthase)')]
RXN-9518__chlo	3-oxo-hexanoyl-ACPs__chlo + NADPH__chlo + PROTON__chlo --> NADP__chlo + R-3-hydroxyhexanoyl-ACPs__chlo	0.0277975	[('PWY-5971', 'palmitate biosynthesis II (bacteria and plants)'), ('PWY-7388', 'octanoyl-[acyl-carrier protein] biosynthesis (mitochondria, yeast)'), ('PWY-8279', 'palmitate biosynthesis III'), ('PWY1A0-6120', 'streptorubin B biosynthesis'), ('PWY66-430', 'tetradecanoate biosynthesis (mitochondria)'), ('PWY-5994', 'palmitate biosynthesis I (type I fatty acid synthase)')]
RXN-9514__chlo	Acetoacetyl-ACPs__chlo + NADPH__chlo + PROTON__chlo --> Beta-3-hydroxybutyryl-ACPs__chlo + NADP__chlo	0.0277975	[('PWY-5971', 'palmitate biosynthesis II (bacteria and plants)'), ('PWY-7388', 'octanoyl-[acyl-carrier protein] biosynthesis (mitochondria, yeast)'), ('PWY-8279', 'palmitate biosynthesis III'), ('PWY1A0-6120', 'streptorubin B biosynthesis'), ('PWY66-430', 'tetradecanoate biosynthesis (mitochondria)'), ('PWY-5994', 'palmitate biosynthesis I (type I fatty acid synthase)')]
RXN-9663__chlo	2-Hexadecenoyl-ACPs__chlo + NADH__chlo + PROTON__chlo --> NAD__chlo + Palmitoyl-ACPs__chlo	0.0277975	[('PWY-5971', 'palmitate biosynthesis II (bacteria and plants)'), ('PWYG-321', 'mycolate biosynthesis')]
e-Carbohydrates_vvinif2023__cyto	0.16 BETA-D-FRUCTOSE__cyto + 0.016 CIT__cyto + 0.212 CPD-12575__cyto + 0.12 MAL__cyto + 0.004 SUCROSE__cyto + 0.024 SUC__cyto + 0.36 Starch__chlo + 0.292 TARTRATE__cyto --> 0.212 UDP__cyto + e-Carbohydrates__cyto	0.0275	[('biomass', 'biomass reactions')]
e-Cellwall_vvinif2023__cyto	1.22 CELLULOSE__cyto + 0.192 CONIFERYL-ALCOHOL__cyto + 0.16 COUMARYL-ALCOHOL__cyto + 0.224 SINAPYL-ALCOHOL__cyto + 1.128 UDP-D-XYLOSE__cyto --> 2.924 UDP__cyto + e-CellWall__cyto	0.0275	[('biomass', 'biomass reactions')]
S-ADENMETSYN-RXN__cyto	ATP__cyto + MET__cyto + WATER__cyto --> PPI__cyto + Pi__cyto + S-ADENOSYLMETHIONINE__cyto	0.02446	[('PWY-6151', 'S-adenosyl-L-methionine salvage I'), ('SAM-PWY', 'S-adenosyl-L-methionine biosynthesis'), ('ETHYL-PWY', 'ethylene biosynthesis I (plants)'), ('METHIONINE-DEG1-PWY', 'L-methionine degradation I (to L-homocysteine)'), ('PWY-5912', "2'-deoxymugineic acid phytosiderophore biosynthesis"), ('PWY-5041', 'S-adenosyl-L-methionine cycle II')]
ADENOSYLHOMOCYSTEINASE-RXN__cyto	ADENOSYL-HOMO-CYS__cyto + WATER__cyto --> ADENOSINE__cyto + HOMO-CYS__cyto	0.0244547	[('METHIONINE-DEG1-PWY', 'L-methionine degradation I (to L-homocysteine)'), ('PWY-5041', 'S-adenosyl-L-methionine cycle II')]
ADENOSINE-KINASE-RXN__cyto	ADENOSINE__cyto + ATP__cyto --> ADP__cyto + AMP__cyto + PROTON__cyto	0.0244547	[('PWY-6619', 'adenine and adenosine salvage VI')]
RXN-9632__chlo	MALONYL-COA__chlo + PROTON__chlo + Palmitoyl-ACPs__chlo --> 3-oxo-stearoyl-ACPs__chlo + CARBON-DIOXIDE__chlo + CO-A__chlo	0.0241839	[('PWY-8280', 'stearate biosynthesis IV'), ('PWYG-321', 'mycolate biosynthesis'), ('PWY-5989', 'stearate biosynthesis II (bacteria and plants)')]
RXN-9634__chlo	R-3-hydroxystearoyl-ACPs__chlo --> Octadec-2-enoyl-ACPs__chlo + WATER__chlo	0.0241839	[('PWY3O-355', 'stearate biosynthesis III (fungi)'), ('PWY-8280', 'stearate biosynthesis IV'), ('PWYG-321', 'mycolate biosynthesis'), ('PWY-5989', 'stearate biosynthesis II (bacteria and plants)')]
RXN-9635__chlo	NADH__chlo + Octadec-2-enoyl-ACPs__chlo + PROTON__chlo --> NAD__chlo + Stearoyl-ACPs__chlo	0.0241839	[('PWYG-321', 'mycolate biosynthesis'), ('PWY-5989', 'stearate biosynthesis II (bacteria and plants)')]
RXN-9633__chlo	3-oxo-stearoyl-ACPs__chlo + NADPH__chlo + PROTON__chlo --> NADP__chlo + R-3-hydroxystearoyl-ACPs__chlo	0.0241839	[('PWY3O-355', 'stearate biosynthesis III (fungi)'), ('PWY-8280', 'stearate biosynthesis IV'), ('PWYG-321', 'mycolate biosynthesis'), ('PWY-5989', 'stearate biosynthesis II (bacteria and plants)')]
TI2903744__mito__cyto	FUM__cyto + Pi__mito --> FUM__mito + Pi__cyto	0.0239405	[('transporters', 'transport reactions')]
GLURS-RXN__cyto	ATP__cyto + GLT-tRNAs__cyto + GLT__cyto + PROTON__cyto --> AMP__cyto + Charged-GLT-tRNAs__cyto + PPI__cyto	0.0225759	[('PWY-5188', 'tetrapyrrole biosynthesis I (from glutamate)'), ('TRNA-CHARGING-PWY', 'tRNA charging')]
GLYCINE--TRNA-LIGASE-RXN__cyto	ATP__cyto + GLY-tRNAs__cyto + GLY__cyto --> AMP__cyto + Charged-GLY-tRNAs__cyto + PPI__cyto	0.0223576	[('TRNA-CHARGING-PWY', 'tRNA charging')]
ALANINE--TRNA-LIGASE-RXN__cyto	ALA-tRNAs__cyto + ATP__cyto + L-ALPHA-ALANINE__cyto --> AMP__cyto + Charged-ALA-tRNAs__cyto + PPI__cyto	0.0219533	[('TRNA-CHARGING-PWY', 'tRNA charging')]
VALINE--TRNA-LIGASE-RXN__cyto	ATP__cyto + VAL-tRNAs__cyto + VAL__cyto --> AMP__cyto + Charged-VAL-tRNAs__cyto + PPI__cyto	0.0215733	[('TRNA-CHARGING-PWY', 'tRNA charging')]
TRANSALDOL-RXN__cyto	D-SEDOHEPTULOSE-7-P__cyto + GAP__cyto <=> ERYTHROSE-4P__cyto + FRUCTOSE-6P__cyto	0.02144	[('P124-PWY', 'Bifidobacterium shunt'), ('PWY-5723', 'Rubisco shunt'), ('PWY-1861', 'formaldehyde assimilation II (assimilatory RuMP Cycle)'), ('P185-PWY', 'formaldehyde assimilation III (dihydroxyacetone cycle)'), ('NONOXIPENT-PWY', 'pentose phosphate pathway (non-oxidative branch)')]
DIAMINOPIMDECARB-RXN__chlo	MESO-DIAMINOPIMELATE__chlo + PROTON__chlo --> CARBON-DIOXIDE__chlo + LYS__chlo	0.0204641	[('PWY-2941', 'L-lysine biosynthesis II'), ('PWY-5097', 'L-lysine biosynthesis VI'), ('DAPLYSINESYN-PWY', 'L-lysine biosynthesis I'), ('PWY-2942', 'L-lysine biosynthesis III')]
LYSINE--TRNA-LIGASE-RXN__cyto	ATP__cyto + LYS-tRNAs__cyto + LYS__cyto --> AMP__cyto + Charged-LYS-tRNAs__cyto + PPI__cyto + PROTON__cyto	0.0204641	[('TRNA-CHARGING-PWY', 'tRNA charging')]
DIHYDRODIPICSYN-RXN__chlo	L-ASPARTATE-SEMIALDEHYDE__chlo + PYRUVATE__chlo --> CPD-14443__chlo + PROTON__chlo + WATER__chlo	0.0204641	[('PWY-2941', 'L-lysine biosynthesis II'), ('PWY-5097', 'L-lysine biosynthesis VI'), ('DAPLYSINESYN-PWY', 'L-lysine biosynthesis I'), ('PWY-8088', 'dipicolinate biosynthesis'), ('PWY-2942', 'L-lysine biosynthesis III')]
DIAMINOPIMEPIM-RXN__chlo	LL-DIAMINOPIMELATE__chlo --> MESO-DIAMINOPIMELATE__chlo	0.0204641	[('PWY-2941', 'L-lysine biosynthesis II'), ('PWY-5097', 'L-lysine biosynthesis VI'), ('DAPLYSINESYN-PWY', 'L-lysine biosynthesis I')]
RXN-14014__chlo	CPD-14443__chlo + NADH__chlo + PROTON__chlo --> DELTA1-PIPERIDEINE-2-6-DICARBOXYLATE__chlo + NAD__chlo + WATER__chlo	0.0204641	[('PWY-2941', 'L-lysine biosynthesis II'), ('PWY-5097', 'L-lysine biosynthesis VI'), ('DAPLYSINESYN-PWY', 'L-lysine biosynthesis I'), ('PWY-2942', 'L-lysine biosynthesis III')]
TR2000009__er__cyto	PROTON__cyto + Pi__er <=> PROTON__er + Pi__cyto	0.0202901	[('transporters', 'transport reactions')]
GLYOHMETRANS-RXN__cyto	SER__cyto + THF__cyto <=> GLY__cyto + METHYLENE-THF__cyto + WATER__cyto	0.019445	[('1CMET2-PWY', 'folate transformations III (E. coli)'), ('PWY-3661-1', 'glycine betaine degradation II (mammalian)'), ('PWY-3661', 'glycine betaine degradation I'), ('PWY-8363', 'photorespiration III'), ('PWY-3841', 'folate transformations II'), ('GLYSYN2-PWY', 'glycine biosynthesis'), ('PWY-5497', 'purine nucleobases degradation II (anaerobic)'), ('PWY-8362', 'photorespiration II'), ('PWY-1622'…
RXN-9548__chlo	Stearoyl-ACPs__chlo + WATER__chlo --> ACP__chlo + STEARIC_ACID__chlo	0.0183464	[('PWY-8280', 'stearate biosynthesis IV'), ('PWY-5989', 'stearate biosynthesis II (bacteria and plants)')]
DIHYDROXYMETVALDEHYDRAT-RXN__chlo	1-KETO-2-METHYLVALERATE__chlo --> 2-KETO-3-METHYL-VALERATE__chlo + WATER__chlo	0.0182611	[('PWY-5104', 'L-isoleucine biosynthesis IV'), ('ILEUSYN-PWY', 'L-isoleucine biosynthesis I (from threonine)'), ('PWY-5101', 'L-isoleucine biosynthesis II'), ('PWY-5103', 'L-isoleucine biosynthesis III')]
ISOLEUCINE--TRNA-LIGASE-RXN__cyto	ATP__cyto + ILE-tRNAs__cyto + ILE__cyto --> AMP__cyto + Charged-ILE-tRNAs__cyto + PPI__cyto	0.0182611	[('TRNA-CHARGING-PWY', 'tRNA charging')]
ACETOOHBUTREDUCTOISOM-RXN__chlo	2-ACETO-2-HYDROXY-BUTYRATE__chlo + NADPH__chlo + PROTON__chlo --> 1-KETO-2-METHYLVALERATE__chlo + NADP__chlo	0.0182611	[('ILEUSYN-PWY', 'L-isoleucine biosynthesis I (from threonine)'), ('PWY-5103', 'L-isoleucine biosynthesis III')]
ACETOOHBUTSYN-RXN__chlo	2-OXOBUTANOATE__chlo + PROTON__chlo + PYRUVATE__chlo --> 2-ACETO-2-HYDROXY-BUTYRATE__chlo + CARBON-DIOXIDE__chlo	0.0182611	[('PWY-5104', 'L-isoleucine biosynthesis IV'), ('ILEUSYN-PWY', 'L-isoleucine biosynthesis I (from threonine)'), ('PWY-5101', 'L-isoleucine biosynthesis II'), ('PWY-5103', 'L-isoleucine biosynthesis III')]
THREDEHYD-RXN__chlo	THR__chlo --> 2-OXOBUTANOATE__chlo + AMMONIUM__chlo	0.0182611	[('PWY66-428', 'L-threonine degradation V')]
TO1000023__chlo__cyto	GLT__cyto + PROTON__cyto --> GLT__chlo + PROTON__chlo	0.0179946	[('transporters', 'transport reactions')]
ACETYLGLUTKIN-RXN__chlo	ACETYL-GLU__chlo + ATP__chlo --> ADP__chlo + N-ACETYL-GLUTAMYL-P__chlo	0.0179677	[('GLUTORN-PWY', 'L-ornithine biosynthesis I'), ('ARGSYNBSUB-PWY', 'L-arginine biosynthesis II (acetyl cycle)'), ('PWY-5154', 'L-arginine biosynthesis III (via N-acetyl-L-citrulline)')]
RXN-16909__chlo	ATP__chlo + HCO3__chlo --> ADP__chlo + CPD-18238__chlo	0.0179677	[('PWY-7693', 'guadinomine B biosynthesis')]
GLUTAMATE-N-ACETYLTRANSFERASE-RXN__chlo	GLT__chlo + N-ALPHA-ACETYLORNITHINE__chlo --> ACETYL-GLU__chlo + L-ORNITHINE__chlo	0.0179677	[('ARGSYNBSUB-PWY', 'L-arginine biosynthesis II (acetyl cycle)')]
RXN-16910__chlo	AMMONIUM__chlo + CPD-18238__chlo --> CARBAMATE__chlo + 2.0 PROTON__chlo + Pi__chlo	0.0179677	[('PWY-7693', 'guadinomine B biosynthesis')]
ARGSUCCINLYA-RXN__cyto	L-ARGININO-SUCCINATE__cyto --> ARG__cyto + FUM__cyto	0.0179677	[('PWY-4984', 'urea cycle'), ('PWY-4983', 'nitric oxide biosynthesis II (mammals)'), ('ARGSYNBSUB-PWY', 'L-arginine biosynthesis II (acetyl cycle)'), ('ARGSYN-PWY', 'L-arginine biosynthesis I (via L-ornithine)'), ('PWY-7400', 'L-arginine biosynthesis IV (archaea)'), ('PWY-5154', 'L-arginine biosynthesis III (via N-acetyl-L-citrulline)')]
ARGSUCCINSYN-RXN__cyto	ATP__cyto + L-ASPARTATE__cyto + L-CITRULLINE__cyto --> AMP__cyto + L-ARGININO-SUCCINATE__cyto + PPI__cyto + PROTON__cyto	0.0179677	[('PWY-4984', 'urea cycle'), ('PWY-4983', 'nitric oxide biosynthesis II (mammals)'), ('ARGSYNBSUB-PWY', 'L-arginine biosynthesis II (acetyl cycle)'), ('ARGSYN-PWY', 'L-arginine biosynthesis I (via L-ornithine)'), ('PWY-7400', 'L-arginine biosynthesis IV (archaea)'), ('PWY-5154', 'L-arginine biosynthesis III (via N-acetyl-L-citrulline)')]
N-ACETYLGLUTPREDUCT-RXN__chlo	N-ACETYL-GLUTAMYL-P__chlo + NADPH__chlo + PROTON__chlo --> CPD-469__chlo + NADP__chlo + Pi__chlo	0.0179677	[('GLUTORN-PWY', 'L-ornithine biosynthesis I'), ('ARGSYNBSUB-PWY', 'L-arginine biosynthesis II (acetyl cycle)'), ('PWY-5154', 'L-arginine biosynthesis III (via N-acetyl-L-citrulline)')]
RXN-14196__chlo	ATP__chlo + CARBAMATE__chlo <=> ADP__chlo + CARBAMOYL-P__chlo	0.0179677	[('CITRULLINE-DEG-PWY', 'L-citrulline degradation'), ('PWY-7693', 'guadinomine B biosynthesis'), ('PWY0-41', 'allantoin degradation IV (anaerobic)')]
ARGININE--TRNA-LIGASE-RXN__cyto	ARG-tRNAs__cyto + ARG__cyto + ATP__cyto --> AMP__cyto + Charged-ARG-tRNAs__cyto + PPI__cyto + PROTON__cyto	0.0179677	[('TRNA-CHARGING-PWY', 'tRNA charging')]
ACETYLORNTRANSAM-RXN__chlo	CPD-469__chlo + GLT__chlo --> 2-KETOGLUTARATE__chlo + N-ALPHA-ACETYLORNITHINE__chlo	0.0179677	[('GLUTORN-PWY', 'L-ornithine biosynthesis I'), ('ARGSYNBSUB-PWY', 'L-arginine biosynthesis II (acetyl cycle)'), ('PWY-5154', 'L-arginine biosynthesis III (via N-acetyl-L-citrulline)')]
ORNCARBAMTRANSFER-RXN__chlo	CARBAMOYL-P__chlo + L-ORNITHINE__chlo <=> L-CITRULLINE__chlo + PROTON__chlo + Pi__chlo	0.0179677	[('CITRULLINE-DEG-PWY', 'L-citrulline degradation'), ('PWY-4984', 'urea cycle'), ('PWY4LZ-81', 'Organic Nitrogen Assimilation'), ('ARGSYNBSUB-PWY', 'L-arginine biosynthesis II (acetyl cycle)'), ('PWY-6344', 'L-arginine degradation XIV (oxidative Stickland reaction)'), ('PWY-8187', 'L-arginine degradation XIII (reductive Stickland reaction)'), ('PWY-7060', 'ornithine-citrulline shuttle'), ('ARGSYN…
ASPARTATE--TRNA-LIGASE-RXN__cyto	ASP-tRNAs__cyto + ATP__cyto + L-ASPARTATE__cyto + PROTON__cyto --> AMP__cyto + Charged-ASP-tRNAs__cyto + PPI__cyto	0.017873	[('TRNA-CHARGING-PWY', 'tRNA charging')]
PROLINE-MULTI__cyto	ATP__cyto + GLT__cyto + NADPH__cyto + PROTON__cyto --> ADP__cyto + L-GLUTAMATE_GAMMA-SEMIALDEHYDE__cyto + NADP__cyto + Pi__cyto	0.0167209	[]
PROLINE--TRNA-LIGASE-RXN__cyto	ATP__cyto + PRO-tRNAs__cyto + PRO__cyto --> AMP__cyto + Charged-PRO-tRNAs__cyto + PPI__cyto	0.0167209	[('TRNA-CHARGING-PWY', 'tRNA charging')]
PYRROLINECARBREDUCT-RXN__cyto	L-DELTA1-PYRROLINE_5-CARBOXYLATE__cyto + NADH__cyto + 2.0 PROTON__cyto --> NAD__cyto + PRO__cyto	0.0167209	[('PWY-3341', 'L-proline biosynthesis III'), ('PWY-6344', 'L-arginine degradation XIV (oxidative Stickland reaction)'), ('PWY-8187', 'L-arginine degradation XIII (reductive Stickland reaction)'), ('ARG-PRO-PWY', 'L-arginine degradation VI (arginase 2 pathway)'), ('PROSYN-PWY', 'L-proline biosynthesis I (from L-glutamate)'), ('PWY-4981', 'L-proline biosynthesis II (from arginine)')]
1.5.1.20-RXN__cyto	2.0 METHYLENE-THF__cyto + NADH__cyto + 3.0 PROTON__cyto --> 2.0 5-METHYL-THF__cyto + NAD__cyto	0.0164384	[('CODH-PWY', 'reductive acetyl coenzyme A pathway I (homoacetogenic bacteria)'), ('1CMET2-PWY', 'folate transformations III (E. coli)'), ('PWY-3841', 'folate transformations II'), ('PWY-2201', 'folate transformations I')]
THREONINE--TRNA-LIGASE-RXN__cyto	ATP__cyto + THR-tRNAs__cyto + THR__cyto --> AMP__cyto + Charged-THR-tRNAs__cyto + PPI__cyto	0.0160289	[('TRNA-CHARGING-PWY', 'tRNA charging')]
TRANS-CINNAMATE-4-MONOOXYGENASE-RXN__cyto	CPD-674__cyto + OXYGEN-MOLECULE__cyto + Red-NADPH-Hemoprotein-Reductases__cyto --> COUMARATE__cyto + Ox-NADPH-Hemoprotein-Reductases__cyto + WATER__cyto	0.01584	[('PWY1F-467', 'phenylpropanoid biosynthesis, initial reactions'), ('PWY-5048', 'rosmarinic acid biosynthesis I'), ('PWY-1121', 'suberin monomers biosynthesis'), ('PWY-8157', 'avenanthramide biosynthesis')]
4-COUMARATE--COA-LIGASE-RXN__cyto	ATP__cyto + CO-A__cyto + COUMARATE__cyto --> AMP__cyto + P-COUMAROYL-COA__cyto + PPI__cyto	0.01584	[('PWY-8002', '4-coumarate degradation (aerobic)'), ('PWY-361', 'phenylpropanoid biosynthesis'), ('PWY1F-FLAVSYN', 'flavonoid biosynthesis'), ('PWY-7046', '4-coumarate degradation (anaerobic)'), ('PWY-6982', 'umbelliferone biosynthesis'), ('PWY-6320', 'phaselate biosynthesis'), ('PWY-6435', '4-hydroxybenzoate biosynthesis III (plants)'), ('PWY-7398', 'coumarins biosynthesis (engineered)'), ('PWY-…
PHENYLALANINE-AMMONIA-LYASE-RXN__cyto	PHE__cyto --> AMMONIUM__cyto + CPD-674__cyto	0.01584	[('PWY1F-467', 'phenylpropanoid biosynthesis, initial reactions'), ('PWY-5883', 'ephedrine biosynthesis'), ('PWY-5048', 'rosmarinic acid biosynthesis I'), ('PWY-6444', 'benzoate biosynthesis II (CoA-independent, non-&beta;-oxidative)'), ('PWY-1121', 'suberin monomers biosynthesis'), ('PWY-8157', 'avenanthramide biosynthesis'), ('PWY-6457', 'cinnamoyl-CoA biosynthesis')]
TO1000048__cyto__extr	PROTON__extr + SULFATE__extr --> PROTON__cyto + SULFATE__cyto	0.0157147	[('transporters', 'transport reactions')]
GLUTATHIONE-REDUCT-NADPH-RXN__cyto	NADPH__cyto + OXIDIZED-GLUTATHIONE__cyto + PROTON__cyto --> 2.0 GLUTATHIONE__cyto + NADP__cyto	0.0157147	[('PWY-4081', 'glutathione-peroxide redox reactions')]
SULFATE-ADENYLYLTRANS-RXN__cyto	ATP__cyto + PROTON__cyto + SULFATE__cyto --> APS__cyto + PPI__cyto	0.0157147	[('PWY-6683', 'assimilatory sulfate reduction III'), ('DISSULFRED-PWY', 'dissimilatory sulfate reduction I (to hydrogen sufide))'), ('SULFMETII-PWY', 'assimilatory sulfate reduction II'), ('PWY-5340', 'sulfate activation for sulfonation'), ('PWY-5278', 'sulfite oxidation III'), ('PWY1ZNC-1', 'assimilatory sulfate reduction IV')]
1.8.4.9-RXN__cyto	APS__cyto + 2.0 GLUTATHIONE__cyto --> AMP__cyto + OXIDIZED-GLUTATHIONE__cyto + 2.0 PROTON__cyto + SO3__cyto	0.0157147	[('SULFMETII-PWY', 'assimilatory sulfate reduction II')]
T_SO3__chlo	SO3__cyto <=> SO3__chlo	0.0157147	[]
TR0000012__er__cyto	PPI__er <=> PPI__cyto	0.0155666	[('transporters', 'transport reactions')]
1.14.19.1-RXN__er	2.0 FERROCYTOCHROME-B5__er + OXYGEN-MOLECULE__er + 2.0 PROTON__er + STEAROYL-COA__er --> 2.0 FERRICYTOCHROME-B5__er + OLEOYL-COA__er + 2.0 WATER__er	0.0155666	[('PWY-5996', 'oleate biosynthesis II (animals and fungi)')]
RXN-16380__er	ATP__er + CO-A__er + STEARIC_ACID__er --> AMP__er + PPI__er + STEAROYL-COA__er	0.0155666	[('PWY-8280', 'stearate biosynthesis IV'), ('PWY-5989', 'stearate biosynthesis II (bacteria and plants)')]
RXN-9601__er	2.0 FERROCYTOCHROME-B5__er + OLEOYL-COA__er + OXYGEN-MOLECULE__er + 2.0 PROTON__er --> CPD-18__er + 2.0 FERRICYTOCHROME-B5__er + 2.0 WATER__er	0.0155666	[('PWY-6001', 'linoleate biosynthesis II (animals)')]
T_STEARIC_ACID__er	STEARIC_ACID__cyto <=> STEARIC_ACID__er	0.0155666	[('transporters', 'transport reactions')]
T_ATP__er	ATP__cyto <=> ATP__er	0.0155666	[]
LINOLEOYL-RXN__cyto	CPD-18__cyto + WATER__cyto --> CO-A__cyto + LINOLEIC_ACID__cyto + PROTON__cyto	0.0152886	[('PWY-6917', 'vernolate biosynthesis III')]
T_ACYL-COA__er	0.01 ACYL-COA__cyto <=> 0.01 ACYL-COA__er	0.0152886	[('transporters', 'transport reactions')]
ACETATE--COA-LIGASE-RXN__cyto	ACET__cyto + ATP__cyto + CO-A__cyto --> ACETYL-COA__cyto + AMP__cyto + PPI__cyto	0.0151533	[('PWY66-21', 'ethanol degradation II'), ('PWY66-162', 'ethanol degradation IV'), ('PWY66-161', 'ethanol degradation III'), ('PWY-7118', 'chitin deacetylation'), ('PWY0-1313', 'acetate conversion to acetyl-CoA'), ('PWY-6672', 'cis-geranyl-CoA degradation'), ('PWY-8328', 'acetate and ATP formation from acetyl-CoA III'), ('PWY-8303', 'reductive glycine pathway of autotrophic CO2 fixation')]
SERINE-O-ACETTRAN-RXN__chlo	ACETYL-COA__chlo + SER__chlo --> ACETYLSERINE__chlo + CO-A__chlo	0.0151533	[('PWY-8071', 'N-3-oxalyl-L-2,3-diaminopropanoate biosynthesis'), ('PWY-7274', 'D-cycloserine biosynthesis'), ('PWY-7870', 'L-cysteine biosynthesis VII (from S-sulfo-L-cysteine)'), ('PWY-6936', 'seleno-amino acid biosynthesis (plants)'), ('PWY-I9', 'L-cysteine biosynthesis VI (reverse transsulfuration)'), ('CYSTSYN-PWY', 'L-cysteine biosynthesis I')]
SULFITE-REDUCTASE-FERREDOXIN-RXN__chlo	8.0 PROTON__chlo + 6.0 Reduced-ferredoxins__chlo + SO3__chlo --> HS__chlo + 6.0 Oxidized-ferredoxins__chlo + 3.0 WATER__chlo	0.0151533	[('SULFMETII-PWY', 'assimilatory sulfate reduction II'), ('PWY1ZNC-1', 'assimilatory sulfate reduction IV')]
ACSERLY-RXN__chlo	ACETYLSERINE__chlo + HS__chlo --> ACET__chlo + CYS__chlo + PROTON__chlo	0.0151533	[('CYSTSYN-PWY', 'L-cysteine biosynthesis I')]
ASNSYNA-RXN__cyto	AMMONIUM__cyto + ATP__cyto + L-ASPARTATE__cyto --> AMP__cyto + ASN__cyto + PPI__cyto + PROTON__cyto	0.0148245	[('ASPARAGINESYN-PWY', 'L-asparagine biosynthesis II')]
ASPARAGINE--TRNA-LIGASE-RXN__cyto	ASN-tRNAs__cyto + ASN__cyto + ATP__cyto --> AMP__cyto + Charged-ASN-tRNAs__cyto + PPI__cyto	0.0148245	[('TRNA-CHARGING-PWY', 'tRNA charging')]
T_RIBOSE-5P__chlo	RIBOSE-5P__cyto <=> RIBOSE-5P__chlo	0.0142463	[]
PHENYLALANINE--TRNA-LIGASE-RXN__cyto	ATP__cyto + PHE-tRNAs__cyto + PHE__cyto --> AMP__cyto + Charged-PHE-tRNAs__cyto + PPI__cyto	0.0141029	[('TRNA-CHARGING-PWY', 'tRNA charging')]
T_FRUCTOSE-6P__chlo	FRUCTOSE-6P__cyto <=> FRUCTOSE-6P__chlo	0.0140808	[]
GCVMULTI-RXN__mito	GLY__mito + NAD__mito + THF__mito --> AMMONIUM__mito + CARBON-DIOXIDE__mito + METHYLENE-THF__mito + NADH__mito	0.0140007	[('1CMET2-PWY', 'folate transformations III (E. coli)'), ('PWY-8363', 'photorespiration III'), ('PWY-3841', 'folate transformations II'), ('PWY-8362', 'photorespiration II'), ('PWY-181', 'photorespiration'), ('PWY-2201', 'folate transformations I'), ('PWY-8303', 'reductive glycine pathway of autotrophic CO2 fixation')]
GLYC3PDEHYDROGBIOSYN-RXN__cyto	DIHYDROXY-ACETONE-PHOSPHATE__cyto + NADH__cyto + PROTON__cyto --> GLYCEROL-3P__cyto + NAD__cyto	0.0138988	[('PWY-7902', 'glucosylglycerol biosynthesis'), ('PWY-5667', 'CDP-diacylglycerol biosynthesis I'), ('PWY-5981', 'CDP-diacylglycerol biosynthesis III'), ('PWY0-1319', 'CDP-diacylglycerol biosynthesis II')]
T_THF__mito	THF__cyto <=> THF__mito	0.0137928	[]
GLUTAMINE--TRNA-LIGASE-RXN__cyto	ATP__cyto + GLN-tRNAs__cyto + GLN__cyto --> AMP__cyto + Charged-GLN-tRNAs__cyto + PPI__cyto	0.0127161	[('TRNA-CHARGING-PWY', 'tRNA charging')]
2.3.1.133-RXN__cyto	P-COUMAROYL-COA__cyto + SHIKIMATE__cyto --> CO-A__cyto + CPD-412__cyto	0.01144	[('PWY-361', 'phenylpropanoid biosynthesis'), ('PWY-6040', 'chlorogenic acid biosynthesis II'), ('PWY-6320', 'phaselate biosynthesis'), ('PWY-5868', 'simplecoumarins biosynthesis'), ('PWY-8157', 'avenanthramide biosynthesis'), ('PWY-6039', 'chlorogenic acid biosynthesis I')]
RXN-2621__cyto	CAFFEOYLSHIKIMATE__cyto + CO-A__cyto --> CAFFEOYL-COA__cyto + SHIKIMATE__cyto	0.01144	[('PWY-361', 'phenylpropanoid biosynthesis'), ('PWY-6320', 'phaselate biosynthesis'), ('PWY-8157', 'avenanthramide biosynthesis'), ('PWY-6039', 'chlorogenic acid biosynthesis I')]
RXN-2581__cyto	CPD-412__cyto + OXYGEN-MOLECULE__cyto + Red-NADPH-Hemoprotein-Reductases__cyto --> CAFFEOYLSHIKIMATE__cyto + Ox-NADPH-Hemoprotein-Reductases__cyto + WATER__cyto	0.01144	[('PWY-361', 'phenylpropanoid biosynthesis'), ('PWY-6040', 'chlorogenic acid biosynthesis II'), ('PWY-6320', 'phaselate biosynthesis'), ('PWY-5868', 'simplecoumarins biosynthesis'), ('PWY-8157', 'avenanthramide biosynthesis'), ('PWY-6039', 'chlorogenic acid biosynthesis I')]
RXN-1106__cyto	FERULOYL-COA__cyto + NADPH__cyto + PROTON__cyto --> CO-A__cyto + CONIFERYL-ALDEHYDE__cyto + NADP__cyto	0.01144	[('PWY-361', 'phenylpropanoid biosynthesis'), ('PWY-6027', 'capsiconiate biosynthesis')]
CAFFEOYL-COA-O-METHYLTRANSFERASE-RXN__cyto	CAFFEOYL-COA__cyto + S-ADENOSYLMETHIONINE__cyto --> ADENOSYL-HOMO-CYS__cyto + FERULOYL-COA__cyto + PROTON__cyto	0.01144	[('PWY-5710', 'capsaicin biosynthesis'), ('PWY-361', 'phenylpropanoid biosynthesis'), ('PWY-7398', 'coumarins biosynthesis (engineered)'), ('PWY-6792', 'scopoletin biosynthesis'), ('PWY-7498', 'phenylpropanoids methylation (ice plant)'), ('PWY-1121', 'suberin monomers biosynthesis'), ('PWY-6039', 'chlorogenic acid biosynthesis I'), ('PWY-6432', 'curcuminoid biosynthesis')]
METHYLENETHFDEHYDROG-NADP-RXN__chlo	METHYLENE-THF__chlo + NADP__chlo <=> 5-10-METHENYL-THF__chlo + NADPH__chlo	0.0100655	[('CODH-PWY', 'reductive acetyl coenzyme A pathway I (homoacetogenic bacteria)'), ('1CMET2-PWY', 'folate transformations III (E. coli)'), ('PWY-3841', 'folate transformations II'), ('PWY-1722', 'formate assimilation into 5,10-methylenetetrahydrofolate'), ('PWY-5497', 'purine nucleobases degradation II (anaerobic)'), ('PWY-2201', 'folate transformations I'), ('PWY-8303', 'reductive glycine pathway…
METHENYLTHFCYCLOHYDRO-RXN__chlo	5-10-METHENYL-THF__chlo + WATER__chlo <=> 10-FORMYL-THF__chlo + PROTON__chlo	0.0100638	[('CODH-PWY', 'reductive acetyl coenzyme A pathway I (homoacetogenic bacteria)'), ('1CMET2-PWY', 'folate transformations III (E. coli)'), ('PWY-6613', 'tetrahydrofolate salvage from 5,10-methenyltetrahydrofolate'), ('PWY-3841', 'folate transformations II'), ('PWY-1722', 'formate assimilation into 5,10-methylenetetrahydrofolate'), ('PWY-5497', 'purine nucleobases degradation II (anaerobic)'), ('P1…
PHOSPHATIDATE-PHOSPHATASE-RXN__er	0.01 L-PHOSPHATIDATE__er + WATER__er --> 0.01 DIACYLGLYCEROL__er + Pi__er	0.0100387	[('PWYIO2-7', 'triacylglycerol biosynthesis (Chlamydomonas)'), ('TRIGLSYN-PWY', 'diacylglycerol and triacylglycerol biosynthesis')]
RXN-7710__chlo	11.0 1-4-alpha-D-Glucan__chlo --> Starch__chlo + 10.0 WATER__chlo	0.0099	[]
GLYOHMETRANS-RXN__chlo	SER__chlo + THF__chlo <=> GLY__chlo + METHYLENE-THF__chlo + WATER__chlo	0.0096977	[('1CMET2-PWY', 'folate transformations III (E. coli)'), ('PWY-3661-1', 'glycine betaine degradation II (mammalian)'), ('PWY-3661', 'glycine betaine degradation I'), ('PWY-8363', 'photorespiration III'), ('PWY-3841', 'folate transformations II'), ('GLYSYN2-PWY', 'glycine biosynthesis'), ('PWY-5497', 'purine nucleobases degradation II (anaerobic)'), ('PWY-8362', 'photorespiration II'), ('PWY-1622'…
PRPPSYN-RXN__chlo	ATP__chlo + RIBOSE-5P__chlo --> AMP__chlo + PROTON__chlo + PRPP__chlo	0.00953122	[('PWY0-662', 'PRPP biosynthesis')]
CHORISMATE-SYNTHASE-RXN__chlo	3-ENOLPYRUVYL-SHIKIMATE-5P__chlo --> CHORISMATE__chlo + Pi__chlo	0.00941914	[('PWY-6163', 'chorismate biosynthesis from 3-dehydroquinate')]
SHIKIMATE-KINASE-RXN__chlo	ATP__chlo + SHIKIMATE__chlo --> ADP__chlo + PROTON__chlo + SHIKIMATE-5P__chlo	0.00941914	[('PWY-6163', 'chorismate biosynthesis from 3-dehydroquinate')]
DAHPSYN-RXN__chlo	ERYTHROSE-4P__chlo + PHOSPHO-ENOL-PYRUVATE__chlo + WATER__chlo --> 3-DEOXY-D-ARABINO-HEPTULOSONATE-7-P__chlo + Pi__chlo	0.00941914	[('PWY-6164', '3-dehydroquinate biosynthesis I')]
2.5.1.19-RXN__chlo	PHOSPHO-ENOL-PYRUVATE__chlo + SHIKIMATE-5P__chlo --> 3-ENOLPYRUVYL-SHIKIMATE-5P__chlo + Pi__chlo	0.00941914	[('PWY-6163', 'chorismate biosynthesis from 3-dehydroquinate')]
SHIKIMATE-5-DEHYDROGENASE-RXN__chlo	3-DEHYDRO-SHIKIMATE__chlo + NADPH__chlo + PROTON__chlo --> NADP__chlo + SHIKIMATE__chlo	0.00941914	[('PWY-6163', 'chorismate biosynthesis from 3-dehydroquinate')]
3-DEHYDROQUINATE-DEHYDRATASE-RXN__chlo	DEHYDROQUINATE__chlo --> 3-DEHYDRO-SHIKIMATE__chlo + WATER__chlo	0.00941914	[('PWY-6707', 'gallate biosynthesis'), ('QUINATEDEG-PWY', 'quinate degradation I'), ('PWY-6163', 'chorismate biosynthesis from 3-dehydroquinate'), ('PWY-6416', 'quinate degradation II')]
3-DEHYDROQUINATE-SYNTHASE-RXN__chlo	3-DEOXY-D-ARABINO-HEPTULOSONATE-7-P__chlo --> DEHYDROQUINATE__chlo + Pi__chlo	0.00941914	[('PWY-6164', '3-dehydroquinate biosynthesis I')]
CHORISMATEMUT-RXN__chlo	CHORISMATE__chlo --> PREPHENATE__chlo	0.0091417	[('PWY-3461', 'L-tyrosine biosynthesis II'), ('PWY-3462', 'L-phenylalanine biosynthesis II'), ('PWY-6120', 'L-tyrosine biosynthesis III'), ('TYRSYN', 'L-tyrosine biosynthesis I'), ('PHESYN', 'L-phenylalanine biosynthesis I'), ('PWY-7626', 'bacilysin biosynthesis'), ('PWY-6627', 'salinosporamide A biosynthesis')]
RXN-5682__chlo	CPD-659__chlo + NADP__chlo --> CARBON-DIOXIDE__chlo + NADPH__chlo + TYR__chlo	0.00914064	[('PWY-3461', 'L-tyrosine biosynthesis II')]
TYROSINE--TRNA-LIGASE-RXN__cyto	ATP__cyto + TYR-tRNAs__cyto + TYR__cyto --> AMP__cyto + Charged-TYR-tRNAs__cyto + PPI__cyto	0.00913768	[('TRNA-CHARGING-PWY', 'tRNA charging')]
UDPGLUCEPIM-RXN__cyto	CPD-12575__cyto <=> CPD-14553__cyto	0.00908579	[('COLANSYN-PWY', 'colanic acid building blocks biosynthesis'), ('PWY-6397', 'mycolyl-arabinogalactan-peptidoglycan complex biosynthesis'), ('PWY-6527', 'stachyose degradation'), ('PWY-7328', 'superpathway of UDP-glucose-derived O-antigen building blocks biosynthesis'), ('PWY-3821', 'D-galactose detoxification'), ('PWY-7344', 'UDP-&alpha;-D-galactose biosynthesis'), ('GALACTMETAB-PWY', 'UDP-galac…
IMPCYCLOHYDROLASE-RXN__chlo	PHOSPHORIBOSYL-FORMAMIDO-CARBOXAMIDE__chlo --> IMP__chlo + WATER__chlo	0.00889404	[('PWY-6123', "inosine-5'-phosphate biosynthesis I"), ('PWY-6124', "inosine-5'-phosphate biosynthesis II"), ('PWY-7234', "inosine-5'-phosphate biosynthesis III")]
ADENYLOSUCCINATE-SYNTHASE-RXN__chlo	GTP__chlo + IMP__chlo + L-ASPARTATE__chlo --> ADENYLOSUCC__chlo + GDP__chlo + 2.0 PROTON__chlo + Pi__chlo	0.00889404	[('PWY-7219', 'adenosine ribonucleotides de novo biosynthesis')]
AMPSYN-RXN__chlo	ADENYLOSUCC__chlo --> AMP__chlo + FUM__chlo	0.00889404	[('PWY-7219', 'adenosine ribonucleotides de novo biosynthesis')]
AICARTRANSFORM-RXN__chlo	10-FORMYL-THF__chlo + AICAR__chlo --> PHOSPHORIBOSYL-FORMAMIDO-CARBOXAMIDE__chlo + THF__chlo	0.00889404	[('PWY-6123', "inosine-5'-phosphate biosynthesis I"), ('PWY-6124', "inosine-5'-phosphate biosynthesis II")]
e-Lipids_vvinif2023__cyto	0.00602795087 D-Galactosyl-12-diacyl-glycerols__cyto + 0.00214840583 Galactosyl-galactosyl-diacyl-glycerols__cyto + 0.00099661202 L-1-PHOSPHATIDYL-ETHANOLAMINE__cyto + 0.00179666042 L-1-PHOSPHATIDYL-GLYCEROL__cyto + 0.00067245447 L-1-phosphatidyl-inositols__cyto + 0.00092074536 L-PHOSPHATIDATE__cyto + 0.00259326033 PHOSPHATIDYLCHOLINE__cyto + 0.00063796963 SULFOQUINOVOSYLDIACYLGLYCEROL__chlo --> …	0.0088	[('biomass', 'biomass reactions')]
RIB5PISOM-RXN__cyto	RIBOSE-5P__cyto <=> RIBULOSE-5P__cyto	0.00868503	[('P124-PWY', 'Bifidobacterium shunt'), ('PWY-8178', 'pentose phosphate pathway (non-oxidative branch) II'), ('PWY-5723', 'Rubisco shunt'), ('PWY-1861', 'formaldehyde assimilation II (assimilatory RuMP Cycle)'), ('CALVIN-PWY', 'Calvin-Benson-Bassham cycle'), ('P185-PWY', 'formaldehyde assimilation III (dihydroxyacetone cycle)'), ('NONOXIPENT-PWY', 'pentose phosphate pathway (non-oxidative branch)…
RIBULP3EPIM-RXN__cyto	RIBULOSE-5P__cyto <=> XYLULOSE-5-PHOSPHATE__cyto	0.00868503	[('P21-PWY', 'pentose phosphate pathway (partial)'), ('P124-PWY', 'Bifidobacterium shunt'), ('PWY-8178', 'pentose phosphate pathway (non-oxidative branch) II'), ('PWY-5723', 'Rubisco shunt'), ('PWY-1861', 'formaldehyde assimilation II (assimilatory RuMP Cycle)'), ('CALVIN-PWY', 'Calvin-Benson-Bassham cycle'), ('P185-PWY', 'formaldehyde assimilation III (dihydroxyacetone cycle)'), ('P122-PWY', 'he…
PRIBFAICARPISOM-RXN__chlo	PHOSPHORIBOSYL-FORMIMINO-AICAR-P__chlo --> PHOSPHORIBULOSYL-FORMIMINO-AICAR-P__chlo	0.00843963	[('HISTSYN-PWY', 'L-histidine biosynthesis')]
IMIDPHOSDEHYD-RXN__chlo	D-ERYTHRO-IMIDAZOLE-GLYCEROL-P__chlo --> IMIDAZOLE-ACETOL-P__chlo + WATER__chlo	0.00843963	[('HISTSYN-PWY', 'L-histidine biosynthesis')]
HISTCYCLOHYD-RXN__chlo	PHOSPHORIBOSYL-AMP__chlo + WATER__chlo --> PHOSPHORIBOSYL-FORMIMINO-AICAR-P__chlo	0.00843963	[('HISTSYN-PWY', 'L-histidine biosynthesis')]
RXN-17900__chlo	AMMONIUM__chlo + PHOSPHORIBULOSYL-FORMIMINO-AICAR-P__chlo --> AICAR__chlo + D-ERYTHRO-IMIDAZOLE-GLYCEROL-P__chlo + PROTON__chlo + WATER__chlo	0.00843963	[]
HISTPRATPHYD-RXN__chlo	PHOSPHORIBOSYL-ATP__chlo + WATER__chlo --> PHOSPHORIBOSYL-AMP__chlo + PPI__chlo + 2.0 PROTON__chlo	0.00843963	[('HISTSYN-PWY', 'L-histidine biosynthesis')]
HISTIDINE--TRNA-LIGASE-RXN__cyto	ATP__cyto + HIS-tRNAs__cyto + HIS__cyto --> AMP__cyto + Charged-HIS-tRNAs__cyto + PPI__cyto	0.00843963	[('TRNA-CHARGING-PWY', 'tRNA charging')]
RXN-8001__chlo	HISTIDINOL__chlo + 2.0 NAD__chlo + WATER__chlo --> HIS__chlo + 2.0 NADH__chlo + 3.0 PROTON__chlo	0.00843963	[]
ATPPHOSPHORIBOSYLTRANS-RXN__chlo	ATP__chlo + PROTON__chlo + PRPP__chlo --> PHOSPHORIBOSYL-ATP__chlo + PPI__chlo	0.00843963	[('HISTSYN-PWY', 'L-histidine biosynthesis')]
HISTIDPHOS-RXN__chlo	L-HISTIDINOL-P__chlo + WATER__chlo --> HISTIDINOL__chlo + Pi__chlo	0.00843963	[('HISTSYN-PWY', 'L-histidine biosynthesis')]
CYSPH-RXN__chlo	CYS__chlo + O-PHOSPHO-L-HOMOSERINE__chlo --> L-CYSTATHIONINE__chlo + Pi__chlo	0.00842042	[('PWY-702', 'L-methionine biosynthesis II (plants)')]
CYSTATHIONINE-BETA-LYASE-RXN__chlo	L-CYSTATHIONINE__chlo + WATER__chlo --> AMMONIUM__chlo + HOMO-CYS__chlo + PYRUVATE__chlo	0.00842042	[('HOMOSER-METSYN-PWY', 'L-methionine biosynthesis I'), ('PWY-801', 'homocysteine and cysteine interconversion')]
METHIONINE--TRNA-LIGASE-RXN__cyto	ATP__cyto + MET-tRNAs__cyto + MET__cyto --> AMP__cyto + Charged-MET-tRNAs__cyto + PPI__cyto	0.00841519	[('TRNA-CHARGING-PWY', 'tRNA charging')]
GLYCOLATEDEHYDRO-RXN__mito	GLYCOLLATE__mito + NADP__mito --> GLYOX__mito + NADPH__mito + PROTON__mito	0.00803691	[('GLYCOLATEMET-PWY', 'glycolate and glyoxylate degradation I'), ('GLYOXDEG-PWY', 'glycolate and glyoxylate degradation II'), ('PWY-6649', 'glycolate and glyoxylate degradation III')]
ALANINE--GLYOXYLATE-AMINOTRANSFERASE-RXN__mito	GLYOX__mito + L-ALPHA-ALANINE__mito <=> GLY__mito + PYRUVATE__mito	0.00803691	[('GLYSYN-ALA-PWY', 'glycine biosynthesis III')]
GLYCOLALD-DEHYDROG-RXN__cyto	GLYCOLALDEHYDE__cyto + NAD__cyto + WATER__cyto --> GLYCOLLATE__cyto + NADH__cyto + 2.0 PROTON__cyto	0.00803691	[('PWY0-1280', 'ethylene glycol degradation'), ('DARABCATK12-PWY', 'D-arabinose degradation II')]
T_GLYCOLLATE__mito	GLYCOLLATE__cyto <=> GLYCOLLATE__mito	0.00803691	[('transporters', 'transport reactions')]
RXN4FS-12__cyto	GDP-L-GALACTOSE__cyto + MANNOSE-1P__cyto --> CPDQT-4__cyto + GDP-MANNOSE__cyto	0.0080345	[('PWY4FS-12', 'VTC2 cycle')]
RXN-1882__cyto	GDP-MANNOSE__cyto <=> GDP-L-GALACTOSE__cyto	0.0080345	[('PWY4FS-12', 'VTC2 cycle'), ('PWY-5115', 'GDP-L-galactose biosynthesis'), ('PWY4FS-13', 'extended VTC2 cycle'), ('PWY-882', 'L-ascorbate biosynthesis I (L-galactose pathway)')]
RXNQT-4142__cyto	CPDQT-4__cyto + WATER__cyto --> L-Galactopyranose__cyto + Pi__cyto	0.0080345	[('PWY-882', 'L-ascorbate biosynthesis I (L-galactose pathway)')]
GALACTONOLACTONE-DEHYDROGENASE-RXN__mito	CPD-330__mito + 2.0 Cytochromes-C-Oxidized__mito --> ASCORBATE__mito + 2.0 Cytochromes-C-Reduced__mito + 3.0 PROTON__mito	0.0080345	[('PWY-8143', 'L-ascorbate biosynthesis VII (plants, D-galacturonate pathway)'), ('PWY-882', 'L-ascorbate biosynthesis I (L-galactose pathway)')]
RXN-1884__cyto	L-Galactopyranose__cyto + NAD__cyto --> CPD-330__cyto + NADH__cyto + PROTON__cyto	0.0080345	[('PWY-882', 'L-ascorbate biosynthesis I (L-galactose pathway)')]
PHOSMANMUT-RXN__cyto	CPD-15979__cyto --> MANNOSE-1P__cyto	0.0080345	[('PWY-7586', '&beta;-1,4-D-mannosyl-N-acetyl-D-glucosamine degradation'), ('PWY-5659', 'GDP-mannose biosynthesis'), ('PWY-7456', '&beta;-(1,4)-mannan degradation'), ('PWY-882', 'L-ascorbate biosynthesis I (L-galactose pathway)')]
T_CPD-330__mito	CPD-330__cyto <=> CPD-330__mito	0.0080345	[('transporters', 'transport reactions')]
RXN-12108__cyto	ASCORBATE__cyto + WATER__cyto --> CPD-13059__cyto	0.00803	[('PWY-7165', 'L-ascorbate biosynthesis VIII (engineered pathway)'), ('PWY-6704', 'L-ascorbate degradation IV')]
RXN-12110__cyto	CPD-13061__cyto + WATER__cyto --> 3.0 PROTON__cyto + TARTRATE__cyto	0.00803	[('PWY-6704', 'L-ascorbate degradation IV')]
RXN-12109__cyto	5-DEHYDROGLUCONATE__cyto --> CPD-13061__cyto + GLYCOLALDEHYDE__cyto	0.00803	[('PWY-6704', 'L-ascorbate degradation IV')]
RXN-12107__cyto	L-IDONATE__cyto + NAD__cyto --> 5-DEHYDROGLUCONATE__cyto + NADH__cyto + PROTON__cyto	0.00803	[('PWY-6704', 'L-ascorbate degradation IV')]
RXN0-7021__cyto	CPD-13059__cyto + NADPH__cyto + PROTON__cyto --> L-IDONATE__cyto + NADP__cyto	0.00803	[('KETOGLUCONMET-PWY', 'ketogluconate metabolism'), ('PWY-6704', 'L-ascorbate degradation IV')]
T_NADP__mito	NADP__cyto <=> NADP__mito	0.00767465	[]
RXN-1381__er	0.01 ACYL-COA__er + GLYCEROL-3P__er --> 0.01 ACYL-SN-GLYCEROL-3P__er + CO-A__er	0.00764432	[('PWY-5667', 'CDP-diacylglycerol biosynthesis I'), ('PWYIO2-7', 'triacylglycerol biosynthesis (Chlamydomonas)'), ('TRIGLSYN-PWY', 'diacylglycerol and triacylglycerol biosynthesis')]
RXN-1623__er	0.01 ACYL-COA__er + 0.01 ACYL-SN-GLYCEROL-3P__er --> CO-A__er + 0.01 L-PHOSPHATIDATE__er	0.00764432	[('PWY-5667', 'CDP-diacylglycerol biosynthesis I'), ('PWYIO2-7', 'triacylglycerol biosynthesis (Chlamydomonas)'), ('TRIGLSYN-PWY', 'diacylglycerol and triacylglycerol biosynthesis')]
T_GLYCEROL-3P__er	GLYCEROL-3P__cyto <=> GLYCEROL-3P__er	0.00764432	[('transporters', 'transport reactions')]
2.4.1.46-RXN__cyto	CPD-14553__cyto + 0.01 DIACYLGLYCEROL__cyto --> 0.01 D-Galactosyl-12-diacyl-glycerols__cyto + PROTON__cyto + UDP__cyto	0.00719519	[('PWY-401', 'galactolipid biosynthesis I')]
CYSTEINE--TRNA-LIGASE-RXN__cyto	ATP__cyto + CYS-tRNAs__cyto + CYS__cyto --> AMP__cyto + Charged-CYS-tRNAs__cyto + PPI__cyto	0.00672383	[('TRNA-CHARGING-PWY', 'tRNA charging')]
RXN-1381__cyto	0.01 ACYL-COA__cyto + GLYCEROL-3P__cyto --> 0.01 ACYL-SN-GLYCEROL-3P__cyto + CO-A__cyto	0.00625445	[('PWY-5667', 'CDP-diacylglycerol biosynthesis I'), ('PWYIO2-7', 'triacylglycerol biosynthesis (Chlamydomonas)'), ('TRIGLSYN-PWY', 'diacylglycerol and triacylglycerol biosynthesis')]
RXN-1623__cyto	0.01 ACYL-COA__cyto + 0.01 ACYL-SN-GLYCEROL-3P__cyto --> CO-A__cyto + 0.01 L-PHOSPHATIDATE__cyto	0.00625445	[('PWY-5667', 'CDP-diacylglycerol biosynthesis I'), ('PWYIO2-7', 'triacylglycerol biosynthesis (Chlamydomonas)'), ('TRIGLSYN-PWY', 'diacylglycerol and triacylglycerol biosynthesis')]
RXN-1143__cyto	5-HYDROXY-CONIFERALDEHYDE__cyto + S-ADENOSYLMETHIONINE__cyto --> ADENOSYL-HOMO-CYS__cyto + PROTON__cyto + SINAPALDEHYDE__cyto	0.00616	[('PWY-361', 'phenylpropanoid biosynthesis'), ('PWY-5168', 'ferulate and sinapate biosynthesis')]
RXN-1125__cyto	NADPH__cyto + PROTON__cyto + SINAPALDEHYDE__cyto --> NADP__cyto + SINAPYL-ALCOHOL__cyto	0.00616	[('PWY-361', 'phenylpropanoid biosynthesis')]
RXN-1142__cyto	CONIFERYL-ALDEHYDE__cyto + OXYGEN-MOLECULE__cyto + Red-NADPH-Hemoprotein-Reductases__cyto --> 5-HYDROXY-CONIFERALDEHYDE__cyto + Ox-NADPH-Hemoprotein-Reductases__cyto + WATER__cyto	0.00616	[('PWY-361', 'phenylpropanoid biosynthesis'), ('PWY-5168', 'ferulate and sinapate biosynthesis')]
TO0000033__mito__cyto	GLY__cyto --> GLY__mito	0.00596374	[('transporters', 'transport reactions')]
T_OXYGEN-MOLECULE__chlo	OXYGEN-MOLECULE__cyto <=> OXYGEN-MOLECULE__chlo	0.00585999	[('transporters', 'transport reactions')]
RXN-7903__chlo	OXYGEN-MOLECULE__chlo + 2.0 PROTON__chlo + 2.0 Reduced-ferredoxins__chlo + Stearoyl-ACPs__chlo --> Oleoyl-ACPs__chlo + 2.0 Oxidized-ferredoxins__chlo + 2.0 WATER__chlo	0.00583748	[('PWY-5147', 'oleate biosynthesis I (plants)')]
3.1.2.14-RXN__chlo	Oleoyl-ACPs__chlo + WATER__chlo --> ACP__chlo + OLEATE-CPD__chlo	0.00583748	[('PWY-5147', 'oleate biosynthesis I (plants)')]
T_CMP__mito	CMP__cyto <=> CMP__mito	0.00533191	[]
RXN-2602__cyto	CONIFERYL-ALDEHYDE__cyto + NADPH__cyto + PROTON__cyto --> CONIFERYL-ALCOHOL__cyto + NADP__cyto	0.00528	[('PWY-361', 'phenylpropanoid biosynthesis'), ('PWY-6027', 'capsiconiate biosynthesis')]
TR2000249__mito__cyto	PROTON__cyto + URIDINE__mito <=> PROTON__mito + URIDINE__cyto	0.00519848	[('transporters', 'transport reactions')]
CYTIDEAM2-RXN__mito	CYTIDINE__mito + PROTON__mito + WATER__mito --> AMMONIUM__mito + URIDINE__mito	0.00519848	[('PWY0-1295', 'pyrimidine ribonucleosides degradation'), ('PWY-6556', 'pyrimidine ribonucleosides salvage II'), ('PWY-7193', 'pyrimidine ribonucleosides salvage I')]
RXN-14026__mito	CMP__mito + WATER__mito --> CYTIDINE__mito + Pi__mito	0.00519848	[('PWY-7185', 'UTP and CTP dephosphorylation I')]
RXN-12199__er	UTP__er + 2.0 WATER__er --> 2.0 PROTON__er + 2.0 Pi__er + UMP__er	0.0051257	[('PWY-7185', 'UTP and CTP dephosphorylation I'), ('PWY-7177', 'UTP and CTP dephosphorylation II'), ('PWY-5687', 'pyrimidine ribonucleotides interconversion')]
T_UTP__er	UTP__cyto <=> UTP__er	0.0051257	[('transporters', 'transport reactions')]
TRANSALDOL-RXN__chlo	D-SEDOHEPTULOSE-7-P__chlo + GAP__chlo <=> ERYTHROSE-4P__chlo + FRUCTOSE-6P__chlo	0.00470957	[('P124-PWY', 'Bifidobacterium shunt'), ('PWY-5723', 'Rubisco shunt'), ('PWY-1861', 'formaldehyde assimilation II (assimilatory RuMP Cycle)'), ('P185-PWY', 'formaldehyde assimilation III (dihydroxyacetone cycle)'), ('NONOXIPENT-PWY', 'pentose phosphate pathway (non-oxidative branch)')]
TRYPTOPHAN--TRNA-LIGASE-RXN__cyto	ATP__cyto + TRP-tRNAs__cyto + TRP__cyto --> AMP__cyto + Charged-TRP-tRNAs__cyto + PPI__cyto	0.00452358	[('TRNA-CHARGING-PWY', 'tRNA charging')]
RXN-1102__cyto	COUMARALDEHYDE__cyto + NADPH__cyto + PROTON__cyto --> COUMARYL-ALCOHOL__cyto + NADP__cyto	0.0044	[('PWY-361', 'phenylpropanoid biosynthesis')]
RXN-1101__cyto	NADPH__cyto + P-COUMAROYL-COA__cyto + PROTON__cyto --> CO-A__cyto + COUMARALDEHYDE__cyto + NADP__cyto	0.0044	[('PWY-361', 'phenylpropanoid biosynthesis')]
ANTHRANSYN-RXN__cyto	CHORISMATE__cyto + GLN__cyto --> ANTHRANILATE__cyto + GLT__cyto + PROTON__cyto + PYRUVATE__cyto	0.00425304	[('TRPSYN-PWY', 'L-tryptophan biosynthesis'), ('PWY-6661', '4-hydroxy-2(1H)-quinolone biosynthesis'), ('PWY-5958', 'acridone alkaloid biosynthesis')]
PRTRANS-RXN__cyto	ANTHRANILATE__cyto + PRPP__cyto --> N-5-PHOSPHORIBOSYL-ANTHRANILATE__cyto + PPI__cyto	0.00425304	[('TRPSYN-PWY', 'L-tryptophan biosynthesis')]
TRYPSYN-RXN__cyto	INDOLE-3-GLYCEROL-P__cyto + SER__cyto --> GAP__cyto + TRP__cyto + WATER__cyto	0.00425304	[]
IGPSYN-RXN__cyto	CARBOXYPHENYLAMINO-DEOXYRIBULOSE-P__cyto + PROTON__cyto --> CARBON-DIOXIDE__cyto + INDOLE-3-GLYCEROL-P__cyto + WATER__cyto	0.00425304	[('TRPSYN-PWY', 'L-tryptophan biosynthesis')]
PRPPSYN-RXN__cyto	ATP__cyto + RIBOSE-5P__cyto --> AMP__cyto + PROTON__cyto + PRPP__cyto	0.00425304	[('PWY0-662', 'PRPP biosynthesis')]
PRAISOM-RXN__cyto	N-5-PHOSPHORIBOSYL-ANTHRANILATE__cyto --> CARBOXYPHENYLAMINO-DEOXYRIBULOSE-P__cyto	0.00425304	[('TRPSYN-PWY', 'L-tryptophan biosynthesis')]
TI3000590__chlo__cyto	ATP__chlo + PALMITATE__chlo + WATER__chlo --> ADP__chlo + PALMITATE__cyto + PROTON__chlo + Pi__chlo	0.00361368	[('transporters', 'transport reactions')]
RXN-9549__chlo	Palmitoyl-ACPs__chlo + WATER__chlo --> ACP__chlo + PALMITATE__chlo	0.00361368	[('PWY-7746', 'mycobacterial sulfolipid biosynthesis'), ('PWY-5971', 'palmitate biosynthesis II (bacteria and plants)'), ('PWY-8279', 'palmitate biosynthesis III'), ('PWY-5994', 'palmitate biosynthesis I (type I fatty acid synthase)')]
RXN-14325__cyto	AMMONIUM__cyto + ATP__cyto + UTP__cyto --> ADP__cyto + CTP__cyto + 2.0 PROTON__cyto + Pi__cyto	0.00304894	[]
T_CPD-12575__chlo	CPD-12575__cyto <=> CPD-12575__chlo	0.00301949	[]
CDPDIGLYSYN-RXN__chlo	CTP__chlo + 0.01 L-PHOSPHATIDATE__chlo + PROTON__chlo --> 0.01 CDPDIACYLGLYCEROL__chlo + PPI__chlo	0.00245808	[('PWY-5667', 'CDP-diacylglycerol biosynthesis I'), ('PWY-5981', 'CDP-diacylglycerol biosynthesis III'), ('PWY-7817', 'type I lipoteichoic acid biosynthesis (S. aureus)'), ('PWY0-1319', 'CDP-diacylglycerol biosynthesis II')]
RXN-14325__chlo	AMMONIUM__chlo + ATP__chlo + UTP__chlo --> ADP__chlo + CTP__chlo + 2.0 PROTON__chlo + Pi__chlo	0.00245808	[]
T_L-PHOSPHATIDATE__chlo	0.01 L-PHOSPHATIDATE__cyto <=> 0.01 L-PHOSPHATIDATE__chlo	0.00245808	[('transporters', 'transport reactions')]
T_L-PHOSPHATIDATE__er	0.01 L-PHOSPHATIDATE__cyto <=> 0.01 L-PHOSPHATIDATE__er	0.00239435	[]
ETHANOLAMINE-KINASE-RXN__cyto	ATP__cyto + ETHANOL-AMINE__cyto --> ADP__cyto + PHOSPHORYL-ETHANOLAMINE__cyto + PROTON__cyto	0.00228207	[('PWY4FS-6', 'phosphatidylethanolamine biosynthesis II'), ('PWY-7782', 'plasmalogen biosynthesis I (aerobic)'), ('PWY-3385', 'choline biosynthesis I')]
RXN-5642__cyto	CPD-406__cyto + S-ADENOSYLMETHIONINE__cyto --> ADENOSYL-HOMO-CYS__cyto + CPD-5441__cyto + PROTON__cyto	0.00228207	[('PWY4FS-4', 'phosphatidylcholine biosynthesis IV'), ('PWY4FS-2', 'phosphatidylcholine biosynthesis II'), ('PWY-3385', 'choline biosynthesis I')]
2.1.1.103-RXN__cyto	PHOSPHORYL-ETHANOLAMINE__cyto + S-ADENOSYLMETHIONINE__cyto --> ADENOSYL-HOMO-CYS__cyto + CPD-406__cyto + PROTON__cyto	0.00228207	[('PWY4FS-3', 'phosphatidylcholine biosynthesis III'), ('PWY4FS-4', 'phosphatidylcholine biosynthesis IV'), ('PWY4FS-2', 'phosphatidylcholine biosynthesis II'), ('PWY-3385', 'choline biosynthesis I')]
RXN-5781__cyto	CDP-CHOLINE__cyto + 0.01 DIACYLGLYCEROL__cyto <=> CMP__cyto + 0.01 PHOSPHATIDYLCHOLINE__cyto + PROTON__cyto	0.00228207	[('PWY-3561', 'choline biosynthesis III'), ('PWY-6804', 'diacylglycerol biosynthesis (PUFA enrichment in oilseed)'), ('PWY3O-450', 'phosphatidylcholine biosynthesis I'), ('PWY4FS-2', 'phosphatidylcholine biosynthesis II'), ('PWY-7367', 'phosphatidylcholine resynthesis via glycerophosphocholine')]
RXN-5643__cyto	CPD-5441__cyto + S-ADENOSYLMETHIONINE__cyto --> ADENOSYL-HOMO-CYS__cyto + PHOSPHORYL-CHOLINE__cyto + PROTON__cyto	0.00228207	[('PWY4FS-2', 'phosphatidylcholine biosynthesis II'), ('PWY-3385', 'choline biosynthesis I')]
2.7.7.15-RXN__cyto	CTP__cyto + PHOSPHORYL-CHOLINE__cyto + PROTON__cyto --> CDP-CHOLINE__cyto + PPI__cyto	0.00228207	[('PWY-3561', 'choline biosynthesis III'), ('PWY-7782', 'plasmalogen biosynthesis I (aerobic)'), ('PWY3O-450', 'phosphatidylcholine biosynthesis I'), ('PWY-7818', 'type IV lipoteichoic acid biosynthesis (S. pneumoniae)'), ('PWY-7886', 'cell-surface glycoconjugate-linked phosphocholine biosynthesis'), ('PWY4FS-2', 'phosphatidylcholine biosynthesis II')]
RXN-5641__cyto	PROTON__cyto + SER__cyto --> CARBON-DIOXIDE__cyto + ETHANOL-AMINE__cyto	0.00228207	[('PWY4FS-6', 'phosphatidylethanolamine biosynthesis II'), ('PWY-7782', 'plasmalogen biosynthesis I (aerobic)'), ('PWY-3385', 'choline biosynthesis I')]
RXN-1225__cyto	CPD-14553__cyto + 0.01 D-Galactosyl-12-diacyl-glycerols__cyto --> 0.01 Galactosyl-galactosyl-diacyl-glycerols__cyto + PROTON__cyto + UDP__cyto	0.0018906	[('PWY-7666', 'galactolipid biosynthesis II'), ('PWY-401', 'galactolipid biosynthesis I')]
PGPPHOSPHA-RXN__chlo	0.01 L-1-PHOSPHATIDYL-GLYCEROL-P__chlo + WATER__chlo --> 0.01 L-1-PHOSPHATIDYL-GLYCEROL__chlo + Pi__chlo	0.00158106	[('PWY-5269', 'cardiolipin biosynthesis II'), ('PWY4FS-8', 'phosphatidylglycerol biosynthesis II (non-plastidic)'), ('PWY4FS-7', 'phosphatidylglycerol biosynthesis I (plastidic)'), ('PWY0-1545', 'cardiolipin biosynthesis III'), ('PWY-5668', 'cardiolipin biosynthesis I'), ('PWY-7817', 'type I lipoteichoic acid biosynthesis (S. aureus)')]
1.1.1.8-RXN__chlo	DIHYDROXY-ACETONE-PHOSPHATE__chlo + NADH__chlo + PROTON__chlo --> GLYCEROL-3P__chlo + NAD__chlo	0.00158106	[('PWY-7385', '1,3-propanediol biosynthesis (engineered)'), ('PWY-7411', 'phosphatidate biosynthesis (yeast)'), ('PWY-6118', 'glycerol-3-phosphate shuttle')]
PHOSPHAGLYPSYN-RXN__chlo	0.01 CDPDIACYLGLYCEROL__chlo + GLYCEROL-3P__chlo --> CMP__chlo + 0.01 L-1-PHOSPHATIDYL-GLYCEROL-P__chlo + PROTON__chlo	0.00158106	[('PWY-5269', 'cardiolipin biosynthesis II'), ('PWY4FS-8', 'phosphatidylglycerol biosynthesis II (non-plastidic)'), ('PWY4FS-7', 'phosphatidylglycerol biosynthesis I (plastidic)'), ('PWY0-1545', 'cardiolipin biosynthesis III'), ('PWY-5668', 'cardiolipin biosynthesis I'), ('PWY-7817', 'type I lipoteichoic acid biosynthesis (S. aureus)')]
e-Cofactor_vvinif2023__cyto	0.00126732 10-FORMYL-THF__cyto + 0.00131455 5-10-METHENYL-THF__cyto + 0.001305909 5-METHYL-THF__cyto + 0.003406768 ASCORBATE__cyto + 0.002455896 BIOTIN__cyto + 0.000671525 CHLOROPHYLL-A__chlo + 0.000661177 CHLOROPHYLL-B__chlo + 0.000781728 CO-A__cyto + 0.000798704 CPD-12829__chlo + 0.000752596 CPD-9957__mito + 0.000693354 CPD-9958__mito + 0.000763796 FAD__cyto + 0.001314809 FMN__cyto + 0.00195236…	0.00132	[('biomass', 'biomass reactions')]
PHOSPHASERSYN-RXN__chlo	0.01 CDPDIACYLGLYCEROL__chlo + SER__chlo --> CMP__chlo + 0.01 L-1-PHOSPHATIDYL-SERINE__chlo + 2.0 PROTON__chlo	0.000877019	[('PHOSLIPSYN2-PWY', 'superpathway of phospholipid biosynthesis II (plants)'), ('PWY-5669', 'phosphatidylserine and phosphatidylethanolamine biosynthesis I')]
RXN-5641__chlo	PROTON__chlo + SER__chlo --> CARBON-DIOXIDE__chlo + ETHANOL-AMINE__chlo	0.000877019	[('PWY4FS-6', 'phosphatidylethanolamine biosynthesis II'), ('PWY-7782', 'plasmalogen biosynthesis I (aerobic)'), ('PWY-3385', 'choline biosynthesis I')]
AIRS-RXN__chlo	5-PHOSPHORIBOSYL-N-FORMYLGLYCINEAMIDINE__chlo + ATP__chlo --> 5-PHOSPHORIBOSYL-5-AMINOIMIDAZOLE__chlo + ADP__chlo + PROTON__chlo + Pi__chlo	0.000818795	[('PWY-6277', 'superpathway of 5-aminoimidazole ribonucleotide biosynthesis'), ('PWY-6121', '5-aminoimidazole ribonucleotide biosynthesis I'), ('PWY-6122', '5-aminoimidazole ribonucleotide biosynthesis II')]
GARTRANSFORMYL2-RXN__chlo	5-PHOSPHO-RIBOSYL-GLYCINEAMIDE__chlo + ATP__chlo + FORMATE__chlo --> 5-P-RIBOSYL-N-FORMYLGLYCINEAMIDE__chlo + ADP__chlo + PROTON__chlo + Pi__chlo	0.000818795	[('PWY-6277', 'superpathway of 5-aminoimidazole ribonucleotide biosynthesis'), ('PWY-6122', '5-aminoimidazole ribonucleotide biosynthesis II')]
GLYRIBONUCSYN-RXN__chlo	5-P-BETA-D-RIBOSYL-AMINE__chlo + ATP__chlo + GLY__chlo --> 5-PHOSPHO-RIBOSYL-GLYCINEAMIDE__chlo + ADP__chlo + PROTON__chlo + Pi__chlo	0.000818795	[('PWY-6277', 'superpathway of 5-aminoimidazole ribonucleotide biosynthesis'), ('PWY-6121', '5-aminoimidazole ribonucleotide biosynthesis I'), ('PWY-6122', '5-aminoimidazole ribonucleotide biosynthesis II')]
SAICARSYN-RXN__chlo	ATP__chlo + L-ASPARTATE__chlo + PHOSPHORIBOSYL-CARBOXY-AMINOIMIDAZOLE__chlo --> ADP__chlo + P-RIBOSYL-4-SUCCCARB-AMINOIMIDAZOLE__chlo + PROTON__chlo + Pi__chlo	0.000818795	[('PWY-6123', "inosine-5'-phosphate biosynthesis I"), ('PWY-6124', "inosine-5'-phosphate biosynthesis II"), ('PWY-7234', "inosine-5'-phosphate biosynthesis III")]
FGAMSYN-RXN__chlo	5-P-RIBOSYL-N-FORMYLGLYCINEAMIDE__chlo + ATP__chlo + GLN__chlo + WATER__chlo --> 5-PHOSPHORIBOSYL-N-FORMYLGLYCINEAMIDINE__chlo + ADP__chlo + GLT__chlo + PROTON__chlo + Pi__chlo	0.000818795	[('PWY-6277', 'superpathway of 5-aminoimidazole ribonucleotide biosynthesis'), ('PWY-6121', '5-aminoimidazole ribonucleotide biosynthesis I'), ('PWY-6122', '5-aminoimidazole ribonucleotide biosynthesis II')]
PRPPAMIDOTRANS-RXN__chlo	GLN__chlo + PRPP__chlo + WATER__chlo --> 5-P-BETA-D-RIBOSYL-AMINE__chlo + GLT__chlo + PPI__chlo	0.000818795	[('PWY-6277', 'superpathway of 5-aminoimidazole ribonucleotide biosynthesis'), ('PWY-6121', '5-aminoimidazole ribonucleotide biosynthesis I'), ('PWY-6122', '5-aminoimidazole ribonucleotide biosynthesis II'), ('PWY-7282', '4-amino-2-methyl-5-diphosphomethylpyrimidine biosynthesis II')]
T_PHOSPHORIBOSYL-CARBOXY-AMINOIMIDAZOLE__chlo	PHOSPHORIBOSYL-CARBOXY-AMINOIMIDAZOLE__cyto <=> PHOSPHORIBOSYL-CARBOXY-AMINOIMIDAZOLE__chlo	0.000818795	[('transporters', 'transport reactions')]
CDPDIGLYSYN-RXN__cyto	CTP__cyto + 0.01 L-PHOSPHATIDATE__cyto + PROTON__cyto --> 0.01 CDPDIACYLGLYCEROL__cyto + PPI__cyto	0.00059176	[('PWY-5667', 'CDP-diacylglycerol biosynthesis I'), ('PWY-5981', 'CDP-diacylglycerol biosynthesis III'), ('PWY-7817', 'type I lipoteichoic acid biosynthesis (S. aureus)'), ('PWY0-1319', 'CDP-diacylglycerol biosynthesis II')]
MYO-INOSITOL-1-PHOSPHATE-SYNTHASE-RXN__cyto	GLC-6-P__cyto --> 1-L-MYO-INOSITOL-1-P__cyto	0.00059176	[('PWY-6372', '1D-myo-inositol hexakisphosphate biosynthesis IV (Dictyostelium)'), ('PWY-2301', 'myo-inositol biosynthesis'), ('PWY-4661', '1D-myo-inositol hexakisphosphate biosynthesis III (Spirodela polyrrhiza)'), ('PWY1G-0', 'mycothiol biosynthesis'), ('PWY-6664', 'di-myo-inositol phosphate biosynthesis'), ('PWY-6580', 'phosphatidylinositol biosynthesis I (bacteria)')]
MYO-INOSITOL-1OR-4-MONOPHOSPHATASE-RXN__cyto	1-L-MYO-INOSITOL-1-P__cyto + WATER__cyto --> MYO-INOSITOL__cyto + Pi__cyto	0.00059176	[('PWY-2301', 'myo-inositol biosynthesis')]
2.7.8.11-RXN__er	0.01 CDPDIACYLGLYCEROL__er + MYO-INOSITOL__er --> CMP__er + 0.01 L-1-phosphatidyl-inositols__er + PROTON__er	0.00059176	[('PHOSLIPSYN2-PWY', 'superpathway of phospholipid biosynthesis II (plants)'), ('PWY-6352', '3-phosphoinositide biosynthesis'), ('PWY-6351', 'D-myo-inositol (1,4,5)-trisphosphate biosynthesis'), ('PWY-7625', 'phosphatidylinositol biosynthesis II (eukaryotes)')]
GLUCOKIN-RXN__cyto	ALPHA-GLUCOSE__cyto + ATP__cyto --> ADP__cyto + GLC-6-P__cyto + PROTON__cyto	0.00059176	[('UDPNACETYLGALSYN-PWY', 'UDP-N-acetyl-D-glucosamine biosynthesis II'), ('P124-PWY', 'Bifidobacterium shunt'), ('PWY-5941', 'glycogen degradation II'), ('PWY-2723', 'trehalose degradation V'), ('GLYCOCAT-PWY', 'glycogen degradation I'), ('PWY-7238', 'sucrose biosynthesis II'), ('PWY-7385', '1,3-propanediol biosynthesis (engineered)'), ('PWY-621', 'sucrose degradation III (sucrose invertase)'), (…
T_MYO-INOSITOL__er	MYO-INOSITOL__cyto <=> MYO-INOSITOL__er	0.00059176	[('transporters', 'transport reactions')]
T_CDPDIACYLGLYCEROL__er	0.01 CDPDIACYLGLYCEROL__cyto <=> 0.01 CDPDIACYLGLYCEROL__er	0.00059176	[('transporters', 'transport reactions')]
RXN-1223__chlo	CPD-12575__chlo + PROTON__chlo + SO3__chlo --> UDP-SULFOQUINOVOSE__chlo + WATER__chlo	0.000561413	[('PWYQT-4427', 'sulfoquinovosyl diacylglycerol biosynthesis')]
RXN-1224__chlo	0.01 DIACYLGLYCEROL__chlo + UDP-SULFOQUINOVOSE__chlo --> PROTON__chlo + 0.01 SULFOQUINOVOSYLDIACYLGLYCEROL__chlo + UDP__chlo	0.000561413	[('PWYQT-4427', 'sulfoquinovosyl diacylglycerol biosynthesis')]
T_DIACYLGLYCEROL__chlo	0.01 DIACYLGLYCEROL__cyto <=> 0.01 DIACYLGLYCEROL__chlo	0.000561413	[('transporters', 'transport reactions')]
THIOREDOXIN-REDUCT-NADPH-RXN__cyto	NADPH__cyto + Ox-Thioredoxin__cyto + PROTON__cyto --> NADP__cyto + Red-Thioredoxin__cyto	0.000528317	[('THIOREDOX-PWY', 'thioredoxin pathway')]
AICARSYN-RXN__chlo	P-RIBOSYL-4-SUCCCARB-AMINOIMIDAZOLE__chlo --> AICAR__chlo + FUM__chlo	0.000454415	[('PWY-6123', "inosine-5'-phosphate biosynthesis I"), ('PWY-6124', "inosine-5'-phosphate biosynthesis II"), ('PWY-7234', "inosine-5'-phosphate biosynthesis III")]
e-RNA_vvinif2023__cyto	0.573793601670821 ATP__cyto + 0.3979714310424 CTP__cyto + 0.457566422633817 GTP__cyto + 0.589619281478055 UTP__cyto --> 2.01895073682509 PPI__cyto + e-RNA__cyto	0.00044	[('biomass', 'biomass reactions')]
TR2918343__mito__cyto	CIT__mito + MAL__cyto <=> CIT__cyto + MAL__mito	0.00044	[('transporters', 'transport reactions')]
T_METHYLENE-THF__chlo	METHYLENE-THF__cyto <=> METHYLENE-THF__chlo	0.000367788	[]
AICARSYN-RXN__cyto	P-RIBOSYL-4-SUCCCARB-AMINOIMIDAZOLE__cyto --> AICAR__cyto + FUM__cyto	0.00036438	[('PWY-6123', "inosine-5'-phosphate biosynthesis I"), ('PWY-6124', "inosine-5'-phosphate biosynthesis II"), ('PWY-7234', "inosine-5'-phosphate biosynthesis III")]
IMPCYCLOHYDROLASE-RXN__cyto	PHOSPHORIBOSYL-FORMAMIDO-CARBOXAMIDE__cyto --> IMP__cyto + WATER__cyto	0.00036438	[('PWY-6123', "inosine-5'-phosphate biosynthesis I"), ('PWY-6124', "inosine-5'-phosphate biosynthesis II"), ('PWY-7234', "inosine-5'-phosphate biosynthesis III")]
IMP-DEHYDROG-RXN__cyto	IMP__cyto + NAD__cyto + WATER__cyto <=> NADH__cyto + PROTON__cyto + XANTHOSINE-5-PHOSPHATE__cyto	0.00036438	[('PWY-6596', 'adenosine nucleotides degradation I'), ('PWY-5695', "inosine 5'-phosphate degradation"), ('PWY-7221', 'guanosine ribonucleotides de novo biosynthesis')]
AICARTRANSFORM-RXN__cyto	10-FORMYL-THF__cyto + AICAR__cyto --> PHOSPHORIBOSYL-FORMAMIDO-CARBOXAMIDE__cyto + THF__cyto	0.00036438	[('PWY-6123', "inosine-5'-phosphate biosynthesis I"), ('PWY-6124', "inosine-5'-phosphate biosynthesis II")]
GUANYL-KIN-RXN__cyto	ATP__cyto + GMP__cyto <=> ADP__cyto + GDP__cyto	0.000361636	[('PWY-7221', 'guanosine ribonucleotides de novo biosynthesis')]
GMP-SYN-NH3-RXN__cyto	AMMONIUM__cyto + ATP__cyto + XANTHOSINE-5-PHOSPHATE__cyto --> AMP__cyto + GMP__cyto + PPI__cyto + 2.0 PROTON__cyto	0.000361636	[]
e-DNA_vvinif2023__cyto	0.583091164167325 DATP__cyto + 0.404325496493377 DCTP__cyto + 0.464839976168692 DGTP__cyto + 0.59916613912597 TTP__cyto --> 2.05142277595537 PPI__cyto + e-DNA__cyto	0.00033	[('biomass', 'biomass reactions')]
RXN-16228__er	CPD-18__er + 2.0 FERROCYTOCHROME-B5__er + OXYGEN-MOLECULE__er + 2.0 PROTON__er --> 2.0 FERRICYTOCHROME-B5__er + LINOLENOYL-COA__er + 2.0 WATER__er	0.000277975	[]
R08178__er	LINOLENOYL-COA__er + WATER__er --> CO-A__er + LINOLENIC_ACID__er + PROTON__er	0.000277975	[]
ANTHRANSYN-RXN__chlo	CHORISMATE__chlo + GLN__chlo --> ANTHRANILATE__chlo + GLT__chlo + PROTON__chlo + PYRUVATE__chlo	0.000270535	[('TRPSYN-PWY', 'L-tryptophan biosynthesis'), ('PWY-6661', '4-hydroxy-2(1H)-quinolone biosynthesis'), ('PWY-5958', 'acridone alkaloid biosynthesis')]
PRTRANS-RXN__chlo	ANTHRANILATE__chlo + PRPP__chlo --> N-5-PHOSPHORIBOSYL-ANTHRANILATE__chlo + PPI__chlo	0.000270535	[('TRPSYN-PWY', 'L-tryptophan biosynthesis')]
TRYPSYN-RXN__chlo	INDOLE-3-GLYCEROL-P__chlo + SER__chlo --> GAP__chlo + TRP__chlo + WATER__chlo	0.000270535	[]
IGPSYN-RXN__chlo	CARBOXYPHENYLAMINO-DEOXYRIBULOSE-P__chlo + PROTON__chlo --> CARBON-DIOXIDE__chlo + INDOLE-3-GLYCEROL-P__chlo + WATER__chlo	0.000270535	[('TRPSYN-PWY', 'L-tryptophan biosynthesis')]
PRAISOM-RXN__chlo	N-5-PHOSPHORIBOSYL-ANTHRANILATE__chlo --> CARBOXYPHENYLAMINO-DEOXYRIBULOSE-P__chlo	0.000270535	[('TRPSYN-PWY', 'L-tryptophan biosynthesis')]
GDPKIN-RXN__cyto	ATP__cyto + GDP__cyto --> ADP__cyto + GTP__cyto	0.000208239	[('PPGPPMET-PWY', 'ppGpp biosynthesis'), ('PWY-7221', 'guanosine ribonucleotides de novo biosynthesis')]
DIHYDROFOLATEREDUCT-RXN__mito	DIHYDROFOLATE__mito + NADPH__mito + PROTON__mito --> NADP__mito + THF__mito	0.000204635	[('1CMET2-PWY', 'folate transformations III (E. coli)'), ('PWY-3841', 'folate transformations II'), ('PWY-3742', 'tetrahydrofolate biosynthesis II'), ('PWY-6614', 'tetrahydrofolate biosynthesis'), ('PWY66-385', 'dTMP de novo biosynthesis (mitochondrial)')]
DTDPKIN-RXN__mito	ATP__mito + TDP__mito --> ADP__mito + TTP__mito	0.000197725	[('PWY-7184', 'pyrimidine deoxyribonucleotides de novo biosynthesis I'), ('PWY-7210', 'pyrimidine deoxyribonucleotides biosynthesis from CTP'), ('PWY-7197', 'pyrimidine deoxyribonucleotide phosphorylation'), ('PWY-7198', 'pyrimidine deoxyribonucleotides de novo biosynthesis IV'), ('PWY-7187', 'pyrimidine deoxyribonucleotides de novo biosynthesis II'), ('PWY0-166', 'superpathway of pyrimidine deox…
DTMPKI-RXN__mito	ATP__mito + TMP__mito --> ADP__mito + TDP__mito	0.000197725	[('PWY-7184', 'pyrimidine deoxyribonucleotides de novo biosynthesis I'), ('PWY-7210', 'pyrimidine deoxyribonucleotides biosynthesis from CTP'), ('PWY-7197', 'pyrimidine deoxyribonucleotide phosphorylation'), ('PWY-7198', 'pyrimidine deoxyribonucleotides de novo biosynthesis IV'), ('PWY-7187', 'pyrimidine deoxyribonucleotides de novo biosynthesis II'), ('PWY0-166', 'superpathway of pyrimidine deox…
DUTP-PYROP-RXN__cyto	DUTP__cyto + WATER__cyto --> DUMP__cyto + PPI__cyto + PROTON__cyto	0.000197725	[('PWY-7184', 'pyrimidine deoxyribonucleotides de novo biosynthesis I'), ('PWY-7206', 'pyrimidine deoxyribonucleotides dephosphorylation'), ('PWY-7187', 'pyrimidine deoxyribonucleotides de novo biosynthesis II'), ('PWY0-166', 'superpathway of pyrimidine deoxyribonucleotides de novo biosynthesis (E. coli)'), ('PWY-6545', 'pyrimidine deoxyribonucleotides de novo biosynthesis III')]
TR2000357__mito__cyto	PROTON__cyto + TTP__mito <=> PROTON__mito + TTP__cyto	0.000197725	[('transporters', 'transport reactions')]
UDPREDUCT-RXN__cyto	Red-Thioredoxin__cyto + UDP__cyto --> DUDP__cyto + Ox-Thioredoxin__cyto + WATER__cyto	0.000197725	[('PWY-7184', 'pyrimidine deoxyribonucleotides de novo biosynthesis I'), ('PWY0-166', 'superpathway of pyrimidine deoxyribonucleotides de novo biosynthesis (E. coli)'), ('PWY-6545', 'pyrimidine deoxyribonucleotides de novo biosynthesis III')]
THYMIDYLATESYN-RXN__mito	DUMP__mito + METHYLENE-THF__mito --> DIHYDROFOLATE__mito + TMP__mito	0.000197725	[('1CMET2-PWY', 'folate transformations III (E. coli)'), ('PWY-7184', 'pyrimidine deoxyribonucleotides de novo biosynthesis I'), ('PWY-7210', 'pyrimidine deoxyribonucleotides biosynthesis from CTP'), ('PWY-3841', 'folate transformations II'), ('PWY-7198', 'pyrimidine deoxyribonucleotides de novo biosynthesis IV'), ('PWY-7187', 'pyrimidine deoxyribonucleotides de novo biosynthesis II'), ('PWY0-166…
DUDPKIN-RXN__cyto	ATP__cyto + DUDP__cyto --> ADP__cyto + DUTP__cyto	0.000197725	[('PWY-7184', 'pyrimidine deoxyribonucleotides de novo biosynthesis I'), ('PWY0-166', 'superpathway of pyrimidine deoxyribonucleotides de novo biosynthesis (E. coli)'), ('PWY-6545', 'pyrimidine deoxyribonucleotides de novo biosynthesis III')]
T_DUMP__mito	DUMP__cyto <=> DUMP__mito	0.000197725	[]
DADPKIN-RXN__cyto	ATP__cyto + DADP__cyto --> ADP__cyto + DATP__cyto	0.000177195	[('PWY-7220', 'adenosine deoxyribonucleotides de novo biosynthesis II'), ('PWY-7224', 'purine deoxyribonucleosides salvage'), ('PWY-7227', 'adenosine deoxyribonucleotides de novo biosynthesis')]
ADPREDUCT-RXN__cyto	ADP__cyto + Red-Thioredoxin__cyto --> DADP__cyto + Ox-Thioredoxin__cyto + WATER__cyto	0.000177195	[('PWY-7220', 'adenosine deoxyribonucleotides de novo biosynthesis II'), ('PWY-7227', 'adenosine deoxyribonucleotides de novo biosynthesis')]
GDPREDUCT-RXN__cyto	GDP__cyto + Red-Thioredoxin__cyto --> DGDP__cyto + Ox-Thioredoxin__cyto + WATER__cyto	0.000153397	[('PWY-7226', 'guanosine deoxyribonucleotides de novo biosynthesis I'), ('PWY-7222', 'guanosine deoxyribonucleotides de novo biosynthesis II')]
DGDPKIN-RXN__cyto	ATP__cyto + DGDP__cyto --> ADP__cyto + DGTP__cyto	0.000153397	[('PWY-7226', 'guanosine deoxyribonucleotides de novo biosynthesis I'), ('PWY-7224', 'purine deoxyribonucleosides salvage'), ('PWY-7222', 'guanosine deoxyribonucleotides de novo biosynthesis II')]
THIOREDOXIN-REDUCT-NADPH-RXN__mito	NADPH__mito + Ox-Thioredoxin__mito + PROTON__mito --> NADP__mito + Red-Thioredoxin__mito	0.000148653	[('THIOREDOX-PWY', 'thioredoxin pathway')]
RXN-11832__mito	ATP__mito + CMP__mito <=> ADP__mito + CDP__mito	0.000133427	[('PWY-7205', 'CMP phosphorylation'), ('PWY-5687', 'pyrimidine ribonucleotides interconversion')]
TR2000356__mito__cyto	DCTP__mito + PROTON__cyto <=> DCTP__cyto + PROTON__mito	0.000133427	[('transporters', 'transport reactions')]
CDPREDUCT-RXN__mito	CDP__mito + Red-Thioredoxin__mito --> DCDP__mito + Ox-Thioredoxin__mito + WATER__mito	0.000133427	[('PWY-7184', 'pyrimidine deoxyribonucleotides de novo biosynthesis I'), ('PWY-7210', 'pyrimidine deoxyribonucleotides biosynthesis from CTP'), ('PWY-7198', 'pyrimidine deoxyribonucleotides de novo biosynthesis IV'), ('PWY0-166', 'superpathway of pyrimidine deoxyribonucleotides de novo biosynthesis (E. coli)'), ('PWY-6545', 'pyrimidine deoxyribonucleotides de novo biosynthesis III')]
DCDPKIN-RXN__mito	ATP__mito + DCDP__mito --> ADP__mito + DCTP__mito	0.000133427	[('PWY-7184', 'pyrimidine deoxyribonucleotides de novo biosynthesis I'), ('PWY-7210', 'pyrimidine deoxyribonucleotides biosynthesis from CTP'), ('PWY-7197', 'pyrimidine deoxyribonucleotide phosphorylation'), ('PWY-7198', 'pyrimidine deoxyribonucleotides de novo biosynthesis IV'), ('PWY0-166', 'superpathway of pyrimidine deoxyribonucleotides de novo biosynthesis (E. coli)'), ('PWY-6545', 'pyrimidi…
1.1.1.34-RXN__cyto	3-HYDROXY-3-METHYL-GLUTARYL-COA__cyto + 2.0 NADPH__cyto + 2.0 PROTON__cyto --> CO-A__cyto + MEVALONATE__cyto + 2.0 NADP__cyto	3.46184e-05	[('PWY-8125', 'mevalonate pathway IV (archaea)'), ('PWY-6174', 'mevalonate pathway II (haloarchaea)'), ('PWY-922', 'mevalonate pathway I'), ('PWY-7391', 'isoprene biosynthesis II (engineered)'), ('PWY-7524', 'mevalonate pathway III (Thermoplasma)')]
HYDROXYMETHYLGLUTARYL-COA-SYNTHASE-RXN__cyto	ACETOACETYL-COA__cyto + ACETYL-COA__cyto + WATER__cyto --> 3-HYDROXY-3-METHYL-GLUTARYL-COA__cyto + CO-A__cyto + PROTON__cyto	3.46184e-05	[('PWY-8125', 'mevalonate pathway IV (archaea)'), ('PWY-6174', 'mevalonate pathway II (haloarchaea)'), ('PWY-922', 'mevalonate pathway I'), ('PWY-7571', 'ferrichrome A biosynthesis'), ('PWY66-367', 'ketogenesis'), ('PWY-7391', 'isoprene biosynthesis II (engineered)'), ('PWY-7524', 'mevalonate pathway III (Thermoplasma)')]
ACETYL-COA-ACETYLTRANSFER-RXN__cyto	2.0 ACETYL-COA__cyto <=> ACETOACETYL-COA__cyto + CO-A__cyto	3.46184e-05	[('PWY-5741', 'ethylmalonyl-CoA pathway'), ('PWY-5676', 'acetyl-CoA fermentation to butanoate'), ('PWY-8125', 'mevalonate pathway IV (archaea)'), ('PWY-5177', 'glutaryl-CoA degradation'), ('PWY-6174', 'mevalonate pathway II (haloarchaea)'), ('PWY-7779', 'methyl tert-butyl ether degradation'), ('PWY0-1337', 'oleate &beta;-oxidation'), ('ACETOACETATE-DEG-PWY', 'acetoacetate degradation (to acetyl C…
PHOSPHOMEVALONATE-KINASE-RXN__cyto	ATP__cyto + CPD-499__cyto --> ADP__cyto + CPD-641__cyto	3.46184e-05	[('PWY-922', 'mevalonate pathway I'), ('PWY-7391', 'isoprene biosynthesis II (engineered)')]
MEVALONATE-KINASE-RXN__cyto	ATP__cyto + MEVALONATE__cyto --> ADP__cyto + CPD-499__cyto + PROTON__cyto	3.46184e-05	[('PWY-8125', 'mevalonate pathway IV (archaea)'), ('PWY-6174', 'mevalonate pathway II (haloarchaea)'), ('PWY-922', 'mevalonate pathway I'), ('PWY-7391', 'isoprene biosynthesis II (engineered)')]
DIPHOSPHOMEVALONTE-DECARBOXYLASE-RXN__cyto	ATP__cyto + CPD-641__cyto --> ADP__cyto + CARBON-DIOXIDE__cyto + DELTA3-ISOPENTENYL-PP__cyto + Pi__cyto	3.46184e-05	[('PWY-922', 'mevalonate pathway I'), ('PWY-7391', 'isoprene biosynthesis II (engineered)')]
GSAAMINOTRANS-RXN__chlo	GLUTAMATE-1-SEMIALDEHYDE__chlo --> 5-AMINO-LEVULINATE__chlo	2.43509e-05	[('PWY-5188', 'tetrapyrrole biosynthesis I (from glutamate)')]
GLUTRNAREDUCT-RXN__chlo	Charged-GLT-tRNAs__chlo + NADPH__chlo --> GLT-tRNAs__chlo + GLUTAMATE-1-SEMIALDEHYDE__chlo + NADP__chlo	2.43509e-05	[('PWY-5188', 'tetrapyrrole biosynthesis I (from glutamate)')]
GLURS-RXN__chlo	ATP__chlo + GLT-tRNAs__chlo + GLT__chlo + PROTON__chlo --> AMP__chlo + Charged-GLT-tRNAs__chlo + PPI__chlo	2.43509e-05	[('PWY-5188', 'tetrapyrrole biosynthesis I (from glutamate)'), ('TRNA-CHARGING-PWY', 'tRNA charging')]
DADPKIN-RXN__mito	ATP__mito + DADP__mito --> ADP__mito + DATP__mito	1.52252e-05	[('PWY-7220', 'adenosine deoxyribonucleotides de novo biosynthesis II'), ('PWY-7224', 'purine deoxyribonucleosides salvage'), ('PWY-7227', 'adenosine deoxyribonucleotides de novo biosynthesis')]
ADPREDUCT-RXN__mito	ADP__mito + Red-Thioredoxin__mito --> DADP__mito + Ox-Thioredoxin__mito + WATER__mito	1.52252e-05	[('PWY-7220', 'adenosine deoxyribonucleotides de novo biosynthesis II'), ('PWY-7227', 'adenosine deoxyribonucleotides de novo biosynthesis')]
PORPHOBILSYNTH-RXN__chlo	2.0 5-AMINO-LEVULINATE__chlo --> PORPHOBILINOGEN__chlo + PROTON__chlo + 2.0 WATER__chlo	1.21754e-05	[('PWY-5189', 'tetrapyrrole biosynthesis II (from glycine)'), ('PWY-5188', 'tetrapyrrole biosynthesis I (from glutamate)')]
T_HYDROGEN-PEROXIDE__chlo	HYDROGEN-PEROXIDE__cyto <=> HYDROGEN-PEROXIDE__chlo	-1.13875e-05	[('transporters', 'transport reactions')]
TR2918356__mito__cyto	ADP__mito + PPI__cyto <=> ADP__cyto + PPI__mito	-1.52252e-05	[('transporters', 'transport reactions')]
T_DATP__mito	DATP__cyto <=> DATP__mito	-1.52252e-05	[('transporters', 'transport reactions')]
T_TRP__chlo	TRP__cyto <=> TRP__chlo	-0.000270535	[]
T_LINOLENIC_ACID__er	LINOLENIC_ACID__cyto <=> LINOLENIC_ACID__er	-0.000277975	[('transporters', 'transport reactions')]
T_P-RIBOSYL-4-SUCCCARB-AMINOIMIDAZOLE__chlo	P-RIBOSYL-4-SUCCCARB-AMINOIMIDAZOLE__cyto <=> P-RIBOSYL-4-SUCCCARB-AMINOIMIDAZOLE__chlo	-0.00036438	[('transporters', 'transport reactions')]
T_10-FORMYL-THF__chlo	10-FORMYL-THF__cyto <=> 10-FORMYL-THF__chlo	-0.000366053	[]
T_BT1_ADP__chlo	ADP__cyto <=> ADP__chlo	-0.000454415	[]
T_UDP__chlo	UDP__cyto <=> UDP__chlo	-0.000561413	[('transporters', 'transport reactions')]
T_L-1-phosphatidyl-inositols__er	0.01 L-1-phosphatidyl-inositols__cyto <=> 0.01 L-1-phosphatidyl-inositols__er	-0.00059176	[('transporters', 'transport reactions')]
T_CMP__er	CMP__cyto <=> CMP__er	-0.00059176	[('transporters', 'transport reactions')]
FORMATETHFLIG-RXN__chlo	ATP__chlo + FORMATE__chlo + THF__chlo <=> 10-FORMYL-THF__chlo + ADP__chlo + Pi__chlo	-0.000803654	[('CODH-PWY', 'reductive acetyl coenzyme A pathway I (homoacetogenic bacteria)'), ('PWY-3841', 'folate transformations II'), ('PWY-1722', 'formate assimilation into 5,10-methylenetetrahydrofolate'), ('PWY-3742', 'tetrahydrofolate biosynthesis II'), ('PWY-2201', 'folate transformations I'), ('PWY-8303', 'reductive glycine pathway of autotrophic CO2 fixation'), ('PWY-2161', 'folate polyglutamylatio…
AIRCARBOXY-RXN__cyto	PHOSPHORIBOSYL-CARBOXY-AMINOIMIDAZOLE__cyto + 2.0 PROTON__cyto <=> 5-PHOSPHORIBOSYL-5-AMINOIMIDAZOLE__cyto + CARBON-DIOXIDE__cyto	-0.000818795	[('PWY-6124', "inosine-5'-phosphate biosynthesis II")]
T_5-PHOSPHORIBOSYL-5-AMINOIMIDAZOLE__chlo	5-PHOSPHORIBOSYL-5-AMINOIMIDAZOLE__cyto <=> 5-PHOSPHORIBOSYL-5-AMINOIMIDAZOLE__chlo	-0.000818795	[('transporters', 'transport reactions')]
RXN-1382__chlo	0.01 L-1-PHOSPHATIDYL-ETHANOLAMINE__chlo + SER__chlo <=> ETHANOL-AMINE__chlo + 0.01 L-1-PHOSPHATIDYL-SERINE__chlo + PROTON__chlo	-0.000877019	[('PHOSLIPSYN2-PWY', 'superpathway of phospholipid biosynthesis II (plants)'), ('PWY-7506', 'phosphatidylserine biosynthesis II'), ('PWY-6273', 'phosphatidylethanolamine biosynthesis III')]
T_L-1-PHOSPHATIDYL-ETHANOLAMINE__chlo	0.01 L-1-PHOSPHATIDYL-ETHANOLAMINE__cyto <=> 0.01 L-1-PHOSPHATIDYL-ETHANOLAMINE__chlo	-0.000877019	[('transporters', 'transport reactions')]
T_L-1-PHOSPHATIDYL-GLYCEROL__chlo	0.01 L-1-PHOSPHATIDYL-GLYCEROL__cyto <=> 0.01 L-1-PHOSPHATIDYL-GLYCEROL__chlo	-0.00158106	[('transporters', 'transport reactions')]
GLUC1PURIDYLTRANS-RXN__chlo	GLC-1-P__chlo + PROTON__chlo + UTP__chlo <=> CPD-12575__chlo + PPI__chlo	-0.00245808	[('PWY-3801', 'sucrose degradation II (sucrose synthase)'), ('PWY-6527', 'stachyose degradation'), ('PWY-7238', 'sucrose biosynthesis II'), ('PWY-7343', 'UDP-&alpha;-D-glucose biosynthesis I'), ('GALACTMETAB-PWY', 'UDP-galactose biosynthesis (salvage pathway from galactose using UDP-glucose)'), ('PWYQT-4466', 'superpathway of sucrose and starch metabolism I (non-photosynthetic tissue)'), ('PWY-78…
T_CMP__chlo	CMP__cyto <=> CMP__chlo	-0.00245808	[('transporters', 'transport reactions')]
TR2900062__mito__cyto	FUM__mito + MAL__cyto <=> FUM__cyto + MAL__mito	-0.00374	[('transporters', 'transport reactions')]
2TRANSKETO-RXN__chlo	ERYTHROSE-4P__chlo + XYLULOSE-5-PHOSPHATE__chlo <=> FRUCTOSE-6P__chlo + GAP__chlo	-0.00470957	[('P21-PWY', 'pentose phosphate pathway (partial)'), ('PWY-8178', 'pentose phosphate pathway (non-oxidative branch) II'), ('PWY-5723', 'Rubisco shunt'), ('PWY-1861', 'formaldehyde assimilation II (assimilatory RuMP Cycle)'), ('CALVIN-PWY', 'Calvin-Benson-Bassham cycle'), ('P185-PWY', 'formaldehyde assimilation III (dihydroxyacetone cycle)'), ('NONOXIPENT-PWY', 'pentose phosphate pathway (non-oxid…
1TRANSKETO-RXN__chlo	D-SEDOHEPTULOSE-7-P__chlo + GAP__chlo <=> RIBOSE-5P__chlo + XYLULOSE-5-PHOSPHATE__chlo	-0.00470957	[('P21-PWY', 'pentose phosphate pathway (partial)'), ('P124-PWY', 'Bifidobacterium shunt'), ('PWY-8178', 'pentose phosphate pathway (non-oxidative branch) II'), ('PWY-5723', 'Rubisco shunt'), ('PWY-1861', 'formaldehyde assimilation II (assimilatory RuMP Cycle)'), ('CALVIN-PWY', 'Calvin-Benson-Bassham cycle'), ('P185-PWY', 'formaldehyde assimilation III (dihydroxyacetone cycle)'), ('NONOXIPENT-PWY…
T_UMP__er	UMP__cyto <=> UMP__er	-0.0051257	[('transporters', 'transport reactions')]
T_OLEATE-CPD__chlo	OLEATE-CPD__cyto <=> OLEATE-CPD__chlo	-0.00583748	[('transporters', 'transport reactions')]
T_CYS__chlo	CYS__cyto <=> CYS__chlo	-0.00673031	[]
T_NADPH__mito	NADPH__cyto <=> NADPH__mito	-0.00767465	[]
MANNPISOM-RXN__cyto	CPD-15979__cyto <=> FRUCTOSE-6P__cyto	-0.0080345	[('PWY-6992', '1,5-anhydrofructose degradation'), ('PWY-3861', 'mannitol degradation II'), ('PWY-7586', '&beta;-1,4-D-mannosyl-N-acetyl-D-glucosamine degradation'), ('PWY-5659', 'GDP-mannose biosynthesis'), ('PWY3O-1743', 'D-mannose degradation II'), ('MANNCAT-PWY', 'D-mannose degradation'), ('PWY-7456', '&beta;-(1,4)-mannan degradation'), ('PWY-3881', 'mannitol biosynthesis'), ('PWY-882', 'L-asc…
T_ASCORBATE__mito	ASCORBATE__cyto <=> ASCORBATE__mito	-0.0080345	[('transporters', 'transport reactions')]
T_HOMO-CYS__chlo	HOMO-CYS__cyto <=> HOMO-CYS__chlo	-0.00842042	[('transporters', 'transport reactions')]
HISTAMINOTRANS-RXN__chlo	2-KETOGLUTARATE__chlo + L-HISTIDINOL-P__chlo <=> GLT__chlo + IMIDAZOLE-ACETOL-P__chlo	-0.00843963	[('HISTSYN-PWY', 'L-histidine biosynthesis')]
T_HIS__chlo	HIS__cyto <=> HIS__chlo	-0.00843963	[('transporters', 'transport reactions')]
T_GLY__chlo	GLY__cyto <=> GLY__chlo	-0.00887633	[('transporters', 'transport reactions')]
RXN-14074__chlo	AMP__chlo + GTP__chlo <=> ADP__chlo + GDP__chlo	-0.00889679	[]
T_TYR__chlo	TYR__cyto <=> TYR__chlo	-0.00913959	[]
PREPHENATE-TRANSAMINE-RXN__chlo	2-KETOGLUTARATE__chlo + CPD-659__chlo <=> GLT__chlo + PREPHENATE__chlo	-0.00914064	[('PWY-3461', 'L-tyrosine biosynthesis II'), ('PWY-3462', 'L-phenylalanine biosynthesis II'), ('PWY-6120', 'L-tyrosine biosynthesis III')]
T_FUM__chlo	FUM__cyto <=> FUM__chlo	-0.00934846	[('transporters', 'transport reactions')]
T_DIACYLGLYCEROL__er	0.01 DIACYLGLYCEROL__cyto <=> 0.01 DIACYLGLYCEROL__er	-0.0100387	[('transporters', 'transport reactions')]
2TRANSKETO-RXN__cyto	ERYTHROSE-4P__cyto + XYLULOSE-5-PHOSPHATE__cyto <=> FRUCTOSE-6P__cyto + GAP__cyto	-0.0127549	[('P21-PWY', 'pentose phosphate pathway (partial)'), ('PWY-8178', 'pentose phosphate pathway (non-oxidative branch) II'), ('PWY-5723', 'Rubisco shunt'), ('PWY-1861', 'formaldehyde assimilation II (assimilatory RuMP Cycle)'), ('CALVIN-PWY', 'Calvin-Benson-Bassham cycle'), ('P185-PWY', 'formaldehyde assimilation III (dihydroxyacetone cycle)'), ('NONOXIPENT-PWY', 'pentose phosphate pathway (non-oxid…
T_METHYLENE-THF__mito	METHYLENE-THF__cyto <=> METHYLENE-THF__mito	-0.0137997	[('transporters', 'transport reactions')]
T_ACET__chlo	ACET__cyto <=> ACET__chlo	-0.0151533	[('transporters', 'transport reactions')]
T_CPD-18__er	CPD-18__cyto <=> CPD-18__er	-0.0152886	[('transporters', 'transport reactions')]
T_AMP__er	AMP__cyto <=> AMP__er	-0.0155666	[('transporters', 'transport reactions')]
EX_SULFATE_drain	SULFATE__extr <=>	-0.0157147	[('drains', 'drain reactions')]
T_THR__chlo	THR__cyto <=> THR__chlo	-0.0160289	[('transporters', 'transport reactions')]
SPONTPRO-RXN__cyto	L-DELTA1-PYRROLINE_5-CARBOXYLATE__cyto + PROTON__cyto + WATER__cyto <=> L-GLUTAMATE_GAMMA-SEMIALDEHYDE__cyto	-0.0167209	[('PWY-3341', 'L-proline biosynthesis III'), ('PWY-6344', 'L-arginine degradation XIV (oxidative Stickland reaction)'), ('PWY-6853', 'ethene biosynthesis II (microbes)'), ('PWY-8187', 'L-arginine degradation XIII (reductive Stickland reaction)'), ('ARG-PRO-PWY', 'L-arginine degradation VI (arginase 2 pathway)'), ('PWY-6922', 'L-N&delta;-acetylornithine biosynthesis'), ('PWY-7770', 'indolmycin bio…
T_GLN__mito	GLN__cyto <=> GLN__mito	-0.0169692	[]
T_L-CITRULLINE__chlo	L-CITRULLINE__cyto <=> L-CITRULLINE__chlo	-0.0179677	[('transporters', 'transport reactions')]
BRANCHED-CHAINAMINOTRANSFERILEU-RXN__chlo	2-KETOGLUTARATE__chlo + ILE__chlo <=> 2-KETO-3-METHYL-VALERATE__chlo + GLT__chlo	-0.0182611	[('PWY-5104', 'L-isoleucine biosynthesis IV'), ('PWY-5108', 'L-isoleucine biosynthesis V'), ('PWY-8184', 'L-isoleucine degradation III (oxidative Stickland reaction)'), ('ILEUSYN-PWY', 'L-isoleucine biosynthesis I (from threonine)'), ('PWY-5101', 'L-isoleucine biosynthesis II'), ('PWY-8173', 'anteiso-branched-chain fatty acid biosynthesis'), ('PWY-5103', 'L-isoleucine biosynthesis III'), ('ILEUDE…
T_ILE__chlo	ILE__cyto <=> ILE__chlo	-0.0182611	[('transporters', 'transport reactions')]
T_STEARIC_ACID__chlo	STEARIC_ACID__cyto <=> STEARIC_ACID__chlo	-0.0183464	[('transporters', 'transport reactions')]
RXN-7737__chlo	2-KETOGLUTARATE__chlo + LL-DIAMINOPIMELATE__chlo <=> DELTA1-PIPERIDEINE-2-6-DICARBOXYLATE__chlo + GLT__chlo + PROTON__chlo + WATER__chlo	-0.0204641	[('PWY-5097', 'L-lysine biosynthesis VI')]
T_LYS__chlo	LYS__cyto <=> LYS__chlo	-0.0204641	[]
1TRANSKETO-RXN__cyto	D-SEDOHEPTULOSE-7-P__cyto + GAP__cyto <=> RIBOSE-5P__cyto + XYLULOSE-5-PHOSPHATE__cyto	-0.02144	[('P21-PWY', 'pentose phosphate pathway (partial)'), ('P124-PWY', 'Bifidobacterium shunt'), ('PWY-8178', 'pentose phosphate pathway (non-oxidative branch) II'), ('PWY-5723', 'Rubisco shunt'), ('PWY-1861', 'formaldehyde assimilation II (assimilatory RuMP Cycle)'), ('CALVIN-PWY', 'Calvin-Benson-Bassham cycle'), ('P185-PWY', 'formaldehyde assimilation III (dihydroxyacetone cycle)'), ('NONOXIPENT-PWY…
BRANCHED-CHAINAMINOTRANSFERVAL-RXN__chlo	2-KETOGLUTARATE__chlo + VAL__chlo <=> 2-KETO-ISOVALERATE__chlo + GLT__chlo	-0.0215766	[('PWY-8175', 'even iso-branched-chain fatty acid biosynthesis'), ('PWY-5057', 'L-valine degradation II'), ('ALANINE-VALINESYN-PWY', 'L-alanine biosynthesis I'), ('VALSYN-PWY', 'L-valine biosynthesis'), ('PWY-8183', 'L-valine degradation III (oxidative Stickland reaction)'), ('VALDEG-PWY', 'L-valine degradation I')]
T_VAL__chlo	VAL__cyto <=> VAL__chlo	-0.0215766	[('transporters', 'transport reactions')]
RXN-10814__cyto	2-KETOGLUTARATE__cyto + PHE__cyto <=> GLT__cyto + PHENYL-PYRUVATE__cyto	-0.0299419	[('PWY-8014', 'L-phenylalanine degradation VI (reductive Stickland reaction)'), ('PWY-6318', 'L-phenylalanine degradation IV (mammalian, via side chain)'), ('ANAPHENOXI-PWY', 'L-phenylalanine degradation II (anaerobic)'), ('PHESYN', 'L-phenylalanine biosynthesis I'), ('PWY-5079', 'L-phenylalanine degradation III')]
T_NAD__er	NAD__cyto <=> NAD__er	-0.0314112	[]
BRANCHED-CHAINAMINOTRANSFERLEU-RXN__chlo	2-KETOGLUTARATE__chlo + LEU__chlo <=> 2K-4CH3-PENTANOATE__chlo + GLT__chlo	-0.0348223	[('PWY-5076', 'L-leucine degradation III'), ('LEUSYN-PWY', 'L-leucine biosynthesis'), ('PWY-7767', 'L-leucine degradation IV (reductive Stickland reaction)'), ('PWY-8174', 'odd iso-branched-chain fatty acid biosynthesis'), ('PWY-8185', 'L-leucine degradation V (oxidative Stickland reaction)'), ('LEU-DEG2-PWY', 'L-leucine degradation I')]
RXN-8991__chlo	2-D-THREO-HYDROXY-3-CARBOXY-ISOCAPROATE__chlo <=> CPD-9451__chlo + WATER__chlo	-0.0348223	[('PWY-6871', '3-methylbutanol biosynthesis (engineered)'), ('LEUSYN-PWY', 'L-leucine biosynthesis')]
3-ISOPROPYLMALISOM-RXN__chlo	CPD-9451__chlo + WATER__chlo <=> 3-CARBOXY-3-HYDROXY-ISOCAPROATE__chlo	-0.0348223	[('PWY-6871', '3-methylbutanol biosynthesis (engineered)'), ('LEUSYN-PWY', 'L-leucine biosynthesis')]
T_LEU__chlo	LEU__cyto <=> LEU__chlo	-0.0348223	[('transporters', 'transport reactions')]
T_WATER__er	WATER__cyto <=> WATER__er	-0.0422544	[('transporters', 'transport reactions')]
GLUC1PURIDYLTRANS-RXN__cyto	GLC-1-P__cyto + PROTON__cyto + UTP__cyto <=> CPD-12575__cyto + PPI__cyto	-0.0467342	[('PWY-3801', 'sucrose degradation II (sucrose synthase)'), ('PWY-6527', 'stachyose degradation'), ('PWY-7238', 'sucrose biosynthesis II'), ('PWY-7343', 'UDP-&alpha;-D-glucose biosynthesis I'), ('GALACTMETAB-PWY', 'UDP-galactose biosynthesis (salvage pathway from galactose using UDP-glucose)'), ('PWYQT-4466', 'superpathway of sucrose and starch metabolism I (non-photosynthetic tissue)'), ('PWY-78…
T_SER__chlo	SER__cyto <=> SER__chlo	-0.0566612	[]
ASPARTATE-SEMIALDEHYDE-DEHYDROGENASE-RXN__chlo	L-ASPARTATE-SEMIALDEHYDE__chlo + NADP__chlo + Pi__chlo <=> L-BETA-ASPARTYL-P__chlo + NADPH__chlo + PROTON__chlo	-0.0631746	[('PWY-2941', 'L-lysine biosynthesis II'), ('PWY-5097', 'L-lysine biosynthesis VI'), ('PWY-8179', 'platensimycin biosynthesis'), ('PWY-6160', '3-dehydroquinate biosynthesis II (archaea)'), ('PWY-7153', 'grixazone biosynthesis'), ('PWY-6559', 'spermidine biosynthesis II'), ('PWY-7977', 'L-methionine biosynthesis IV'), ('P101-PWY', 'ectoine biosynthesis'), ('DAPLYSINESYN-PWY', 'L-lysine biosynthesi…
T_G3P__chlo	G3P__cyto <=> G3P__chlo	-0.076259	[]
ASPAMINOTRANS-RXN__cyto	2-KETOGLUTARATE__cyto + L-ASPARTATE__cyto <=> GLT__cyto + OXALACETIC_ACID__cyto	-0.123555	[('ASPARTATESYN-PWY', 'L-aspartate biosynthesis'), ('PWY-7117', 'C4 photosynthetic carbon assimilation cycle, PEPCK type'), ('ASPARTATE-DEG1-PWY', 'L-aspartate degradation I'), ('PWY-7383', 'anaerobic energy metabolism (invertebrates, cytosol)'), ('ASPARAGINE-DEG1-PWY-1', 'L-asparagine degradation III (mammalian)'), ('PWY-5913', 'partial TCA cycle (obligate autotrophs)'), ('MALATE-ASPARTATE-SHUTT…
PHOSPHOGLUCMUT-RXN__chlo	GLC-1-P__chlo <=> GLC-6-P__chlo	-0.168608	[('PWY-6731', 'starch degradation III'), ('PWY-7902', 'glucosylglycerol biosynthesis'), ('PWY-6737', 'starch degradation V'), ('PWY-622', 'starch biosynthesis'), ('PWY-5940', 'streptomycin biosynthesis'), ('PWY-3801', 'sucrose degradation II (sucrose synthase)'), ('PWY-6981', 'chitin biosynthesis'), ('PWY-5941', 'glycogen degradation II'), ('PWY-7900', 'glycogen biosynthesis III (from &alpha;-mal…
TR0000268__mito__cyto	S2O3__mito <=> S2O3__cyto	-0.198195	[('transporters', 'transport reactions')]
TR2900065__mito__cyto	S2O3__cyto + SUC__mito <=> S2O3__mito + SUC__cyto	-0.198195	[('transporters', 'transport reactions')]
SUCCCOASYN-RXN__cyto	ATP__cyto + CO-A__cyto + SUC__cyto <=> ADP__cyto + Pi__cyto + SUC-COA__cyto	-0.198855	[('PWY-6969', 'TCA cycle V (2-oxoglutarate synthase)'), ('PWY-5690', 'TCA cycle II (plants and fungi)'), ('TCA', 'TCA cycle I (prokaryotic)'), ('P23-PWY', 'reductive TCA cycle I'), ('PWY-5392', 'reductive TCA cycle II'), ('PWY-6728', 'methylaspartate cycle'), ('PWY-7384', 'anaerobic energy metabolism (invertebrates, mitochondrial)'), ('PWY-5913', 'partial TCA cycle (obligate autotrophs)'), ('P42-…
TR0000013__mito__cyto	AMMONIUM__mito <=> AMMONIUM__cyto	-0.202647	[('transporters', 'transport reactions')]
ADENYL-KIN-RXN__chlo	AMP__chlo + ATP__chlo <=> 2.0 ADP__chlo	-0.20846	[('PWY-7219', 'adenosine ribonucleotides de novo biosynthesis')]
PYRUVATEORTHOPHOSPHATE-DIKINASE-RXN__chlo	ATP__chlo + PYRUVATE__chlo + Pi__chlo <=> AMP__chlo + PHOSPHO-ENOL-PYRUVATE__chlo + PPI__chlo + PROTON__chlo	-0.235811	[('PWY-7117', 'C4 photosynthetic carbon assimilation cycle, PEPCK type'), ('PWY-241', 'C4 photosynthetic carbon assimilation cycle, NADP-ME type'), ('PWY-7115', 'C4 photosynthetic carbon assimilation cycle, NAD-ME type'), ('PWY-6549', 'L-glutamine biosynthesis III')]
T_NADP__chlo	NADP__cyto <=> NADP__chlo	-0.264197	[]
TRIOSEPISOMERIZATION-RXN__cyto	GAP__cyto <=> DIHYDROXY-ACETONE-PHOSPHATE__cyto	-0.303539	[('CALVIN-PWY', 'Calvin-Benson-Bassham cycle'), ('PWY-6142', 'gluconeogenesis II (Methanobacterium thermoautotrophicum)'), ('ANAGLYCOLYSIS-PWY', 'glycolysis III (from glucose)'), ('PWY-1042', 'glycolysis IV (plant cytosol)'), ('P185-PWY', 'formaldehyde assimilation III (dihydroxyacetone cycle)'), ('PWY-5484', 'glycolysis II (from fructose 6-phosphate)'), ('GLYCOLYSIS', 'glycolysis I (from glucose…
T_ACETYL-COA__chlo	ACETYL-COA__cyto <=> ACETYL-COA__chlo	-0.361127	[]
TR0000075__chlo__cyto	NITRITE__chlo <=> NITRITE__cyto	-0.373839	[('transporters', 'transport reactions')]
TR0000209__cyto__extr	NITRATE__cyto <=> NITRATE__extr	-0.373839	[('transporters', 'transport reactions')]
EX_NITRATE_drain	NITRATE__extr <=>	-0.373839	[('drains', 'drain reactions')]
T_CO-A__mito	CO-A__cyto <=> CO-A__mito	-0.37618	[]
NADPH-DEHYDROGENASE-RXN__cyto	NADPH__cyto + NAD__cyto <=> NADH__cyto + NADP__cyto	-0.44553	[]
PYRUVATEORTHOPHOSPHATE-DIKINASE-RXN__cyto	ATP__cyto + PYRUVATE__cyto + Pi__cyto <=> AMP__cyto + PHOSPHO-ENOL-PYRUVATE__cyto + PPI__cyto + PROTON__cyto	-0.450056	[('PWY-7117', 'C4 photosynthetic carbon assimilation cycle, PEPCK type'), ('PWY-241', 'C4 photosynthetic carbon assimilation cycle, NADP-ME type'), ('PWY-7115', 'C4 photosynthetic carbon assimilation cycle, NAD-ME type'), ('PWY-6549', 'L-glutamine biosynthesis III')]
ALANINE-AMINOTRANSFERASE-RXN__cyto	2-KETOGLUTARATE__cyto + L-ALPHA-ALANINE__cyto <=> GLT__cyto + PYRUVATE__cyto	-0.454309	[('ALACAT2-PWY', 'L-alanine degradation II (to D-lactate)'), ('PWY-8189', 'L-alanine degradation V (oxidative Stickland reaction)'), ('PWY-8188', 'L-alanine degradation VI (reductive Stickland reaction)'), ('PWY-7117', 'C4 photosynthetic carbon assimilation cycle, PEPCK type'), ('ALANINE-DEG3-PWY', 'L-alanine degradation III'), ('ALANINE-SYN2-PWY', 'L-alanine biosynthesis II'), ('PWY-7383', 'anae…
TRIOSEPISOMERIZATION-RXN__chlo	GAP__chlo <=> DIHYDROXY-ACETONE-PHOSPHATE__chlo	-0.490557	[('CALVIN-PWY', 'Calvin-Benson-Bassham cycle'), ('PWY-6142', 'gluconeogenesis II (Methanobacterium thermoautotrophicum)'), ('ANAGLYCOLYSIS-PWY', 'glycolysis III (from glucose)'), ('PWY-1042', 'glycolysis IV (plant cytosol)'), ('P185-PWY', 'formaldehyde assimilation III (dihydroxyacetone cycle)'), ('PWY-5484', 'glycolysis II (from fructose 6-phosphate)'), ('GLYCOLYSIS', 'glycolysis I (from glucose…
T_WATER__cyto	WATER__extr <=> WATER__cyto	-0.550478	[('transporters', 'transport reactions')]
EX_SUCROSE_drain	SUCROSE__extr <=>	-0.606318	[('drains', 'drain reactions')]
PHOSGLYPHOS-RXN__cyto	ATP__cyto + G3P__cyto <=> ADP__cyto + DPG__cyto	-0.612475	[('P124-PWY', 'Bifidobacterium shunt'), ('SUCSYN-PWY', 'sucrose biosynthesis I (from photosynthesis)'), ('PWY-6886', '1-butanol autotrophic biosynthesis (engineered)'), ('CALVIN-PWY', 'Calvin-Benson-Bassham cycle'), ('ANAGLYCOLYSIS-PWY', 'glycolysis III (from glucose)'), ('PWY-1042', 'glycolysis IV (plant cytosol)'), ('P185-PWY', 'formaldehyde assimilation III (dihydroxyacetone cycle)'), ('P122-P…
RXN-15513__cyto	2-PG__cyto <=> G3P__cyto	-0.688734	[('ANAGLYCOLYSIS-PWY', 'glycolysis III (from glucose)'), ('P122-PWY', 'heterolactic fermentation'), ('PWY-8004', 'Entner-Doudoroff pathway I'), ('PWY-1622', 'formaldehyde assimilation I (serine pathway)'), ('PWY-5484', 'glycolysis II (from fructose 6-phosphate)'), ('GLYCOLYSIS', 'glycolysis I (from glucose 6-phosphate)'), ('PWY66-399', 'gluconeogenesis III')]
T_WATER__chlo	WATER__cyto <=> WATER__chlo	-0.709408	[]
RXN-15513__chlo	2-PG__chlo <=> G3P__chlo	-0.81934	[('ANAGLYCOLYSIS-PWY', 'glycolysis III (from glucose)'), ('P122-PWY', 'heterolactic fermentation'), ('PWY-8004', 'Entner-Doudoroff pathway I'), ('PWY-1622', 'formaldehyde assimilation I (serine pathway)'), ('PWY-5484', 'glycolysis II (from fructose 6-phosphate)'), ('GLYCOLYSIS', 'glycolysis I (from glucose 6-phosphate)'), ('PWY66-399', 'gluconeogenesis III')]
PHOSGLYPHOS-RXN__chlo	ATP__chlo + G3P__chlo <=> ADP__chlo + DPG__chlo	-0.978259	[('P124-PWY', 'Bifidobacterium shunt'), ('SUCSYN-PWY', 'sucrose biosynthesis I (from photosynthesis)'), ('PWY-6886', '1-butanol autotrophic biosynthesis (engineered)'), ('CALVIN-PWY', 'Calvin-Benson-Bassham cycle'), ('ANAGLYCOLYSIS-PWY', 'glycolysis III (from glucose)'), ('PWY-1042', 'glycolysis IV (plant cytosol)'), ('P185-PWY', 'formaldehyde assimilation III (dihydroxyacetone cycle)'), ('P122-P…
RXN0-5224__chlo	HCO3__chlo + PROTON__chlo <=> CARBON-DIOXIDE__chlo + WATER__chlo	-1.0167	[('PWY-7117', 'C4 photosynthetic carbon assimilation cycle, PEPCK type'), ('PWY-5743', '3-hydroxypropanoate cycle'), ('PWY-6142', 'gluconeogenesis II (Methanobacterium thermoautotrophicum)'), ('CYANCAT-PWY', 'cyanate degradation'), ('PWYIO2-3', 'carbon concentration mechanism (Chlamydomonas)'), ('PWY-5789', '3-hydroxypropanoate/4-hydroxybutanate cycle'), ('PWY-241', 'C4 photosynthetic carbon assi…
1.18.1.2-RXN__chlo	NADP__chlo + PROTON__chlo + 2.0 Reduced-ferredoxins__chlo <=> NADPH__chlo + 2.0 Oxidized-ferredoxins__chlo	-1.17282	[('PWY-8271', 'NADPH to cytochrome c oxidase via plastocyanin'), ('PWY-101', 'photosynthesis light reactions')]
NADPH-DEHYDROGENASE-RXN__chlo	NADPH__chlo + NAD__chlo <=> NADH__chlo + NADP__chlo	-1.27344	[]
EX_OXYGEN-MOLECULE_drain	OXYGEN-MOLECULE__extr <=>	-1.74028	[('drains', 'drain reactions')]
RXN0-5224__mito	HCO3__mito + PROTON__mito <=> CARBON-DIOXIDE__mito + WATER__mito	-2.25374	[('PWY-7117', 'C4 photosynthetic carbon assimilation cycle, PEPCK type'), ('PWY-5743', '3-hydroxypropanoate cycle'), ('PWY-6142', 'gluconeogenesis II (Methanobacterium thermoautotrophicum)'), ('CYANCAT-PWY', 'cyanate degradation'), ('PWYIO2-3', 'carbon concentration mechanism (Chlamydomonas)'), ('PWY-5789', '3-hydroxypropanoate/4-hydroxybutanate cycle'), ('PWY-241', 'C4 photosynthetic carbon assi…
EX_PROTON_drain	PROTON__extr <=>	-3.72907	[('drains', 'drain reactions')]
T_WATER__mito	WATER__cyto <=> WATER__mito	-6.95005	[('transporters', 'transport reactions')]
ATPSYN-RXN__mito	ATP__mito + 3.0 PROTON__mito + WATER__mito <=> ADP__mito + 4.0 PROTON__pmf + Pi__mito	-7.54576	[('PWY-7980', 'ATP biosynthesis')]
TR0000009__mito__cyto	Pi__mito <=> Pi__cyto	-7.93049	[('transporters', 'transport reactions')]

## Sheet: stem
reaction	equation	flux	pathway
TI2903719__mito__cyto	ADP__cyto + ATP__mito --> ADP__mito + ATP__cyto	7.54427	[('transporters', 'transport reactions')]
T_PROTON__mito	PROTON__cyto <=> PROTON__mito	4.72423	[]
1.10.2.2-RXN__mito	CPD-9958__mito + 2.0 Cytochromes-C-Oxidized__mito + 2.0 PROTON__mito --> 2.0 Cytochromes-C-Reduced__mito + 4.0 PROTON__pmf + UBIQUINONE-10__mito	3.25253	[('PWY-7279', 'aerobic respiration II (cytochrome c) (yeast)'), ('PWY-3781', 'aerobic respiration I (cytochrome c)'), ('PWY-7082', 'ammonia oxidation IV (autotrophic ammonia oxidizers)')]
NADH-DEHYDROG-A-RXN__mito	NADH__mito + 5.0 PROTON__mito + UBIQUINONE-10__mito <=> CPD-9958__mito + NAD__mito + 4.0 PROTON__pmf	2.7069	[('PWY-5083', 'NAD/NADH phosphorylation and dephosphorylation'), ('PWY0-1334', 'NADH to cytochrome bd oxidase electron transfer I'), ('PWY0-1335', 'NADH to cytochrome bo oxidase electron transfer I'), ('PWY-4302', 'aerobic respiration III (alternative oxidase pathway)'), ('PWY-6692', 'Fe(II) oxidation'), ('PWY-3781', 'aerobic respiration I (cytochrome c)')]
T_PROTON__cyto	PROTON__extr <=> PROTON__cyto	2.43189	[]
Maintenance_vvinif2023__cyto	ATP__cyto + WATER__cyto --> ADP__cyto + PROTON__cyto + Pi__cyto	2	[('biomass', 'biomass reactions')]
EX_HCO3_drain	HCO3__extr -->	1.97655	[]
TR2000242__mito__cyto	HCO3__mito + PROTON__cyto <=> HCO3__cyto + PROTON__mito	1.92374	[('transporters', 'transport reactions')]
T_OXYGEN-MOLECULE__cyto	OXYGEN-MOLECULE__extr <=> OXYGEN-MOLECULE__cyto	1.71129	[('transporters', 'transport reactions')]
T_OXYGEN-MOLECULE__mito	OXYGEN-MOLECULE__cyto <=> OXYGEN-MOLECULE__mito	1.63109	[('transporters', 'transport reactions')]
CYTOCHROME-C-OXIDASE-RXN__mito	4.0 Cytochromes-C-Reduced__mito + OXYGEN-MOLECULE__mito + 8.0 PROTON__mito --> 4.0 Cytochromes-C-Oxidized__mito + 4.0 PROTON__pmf + 2.0 WATER__mito	1.63108	[('PWY-7429', 'arsenite to oxygen electron transfer (via azurin)'), ('PWY-4521', 'arsenite to oxygen electron transfer'), ('PWY-7279', 'aerobic respiration II (cytochrome c) (yeast)'), ('PWY-6692', 'Fe(II) oxidation'), ('PWY-3781', 'aerobic respiration I (cytochrome c)')]
TZ2900058__cyto__extr	2.0 HCO3__cyto + PROTON__extr <=> 2.0 HCO3__extr + PROTON__cyto	0.988276	[('transporters', 'transport reactions')]
GAPOXNPHOSPHN-RXN__cyto	GAP__cyto + NAD__cyto + Pi__cyto <=> DPG__cyto + NADH__cyto + PROTON__cyto	0.631304	[('P124-PWY', 'Bifidobacterium shunt'), ('SUCSYN-PWY', 'sucrose biosynthesis I (from photosynthesis)'), ('ANAGLYCOLYSIS-PWY', 'glycolysis III (from glucose)'), ('PWY-1042', 'glycolysis IV (plant cytosol)'), ('P185-PWY', 'formaldehyde assimilation III (dihydroxyacetone cycle)'), ('P122-PWY', 'heterolactic fermentation'), ('PWY-8004', 'Entner-Doudoroff pathway I'), ('PWY-5484', 'glycolysis II (from…
2PGADEHYDRAT-RXN__cyto	2-PG__cyto <=> PHOSPHO-ENOL-PYRUVATE__cyto + WATER__cyto	0.587099	[('PWY-7218', 'photosynthetic 3-hydroxybutanoate biosynthesis (engineered)'), ('P124-PWY', 'Bifidobacterium shunt'), ('PWY-7124', 'ethene biosynthesis V (engineered)'), ('PWY-6886', '1-butanol autotrophic biosynthesis (engineered)'), ('PWY-5723', 'Rubisco shunt'), ('PWY-6142', 'gluconeogenesis II (Methanobacterium thermoautotrophicum)'), ('ANAGLYCOLYSIS-PWY', 'glycolysis III (from glucose)'), ('P…
CITSYN-RXN__mito	ACETYL-COA__mito + OXALACETIC_ACID__mito + WATER__mito --> CIT__mito + CO-A__mito + PROTON__mito	0.571739	[('PWY-6969', 'TCA cycle V (2-oxoglutarate synthase)'), ('PWY-5690', 'TCA cycle II (plants and fungi)'), ('TCA', 'TCA cycle I (prokaryotic)'), ('GLYOXYLATE-BYPASS', 'glyoxylate cycle'), ('PWY-7124', 'ethene biosynthesis V (engineered)'), ('PWY-6728', 'methylaspartate cycle'), ('FERMENTATION-PWY', 'mixed acid fermentation'), ('P105-PWY', 'TCA cycle IV (2-oxoglutarate decarboxylase)'), ('REDCITCYC'…
ISOCITRATE-DEHYDROGENASE-NAD+-RXN__mito	NAD__mito + THREO-DS-ISO-CITRATE__mito --> 2-KETOGLUTARATE__mito + CARBON-DIOXIDE__mito + NADH__mito	0.571211	[('PWY-5690', 'TCA cycle II (plants and fungi)'), ('PWY66-398', 'TCA cycle III (animals)'), ('PWYQT-4481', 'TCA cycle variation V (plant)'), ('PWY-6549', 'L-glutamine biosynthesis III')]
ACONITATEDEHYDR-RXN__mito	CIT__mito <=> CIS-ACONITATE__mito + WATER__mito	0.571211	[('PWY-6969', 'TCA cycle V (2-oxoglutarate synthase)'), ('PWY-5690', 'TCA cycle II (plants and fungi)'), ('TCA', 'TCA cycle I (prokaryotic)'), ('P23-PWY', 'reductive TCA cycle I'), ('PWY-5392', 'reductive TCA cycle II'), ('GLYOXYLATE-BYPASS', 'glyoxylate cycle'), ('PWY-7124', 'ethene biosynthesis V (engineered)'), ('PWY-6728', 'methylaspartate cycle'), ('FERMENTATION-PWY', 'mixed acid fermentatio…
ACONITATEHYDR-RXN__mito	CIS-ACONITATE__mito + WATER__mito <=> THREO-DS-ISO-CITRATE__mito	0.571211	[('PWY-6969', 'TCA cycle V (2-oxoglutarate synthase)'), ('PWY-5690', 'TCA cycle II (plants and fungi)'), ('TCA', 'TCA cycle I (prokaryotic)'), ('P23-PWY', 'reductive TCA cycle I'), ('PWY-5392', 'reductive TCA cycle II'), ('GLYOXYLATE-BYPASS', 'glyoxylate cycle'), ('PWY-7124', 'ethene biosynthesis V (engineered)'), ('PWY-6728', 'methylaspartate cycle'), ('FERMENTATION-PWY', 'mixed acid fermentatio…
FUMHYDR-RXN__mito	FUM__mito + WATER__mito <=> MAL__mito	0.555525	[('PWY-6969', 'TCA cycle V (2-oxoglutarate synthase)'), ('PWY-5690', 'TCA cycle II (plants and fungi)'), ('TCA', 'TCA cycle I (prokaryotic)'), ('P23-PWY', 'reductive TCA cycle I'), ('PWY-5392', 'reductive TCA cycle II'), ('PWY-6728', 'methylaspartate cycle'), ('FERMENTATION-PWY', 'mixed acid fermentation'), ('P105-PWY', 'TCA cycle IV (2-oxoglutarate decarboxylase)'), ('PWY-7384', 'anaerobic energ…
T_2-KETOGLUTARATE__mito	2-KETOGLUTARATE__cyto <=> 2-KETOGLUTARATE__mito	0.551772	[]
MALATE-DEH-RXN__mito	MAL__mito + NAD__mito <=> NADH__mito + OXALACETIC_ACID__mito + PROTON__mito	0.551565	[('PWY-6969', 'TCA cycle V (2-oxoglutarate synthase)'), ('PWY-5690', 'TCA cycle II (plants and fungi)'), ('TCA', 'TCA cycle I (prokaryotic)'), ('P23-PWY', 'reductive TCA cycle I'), ('PWY-5392', 'reductive TCA cycle II'), ('GLYOXYLATE-BYPASS', 'glyoxylate cycle'), ('PWY-6728', 'methylaspartate cycle'), ('FERMENTATION-PWY', 'mixed acid fermentation'), ('P105-PWY', 'TCA cycle IV (2-oxoglutarate deca…
SUCCCOASYN-RXN__mito	ADP__mito + Pi__mito + SUC-COA__mito <=> ATP__mito + CO-A__mito + SUC__mito	0.545629	[('PWY-6969', 'TCA cycle V (2-oxoglutarate synthase)'), ('PWY-5690', 'TCA cycle II (plants and fungi)'), ('TCA', 'TCA cycle I (prokaryotic)'), ('P23-PWY', 'reductive TCA cycle I'), ('PWY-5392', 'reductive TCA cycle II'), ('PWY-6728', 'methylaspartate cycle'), ('PWY-7384', 'anaerobic energy metabolism (invertebrates, mitochondrial)'), ('PWY-5913', 'partial TCA cycle (obligate autotrophs)'), ('P42-…
SUCCINATE-DEHYDROGENASE-UBIQUINONE-RXN__mito	SUC__mito + UBIQUINONE-10__mito --> CPD-9958__mito + FUM__mito	0.545629	[('PWY0-1329', 'succinate to cytochrome bo oxidase electron transfer'), ('PWY0-1353', 'succinate to cytochrome bd oxidase electron transfer'), ('PWY-7279', 'aerobic respiration II (cytochrome c) (yeast)'), ('PWY66-398', 'TCA cycle III (animals)'), ('PWYQT-4481', 'TCA cycle variation V (plant)'), ('PWY-4302', 'aerobic respiration III (alternative oxidase pathway)'), ('PWY-3781', 'aerobic respirati…
2OXOGLUTARATEDEH-RXN__mito	2-KETOGLUTARATE__mito + CO-A__mito + NAD__mito --> CARBON-DIOXIDE__mito + NADH__mito + SUC-COA__mito	0.545629	[('PWY-5690', 'TCA cycle II (plants and fungi)'), ('TCA', 'TCA cycle I (prokaryotic)'), ('TCA-1', 'TCA cycle VIII (Chlamydia)'), ('PWY66-398', 'TCA cycle III (animals)'), ('PWYQT-4481', 'TCA cycle variation V (plant)'), ('PWY-7254', 'TCA cycle VII (acetate-producers)')]
TO1000076__cyto__extr	PROTON__extr + SUCROSE__extr --> PROTON__cyto + SUCROSE__cyto	0.489257	[('transporters', 'transport reactions')]
TR2000023__mito__cyto	GLT__mito + PROTON__cyto <=> GLT__cyto + PROTON__mito	0.486781	[('transporters', 'transport reactions')]
FRUCTOKINASE-RXN__cyto	ATP__cyto + BETA-D-FRUCTOSE__cyto --> ADP__cyto + FRUCTOSE-6P__cyto + PROTON__cyto	0.483845	[('SUCROSEUTIL2-PWY', 'sucrose degradation VII (sucrose 3-dehydrogenase)'), ('PWY-3801', 'sucrose degradation II (sucrose synthase)'), ('PWY-6531', 'mannitol cycle'), ('PWY-4101', 'D-sorbitol degradation I'), ('PWY-621', 'sucrose degradation III (sucrose invertase)'), ('SUCUTIL-PWY', 'sucrose degradation I (sucrose phosphotransferase)'), ('P122-PWY', 'heterolactic fermentation'), ('PWY-5384', 'su…
TR2900091__mito__cyto	NADH__cyto + NAD__mito <=> NADH__mito + NAD__cyto	0.469654	[('transporters', 'transport reactions')]
PYRUVDEH-RXN__mito	CO-A__mito + NAD__mito + PYRUVATE__mito --> ACETYL-COA__mito + CARBON-DIOXIDE__mito + NADH__mito	0.464382	[('PWY-7218', 'photosynthetic 3-hydroxybutanoate biosynthesis (engineered)'), ('PWY-6886', '1-butanol autotrophic biosynthesis (engineered)'), ('PWY-7384', 'anaerobic energy metabolism (invertebrates, mitochondrial)'), ('PWY-5482', 'pyruvate fermentation to acetate II'), ('PWY-5537', 'pyruvate fermentation to acetate V'), ('GLYCOLYSIS-TCA-GLYOX-BYPASS', 'superpathway of glycolysis, pyruvate dehyd…
T_L-ALPHA-ALANINE__mito	L-ALPHA-ALANINE__cyto <=> L-ALPHA-ALANINE__mito	0.464382	[]
SUCROSE-SYNTHASE-RXN__cyto	PROTON__cyto + SUCROSE__cyto + UDP__cyto <=> BETA-D-FRUCTOSE__cyto + CPD-12575__cyto	0.464315	[('PWY-3801', 'sucrose degradation II (sucrose synthase)'), ('PWYQT-4438', 'UDP-glucose biosynthesis (from sucrose)')]
ALANINE-AMINOTRANSFERASE-RXN__mito	2-KETOGLUTARATE__mito + L-ALPHA-ALANINE__mito <=> GLT__mito + PYRUVATE__mito	0.454743	[('ALACAT2-PWY', 'L-alanine degradation II (to D-lactate)'), ('PWY-8189', 'L-alanine degradation V (oxidative Stickland reaction)'), ('PWY-8188', 'L-alanine degradation VI (reductive Stickland reaction)'), ('PWY-7117', 'C4 photosynthetic carbon assimilation cycle, PEPCK type'), ('ALANINE-DEG3-PWY', 'L-alanine degradation III'), ('ALANINE-SYN2-PWY', 'L-alanine biosynthesis II'), ('PWY-7383', 'anae…
PEPDEPHOS-RXN__cyto	ADP__cyto + PHOSPHO-ENOL-PYRUVATE__cyto + PROTON__cyto --> ATP__cyto + PYRUVATE__cyto	0.436247	[('PWY-7218', 'photosynthetic 3-hydroxybutanoate biosynthesis (engineered)'), ('P124-PWY', 'Bifidobacterium shunt'), ('PWY-6886', '1-butanol autotrophic biosynthesis (engineered)'), ('PWY-5723', 'Rubisco shunt'), ('FERMENTATION-PWY', 'mixed acid fermentation'), ('PWY-6142', 'gluconeogenesis II (Methanobacterium thermoautotrophicum)'), ('PWY-7383', 'anaerobic energy metabolism (invertebrates, cyto…
2.7.1.90-RXN__cyto	FRUCTOSE-6P__cyto + PPI__cyto <=> FRUCTOSE-16-DIPHOSPHATE__cyto + PROTON__cyto + Pi__cyto	0.387725	[('PWY-1042', 'glycolysis IV (plant cytosol)')]
F16ALDOLASE-RXN__cyto	FRUCTOSE-16-DIPHOSPHATE__cyto <=> DIHYDROXY-ACETONE-PHOSPHATE__cyto + GAP__cyto	0.314488	[('SUCSYN-PWY', 'sucrose biosynthesis I (from photosynthesis)'), ('PWY-1861', 'formaldehyde assimilation II (assimilatory RuMP Cycle)'), ('CALVIN-PWY', 'Calvin-Benson-Bassham cycle'), ('PWY-6142', 'gluconeogenesis II (Methanobacterium thermoautotrophicum)'), ('PWY-7385', '1,3-propanediol biosynthesis (engineered)'), ('ANAGLYCOLYSIS-PWY', 'glycolysis III (from glucose)'), ('PWY-1042', 'glycolysis …
TR0000012__chlo__cyto	PPI__chlo <=> PPI__cyto	0.267694	[('transporters', 'transport reactions')]
GLUC1PADENYLTRANS-RXN__chlo	ATP__chlo + GLC-1-P__chlo + PROTON__chlo --> ADP-D-GLUCOSE__chlo + PPI__chlo	0.26136	[('PWY-7902', 'glucosylglycerol biosynthesis'), ('PWY-622', 'starch biosynthesis'), ('GLYCOGENSYNTH-PWY', 'glycogen biosynthesis I (from ADP-D-Glucose)')]
T_GLC-1-P__chlo	GLC-1-P__cyto <=> GLC-1-P__chlo	0.261352	[]
ADENYL-KIN-RXN__mito	AMP__mito + ATP__mito <=> 2.0 ADP__mito	0.234682	[('PWY-7219', 'adenosine ribonucleotides de novo biosynthesis')]
T_BT1_AMP__mito	AMP__cyto <=> AMP__mito	0.226452	[]
T_CARBON-DIOXIDE__mito	CARBON-DIOXIDE__cyto <=> CARBON-DIOXIDE__mito	0.214572	[]
EX_Pi_drain	Pi__extr <=>	0.207202	[('drains', 'drain reactions')]
2PGADEHYDRAT-RXN__chlo	2-PG__chlo <=> PHOSPHO-ENOL-PYRUVATE__chlo + WATER__chlo	0.161942	[('PWY-7218', 'photosynthetic 3-hydroxybutanoate biosynthesis (engineered)'), ('P124-PWY', 'Bifidobacterium shunt'), ('PWY-7124', 'ethene biosynthesis V (engineered)'), ('PWY-6886', '1-butanol autotrophic biosynthesis (engineered)'), ('PWY-5723', 'Rubisco shunt'), ('PWY-6142', 'gluconeogenesis II (Methanobacterium thermoautotrophicum)'), ('ANAGLYCOLYSIS-PWY', 'glycolysis III (from glucose)'), ('P…
PEPDEPHOS-RXN__chlo	ADP__chlo + PHOSPHO-ENOL-PYRUVATE__chlo + PROTON__chlo --> ATP__chlo + PYRUVATE__chlo	0.161942	[('PWY-7218', 'photosynthetic 3-hydroxybutanoate biosynthesis (engineered)'), ('P124-PWY', 'Bifidobacterium shunt'), ('PWY-6886', '1-butanol autotrophic biosynthesis (engineered)'), ('PWY-5723', 'Rubisco shunt'), ('FERMENTATION-PWY', 'mixed acid fermentation'), ('PWY-6142', 'gluconeogenesis II (Methanobacterium thermoautotrophicum)'), ('PWY-7383', 'anaerobic energy metabolism (invertebrates, cyto…
GAPOXNPHOSPHN-RXN__chlo	GAP__chlo + NAD__chlo + Pi__chlo <=> DPG__chlo + NADH__chlo + PROTON__chlo	0.158555	[('P124-PWY', 'Bifidobacterium shunt'), ('SUCSYN-PWY', 'sucrose biosynthesis I (from photosynthesis)'), ('ANAGLYCOLYSIS-PWY', 'glycolysis III (from glucose)'), ('PWY-1042', 'glycolysis IV (plant cytosol)'), ('P185-PWY', 'formaldehyde assimilation III (dihydroxyacetone cycle)'), ('P122-PWY', 'heterolactic fermentation'), ('PWY-8004', 'Entner-Doudoroff pathway I'), ('PWY-5484', 'glycolysis II (from…
GLYCOGENSYN-RXN__chlo	2.0 ADP-D-GLUCOSE__chlo + WATER__chlo --> 1-4-alpha-D-Glucan__chlo + 2.0 ADP__chlo + 2.0 PROTON__chlo	0.13068	[('PWY-622', 'starch biosynthesis'), ('GLYCOGENSYNTH-PWY', 'glycogen biosynthesis I (from ADP-D-Glucose)')]
TR0000242__chlo__cyto	HCO3__chlo <=> HCO3__cyto	0.11684	[('transporters', 'transport reactions')]
GLUTAMINESYN-RXN__mito	AMMONIUM__mito + ATP__mito + GLT__mito --> ADP__mito + GLN__mito + PROTON__mito + Pi__mito	0.114051	[('AMMASSIM-PWY', 'ammonia assimilation cycle III'), ('PWY4LZ-81', 'Organic Nitrogen Assimilation'), ('PWY-7061', 'glutamate-glutamine shuttle'), ('PWY-381', 'nitrate reduction II (assimilatory)'), ('GLNSYN-PWY', 'L-glutamine biosynthesis I'), ('PWY4LZ-283', 'Inorganic Nitrogen Assimilation'), ('PWY-7060', 'ornithine-citrulline shuttle'), ('PWY-8294', 'L-aspartate degradation III (anaerobic)'), (…
e-Biomass_vvinif2023__cyto	53.26 ATP__cyto + 53.26 WATER__cyto + 0.3 e-Carbohydrates__cyto + 0.53 e-CellWall__cyto + 0.005 e-Cofactor__cyto + 0.001 e-DNA__cyto + 0.02 e-Lipids__cyto + 0.142 e-Protein__cyto + 0.002 e-RNA__cyto --> 53.26 ADP__cyto + 53.26 Pi__cyto + e-Biomass__cyto	0.11	[('biomass', 'biomass reactions')]
EX_e-Biomass_drain	e-Biomass__cyto -->	0.11	[('drains', 'drain reactions')]
T_WATER__cyto	WATER__extr <=> WATER__cyto	0.106579	[]
1.3.1.2-RXN__cyto	NADPH__cyto + PROTON__cyto + URACIL__cyto --> DI-H-URACIL__cyto + NADP__cyto	0.104379	[('PWY-3982', 'uracil degradation I (reductive)')]
BETA-UREIDOPROPIONASE-RXN__cyto	3-UREIDO-PROPIONATE__cyto + 2.0 PROTON__cyto + WATER__cyto --> AMMONIUM__cyto + B-ALANINE__cyto + CARBON-DIOXIDE__cyto	0.104379	[('PWY-3982', 'uracil degradation I (reductive)')]
DIHYDROPYRIMIDINASE-RXN__cyto	DI-H-URACIL__cyto + WATER__cyto --> 3-UREIDO-PROPIONATE__cyto + PROTON__cyto	0.104379	[('PWY-3982', 'uracil degradation I (reductive)')]
RIBOKIN-RXN__cyto	ATP__cyto + D-Ribofuranose__cyto --> ADP__cyto + PROTON__cyto + RIBOSE-5P__cyto	0.104379	[('RIBOKIN-PWY', 'ribose phosphorylation')]
URIDINE-NUCLEOSIDASE-RXN__cyto	URIDINE__cyto + WATER__cyto --> D-Ribofuranose__cyto + URACIL__cyto	0.104379	[('PWYQT-4445', 'pyrimidine salvage pathway'), ('PWY-6556', 'pyrimidine ribonucleosides salvage II')]
RXN-2902__mito	CO-A__mito + MALONATE-S-ALD__mito + NAD__mito --> ACETYL-COA__mito + CARBON-DIOXIDE__mito + NADH__mito	0.104378	[('PWY-1781', '&beta;-alanine degradation II'), ('BETA-ALA-DEGRADATION-I-PWY', '&beta;-alanine degradation I'), ('P562-PWY', 'myo-inositol degradation I'), ('PWY-7574', 'propanoyl-CoA degradation II')]
RXN-2901__mito	2-KETOGLUTARATE__mito + B-ALANINE__mito <=> GLT__mito + MALONATE-S-ALD__mito	0.104378	[('PWY-8120', '&beta;-alanine degradation III'), ('BETA-ALA-DEGRADATION-I-PWY', '&beta;-alanine degradation I')]
T_B-ALANINE__mito	B-ALANINE__cyto <=> B-ALANINE__mito	0.104378	[('transporters', 'transport reactions')]
TZ2900062__cyto__extr	PROTON__extr + 2.0 Pi__cyto <=> PROTON__cyto + 2.0 Pi__extr	0.103601	[('transporters', 'transport reactions')]
RXN-14025__cyto	UMP__cyto + WATER__cyto --> Pi__cyto + URIDINE__cyto	0.103083	[('PWY-7185', 'UTP and CTP dephosphorylation I'), ('PWY-7821', 'tunicamycin biosynthesis')]
RXN-12199__cyto	UTP__cyto + 2.0 WATER__cyto --> 2.0 PROTON__cyto + 2.0 Pi__cyto + UMP__cyto	0.102841	[('PWY-7185', 'UTP and CTP dephosphorylation I'), ('PWY-7177', 'UTP and CTP dephosphorylation II'), ('PWY-5687', 'pyrimidine ribonucleotides interconversion')]
GLUTAMATE-SYNTHASE-NADH-RXN__chlo	2-KETOGLUTARATE__chlo + GLN__chlo + NADH__chlo + PROTON__chlo --> 2.0 GLT__chlo + NAD__chlo	0.0838542	[('PWY4LZ-81', 'Organic Nitrogen Assimilation'), ('PWY4LZ-283', 'Inorganic Nitrogen Assimilation'), ('PWY-6963', 'ammonia assimilation cycle I'), ('GLUGLNSYN-PWY', 'L-glutamate biosynthesis IV')]
F16ALDOLASE-RXN__chlo	FRUCTOSE-16-DIPHOSPHATE__chlo <=> DIHYDROXY-ACETONE-PHOSPHATE__chlo + GAP__chlo	0.0794795	[('SUCSYN-PWY', 'sucrose biosynthesis I (from photosynthesis)'), ('PWY-1861', 'formaldehyde assimilation II (assimilatory RuMP Cycle)'), ('CALVIN-PWY', 'Calvin-Benson-Bassham cycle'), ('PWY-6142', 'gluconeogenesis II (Methanobacterium thermoautotrophicum)'), ('PWY-7385', '1,3-propanediol biosynthesis (engineered)'), ('ANAGLYCOLYSIS-PWY', 'glycolysis III (from glucose)'), ('PWY-1042', 'glycolysis …
T_FRUCTOSE-16-DIPHOSPHATE__chlo	FRUCTOSE-16-DIPHOSPHATE__cyto <=> FRUCTOSE-16-DIPHOSPHATE__chlo	0.0794795	[]
PYRUVDEH-RXN__chlo	CO-A__chlo + NAD__chlo + PYRUVATE__chlo --> ACETYL-COA__chlo + CARBON-DIOXIDE__chlo + NADH__chlo	0.0769553	[('PWY-7218', 'photosynthetic 3-hydroxybutanoate biosynthesis (engineered)'), ('PWY-6886', '1-butanol autotrophic biosynthesis (engineered)'), ('PWY-7384', 'anaerobic energy metabolism (invertebrates, mitochondrial)'), ('PWY-5482', 'pyruvate fermentation to acetate II'), ('PWY-5537', 'pyruvate fermentation to acetate V'), ('GLYCOLYSIS-TCA-GLYOX-BYPASS', 'superpathway of glycolysis, pyruvate dehyd…
CELLULOSE-SYNTHASE-UDP-FORMING-RXN__cyto	4.0 CPD-12575__cyto + WATER__cyto --> CELLULOSE__cyto + 4.0 PROTON__cyto + 4.0 UDP__cyto	0.071126	[('PWY-1001', 'cellulose biosynthesis')]
NADPH--FERRIHEMOPROTEIN-REDUCTASE-RXN__cyto	NADPH__cyto + Ox-NADPH-Hemoprotein-Reductases__cyto + PROTON__cyto --> NADP__cyto + Red-NADPH-Hemoprotein-Reductases__cyto	0.0708952	[]
UGD-RXN__cyto	CPD-12575__cyto + 2.0 NAD__cyto + WATER__cyto --> 2.0 NADH__cyto + 3.0 PROTON__cyto + UDP-GLUCURONATE__cyto	0.0657624	[('PWY-7820', 'teichuronic acid biosynthesis (B. subtilis 168)'), ('PWY-7346', 'UDP-&alpha;-D-glucuronate biosynthesis (from UDP-glucose)')]
UDP-GLUCURONATE-DECARBOXYLASE-RXN__cyto	PROTON__cyto + UDP-GLUCURONATE__cyto --> CARBON-DIOXIDE__cyto + UDP-D-XYLOSE__cyto	0.0657624	[('PWY-4821', 'UDP-&alpha;-D-xylose biosynthesis')]
PEPCARBOX-RXN__cyto	HCO3__cyto + PHOSPHO-ENOL-PYRUVATE__cyto --> OXALACETIC_ACID__cyto + Pi__cyto	0.0640204	[('P23-PWY', 'reductive TCA cycle I'), ('PWY-7117', 'C4 photosynthetic carbon assimilation cycle, PEPCK type'), ('PWY-7124', 'ethene biosynthesis V (engineered)'), ('FERMENTATION-PWY', 'mixed acid fermentation'), ('PWY-6142', 'gluconeogenesis II (Methanobacterium thermoautotrophicum)'), ('PWY-5913', 'partial TCA cycle (obligate autotrophs)'), ('PWY-6146', 'Methanobacterium thermoautotrophicum bio…
e-Cellwall_vvinif2023__cyto	1.22 CELLULOSE__cyto + 0.192 CONIFERYL-ALCOHOL__cyto + 0.16 COUMARYL-ALCOHOL__cyto + 0.224 SINAPYL-ALCOHOL__cyto + 1.128 UDP-D-XYLOSE__cyto --> 2.924 UDP__cyto + e-CellWall__cyto	0.0583	[('biomass', 'biomass reactions')]
ACETYL-COA-CARBOXYLTRANSFER-RXN__chlo	ACETYL-COA__chlo + ATP__chlo + HCO3__chlo --> ADP__chlo + MALONYL-COA__chlo + PROTON__chlo + Pi__chlo	0.0546917	[('PWY-7388', 'octanoyl-[acyl-carrier protein] biosynthesis (mitochondria, yeast)'), ('PWY-6679', 'jadomycin biosynthesis'), ('PWY-5966-1', 'fatty acid biosynthesis initiation (type I)')]
RIB5PISOM-RXN__cyto	RIBOSE-5P__cyto <=> RIBULOSE-5P__cyto	0.0518181	[('P124-PWY', 'Bifidobacterium shunt'), ('PWY-8178', 'pentose phosphate pathway (non-oxidative branch) II'), ('PWY-5723', 'Rubisco shunt'), ('PWY-1861', 'formaldehyde assimilation II (assimilatory RuMP Cycle)'), ('CALVIN-PWY', 'Calvin-Benson-Bassham cycle'), ('P185-PWY', 'formaldehyde assimilation III (dihydroxyacetone cycle)'), ('NONOXIPENT-PWY', 'pentose phosphate pathway (non-oxidative branch)…
RIBULP3EPIM-RXN__cyto	RIBULOSE-5P__cyto <=> XYLULOSE-5-PHOSPHATE__cyto	0.0518181	[('P21-PWY', 'pentose phosphate pathway (partial)'), ('P124-PWY', 'Bifidobacterium shunt'), ('PWY-8178', 'pentose phosphate pathway (non-oxidative branch) II'), ('PWY-5723', 'Rubisco shunt'), ('PWY-1861', 'formaldehyde assimilation II (assimilatory RuMP Cycle)'), ('CALVIN-PWY', 'Calvin-Benson-Bassham cycle'), ('P185-PWY', 'formaldehyde assimilation III (dihydroxyacetone cycle)'), ('P122-PWY', 'he…
T_GLN__chlo	GLN__cyto <=> GLN__chlo	0.0505352	[]
MALONYL-COA-ACP-TRANSACYL-RXN__chlo	ACP__chlo + MALONYL-COA__chlo --> CO-A__chlo + MALONYL-ACP__chlo + PROTON__chlo	0.0486457	[('PWY66-429', 'fatty acid biosynthesis initiation (mitochondria)'), ('PWY-8012', 'mupirocin biosynthesis'), ('PWY-7388', 'octanoyl-[acyl-carrier protein] biosynthesis (mitochondria, yeast)'), ('PWY-6799', 'fatty acid biosynthesis (plant mitochondria)'), ('PWY-4381', 'fatty acid biosynthesis initiation I')]
TRANSALDOL-RXN__cyto	D-SEDOHEPTULOSE-7-P__cyto + GAP__cyto <=> ERYTHROSE-4P__cyto + FRUCTOSE-6P__cyto	0.0476172	[('P124-PWY', 'Bifidobacterium shunt'), ('PWY-5723', 'Rubisco shunt'), ('PWY-1861', 'formaldehyde assimilation II (assimilatory RuMP Cycle)'), ('P185-PWY', 'formaldehyde assimilation III (dihydroxyacetone cycle)'), ('NONOXIPENT-PWY', 'pentose phosphate pathway (non-oxidative branch)')]
T_DPG__chlo	DPG__cyto <=> DPG__chlo	0.0442048	[]
CHORISMATE-SYNTHASE-RXN__cyto	3-ENOLPYRUVYL-SHIKIMATE-5P__cyto --> CHORISMATE__cyto + Pi__cyto	0.0434162	[('PWY-6163', 'chorismate biosynthesis from 3-dehydroquinate')]
SHIKIMATE-KINASE-RXN__cyto	ATP__cyto + SHIKIMATE__cyto --> ADP__cyto + PROTON__cyto + SHIKIMATE-5P__cyto	0.0434162	[('PWY-6163', 'chorismate biosynthesis from 3-dehydroquinate')]
DAHPSYN-RXN__cyto	ERYTHROSE-4P__cyto + PHOSPHO-ENOL-PYRUVATE__cyto + WATER__cyto --> 3-DEOXY-D-ARABINO-HEPTULOSONATE-7-P__cyto + Pi__cyto	0.0434162	[('PWY-6164', '3-dehydroquinate biosynthesis I')]
2.5.1.19-RXN__cyto	PHOSPHO-ENOL-PYRUVATE__cyto + SHIKIMATE-5P__cyto --> 3-ENOLPYRUVYL-SHIKIMATE-5P__cyto + Pi__cyto	0.0434162	[('PWY-6163', 'chorismate biosynthesis from 3-dehydroquinate')]
SHIKIMATE-5-DEHYDROGENASE-RXN__cyto	3-DEHYDRO-SHIKIMATE__cyto + NADPH__cyto + PROTON__cyto --> NADP__cyto + SHIKIMATE__cyto	0.0434162	[('PWY-6163', 'chorismate biosynthesis from 3-dehydroquinate')]
3-DEHYDROQUINATE-DEHYDRATASE-RXN__cyto	DEHYDROQUINATE__cyto --> 3-DEHYDRO-SHIKIMATE__cyto + WATER__cyto	0.0434162	[('PWY-6707', 'gallate biosynthesis'), ('QUINATEDEG-PWY', 'quinate degradation I'), ('PWY-6163', 'chorismate biosynthesis from 3-dehydroquinate'), ('PWY-6416', 'quinate degradation II')]
RXN-20674__cyto	CPD-22307__cyto --> DEHYDROQUINATE__cyto + Pi__cyto	0.0434162	[]
RXN-20673__cyto	3-DEOXY-D-ARABINO-HEPTULOSONATE-7-P__cyto --> CPD-22307__cyto	0.0434162	[]
HOMOCYSMET-RXN__cyto	5-METHYL-THF__cyto + HOMO-CYS__cyto --> MET__cyto + THF__cyto	0.0420081	[('PWY-6151', 'S-adenosyl-L-methionine salvage I'), ('PWY-702', 'L-methionine biosynthesis II (plants)'), ('HSERMETANA-PWY', 'L-methionine biosynthesis III'), ('HOMOSER-METSYN-PWY', 'L-methionine biosynthesis I'), ('PWY-5041', 'S-adenosyl-L-methionine cycle II')]
TR0000013__cyto__extr	AMMONIUM__cyto <=> AMMONIUM__extr	0.041944	[('transporters', 'transport reactions')]
EX_AMMONIUM_drain	AMMONIUM__extr -->	0.041944	[]
CHORISMATEMUT-RXN__cyto	CHORISMATE__cyto --> PREPHENATE__cyto	0.0418114	[('PWY-3461', 'L-tyrosine biosynthesis II'), ('PWY-3462', 'L-phenylalanine biosynthesis II'), ('PWY-6120', 'L-tyrosine biosynthesis III'), ('TYRSYN', 'L-tyrosine biosynthesis I'), ('PHESYN', 'L-phenylalanine biosynthesis I'), ('PWY-7626', 'bacilysin biosynthesis'), ('PWY-6627', 'salinosporamide A biosynthesis')]
RXN0-5114__chlo	3-P-SERINE__chlo + WATER__chlo --> Pi__chlo + SER__chlo	0.040818	[('SERSYN-PWY', 'L-serine biosynthesis I')]
PGLYCDEHYDROG-RXN__chlo	G3P__chlo + NAD__chlo <=> 3-P-HYDROXYPYRUVATE__chlo + NADH__chlo + PROTON__chlo	0.040818	[('PWY-8010', 'L-cysteine biosynthesis IX (Trichomonas vaginalis)'), ('SERSYN-PWY', 'L-serine biosynthesis I')]
PSERTRANSAM-RXN__chlo	3-P-HYDROXYPYRUVATE__chlo + GLT__chlo --> 2-KETOGLUTARATE__chlo + 3-P-SERINE__chlo	0.040818	[('PWY-8010', 'L-cysteine biosynthesis IX (Trichomonas vaginalis)'), ('SERSYN-PWY', 'L-serine biosynthesis I')]
S-ADENMETSYN-RXN__cyto	ATP__cyto + MET__cyto + WATER__cyto --> PPI__cyto + Pi__cyto + S-ADENOSYLMETHIONINE__cyto	0.0390281	[('PWY-6151', 'S-adenosyl-L-methionine salvage I'), ('SAM-PWY', 'S-adenosyl-L-methionine biosynthesis'), ('ETHYL-PWY', 'ethylene biosynthesis I (plants)'), ('METHIONINE-DEG1-PWY', 'L-methionine degradation I (to L-homocysteine)'), ('PWY-5912', "2'-deoxymugineic acid phytosiderophore biosynthesis"), ('PWY-5041', 'S-adenosyl-L-methionine cycle II')]
[truncated: 373 more rows]

## Sheet: berry-green
reaction	equation	flux	pathway
[truncated: 496 more rows]

## Sheet: berry-mature
reaction	equation	flux	pathway
[truncated: 520 more rows]
