# Supplementary material for: A diel multi-tissue genome-scale metabolic model of Vitis vinifera
Source: PLoS Comput Biol. 2024 Oct 10;20(10):e1012506. doi: 10.1371/journal.pcbi.1012506 (PMC11495577; doi:10.1371/journal.pcbi.1012506)
Supplement: S7 File — (XLSX) [file pcbi.1012506.s007.xlsx]

## Sheet: local2
berry green vs berry mature						leaf vs stem
pathway id	pathway name	reactions total	reactions diff			pathway id	pathway name	reactions total	reactions diff
						PWY-6901	superpathway of glucose and xylose degradation	14	7
	reactions diff total	327				PWY-101	photosynthesis light reactions	4	4
leaf vs berry green						GLYCOLYSIS	glycolysis I	23	10
pathway id	pathway name	reactions total	reactions diff			P21-PWY	pentose phosphate pathway (partial)	6	6
PWY-6543	4-aminobenzoate biosynthesis	4	4			PWY-8178	pentose phosphate pathway (non-oxidative branch) II	10	8
PWY-101	photosynthesis light reactions	4	4			CALVIN-PWY	calvin cycle	24	13
PWY-7003	glycerol degradation to butanol	13	7			NONOXIPENT-PWY	pentose phosphate pathway (non-oxidative branch)	10	10
GLUCONEO-PWY	gluconeogenisis I	24	10			PWY-5723	Rubisco shunt	18	14
PWY-5484	glycolysis II (from fructose 6-phosphate)	21	10				reactions diff total	479
ANAGLYCOLYSIS-PWY	glycolysis III (from glucose)	24	11			stem vs berry green
GLYCOLYSIS	glycolysis I	23	12			pathway id	pathway name	reactions total	reactions diff
PWY66-399	gluconeogenesis III	20	11			PWY-6549	L-glutamine biosynthesis III	16	7
	reactions diff total	382				PWY-5497	purine nucleobases degradation II (anaerobic)	16	7
leaf vs berry mature						PWY-1722	formate assimilation into 5,10-methylenetetrahydrofolate	8	5
pathway id	pathway name	reactions total	reactions diff			CALVIN-PWY	calvin cycle	24	9
PWY-1722	formate assimilation into 5,10-methylenetetrahydrofolate	8	5			PWY-102	gibberellin inactivation I (2&amp;beta;-hydroxylation)	10	6
CALVIN-PWY	calvin cycle	24	9			PWY-3841	folate transformations II	18	8
PWY-101	photosynthesis light reactions	4	4			PWY-2201	folate transformations I	16	8
PWY-7003	glycerol degradation to butanol	13	7			P21-PWY	pentose phosphate pathway (partial)	6	6
PWY-1042	glycolysis IV (plant cytosol)	19	9			PWY-8178	pentose phosphate pathway (non-oxidative branch) II	10	8
SUCSYN-PWY	sucrose biosynthesis I (from photosynthesis)	14	8			NONOXIPENT-PWY	pentose phosphate pathway (non-oxidative branch)	10	10
PWY-5484	glycolysis II (from fructose 6-phosphate)	21	10			PWY-5723	Rubisco shunt	18	14
ANAGLYCOLYSIS-PWY	glycolysis III (from glucose)	24	11				reactions diff total	417
GLUCONEO-PWY	gluconeogenisis I	24	12			stem vs berry mature
GLYCOLYSIS	glycolysis I	23	12			pathway id	pathway name	reactions total	reactions diff
PWY66-399	gluconeogenesis III	20	12			GLUCONEO-PWY	gluconeogenisis I	24	9
	reactions diff total	427				ANAGLYCOLYSIS-PWY	glycolysis III (from glucose)	24	9
						GLYCOLYSIS	glycolysis I	23	9
						PWY-102	gibberellin inactivation I (2&amp;beta;-hydroxylation)	10	6
						PWY-5484	glycolysis II (from fructose 6-phosphate)	21	9
						PWY66-399	gluconeogenesis III	20	9
						CALVIN-PWY	calvin cycle	24	11
						P21-PWY	pentose phosphate pathway (partial)	6	6
						PWY-8178	pentose phosphate pathway (non-oxidative branch) II	10	8
						NONOXIPENT-PWY	pentose phosphate pathway (non-oxidative branch)	10	10
						PWY-5723	Rubisco shunt	18	14
							reactions diff total	472

## Sheet: berry green vs mature
Reaction	Pvalue	Padj	Reject	FC	pathways
ISOCITDEH-RXN__cyto	3.35802e-80	1.07161e-79	TRUE	2.62676	[('PWY-6969', 'TCA cycle V (2-oxoglutarate synthase)'), ('TCA', 'TCA cycle I (prokaryotic)'), ('P23-PWY', 'reductive TCA cycle I'), ('PWY-7268', 'cytosolic NADPH production (yeast)'), ('PWY-7124', 'ethene biosynthesis V (engineered)'), ('PWY-6728', 'methylaspartate cycle'), ('FERMENTATION-PWY', 'mixed acid fermentation'), ('P105-PWY', 'TCA cycle IV (2-oxoglutarate decarboxylase)'), ('REDCITCYC', …
TO3001988__cyto__extr	0	0	TRUE	-1	[('transporters', 'transport reactions')]
T_DATP__mito	0	0	TRUE	1	[('transporters', 'transport reactions')]
2.4.1.234-RXN__cyto	0	0	TRUE	-1	[('PWY-7191', 'kaempferol diglycoside biosynthesis (pollen-specific)')]
TI3001291__chlo__cyto	0	0	TRUE	1	[('transporters', 'transport reactions')]
EX_SINAPALDEHYDE_drain	0	0	TRUE	-1	[('drains', 'drain reactions')]
T_FERRICYTOCHROME-B5__chlo	0	0	TRUE	0.93534	[('transporters', 'transport reactions')]
EX_CPD-16536_drain	0	0	TRUE	-1	[('drains', 'drain reactions')]
RXNQT-4162__cyto	0	0	TRUE	-1	[('PWY-5321', 'quercetin glycoside biosynthesis (Arabidopsis)')]
TR0001048__cyto__extr	0	0	TRUE	17.3329	[('transporters', 'transport reactions')]
T_CHOLINE__pero	4.23171e-40	9.73966e-40	TRUE	9.26673	[('transporters', 'transport reactions')]
ASNSYNB-RXN__chlo	0	0	TRUE	-0.998242	[('ASPARAGINE-BIOSYNTHESIS', 'L-asparagine biosynthesis I')]
TI3002531__cyto__extr	0	0	TRUE	1	[('transporters', 'transport reactions')]
TI3002826__cyto__extr	0	0	TRUE	-1	[('transporters', 'transport reactions')]
TR0000009__chlo__cyto	5.92157e-46	1.42956e-45	TRUE	-1.45529	[('transporters', 'transport reactions')]
T_CPD-15105__cyto	0	0	TRUE	1	[('transporters', 'transport reactions')]
T_LEU-tRNAs__chlo	0	0	TRUE	-1	[('transporters', 'transport reactions')]
T_DIACYLGLYCEROL__cyto	0	0	TRUE	1	[('transporters', 'transport reactions')]
PHOSPHOENOLPYRUVATE-PHOSPHATASE-RXN__cyto	0	0	TRUE	-1	[]
RXN-1382__er	2.02171e-151	9.05474e-151	TRUE	-2.09788	[('PHOSLIPSYN2-PWY', 'superpathway of phospholipid biosynthesis II (plants)'), ('PWY-7506', 'phosphatidylserine biosynthesis II'), ('PWY-6273', 'phosphatidylethanolamine biosynthesis III')]
EX_ACET_drain	0	0	TRUE	0.978665	[('drains', 'drain reactions')]
T_NADPH__cyto	0	0	TRUE	1	[('transporters', 'transport reactions')]
RXN-13960__cyto	0	0	TRUE	1	[('PWY-7449', 'acylated cyanidin galactoside biosynthesis')]
RXN-17720__cyto	0	0	TRUE	-1	[]
CHD-RXN__chlo	7.79278e-43	1.82803e-42	TRUE	-17.3029	[('BETSYN-PWY', 'glycine betaine biosynthesis I (Gram-negative bacteria)'), ('CHOLINE-BETAINE-ANA-PWY', 'choline degradation I')]
2.7.1.150-RXN__er	0	0	TRUE	1	[('PWY-6352', '3-phosphoinositide biosynthesis')]
TR2900128__pero__cyto	5.89128e-191	3.04405e-190	TRUE	1.15321	[('transporters', 'transport reactions')]
1.14.19.1-RXN__chlo	0	0	TRUE	-0.938204	[('PWY-5996', 'oleate biosynthesis II (animals and fungi)')]
ASNSYNB-RXN__mito	0	0	TRUE	1	[('ASPARAGINE-BIOSYNTHESIS', 'L-asparagine biosynthesis I')]
RXN-16891__cyto	0	0	TRUE	1	[]
RXN-10139__cyto	0	0	TRUE	-1	[('PWYDQC-4', 'indole-3-acetate biosynthesis I'), ('PWY-7770', 'indolmycin biosynthesis')]
RXN-10814__cyto	2.32384e-83	7.56145e-83	TRUE	1.92491	[('PWY-8014', 'L-phenylalanine degradation VI (reductive Stickland reaction)'), ('PWY-6318', 'L-phenylalanine degradation IV (mammalian, via side chain)'), ('ANAPHENOXI-PWY', 'L-phenylalanine degradation II (anaerobic)'), ('PHESYN', 'L-phenylalanine biosynthesis I'), ('PWY-5079', 'L-phenylalanine degradation III')]
RXN-15513__chlo	0	0	TRUE	1	[('ANAGLYCOLYSIS-PWY', 'glycolysis III (from glucose)'), ('P122-PWY', 'heterolactic fermentation'), ('PWY-8004', 'Entner-Doudoroff pathway I'), ('PWY-1622', 'formaldehyde assimilation I (serine pathway)'), ('PWY-5484', 'glycolysis II (from fructose 6-phosphate)'), ('GLYCOLYSIS', 'glycolysis I (from glucose 6-phosphate)'), ('PWY66-399', 'gluconeogenesis III')]
RXN-12196__er	0	0	TRUE	-1	[('PWY-7185', 'UTP and CTP dephosphorylation I'), ('PWY-5687', 'pyrimidine ribonucleotides interconversion')]
TR0000190__cyto__extr	3.24963e-173	1.57393e-172	TRUE	-2.2846	[('transporters', 'transport reactions')]
RXN0-5260__mito	0	0	TRUE	1	[('PWY0-1584', 'nitrate reduction X (dissimilatory, periplasmic)'), ('PWY0-1561', 'glycerol-3-phosphate to cytochrome bo oxidase electron transfer')]
EX_CPD-6959_drain	0	0	TRUE	-1	[('drains', 'drain reactions')]
TZ2900036__cyto__extr	0	0	TRUE	-29.8848	[('transporters', 'transport reactions')]
GLUTATHIONE-PEROXIDASE-RXN__cyto	0	0	TRUE	1	[('PWY-4081', 'glutathione-peroxide redox reactions'), ('DETOX1-PWY-1', 'reactive oxygen species degradation')]
TO1000048__cyto__extr	0	0	TRUE	-0.978563	[('transporters', 'transport reactions')]
EX_UTP_drain	0	0	TRUE	-1	[('drains', 'drain reactions')]
T_TMP__mito	4.03632e-153	1.82539e-152	TRUE	-14.8575	[('transporters', 'transport reactions')]
RXN-14200__cyto	0	0	TRUE	-1	[]
T_THREO-DS-ISO-CITRATE__pero	1.39248e-193	7.27603e-193	TRUE	-0.917505	[('transporters', 'transport reactions')]
T_L-1-PHOSPHATIDYL-GLYCEROL__mito	0	0	TRUE	-0.978495	[('transporters', 'transport reactions')]
T_NADH__chlo	4.17070574e-316	3.193411656e-315	TRUE	-3.56407	[('transporters', 'transport reactions')]
TO3000946__cyto__extr	0	0	TRUE	-1	[('transporters', 'transport reactions')]
TR2000044__mito__cyto	0	0	TRUE	0.94717	[('transporters', 'transport reactions')]
RXN-22065__cyto	0	0	TRUE	0.934324	[]
T_CPD-10501__cyto	0	0	TRUE	-1	[('transporters', 'transport reactions')]
TI3002559__cyto__extr	0	0	TRUE	-1	[('transporters', 'transport reactions')]
GLYOHMETRANS-RXN__cyto	2.9688e-96	1.03108e-95	TRUE	1.84822	[('1CMET2-PWY', 'folate transformations III (E. coli)'), ('PWY-3661-1', 'glycine betaine degradation II (mammalian)'), ('PWY-3661', 'glycine betaine degradation I'), ('PWY-8363', 'photorespiration III'), ('PWY-3841', 'folate transformations II'), ('GLYSYN2-PWY', 'glycine biosynthesis'), ('PWY-5497', 'purine nucleobases degradation II (anaerobic)'), ('PWY-8362', 'photorespiration II'), ('PWY-1622'…
EX_GALACTITOL_drain	0	0	TRUE	-1	[('drains', 'drain reactions')]
ACONITATEDEHYDR-RXN__cyto	9.19604e-208	5.05564e-207	TRUE	1.12697	[('PWY-6969', 'TCA cycle V (2-oxoglutarate synthase)'), ('PWY-5690', 'TCA cycle II (plants and fungi)'), ('TCA', 'TCA cycle I (prokaryotic)'), ('P23-PWY', 'reductive TCA cycle I'), ('PWY-5392', 'reductive TCA cycle II'), ('GLYOXYLATE-BYPASS', 'glyoxylate cycle'), ('PWY-7124', 'ethene biosynthesis V (engineered)'), ('PWY-6728', 'methylaspartate cycle'), ('FERMENTATION-PWY', 'mixed acid fermentatio…
TR2000091__mito__cyto	0	0	TRUE	8.39996	[('transporters', 'transport reactions')]
RXN-1224__chlo	1.39248e-193	7.27603e-193	TRUE	-1	[('PWYQT-4427', 'sulfoquinovosyl diacylglycerol biosynthesis')]
RXN-87__cyto	0	0	TRUE	-1	[('PWY-84', 'resveratrol biosynthesis')]
RXN-11832__mito	2.05459e-21	3.81026e-21	TRUE	-1.78172	[('PWY-7205', 'CMP phosphorylation'), ('PWY-5687', 'pyrimidine ribonucleotides interconversion')]
TI3002461__cyto__extr	0	0	TRUE	-1	[('transporters', 'transport reactions')]
T_FERROCYTOCHROME-B5__chlo	0	0	TRUE	-0.935016	[('transporters', 'transport reactions')]
T_FRUCTOSE-6P__chlo	1.71995e-77	5.43634e-77	TRUE	1.07267	[('transporters', 'transport reactions')]
TR1000060__vacu__cyto	0	0	TRUE	-2.76117	[('transporters', 'transport reactions')]
T_BETAINE_ALDEHYDE__pero	4.06608e-47	9.98234e-47	TRUE	-23.4912	[('transporters', 'transport reactions')]
RXN-15328__cyto	0	0	TRUE	-1	[('PWY-7450', 'anthocyanidin modification (Arabidopsis)')]
R06550__cyto	0	0	TRUE	1	[('PWY-5125', 'anthocyanin biosynthesis')]
RXN-12196__cyto	0	0	TRUE	-1	[('PWY-7185', 'UTP and CTP dephosphorylation I'), ('PWY-5687', 'pyrimidine ribonucleotides interconversion')]
RXN-9951__pero	8.51175e-179	4.19262e-178	TRUE	-0.925216	[]
T_L-ASPARTATE__chlo	1.03543e-19	1.86941e-19	TRUE	-2.4945	[('transporters', 'transport reactions')]
TR2918356__mito__cyto	0	0	TRUE	-2.81214	[('transporters', 'transport reactions')]
RXN0-5224__extr	0	0	TRUE	0.961476	[('PWY-7117', 'C4 photosynthetic carbon assimilation cycle, PEPCK type'), ('PWY-5743', '3-hydroxypropanoate cycle'), ('PWY-6142', 'gluconeogenesis II (Methanobacterium thermoautotrophicum)'), ('CYANCAT-PWY', 'cyanate degradation'), ('PWYIO2-3', 'carbon concentration mechanism (Chlamydomonas)'), ('PWY-5789', '3-hydroxypropanoate/4-hydroxybutanate cycle'), ('PWY-241', 'C4 photosynthetic carbon assi…
RXN-12195__er	0	0	TRUE	-1	[('PWY-7185', 'UTP and CTP dephosphorylation I'), ('PWY-7184', 'pyrimidine deoxyribonucleotides de novo biosynthesis I'), ('PWY-7210', 'pyrimidine deoxyribonucleotides biosynthesis from CTP'), ('PWY-5687', 'pyrimidine ribonucleotides interconversion'), ('PWY-7198', 'pyrimidine deoxyribonucleotides de novo biosynthesis IV'), ('PWY-6545', 'pyrimidine deoxyribonucleotides de novo biosynthesis III')]
T_CPDQT-26__cyto	0	0	TRUE	1	[('transporters', 'transport reactions')]
TI3002709__cyto__extr	0	0	TRUE	-1	[('transporters', 'transport reactions')]
T_ACET__cyto	0	0	TRUE	-0.977753	[('transporters', 'transport reactions')]
NADPH-DEHYDROGENASE-RXN__er	5.96148e-230	3.52822e-229	TRUE	2.93783	[]
FORMATETHFLIG-RXN__cyto	2.01615e-107	7.43635e-107	TRUE	-1.65779	[('CODH-PWY', 'reductive acetyl coenzyme A pathway I (homoacetogenic bacteria)'), ('PWY-3841', 'folate transformations II'), ('PWY-1722', 'formate assimilation into 5,10-methylenetetrahydrofolate'), ('PWY-3742', 'tetrahydrofolate biosynthesis II'), ('PWY-2201', 'folate transformations I'), ('PWY-8303', 'reductive glycine pathway of autotrophic CO2 fixation'), ('PWY-2161', 'folate polyglutamylatio…
F16ALDOLASE-RXN__cyto	6.11745e-257	4.06662e-256	TRUE	-1.77727	[('SUCSYN-PWY', 'sucrose biosynthesis I (from photosynthesis)'), ('PWY-1861', 'formaldehyde assimilation II (assimilatory RuMP Cycle)'), ('CALVIN-PWY', 'Calvin-Benson-Bassham cycle'), ('PWY-6142', 'gluconeogenesis II (Methanobacterium thermoautotrophicum)'), ('PWY-7385', '1,3-propanediol biosynthesis (engineered)'), ('ANAGLYCOLYSIS-PWY', 'glycolysis III (from glucose)'), ('PWY-1042', 'glycolysis …
EX_ATP_drain	0	0	TRUE	-1	[('drains', 'drain reactions')]
T_CPD-16542__cyto	0	0	TRUE	1	[('transporters', 'transport reactions')]
T_OXALACETIC_ACID__pero	2.02642e-29	4.21264e-29	TRUE	-1.31309	[('transporters', 'transport reactions')]
RXN-13822__cyto	0	0	TRUE	1	[('PWY-7140', 'myricetin gentiobioside biosynthesis')]
T_PROTON__golgi	2.73239e-158	1.25776e-157	TRUE	1.13269	[('transporters', 'transport reactions')]
T_ASN__mito	0.00028831	0.000364115	TRUE	-1.10729	[('transporters', 'transport reactions')]
TR1000214__mito__cyto	0	0	TRUE	-128.252	[('transporters', 'transport reactions')]
TR2900031__mito__cyto	3.65394511e-315	2.7885370586e-314	TRUE	1.30077	[('transporters', 'transport reactions')]
TR2918014__cyto__extr	0	0	TRUE	-1	[('transporters', 'transport reactions')]
TI1000242__vacu__cyto	0	0	TRUE	-1	[('transporters', 'transport reactions')]
ADENYL-KIN-RXN__mito	2.1989e-162	1.02439e-161	TRUE	-1.87587	[('PWY-7219', 'adenosine ribonucleotides de novo biosynthesis')]
APYRASE-RXN__er	0	0	TRUE	1	[]
EX_CPD-8033_drain	0	0	TRUE	-1	[('drains', 'drain reactions')]
T_NARINGIN__cyto	0	0	TRUE	-1	[('transporters', 'transport reactions')]
EX_GLT_drain	0	0	TRUE	-1	[('drains', 'drain reactions')]
PGPPHOSPHA-RXN__mito	0	0	TRUE	0.974393	[('PWY-5269', 'cardiolipin biosynthesis II'), ('PWY4FS-8', 'phosphatidylglycerol biosynthesis II (non-plastidic)'), ('PWY4FS-7', 'phosphatidylglycerol biosynthesis I (plastidic)'), ('PWY0-1545', 'cardiolipin biosynthesis III'), ('PWY-5668', 'cardiolipin biosynthesis I'), ('PWY-7817', 'type I lipoteichoic acid biosynthesis (S. aureus)')]
EX_UMP_drain	2.80753e-60	7.75414e-60	TRUE	-1	[('drains', 'drain reactions')]
EX_CPD-7149_drain	0	0	TRUE	1	[('drains', 'drain reactions')]
T_WATER__cyto	0	0	TRUE	0.993017	[('transporters', 'transport reactions')]
TR0000100__cyto__extr	0	0	TRUE	2.32616	[('transporters', 'transport reactions')]
T_BT1_ATP__mito	0	0	TRUE	-1.91633	[('transporters', 'transport reactions')]
TRYPTOPHAN-AMINOTRANSFERASE-RXN__cyto	4.17070574e-316	3.193411656e-315	TRUE	0.999969	[('TRPKYNCAT-PWY', 'L-tryptophan degradation IV (via indole-3-lactate)'), ('PWY-8017', 'L-tryptophan degradation XIII (reductive Stickland reaction)'), ('PWY-581', 'indole-3-acetate biosynthesis II'), ('PWY-5081', 'L-tryptophan degradation VIII (to tryptophol)'), ('TRPIAACAT-PWY', 'indole-3-acetate biosynthesis VI (bacteria)')]
TR2900072__mito__cyto	0	0	TRUE	4.37364	[('transporters', 'transport reactions')]
EX_CIT_drain	0	0	TRUE	-1	[('drains', 'drain reactions')]
T_PYRIDOXAL_PHOSPHATE__cyto	0	0	TRUE	1	[('transporters', 'transport reactions')]
T_NADP__er	3.60509e-216	2.01538e-215	TRUE	-2.66721	[('transporters', 'transport reactions')]
T_DIHYDROXY-ACETONE-PHOSPHATE__mito	6.31516e-52	1.62972e-51	TRUE	-1.84718	[('transporters', 'transport reactions')]
e-RNA_vvinif2023__cyto	1.03543e-19	1.86941e-19	TRUE	-0.945946	[('biomass', 'biomass reactions')]
TR2000014__golgi__cyto	0	0	TRUE	4.02669	[('transporters', 'transport reactions')]
T_BT1_AMP__mito	0	0	TRUE	-2.8023	[('transporters', 'transport reactions')]
TR0000009__mito__cyto	0	0	TRUE	1.67596	[('transporters', 'transport reactions')]
T_CPD-6959__cyto	0	0	TRUE	1	[('transporters', 'transport reactions')]
T_CPD-7149__cyto	0	0	TRUE	-1	[('transporters', 'transport reactions')]
TR2000023__mito__cyto	2.34879e-268	1.62663e-267	TRUE	-1	[('transporters', 'transport reactions')]
F16ALDOLASE-RXN__chlo	9.62376e-258	6.41584e-257	TRUE	1.90447	[('SUCSYN-PWY', 'sucrose biosynthesis I (from photosynthesis)'), ('PWY-1861', 'formaldehyde assimilation II (assimilatory RuMP Cycle)'), ('CALVIN-PWY', 'Calvin-Benson-Bassham cycle'), ('PWY-6142', 'gluconeogenesis II (Methanobacterium thermoautotrophicum)'), ('PWY-7385', '1,3-propanediol biosynthesis (engineered)'), ('ANAGLYCOLYSIS-PWY', 'glycolysis III (from glucose)'), ('PWY-1042', 'glycolysis …
RXN-10862__cyto	0	0	TRUE	1	[]
RXN-14108__cyto	0	0	TRUE	-1	[('PWY-7191', 'kaempferol diglycoside biosynthesis (pollen-specific)')]
T_CTP__er	0	0	TRUE	-0.971369	[('transporters', 'transport reactions')]
RXNQT-4191__cyto	0	0	TRUE	1	[('PWY-6907', 'thiamine diphosphate biosynthesis III (Staphylococcus)'), ('PWY-7356', 'thiamine diphosphate salvage IV (yeast)'), ('PWY-6908', 'thiamine diphosphate biosynthesis IV (eukaryotes)')]
RXN-17725__cyto	0	0	TRUE	-1	[]
T_CARBON-DIOXIDE__mito	0	0	TRUE	9.38296	[('transporters', 'transport reactions')]
TR2000297__mito__cyto	0	0	TRUE	1.47662	[('transporters', 'transport reactions')]
TO3000420__chlo__cyto	0	0	TRUE	-1	[('transporters', 'transport reactions')]
EX_CPDQT-26_drain	0	0	TRUE	-1	[('drains', 'drain reactions')]
T_NAD__er	1.79433e-228	1.05656e-227	TRUE	2.83028	[('transporters', 'transport reactions')]
PHOSPHOLIPASE-C-RXN__cyto	0	0	TRUE	0.855311	[('LIPASYN-PWY', 'phospholipases')]
EX_OH-PYR_drain	0	0	TRUE	0.93264	[('drains', 'drain reactions')]
3PGAREARR-RXN__chlo	0	0	TRUE	-1.24428	[('PWY-7218', 'photosynthetic 3-hydroxybutanoate biosynthesis (engineered)'), ('P124-PWY', 'Bifidobacterium shunt'), ('PWY-7124', 'ethene biosynthesis V (engineered)'), ('PWY-6886', '1-butanol autotrophic biosynthesis (engineered)'), ('PWY-5723', 'Rubisco shunt'), ('PWY-6142', 'gluconeogenesis II (Methanobacterium thermoautotrophicum)'), ('ANAGLYCOLYSIS-PWY', 'glycolysis III (from glucose)'), ('P…
TR2911349__cyto__extr	0	0	TRUE	1	[('transporters', 'transport reactions')]
RXN3O-4157__cyto	9.68678e-277	6.85163e-276	TRUE	-1	[('PWY3O-4108', 'L-tyrosine degradation III')]
RXN-8281__cyto	0	0	TRUE	-1	[('PWY-5338', 'galactosylcyclitol biosynthesis')]
RXN-9673__er	0	0	TRUE	0.998018	[('PWY-6000', '&gamma;-linolenate biosynthesis II (animals)')]
TR2917957__cyto__extr	0	0	TRUE	-1	[('transporters', 'transport reactions')]
T_FRUCTOSE-16-DIPHOSPHATE__chlo	2.44058e-255	1.60857e-254	TRUE	1.66009	[('transporters', 'transport reactions')]
TR2000130__mito__cyto	0	0	TRUE	24.6861	[('transporters', 'transport reactions')]
RXN-15327__cyto	0	0	TRUE	-1	[('PWY-7679', 'anthocyanidin acylglucoside and acylsambubioside biosynthesis'), ('PWY-7450', 'anthocyanidin modification (Arabidopsis)')]
TR2911294__cyto__extr	0	0	TRUE	-1	[('transporters', 'transport reactions')]
TR2900013__mito__cyto	0	0	TRUE	1.61985	[('transporters', 'transport reactions')]
TO0011677__cyto__extr	0	0	TRUE	-1	[('transporters', 'transport reactions')]
ADPREDUCT-RXN__mito	0	0	TRUE	-1	[('PWY-7220', 'adenosine deoxyribonucleotides de novo biosynthesis II'), ('PWY-7227', 'adenosine deoxyribonucleotides de novo biosynthesis')]
RXN-5641__er	0	0	TRUE	1	[('PWY4FS-6', 'phosphatidylethanolamine biosynthesis II'), ('PWY-7782', 'plasmalogen biosynthesis I (aerobic)'), ('PWY-3385', 'choline biosynthesis I')]
T_DPG__chlo	9.93367e-42	2.30923e-41	TRUE	-50.9982	[('transporters', 'transport reactions')]
T_ACYL-COA__mito	9.27985e-71	2.77797e-70	TRUE	1.48112	[('transporters', 'transport reactions')]
T_CPD-16536__cyto	0	0	TRUE	1	[('transporters', 'transport reactions')]
RXN-12195__cyto	0	0	TRUE	-1	[('PWY-7185', 'UTP and CTP dephosphorylation I'), ('PWY-7184', 'pyrimidine deoxyribonucleotides de novo biosynthesis I'), ('PWY-7210', 'pyrimidine deoxyribonucleotides biosynthesis from CTP'), ('PWY-5687', 'pyrimidine ribonucleotides interconversion'), ('PWY-7198', 'pyrimidine deoxyribonucleotides de novo biosynthesis IV'), ('PWY-6545', 'pyrimidine deoxyribonucleotides de novo biosynthesis III')]
TO1000048__vacu__cyto	0	0	TRUE	-0.89254	[('transporters', 'transport reactions')]
TR2000046__mito__cyto	8.22524e-119	3.24533e-118	TRUE	4.54292	[('transporters', 'transport reactions')]
RXN-92__cyto	0	0	TRUE	-1	[('PWY-83', 'monolignol glucosides biosynthesis')]
T_L-PHOSPHATIDATE__er	0	0	TRUE	0.921268	[('transporters', 'transport reactions')]
T_GLC-1-P__chlo	6.14406e-212	3.39386e-211	TRUE	1.56471	[('transporters', 'transport reactions')]
TO2903028__mito__cyto	0	0	TRUE	-0.834449	[('transporters', 'transport reactions')]
RXN-7772__cyto	2.61822e-69	7.7478e-69	TRUE	-1.49639	[('PWY4FS-12', 'VTC2 cycle'), ('PWY-5115', 'GDP-L-galactose biosynthesis'), ('PWY4FS-13', 'extended VTC2 cycle'), ('PWY-882', 'L-ascorbate biosynthesis I (L-galactose pathway)')]
RXN-14938__cyto	0	0	TRUE	-1	[]
TR2918037__cyto__extr	0	0	TRUE	1	[('transporters', 'transport reactions')]
TR2918111__cyto__extr	0	0	TRUE	-1	[('transporters', 'transport reactions')]
RXN-14903__mito	0	0	TRUE	1	[('PWY-6922', 'L-N&delta;-acetylornithine biosynthesis'), ('PWY-5737', '(5R)-carbapenem carboxylate biosynthesis'), ('PROUT-PWY', 'L-proline degradation'), ('CITRULBIO-PWY', 'L-citrulline biosynthesis')]
LEUCINE--TRNA-LIGASE-RXN__chlo	0	0	TRUE	-1	[('TRNA-CHARGING-PWY', 'tRNA charging')]
T_FORMATE__chlo	2.52955e-118	9.96361e-118	TRUE	1.60751	[('transporters', 'transport reactions')]
T_P-AMINO-BENZOATE__chlo	1.95043e-231	1.16324e-230	TRUE	-0.832211	[('transporters', 'transport reactions')]
TI3000278__chlo__cyto	0	0	TRUE	1	[('transporters', 'transport reactions')]
TRYPSYN-RXN__cyto	0	0	TRUE	-1	[]
T_UDP__golgi	0	0	TRUE	4.44703	[('transporters', 'transport reactions')]
TR2000412__mito__cyto	8.52827e-128	3.50808e-127	TRUE	1.65623	[('transporters', 'transport reactions')]
GLY3KIN-RXN__chlo	0	0	TRUE	-1	[('PWY-8363', 'photorespiration III'), ('PWY-181', 'photorespiration')]
TR0000138__cyto__extr	0	0	TRUE	0.857726	[('transporters', 'transport reactions')]
RXN-3521__pero	0	0	TRUE	1	[('PWY-2261', 'ascorbate glutathione cycle')]
PABASYN-RXN__chlo	2.87929e-226	1.68686e-225	TRUE	0.830856	[('PWY-6543', '4-aminobenzoate biosynthesis'), ('PWY-8032', 'chloramphenicol biosynthesis'), ('PWY-3742', 'tetrahydrofolate biosynthesis II')]
RXN-11832__cyto	5.35625e-22	1.00295e-21	TRUE	1.90738	[('PWY-7205', 'CMP phosphorylation'), ('PWY-5687', 'pyrimidine ribonucleotides interconversion')]
T_UMP__mito	0	0	TRUE	7.99308	[('transporters', 'transport reactions')]
TO0011423__cyto__extr	0	0	TRUE	-1	[('transporters', 'transport reactions')]
T_RUTIN__cyto	9.62376e-258	6.41584e-257	TRUE	1	[('transporters', 'transport reactions')]
TI1000430__cyto__extr	0	0	TRUE	-1	[('transporters', 'transport reactions')]
DTMPKI-RXN__mito	0	0	TRUE	-1	[('PWY-7184', 'pyrimidine deoxyribonucleotides de novo biosynthesis I'), ('PWY-7210', 'pyrimidine deoxyribonucleotides biosynthesis from CTP'), ('PWY-7197', 'pyrimidine deoxyribonucleotide phosphorylation'), ('PWY-7198', 'pyrimidine deoxyribonucleotides de novo biosynthesis IV'), ('PWY-7187', 'pyrimidine deoxyribonucleotides de novo biosynthesis II'), ('PWY0-166', 'superpathway of pyrimidine deox…
T_Triacylglycerols__cyto	0	0	TRUE	1	[('transporters', 'transport reactions')]
PHOSPHAGLYPSYN-RXN__mito	0	0	TRUE	0.974994	[('PWY-5269', 'cardiolipin biosynthesis II'), ('PWY4FS-8', 'phosphatidylglycerol biosynthesis II (non-plastidic)'), ('PWY4FS-7', 'phosphatidylglycerol biosynthesis I (plastidic)'), ('PWY0-1545', 'cardiolipin biosynthesis III'), ('PWY-5668', 'cardiolipin biosynthesis I'), ('PWY-7817', 'type I lipoteichoic acid biosynthesis (S. aureus)')]
TR0000229__cyto__extr	0	0	TRUE	3.55902	[('transporters', 'transport reactions')]
RXN-12197__er	0	0	TRUE	-1	[('PWY-7185', 'UTP and CTP dephosphorylation I'), ('PWY-5687', 'pyrimidine ribonucleotides interconversion')]
T_DIACYLGLYCEROL__er	0	0	TRUE	-0.86454	[('transporters', 'transport reactions')]
EX_GLUTATHIONE_drain	0	0	TRUE	1	[('drains', 'drain reactions')]
RXN-5781__cyto	0	0	TRUE	0.868639	[('PWY-3561', 'choline biosynthesis III'), ('PWY-6804', 'diacylglycerol biosynthesis (PUFA enrichment in oilseed)'), ('PWY3O-450', 'phosphatidylcholine biosynthesis I'), ('PWY4FS-2', 'phosphatidylcholine biosynthesis II'), ('PWY-7367', 'phosphatidylcholine resynthesis via glycerophosphocholine')]
PELUDP-RXN__cyto	0	0	TRUE	1	[('PWY-7267', 'anthocyanin biosynthesis (pelargonidin 3-O-glucoside)')]
TO3000761__chlo__cyto	0	0	TRUE	-1	[('transporters', 'transport reactions')]
TR2000128__mito__cyto	8.3295e-31	1.76157e-30	TRUE	-3.37096	[('transporters', 'transport reactions')]
T_NADH__er	5.78918e-239	3.56257e-238	TRUE	-2.82367	[('transporters', 'transport reactions')]
TZ2900034__cyto__extr	0	0	TRUE	-2.92575	[('transporters', 'transport reactions')]
ACONITATEHYDR-RXN__cyto	1.44516e-197	7.7075e-197	TRUE	1.07602	[('PWY-6969', 'TCA cycle V (2-oxoglutarate synthase)'), ('PWY-5690', 'TCA cycle II (plants and fungi)'), ('TCA', 'TCA cycle I (prokaryotic)'), ('P23-PWY', 'reductive TCA cycle I'), ('PWY-5392', 'reductive TCA cycle II'), ('GLYOXYLATE-BYPASS', 'glyoxylate cycle'), ('PWY-7124', 'ethene biosynthesis V (engineered)'), ('PWY-6728', 'methylaspartate cycle'), ('FERMENTATION-PWY', 'mixed acid fermentatio…
RXN-1882__cyto	3.65533e-67	1.0574e-66	TRUE	1.46106	[('PWY4FS-12', 'VTC2 cycle'), ('PWY-5115', 'GDP-L-galactose biosynthesis'), ('PWY4FS-13', 'extended VTC2 cycle'), ('PWY-882', 'L-ascorbate biosynthesis I (L-galactose pathway)')]
RXN-15200__cyto	1.82971e-141	7.91963e-141	TRUE	1.67628	[('PWY-5317', 'hyoscyamine and scopolamine biosynthesis'), ('PWY-7432', 'L-phenylalanine biosynthesis III (cytosolic, plants)')]
T_CARBON-DIOXIDE__cyto	0	0	TRUE	0.966203	[('transporters', 'transport reactions')]
TO3001127__chlo__cyto	0	0	TRUE	1	[('transporters', 'transport reactions')]
T_2-KETOGLUTARATE__mito	3.15864e-293	2.31168e-292	TRUE	2.11698	[('transporters', 'transport reactions')]
TR2911423__cyto__extr	0	0	TRUE	1	[('transporters', 'transport reactions')]
EX_COUMARYL-ALCOHOL_drain	0	0	TRUE	-1	[('drains', 'drain reactions')]
TR0000098__chlo__cyto	2.27686e-40	5.25082e-40	TRUE	-33.9197	[('transporters', 'transport reactions')]
EX_SO3_drain	0	0	TRUE	-1	[('drains', 'drain reactions')]
RXN-7771__cyto	3.28833e-75	1.02128e-74	TRUE	-1.55597	[('PWY4FS-11', 'L-ascorbate biosynthesis II (L-gulose pathway)'), ('PWY-5115', 'GDP-L-galactose biosynthesis')]
THIOREDOXIN-REDUCT-NADPH-RXN__chlo	0	0	TRUE	-1	[('THIOREDOX-PWY', 'thioredoxin pathway')]
NAD-KIN-RXN__chlo	0	0	TRUE	-1	[('NADPHOS-DEPHOS-PWY', 'NAD phosphorylation and dephosphorylation'), ('PWY-7268', 'cytosolic NADPH production (yeast)'), ('PWY-5083', 'NAD/NADH phosphorylation and dephosphorylation'), ('NADPHOS-DEPHOS-PWY-1', 'NAD phosphorylation and transhydrogenation'), ('PWY-8148', 'NADP biosynthesis'), ('PWY-7269', 'mitochondrial NADPH production (yeast)')]
TR0000268__mito__cyto	1.50085e-142	6.53277e-142	TRUE	-2.07299	[('transporters', 'transport reactions')]
RXN-19329__mito	0	0	TRUE	1	[]
TYROSINE-AMINOTRANSFERASE-RXN__cyto	5.27465e-42	1.2274e-41	TRUE	-2.82651	[('PWY-5151', 'L-tyrosine degradation II'), ('TYRFUMCAT-PWY', 'L-tyrosine degradation I'), ('PWY-5886', '4-hydroxyphenylpyruvate biosynthesis'), ('PWY-7514', 'L-tyrosine degradation IV (to 4-methylphenol)'), ('TYRSYN', 'L-tyrosine biosynthesis I'), ('PWY-5048', 'rosmarinic acid biosynthesis I'), ('PWY-5754', '4-hydroxybenzoate biosynthesis I (eukaryotes)'), ('PWY-8016', 'L-tyrosine degradation V …
T_2-KETOGLUTARATE__pero	2.36195e-188	1.20169e-187	TRUE	0.959291	[('transporters', 'transport reactions')]
TR2918061__cyto__extr	8.34255e-225	4.85081e-224	TRUE	-1	[('transporters', 'transport reactions')]
2.6.1.58-RXN__cyto	2.43215e-292	1.76884e-291	TRUE	1	[('PWY-7275', 'L-homophenylalanine biosynthesis'), ('PWY-5079', 'L-phenylalanine degradation III')]
TI3002578__cyto__extr	0	0	TRUE	-1	[('transporters', 'transport reactions')]
RXN-14195__er	0	0	TRUE	-1	[]
1.8.5.1-RXN__cyto	0	0	TRUE	-1	[('PWY-6370', 'ascorbate recycling (cytosolic)'), ('PWY-2261', 'ascorbate glutathione cycle')]
2.7.8.11-RXN__er	5.78918e-239	3.56257e-238	TRUE	-1	[('PHOSLIPSYN2-PWY', 'superpathway of phospholipid biosynthesis II (plants)'), ('PWY-6352', '3-phosphoinositide biosynthesis'), ('PWY-6351', 'D-myo-inositol (1,4,5)-trisphosphate biosynthesis'), ('PWY-7625', 'phosphatidylinositol biosynthesis II (eukaryotes)')]
EX_PYRIDOXAL_PHOSPHATE_drain	0	0	TRUE	-1	[('drains', 'drain reactions')]
THREONINE-ALDOLASE-RXN__cyto	0	0	TRUE	0.917477	[('GLYSYN-THR-PWY', 'glycine biosynthesis IV'), ('PWY-5436', 'L-threonine degradation IV'), ('GLYSYN2-PWY', 'glycine biosynthesis')]
TI1000048__vacu__cyto	0	0	TRUE	-1	[('transporters', 'transport reactions')]
T_NADP__cyto	0	0	TRUE	-1	[('transporters', 'transport reactions')]
T_CARBON-DIOXIDE__pero	3.07757e-211	1.69595e-210	TRUE	0.982932	[('transporters', 'transport reactions')]
TRIOSEPISOMERIZATION-RXN__chlo	2.03524e-263	1.39285e-262	TRUE	-1.80979	[('CALVIN-PWY', 'Calvin-Benson-Bassham cycle'), ('PWY-6142', 'gluconeogenesis II (Methanobacterium thermoautotrophicum)'), ('ANAGLYCOLYSIS-PWY', 'glycolysis III (from glucose)'), ('PWY-1042', 'glycolysis IV (plant cytosol)'), ('P185-PWY', 'formaldehyde assimilation III (dihydroxyacetone cycle)'), ('PWY-5484', 'glycolysis II (from fructose 6-phosphate)'), ('GLYCOLYSIS', 'glycolysis I (from glucose…
TO1000223__chlo__cyto	0	0	TRUE	-1	[('transporters', 'transport reactions')]
TI0003845__vacu__cyto	0	0	TRUE	-1	[('transporters', 'transport reactions')]
T_PHOSPHORYL-ETHANOLAMINE__cyto	0	0	TRUE	1	[('transporters', 'transport reactions')]
ACONITATEDEHYDR-RXN__mito	6.72365e-197	3.57772e-196	TRUE	-1.05301	[('PWY-6969', 'TCA cycle V (2-oxoglutarate synthase)'), ('PWY-5690', 'TCA cycle II (plants and fungi)'), ('TCA', 'TCA cycle I (prokaryotic)'), ('P23-PWY', 'reductive TCA cycle I'), ('PWY-5392', 'reductive TCA cycle II'), ('GLYOXYLATE-BYPASS', 'glyoxylate cycle'), ('PWY-7124', 'ethene biosynthesis V (engineered)'), ('PWY-6728', 'methylaspartate cycle'), ('FERMENTATION-PWY', 'mixed acid fermentatio…
TZ2900051__cyto__extr	2.43215e-292	1.76884e-291	TRUE	-43.1835	[('transporters', 'transport reactions')]
RXN-12959__er	0	0	TRUE	-1	[('TRIGLSYN-PWY', 'diacylglycerol and triacylglycerol biosynthesis')]
2.4.1.67-RXN__cyto	0	0	TRUE	1	[('PWY-5337', 'stachyose biosynthesis')]
T_DAMP__er	0	0	TRUE	1	[('transporters', 'transport reactions')]
T_CPD-19096__cyto	0	0	TRUE	1	[('transporters', 'transport reactions')]
TR2900056__mito__cyto	5.96911e-169	2.8436e-168	TRUE	-1.79947	[('transporters', 'transport reactions')]
RXN-12805__cyto	0	0	TRUE	-1	[]
EX_CPD-10501_drain	0	0	TRUE	1	[('drains', 'drain reactions')]
RXN-8271__cyto	0	0	TRUE	-1	[('PWY-5321', 'quercetin glycoside biosynthesis (Arabidopsis)'), ('PWY-7129', 'quercetin glucoside biosynthesis (Allium)')]
ALANINE-AMINOTRANSFERASE-RXN__cyto	1.07825e-289	7.81728e-289	TRUE	-1.298	[('ALACAT2-PWY', 'L-alanine degradation II (to D-lactate)'), ('PWY-8189', 'L-alanine degradation V (oxidative Stickland reaction)'), ('PWY-8188', 'L-alanine degradation VI (reductive Stickland reaction)'), ('PWY-7117', 'C4 photosynthetic carbon assimilation cycle, PEPCK type'), ('ALANINE-DEG3-PWY', 'L-alanine degradation III'), ('ALANINE-SYN2-PWY', 'L-alanine biosynthesis II'), ('PWY-7383', 'anae…
T_CPD-14998__cyto	0	0	TRUE	-1	[('transporters', 'transport reactions')]
EX_CPD-14998_drain	0	0	TRUE	1	[('drains', 'drain reactions')]
SERINE--PYRUVATE-AMINOTRANSFERASE-RXN__pero	2.13762e-300	1.58951e-299	TRUE	-1.4837	[('PWY-8011', 'L-serine biosynthesis II')]
T_CDP__er	0	0	TRUE	1	[('transporters', 'transport reactions')]
TO0003845__vacu__cyto	0	0	TRUE	-1	[('transporters', 'transport reactions')]
RXN-10938__er	0	0	TRUE	1	[('PWY-6352', '3-phosphoinositide biosynthesis')]
EX_MANNOSE_drain	0	0	TRUE	-1	[('drains', 'drain reactions')]
T_NADPH__er	3.52885e-235	2.13758e-234	TRUE	2.74397	[('transporters', 'transport reactions')]
T_OH-PYR__cyto	0	0	TRUE	-0.93236	[('transporters', 'transport reactions')]
TR2918343__mito__cyto	5.40158e-98	1.893e-97	TRUE	2.37783	[('transporters', 'transport reactions')]
e-Cofactor_vvinif2023__cyto	0	0	TRUE	-1	[('biomass', 'biomass reactions')]
GLY3KIN-RXN__cyto	0	0	TRUE	-1	[('PWY-8363', 'photorespiration III'), ('PWY-181', 'photorespiration')]
T_SO3__cyto	0	0	TRUE	1	[('transporters', 'transport reactions')]
RXN-8642__pero	2.51413e-204	1.36599e-203	TRUE	-1.00285	[]
TO3000624__chlo__cyto	0	0	TRUE	1	[('transporters', 'transport reactions')]
T_ATP_ADP	2.1047e-27	4.26827e-27	TRUE	1.27625	[('transporters', 'transport reactions')]
ADCLY-RXN__chlo	2.381e-223	1.3707e-222	TRUE	0.827856	[('PWY-8276', '4-aminobenzoate biosynthesis II'), ('PWY-6543', '4-aminobenzoate biosynthesis'), ('PWY-3742', 'tetrahydrofolate biosynthesis II')]
T_CPD-12575__chlo	0.000347752	0.000437756	TRUE	-1.08283	[('transporters', 'transport reactions')]
RXN-1102__extr	0	0	TRUE	-1	[('PWY-361', 'phenylpropanoid biosynthesis')]
RXN0-6427__cyto	0	0	TRUE	1	[('PPGPPMET-PWY', 'ppGpp biosynthesis')]
TO1000130__vacu__cyto	0	0	TRUE	-0.830401	[('transporters', 'transport reactions')]
TR2000036__mito__cyto	0	0	TRUE	-2.17026	[('transporters', 'transport reactions')]
TR2000009__mito__cyto	7.24472e-282	5.2198e-281	TRUE	-3.50049	[('transporters', 'transport reactions')]
TR0000709__cyto__extr	3.40816e-100	1.21458e-99	TRUE	-84.4088	[('transporters', 'transport reactions')]
EX_PHOSPHORYL-ETHANOLAMINE_drain	0	0	TRUE	-1	[('drains', 'drain reactions')]
RXNQT-4141__cyto	0	0	TRUE	0.938361	[('PWY-882', 'L-ascorbate biosynthesis I (L-galactose pathway)')]
CHD-RXN__pero	4.22523e-26	8.42866e-26	TRUE	8.06887	[('BETSYN-PWY', 'glycine betaine biosynthesis I (Gram-negative bacteria)'), ('CHOLINE-BETAINE-ANA-PWY', 'choline degradation I')]
RXN-1223__chlo	7.46462e-184	3.73231e-183	TRUE	-1	[('PWYQT-4427', 'sulfoquinovosyl diacylglycerol biosynthesis')]
EX_CPD-79_drain	0	0	TRUE	-1	[('drains', 'drain reactions')]
METHYLENETHFDEHYDROG-NADP-RXN__chlo	3.8177e-111	1.44017e-110	TRUE	-1.85044	[('CODH-PWY', 'reductive acetyl coenzyme A pathway I (homoacetogenic bacteria)'), ('1CMET2-PWY', 'folate transformations III (E. coli)'), ('PWY-3841', 'folate transformations II'), ('PWY-1722', 'formate assimilation into 5,10-methylenetetrahydrofolate'), ('PWY-5497', 'purine nucleobases degradation II (anaerobic)'), ('PWY-2201', 'folate transformations I'), ('PWY-8303', 'reductive glycine pathway…
T_G3P__chlo	5.92157e-46	1.42956e-45	TRUE	1.53509	[('transporters', 'transport reactions')]
RXN-1484__cyto	0	0	TRUE	-1	[('PWY-6029', '2,3-trans-flavanols biosynthesis')]
RXN-7815__cyto	0	0	TRUE	1	[('PWY-5153', 'anthocyanin biosynthesis (delphinidin 3-O-glucoside)')]
T_MYO-INOSITOL__er	3.65207e-260	2.4702e-259	TRUE	-1	[('transporters', 'transport reactions')]
T_GLC-6-P__chlo	0	0	TRUE	-1.12279	[('transporters', 'transport reactions')]
EX_CPD-15105_drain	0	0	TRUE	-1	[('drains', 'drain reactions')]
THYMIDYLATESYN-RXN__cyto	0.00202876	0.00244125	TRUE	1	[('1CMET2-PWY', 'folate transformations III (E. coli)'), ('PWY-7184', 'pyrimidine deoxyribonucleotides de novo biosynthesis I'), ('PWY-7210', 'pyrimidine deoxyribonucleotides biosynthesis from CTP'), ('PWY-3841', 'folate transformations II'), ('PWY-7198', 'pyrimidine deoxyribonucleotides de novo biosynthesis IV'), ('PWY-7187', 'pyrimidine deoxyribonucleotides de novo biosynthesis II'), ('PWY0-166…
DADPKIN-RXN__mito	0	0	TRUE	-1	[('PWY-7220', 'adenosine deoxyribonucleotides de novo biosynthesis II'), ('PWY-7224', 'purine deoxyribonucleosides salvage'), ('PWY-7227', 'adenosine deoxyribonucleotides de novo biosynthesis')]
RXN-19329__cyto	0.0224387	0.0254685	TRUE	1	[]
MYO-INOSITOL-1-PHOSPHATE-SYNTHASE-RXN__cyto	5.05352e-242	3.1687e-241	TRUE	-1	[('PWY-6372', '1D-myo-inositol hexakisphosphate biosynthesis IV (Dictyostelium)'), ('PWY-2301', 'myo-inositol biosynthesis'), ('PWY-4661', '1D-myo-inositol hexakisphosphate biosynthesis III (Spirodela polyrrhiza)'), ('PWY1G-0', 'mycothiol biosynthesis'), ('PWY-6664', 'di-myo-inositol phosphate biosynthesis'), ('PWY-6580', 'phosphatidylinositol biosynthesis I (bacteria)')]
TI0000214__cyto__extr	0	0	TRUE	-0.959317	[('transporters', 'transport reactions')]
RXN-7834__cyto	0	0	TRUE	1	[('PWY-5139', 'pelargonidin conjugates biosynthesis')]
T_CPD-79__cyto	0	0	TRUE	1	[('transporters', 'transport reactions')]
R06548__cyto	0	0	TRUE	1	[('PWY-5125', 'anthocyanin biosynthesis')]
EX_GLYCEROL_drain	0	0	TRUE	-1	[('drains', 'drain reactions')]
TO1000242__vacu__cyto	0	0	TRUE	-0.928516	[('transporters', 'transport reactions')]
T_PHE__chlo	0	0	TRUE	-9.18859	[('transporters', 'transport reactions')]
T_L-1-phosphatidyl-inositols__er	5.78918e-239	3.56257e-238	TRUE	1	[('transporters', 'transport reactions')]
TR2000096__mito__cyto	2.16298e-22	4.07646e-22	TRUE	-1.84209	[('transporters', 'transport reactions')]
RXN-3522__pero	0	0	TRUE	1	[('PWY-6370', 'ascorbate recycling (cytosolic)'), ('PWY-2261', 'ascorbate glutathione cycle')]
ACONITATEHYDR-RXN__mito	6.14406e-212	3.39386e-211	TRUE	-1.17153	[('PWY-6969', 'TCA cycle V (2-oxoglutarate synthase)'), ('PWY-5690', 'TCA cycle II (plants and fungi)'), ('TCA', 'TCA cycle I (prokaryotic)'), ('P23-PWY', 'reductive TCA cycle I'), ('PWY-5392', 'reductive TCA cycle II'), ('GLYOXYLATE-BYPASS', 'glyoxylate cycle'), ('PWY-7124', 'ethene biosynthesis V (engineered)'), ('PWY-6728', 'methylaspartate cycle'), ('FERMENTATION-PWY', 'mixed acid fermentatio…
3PGAREARR-RXN__cyto	0	0	TRUE	-0.820076	[('PWY-7218', 'photosynthetic 3-hydroxybutanoate biosynthesis (engineered)'), ('P124-PWY', 'Bifidobacterium shunt'), ('PWY-7124', 'ethene biosynthesis V (engineered)'), ('PWY-6886', '1-butanol autotrophic biosynthesis (engineered)'), ('PWY-5723', 'Rubisco shunt'), ('PWY-6142', 'gluconeogenesis II (Methanobacterium thermoautotrophicum)'), ('ANAGLYCOLYSIS-PWY', 'glycolysis III (from glucose)'), ('P…
T_DUMP__er	0	0	TRUE	-1	[('transporters', 'transport reactions')]
GTPPYPHOSKIN-RXN__cyto	0	0	TRUE	1	[('PPGPPMET-PWY', 'ppGpp biosynthesis')]
RXN-8267__cyto	0	0	TRUE	-1	[('PWY-5321', 'quercetin glycoside biosynthesis (Arabidopsis)')]
RXN-20597__cyto	0	0	TRUE	1	[]
TR0000013__chlo__cyto	1.76283e-53	4.60041e-53	TRUE	-2.8517	[('transporters', 'transport reactions')]
EX_CPD-19096_drain	0	0	TRUE	-1	[('drains', 'drain reactions')]
T_2-PG__chlo	0	0	TRUE	-5.91271	[('transporters', 'transport reactions')]
TR2900128__mito__cyto	3.7431e-12	5.90748e-12	TRUE	0.929749	[('transporters', 'transport reactions')]
NAD-SYNTH-GLN-RXN__cyto	0	0	TRUE	-1	[('PYRIDNUCSAL-PWY', 'NAD salvage pathway I (PNC VI cycle)'), ('PWY-7761', 'NAD salvage pathway II (PNC IV cycle)'), ('PYRIDNUCSYN-PWY', 'NAD de novo biosynthesis I (from aspartate)'), ('PWY-5381', 'pyridine nucleotide cycling (plants)'), ('PWY-8277', 'NAD de novo biosynthesis IV (anaerobic)'), ('PWY-8352', 'NAD de novo biosynthesis III'), ('PWY-5653', 'NAD biosynthesis from 2-amino-3-carboxymuco…
T_GAP__mito	5.26132e-51	1.34282e-50	TRUE	2.00395	[('transporters', 'transport reactions')]
T_CMP__mito	0	0	TRUE	154.924	[('transporters', 'transport reactions')]
RXN0-7141__chlo	0	0	TRUE	-1	[]
TR0000012__mito__cyto	0	0	TRUE	-1.237	[('transporters', 'transport reactions')]
R06549__cyto	0	0	TRUE	1	[('PWY-5125', 'anthocyanin biosynthesis')]
RXN-15513__cyto	0	0	TRUE	1	[('ANAGLYCOLYSIS-PWY', 'glycolysis III (from glucose)'), ('P122-PWY', 'heterolactic fermentation'), ('PWY-8004', 'Entner-Doudoroff pathway I'), ('PWY-1622', 'formaldehyde assimilation I (serine pathway)'), ('PWY-5484', 'glycolysis II (from fructose 6-phosphate)'), ('GLYCOLYSIS', 'glycolysis I (from glucose 6-phosphate)'), ('PWY66-399', 'gluconeogenesis III')]
RXN-12440__cyto	0	0	TRUE	-1	[('PWY-6960', 'L-ascorbate degradation III'), ('PWY-6961', 'L-ascorbate degradation II (bacterial, aerobic)'), ('PWY-6959', 'L-ascorbate degradation V')]
T_SYRINGETIN__cyto	0	0	TRUE	-1	[('transporters', 'transport reactions')]
TI3001088__chlo__cyto	0	0	TRUE	-1	[('transporters', 'transport reactions')]
TR2000102__chlo__cyto	8.40223e-22	1.57076e-21	TRUE	-2.27752	[('transporters', 'transport reactions')]
EX_CPD-1961_drain	0	0	TRUE	-1	[('drains', 'drain reactions')]
T_MYRICETIN__cyto	0	0	TRUE	0.999998	[('transporters', 'transport reactions')]
TR2917982__cyto__extr	0	0	TRUE	-1	[('transporters', 'transport reactions')]
T_CPD-1961__cyto	0	0	TRUE	1	[('transporters', 'transport reactions')]
TR2900062__mito__cyto	0	0	TRUE	-1.28114	[('transporters', 'transport reactions')]
EX_CPD-16542_drain	0	0	TRUE	-1	[('drains', 'drain reactions')]
RXN-8282__cyto	0	0	TRUE	-1	[]
CELLULOSE-SYNTHASE-GDP-FORMING-RXN__cyto	1.90745e-11	2.96601e-11	TRUE	-1	[]
RXN-15335__cyto	0	0	TRUE	-1	[('PWY-7452', 'cyanidin dimalonylglucoside biosynthesis')]
RXN-12078__cyto	0	0	TRUE	1	[('PWY-6693', 'D-galactose degradation IV')]
TI3002572__cyto__extr	0	0	TRUE	-1	[('transporters', 'transport reactions')]
T_CPD-8033__cyto	0	0	TRUE	1	[('transporters', 'transport reactions')]
T_BETAINE_ALDEHYDE__chlo	9.08063e-39	2.06946e-38	TRUE	47.2278	[('transporters', 'transport reactions')]
FORMATETHFLIG-RXN__chlo	3.8177e-111	1.44017e-110	TRUE	1.64761	[('CODH-PWY', 'reductive acetyl coenzyme A pathway I (homoacetogenic bacteria)'), ('PWY-3841', 'folate transformations II'), ('PWY-1722', 'formate assimilation into 5,10-methylenetetrahydrofolate'), ('PWY-3742', 'tetrahydrofolate biosynthesis II'), ('PWY-2201', 'folate transformations I'), ('PWY-8303', 'reductive glycine pathway of autotrophic CO2 fixation'), ('PWY-2161', 'folate polyglutamylatio…
GLUTDEHYD-RXN__cyto	0	0	TRUE	1	[('PWY-5913', 'partial TCA cycle (obligate autotrophs)'), ('GLUTSYNIII-PWY', 'L-glutamate biosynthesis III'), ('PWY490-3', 'nitrate reduction VI (assimilatory)'), ('PWY-5675', 'nitrate reduction V (assimilatory)')]
CHOLINE-KINASE-RXN__cyto	0	0	TRUE	1	[('PWY-7782', 'plasmalogen biosynthesis I (aerobic)'), ('PWY3O-450', 'phosphatidylcholine biosynthesis I'), ('PWY-7818', 'type IV lipoteichoic acid biosynthesis (S. pneumoniae)'), ('PWY-7886', 'cell-surface glycoconjugate-linked phosphocholine biosynthesis')]
TRIOSEPISOMERIZATION-RXN__mito	4.64927e-55	1.23413e-54	TRUE	1.85163	[('CALVIN-PWY', 'Calvin-Benson-Bassham cycle'), ('PWY-6142', 'gluconeogenesis II (Methanobacterium thermoautotrophicum)'), ('ANAGLYCOLYSIS-PWY', 'glycolysis III (from glucose)'), ('PWY-1042', 'glycolysis IV (plant cytosol)'), ('P185-PWY', 'formaldehyde assimilation III (dihydroxyacetone cycle)'), ('PWY-5484', 'glycolysis II (from fructose 6-phosphate)'), ('GLYCOLYSIS', 'glycolysis I (from glucose…
TR0000276__cyto__extr	2.0333e-34	4.45866e-34	TRUE	1.0867	[('transporters', 'transport reactions')]
EX_TYR_drain	0	0	TRUE	-1	[('drains', 'drain reactions')]
RXN-14199__er	0	0	TRUE	1	[]
LINOLEOYL-RXN__er	0	0	TRUE	0.998017	[('PWY-6917', 'vernolate biosynthesis III')]
T_GLN__mito	5.28726e-24	1.01796e-23	TRUE	2.38356	[('transporters', 'transport reactions')]
TR0000160__er__cyto	2.63266e-128	1.08679e-127	TRUE	-1	[('transporters', 'transport reactions')]
EX_UDP_drain	0	0	TRUE	-1	[('drains', 'drain reactions')]
GLUTAMIDOTRANS-RXN__chlo	0	0	TRUE	-1	[('HISTSYN-PWY', 'L-histidine biosynthesis')]
T_MALONYL-COA__chlo	8.49358e-19	1.51345e-18	TRUE	-3.80685	[('transporters', 'transport reactions')]
PHOSCHOL-RXN__cyto	0	0	TRUE	0.896528	[('PWY-3561', 'choline biosynthesis III'), ('LIPASYN-PWY', 'phospholipases'), ('PWY-7039', 'phosphatidate metabolism, as a signaling molecule')]
DTDPKIN-RXN__cyto	0	0	TRUE	-1	[('PWY-7184', 'pyrimidine deoxyribonucleotides de novo biosynthesis I'), ('PWY-7210', 'pyrimidine deoxyribonucleotides biosynthesis from CTP'), ('PWY-7197', 'pyrimidine deoxyribonucleotide phosphorylation'), ('PWY-7198', 'pyrimidine deoxyribonucleotides de novo biosynthesis IV'), ('PWY-7187', 'pyrimidine deoxyribonucleotides de novo biosynthesis II'), ('PWY0-166', 'superpathway of pyrimidine deox…
RXN-12590__cyto	0	0	TRUE	-1	[]
T_Charged-LEU-tRNAs__chlo	0	0	TRUE	1	[('transporters', 'transport reactions')]
TZ2900033__cyto__extr	5.05352e-242	3.1687e-241	TRUE	-1.22988	[('transporters', 'transport reactions')]

## Sheet: leaf vs berry green
Reaction	Pvalue	Padj	Reject	FC	pathways
RXN-6546__cyto	0	0	TRUE	1	[]
RXN-15513__cyto	0	0	TRUE	1	[('ANAGLYCOLYSIS-PWY', 'glycolysis III (from glucose)'), ('P122-PWY', 'heterolactic fermentation'), ('PWY-8004', 'Entner-Doudoroff pathway I'), ('PWY-1622', 'formaldehyde assimilation I (serine pathway)'), ('PWY-5484', 'glycolysis II (from fructose 6-phosphate)'), ('GLYCOLYSIS', 'glycolysis I (from glucose 6-phosphate)'), ('PWY66-399', 'gluconeogenesis III')]
DTMPKI-RXN__cyto	0	0	TRUE	0.999976	[('PWY-7184', 'pyrimidine deoxyribonucleotides de novo biosynthesis I'), ('PWY-7210', 'pyrimidine deoxyribonucleotides biosynthesis from CTP'), ('PWY-7197', 'pyrimidine deoxyribonucleotide phosphorylation'), ('PWY-7198', 'pyrimidine deoxyribonucleotides de novo biosynthesis IV'), ('PWY-7187', 'pyrimidine deoxyribonucleotides de novo biosynthesis II'), ('PWY0-166', 'superpathway of pyrimidine deox…
RXN0-5224__extr	0	0	TRUE	-1.01325	[('PWY-7117', 'C4 photosynthetic carbon assimilation cycle, PEPCK type'), ('PWY-5743', '3-hydroxypropanoate cycle'), ('PWY-6142', 'gluconeogenesis II (Methanobacterium thermoautotrophicum)'), ('CYANCAT-PWY', 'cyanate degradation'), ('PWYIO2-3', 'carbon concentration mechanism (Chlamydomonas)'), ('PWY-5789', '3-hydroxypropanoate/4-hydroxybutanate cycle'), ('PWY-241', 'C4 photosynthetic carbon assi…
T_PROTON__mito	2.9577e-241	1.13813e-240	TRUE	-1.45539	[('transporters', 'transport reactions')]
TI3002480__cyto__extr	0	0	TRUE	-1	[('transporters', 'transport reactions')]
T_RIBOFLAVIN__chlo	0	0	TRUE	1	[('transporters', 'transport reactions')]
ACONITATEDEHYDR-RXN__mito	3.27688e-229	1.23276e-228	TRUE	-1.10064	[('PWY-6969', 'TCA cycle V (2-oxoglutarate synthase)'), ('PWY-5690', 'TCA cycle II (plants and fungi)'), ('TCA', 'TCA cycle I (prokaryotic)'), ('P23-PWY', 'reductive TCA cycle I'), ('PWY-5392', 'reductive TCA cycle II'), ('GLYOXYLATE-BYPASS', 'glyoxylate cycle'), ('PWY-7124', 'ethene biosynthesis V (engineered)'), ('PWY-6728', 'methylaspartate cycle'), ('FERMENTATION-PWY', 'mixed acid fermentatio…
T_CARBON-DIOXIDE__mito	5.12335e-270	2.0947e-269	TRUE	2.41766	[('transporters', 'transport reactions')]
TR2917957__cyto__extr	0	0	TRUE	-1	[('transporters', 'transport reactions')]
TO3001144__vacu__cyto	0	0	TRUE	-1	[('transporters', 'transport reactions')]
EX_GLT_drain	0	0	TRUE	-1	[('drains', 'drain reactions')]
TR0000160__er__cyto	1.96399e-132	5.40328e-132	TRUE	-1	[('transporters', 'transport reactions')]
RXN-10862__cyto	0	0	TRUE	1	[]
CELLULOSE-SYNTHASE-GDP-FORMING-RXN__cyto	0	0	TRUE	0.860352	[]
2PGADEHYDRAT-RXN__cyto	2.381e-223	8.76133e-223	TRUE	-7.20104	[('PWY-7218', 'photosynthetic 3-hydroxybutanoate biosynthesis (engineered)'), ('P124-PWY', 'Bifidobacterium shunt'), ('PWY-7124', 'ethene biosynthesis V (engineered)'), ('PWY-6886', '1-butanol autotrophic biosynthesis (engineered)'), ('PWY-5723', 'Rubisco shunt'), ('PWY-6142', 'gluconeogenesis II (Methanobacterium thermoautotrophicum)'), ('ANAGLYCOLYSIS-PWY', 'glycolysis III (from glucose)'), ('P…
ADPREDUCT-RXN__cyto	0	0	TRUE	-1	[('PWY-7220', 'adenosine deoxyribonucleotides de novo biosynthesis II'), ('PWY-7227', 'adenosine deoxyribonucleotides de novo biosynthesis')]
EX_CYS-GLY_drain	0	0	TRUE	1	[('drains', 'drain reactions')]
TI1000242__vacu__cyto	0	0	TRUE	-1	[('transporters', 'transport reactions')]
T_THF__cyto	0	0	TRUE	0.999999	[('transporters', 'transport reactions')]
EX_NADP_drain	0	0	TRUE	1	[('drains', 'drain reactions')]
T_L-ASPARTATE__chlo	1.21693e-143	3.46959e-143	TRUE	0.928588	[('transporters', 'transport reactions')]
RXN-947__cyto	0	0	TRUE	1	[('PWY-102', 'gibberellin inactivation I (2&beta;-hydroxylation)')]
T_OXYGEN-MOLECULE__chlo	0	0	TRUE	-1.02473	[('transporters', 'transport reactions')]
TR2917982__cyto__extr	0	0	TRUE	-1	[('transporters', 'transport reactions')]
HYDROXYPYRUVATE-REDUCTASE-RXN__cyto	2.70505e-279	1.1396e-278	TRUE	6.17818	[('PWY-8011', 'L-serine biosynthesis II'), ('PWY-1622', 'formaldehyde assimilation I (serine pathway)')]
EX_OXYGEN-MOLECULE_drain	0	0	TRUE	15.9714	[('drains', 'drain reactions')]
3.2.1.48-RXN__cyto	0	0	TRUE	-0.957338	[('PWY-621', 'sucrose degradation III (sucrose invertase)'), ('PWY66-373', 'sucrose degradation V (sucrose &alpha;-glucosidase)')]
RXNQT-4162__cyto	0	0	TRUE	-1	[('PWY-5321', 'quercetin glycoside biosynthesis (Arabidopsis)')]
TR2900008__mito__cyto	0	0	TRUE	-0.946062	[('transporters', 'transport reactions')]
EX_CPD-475_drain	0	0	TRUE	1	[('drains', 'drain reactions')]
RXN-10787__cyto	0	0	TRUE	1	[]
TR0000139__cyto__extr	0	0	TRUE	-1	[('transporters', 'transport reactions')]
IPPISOM-RXN__cyto	0	0	TRUE	2.88747	[('PWY-6383', 'mono-trans, poly-cis decaprenyl phosphate biosynthesis'), ('PWY-8125', 'mevalonate pathway IV (archaea)'), ('PWY-6174', 'mevalonate pathway II (haloarchaea)'), ('PWY-6859', 'all-trans-farnesol biosynthesis'), ('PWY-5123', 'trans, trans-farnesyl diphosphate biosynthesis'), ('NONMEVIPP-PWY', 'methylerythritol phosphate pathway I'), ('PWY-7102', 'bisabolene biosynthesis (engineered)')…
TR0000138__cyto__extr	4.7233e-180	1.5385e-179	TRUE	-1.82216	[('transporters', 'transport reactions')]
T_Light__chlo	0	0	TRUE	1	[('transporters', 'transport reactions')]
TI0003845__vacu__cyto	0	0	TRUE	-1	[('transporters', 'transport reactions')]
ACONITATEHYDR-RXN__mito	5.64774e-261	2.27358e-260	TRUE	-1.12073	[('PWY-6969', 'TCA cycle V (2-oxoglutarate synthase)'), ('PWY-5690', 'TCA cycle II (plants and fungi)'), ('TCA', 'TCA cycle I (prokaryotic)'), ('P23-PWY', 'reductive TCA cycle I'), ('PWY-5392', 'reductive TCA cycle II'), ('GLYOXYLATE-BYPASS', 'glyoxylate cycle'), ('PWY-7124', 'ethene biosynthesis V (engineered)'), ('PWY-6728', 'methylaspartate cycle'), ('FERMENTATION-PWY', 'mixed acid fermentatio…
GLYC3PDEHYDROGBIOSYN-RXN__cyto	0	0	TRUE	1	[('PWY-7902', 'glucosylglycerol biosynthesis'), ('PWY-5667', 'CDP-diacylglycerol biosynthesis I'), ('PWY-5981', 'CDP-diacylglycerol biosynthesis III'), ('PWY0-1319', 'CDP-diacylglycerol biosynthesis II')]
RXN1F-163__cyto	0	0	TRUE	-1	[('PWY-5070', 'gibberellin biosynthesis I (non C-3, non C-13 hydroxylation)')]
TYROSINE-AMINOTRANSFERASE-RXN__cyto	1.48204e-169	4.6536e-169	TRUE	-1.54128	[('PWY-5151', 'L-tyrosine degradation II'), ('TYRFUMCAT-PWY', 'L-tyrosine degradation I'), ('PWY-5886', '4-hydroxyphenylpyruvate biosynthesis'), ('PWY-7514', 'L-tyrosine degradation IV (to 4-methylphenol)'), ('TYRSYN', 'L-tyrosine biosynthesis I'), ('PWY-5048', 'rosmarinic acid biosynthesis I'), ('PWY-5754', '4-hydroxybenzoate biosynthesis I (eukaryotes)'), ('PWY-8016', 'L-tyrosine degradation V …
T_UDP__chlo	3.6234e-82	7.93778e-82	TRUE	1.83116	[('transporters', 'transport reactions')]
PSII-RXN__chlo	0	0	TRUE	1	[('PWY-101', 'photosynthesis light reactions'), ('PWY1YI0-7', 'protective electron sinks in the thylakoid membrane (PSII to PTOX)')]
EX_GLYCEROL_drain	0	0	TRUE	-1	[('drains', 'drain reactions')]
EX_ALPHA-GLUCOSE_drain	0	0	TRUE	-1	[('drains', 'drain reactions')]
TR2900062__mito__cyto	0	0	TRUE	-1.12428	[('transporters', 'transport reactions')]
T_CPD-16536__cyto	0	0	TRUE	1	[('transporters', 'transport reactions')]
T_DIHYDROFOLATE__cyto	0	0	TRUE	1	[('transporters', 'transport reactions')]
TR2911269__cyto__extr	0	0	TRUE	-1	[('transporters', 'transport reactions')]
2.7.7.13-RXN__cyto	0	0	TRUE	-0.958672	[('PWY-5659', 'GDP-mannose biosynthesis'), ('PWY-882', 'L-ascorbate biosynthesis I (L-galactose pathway)')]
T_DIHYDROXY-ACETONE-PHOSPHATE__mito	0	0	TRUE	-1.21582	[('transporters', 'transport reactions')]
TR2000096__mito__cyto	0	0	TRUE	-1.21824	[('transporters', 'transport reactions')]
T_NARINGIN__cyto	0	0	TRUE	-1	[('transporters', 'transport reactions')]
EX_L-PHOSPHATIDATE_drain	4.24752e-10	4.60963e-10	TRUE	0.892216	[('drains', 'drain reactions')]
TO3001127__chlo__cyto	0	0	TRUE	1	[('transporters', 'transport reactions')]
TO0001170__vacu__cyto	0	0	TRUE	-1	[('transporters', 'transport reactions')]
RXN-8267__cyto	0	0	TRUE	-1	[('PWY-5321', 'quercetin glycoside biosynthesis (Arabidopsis)')]
RXN-10938__er	0	0	TRUE	1	[('PWY-6352', '3-phosphoinositide biosynthesis')]
GAPOXNPHOSPHN-RXN__cyto	9.59247e-168	2.98418e-167	TRUE	-0.936223	[('P124-PWY', 'Bifidobacterium shunt'), ('SUCSYN-PWY', 'sucrose biosynthesis I (from photosynthesis)'), ('ANAGLYCOLYSIS-PWY', 'glycolysis III (from glucose)'), ('PWY-1042', 'glycolysis IV (plant cytosol)'), ('P185-PWY', 'formaldehyde assimilation III (dihydroxyacetone cycle)'), ('P122-PWY', 'heterolactic fermentation'), ('PWY-8004', 'Entner-Doudoroff pathway I'), ('PWY-5484', 'glycolysis II (from…
EX_COUMARYL-ALCOHOL_drain	0	0	TRUE	-1	[('drains', 'drain reactions')]
T_FRUCTOSE-6P__chlo	0	0	TRUE	1.02019	[('transporters', 'transport reactions')]
TI0000180__vacu__cyto	0	0	TRUE	-0.821583	[('transporters', 'transport reactions')]
TR2000046__mito__cyto	0	0	TRUE	1.40822	[('transporters', 'transport reactions')]
T_L-1-PHOSPHATIDYL-GLYCEROL__mito	0	0	TRUE	-0.985678	[('transporters', 'transport reactions')]
EX_GLUTATHIONE_drain	0	0	TRUE	1	[('drains', 'drain reactions')]
T_GDP__er	0	0	TRUE	0.934382	[('transporters', 'transport reactions')]
T_THIAMINE-P__mito	0	0	TRUE	-1	[('transporters', 'transport reactions')]
RXN-1224__chlo	0	0	TRUE	0.903759	[('PWYQT-4427', 'sulfoquinovosyl diacylglycerol biosynthesis')]
EX_BETA-D-FRUCTOSE_drain	0	0	TRUE	-1	[('drains', 'drain reactions')]
TO0001188__vacu__cyto	0	0	TRUE	-1	[('transporters', 'transport reactions')]
EX_CPD-11684_drain	0	0	TRUE	1	[('drains', 'drain reactions')]
EX_UTP_drain	0	0	TRUE	-1	[('drains', 'drain reactions')]
T_5-10-METHENYL-THF__chlo	1.53602e-210	5.48911e-210	TRUE	5.91912	[('transporters', 'transport reactions')]
TO1000137__cyto__extr	0	0	TRUE	0.999938	[('transporters', 'transport reactions')]
EX_GLN_drain	0	0	TRUE	1	[('drains', 'drain reactions')]
RXN-8730__cyto	0	0	TRUE	1	[('PWY-6362', '1D-myo-inositol hexakisphosphate biosynthesis II (mammalian)'), ('PWY-6364', 'D-myo-inositol (1,3,4)-trisphosphate biosynthesis')]
L-ASCORBATE-PEROXIDASE-RXN__chlo	0	0	TRUE	1	[]
TR1000214__mito__cyto	2.97988e-200	1.032e-199	TRUE	-1.08992	[('transporters', 'transport reactions')]
RXN-20593__cyto	0	0	TRUE	-1	[]
1.8.5.1-RXN__cyto	0	0	TRUE	-1	[('PWY-6370', 'ascorbate recycling (cytosolic)'), ('PWY-2261', 'ascorbate glutathione cycle')]
T_DAMP__er	0	0	TRUE	0.953826	[('transporters', 'transport reactions')]
T_CPD-475__cyto	0	0	TRUE	-1	[('transporters', 'transport reactions')]
APYRASE-RXN__cyto	0	0	TRUE	-1	[]
RXN0-5260__mito	0	0	TRUE	1	[('PWY0-1584', 'nitrate reduction X (dissimilatory, periplasmic)'), ('PWY0-1561', 'glycerol-3-phosphate to cytochrome bo oxidase electron transfer')]
INOSINE-NUCLEOSIDASE-RXN__cyto	0	0	TRUE	0.955691	[('PWY-6596', 'adenosine nucleotides degradation I')]
IPPISOM-RXN__chlo	0	0	TRUE	-2.83439	[('PWY-6383', 'mono-trans, poly-cis decaprenyl phosphate biosynthesis'), ('PWY-8125', 'mevalonate pathway IV (archaea)'), ('PWY-6174', 'mevalonate pathway II (haloarchaea)'), ('PWY-6859', 'all-trans-farnesol biosynthesis'), ('PWY-5123', 'trans, trans-farnesyl diphosphate biosynthesis'), ('NONMEVIPP-PWY', 'methylerythritol phosphate pathway I'), ('PWY-7102', 'bisabolene biosynthesis (engineered)')…
TR2918111__cyto__extr	0	0	TRUE	-1	[('transporters', 'transport reactions')]
2PGADEHYDRAT-RXN__chlo	1.55279e-225	5.75878e-225	TRUE	10.0236	[('PWY-7218', 'photosynthetic 3-hydroxybutanoate biosynthesis (engineered)'), ('P124-PWY', 'Bifidobacterium shunt'), ('PWY-7124', 'ethene biosynthesis V (engineered)'), ('PWY-6886', '1-butanol autotrophic biosynthesis (engineered)'), ('PWY-5723', 'Rubisco shunt'), ('PWY-6142', 'gluconeogenesis II (Methanobacterium thermoautotrophicum)'), ('ANAGLYCOLYSIS-PWY', 'glycolysis III (from glucose)'), ('P…
GDPREDUCT-RXN__cyto	0	0	TRUE	-1	[('PWY-7226', 'guanosine deoxyribonucleotides de novo biosynthesis I'), ('PWY-7222', 'guanosine deoxyribonucleotides de novo biosynthesis II')]
T_NADH__chlo	0	0	TRUE	-4.62814	[('transporters', 'transport reactions')]
LINOLEOYL-RXN__er	0	0	TRUE	0.989179	[('PWY-6917', 'vernolate biosynthesis III')]
RXN-15200__cyto	3.93066e-157	1.1777e-156	TRUE	1.47397	[('PWY-5317', 'hyoscyamine and scopolamine biosynthesis'), ('PWY-7432', 'L-phenylalanine biosynthesis III (cytosolic, plants)')]
T_GLYCEROL-3P__pero	0	0	TRUE	-0.995511	[('transporters', 'transport reactions')]
T_SO3__chlo	7.84486e-155	2.32972e-154	TRUE	-1.77013	[('transporters', 'transport reactions')]
EX_CPD-6959_drain	0	0	TRUE	-1	[('drains', 'drain reactions')]
EX_GLY_drain	0	0	TRUE	-1	[('drains', 'drain reactions')]
RXN-12199__er	7.44e-321	3.4026e-320	TRUE	0.82666	[('PWY-7185', 'UTP and CTP dephosphorylation I'), ('PWY-7177', 'UTP and CTP dephosphorylation II'), ('PWY-5687', 'pyrimidine ribonucleotides interconversion')]
1.2.1.2-RXN__chlo	0	0	TRUE	-0.826049	[('PWY-7985', 'oxalate degradation VI'), ('PWY-1881', 'formate oxidation to CO2'), ('PWY-5497', 'purine nucleobases degradation II (anaerobic)'), ('P164-PWY', 'purine nucleobases degradation I (anaerobic)'), ('PWY-6696', 'oxalate degradation III')]
T_METHYLENE-THF__chlo	6.68318e-116	1.72198e-115	TRUE	2.44071	[('transporters', 'transport reactions')]
T_NADPH__chlo	2.14635e-70	4.36499e-70	TRUE	-0.88138	[('transporters', 'transport reactions')]
EX_GLYCOLALDEHYDE_drain	0	0	TRUE	-0.877172	[('drains', 'drain reactions')]
ASNSYNB-RXN__mito	0	0	TRUE	1	[('ASPARAGINE-BIOSYNTHESIS', 'L-asparagine biosynthesis I')]
GLYCINE--TRNA-LIGASE-RXN__chlo	0	0	TRUE	1	[('TRNA-CHARGING-PWY', 'tRNA charging')]
TO3001144__cyto__extr	0	0	TRUE	-1	[('transporters', 'transport reactions')]
T_DELTA3-ISOPENTENYL-PP__chlo	0	0	TRUE	-2.69089	[('transporters', 'transport reactions')]
TO0000130__vacu__cyto	0	0	TRUE	-1	[('transporters', 'transport reactions')]
GUANYL-KIN-RXN__cyto	0	0	TRUE	0.95214	[('PWY-7221', 'guanosine ribonucleotides de novo biosynthesis')]
TI1000430__cyto__extr	0	0	TRUE	-1	[('transporters', 'transport reactions')]
ACYLCOASYN-RXN__pero	0	0	TRUE	1	[('FAO-PWY', 'fatty acid &beta;-oxidation I (generic)'), ('PWY-7288', 'fatty acid &beta;-oxidation VII (yeast peroxisome)'), ('PWY66-391', 'fatty acid &beta;-oxidation VI (mammalian peroxisome)'), ('PWY-5136', 'fatty acid &beta;-oxidation II (peroxisome)')]
T_CPDQT-26__cyto	0	0	TRUE	1	[('transporters', 'transport reactions')]
TO0000330__cyto__extr	0	0	TRUE	-1	[('transporters', 'transport reactions')]
TR0000048__mito__cyto	0	0	TRUE	3.3305	[('transporters', 'transport reactions')]
EX_SUCROSE_drain	0	0	TRUE	1.00999	[('drains', 'drain reactions')]
TR0000013__mito__cyto	2.16298e-22	2.66972e-22	TRUE	-1.12965	[('transporters', 'transport reactions')]
RXN-11832__cyto	0	0	TRUE	1.21638	[('PWY-7205', 'CMP phosphorylation'), ('PWY-5687', 'pyrimidine ribonucleotides interconversion')]
TR0000048__er__cyto	0	0	TRUE	0.822241	[('transporters', 'transport reactions')]
EX_CPD-6223_drain	0	0	TRUE	-1	[('drains', 'drain reactions')]
RXN1YI0-15__chlo	0	0	TRUE	1	[('PWY1YI0-7', 'protective electron sinks in the thylakoid membrane (PSII to PTOX)')]
ADENYLYLSULFATASE-RXN__mito	0	0	TRUE	-1	[]
TR2000412__mito__cyto	1.4013e-135	3.89618e-135	TRUE	2.72011	[('transporters', 'transport reactions')]
EX_CPD-6226_drain	0	0	TRUE	1	[('drains', 'drain reactions')]
PGPPHOSPHA-RXN__mito	0	0	TRUE	0.985835	[('PWY-5269', 'cardiolipin biosynthesis II'), ('PWY4FS-8', 'phosphatidylglycerol biosynthesis II (non-plastidic)'), ('PWY4FS-7', 'phosphatidylglycerol biosynthesis I (plastidic)'), ('PWY0-1545', 'cardiolipin biosynthesis III'), ('PWY-5668', 'cardiolipin biosynthesis I'), ('PWY-7817', 'type I lipoteichoic acid biosynthesis (S. aureus)')]
RXN-1382__chlo	1.47767e-07	1.56753e-07	TRUE	-0.941176	[('PHOSLIPSYN2-PWY', 'superpathway of phospholipid biosynthesis II (plants)'), ('PWY-7506', 'phosphatidylserine biosynthesis II'), ('PWY-6273', 'phosphatidylethanolamine biosynthesis III')]
RXN-1102__extr	0	0	TRUE	-1	[('PWY-361', 'phenylpropanoid biosynthesis')]
RXN-3521__pero	0	0	TRUE	1	[('PWY-2261', 'ascorbate glutathione cycle')]
T_GLYCEROL__pero	0	0	TRUE	0.995788	[('transporters', 'transport reactions')]
DTMPKI-RXN__mito	0	0	TRUE	0.841127	[('PWY-7184', 'pyrimidine deoxyribonucleotides de novo biosynthesis I'), ('PWY-7210', 'pyrimidine deoxyribonucleotides biosynthesis from CTP'), ('PWY-7197', 'pyrimidine deoxyribonucleotide phosphorylation'), ('PWY-7198', 'pyrimidine deoxyribonucleotides de novo biosynthesis IV'), ('PWY-7187', 'pyrimidine deoxyribonucleotides de novo biosynthesis II'), ('PWY0-166', 'superpathway of pyrimidine deox…
ATPSYN-RXN__chlo	0	0	TRUE	1	[('PWY-7980', 'ATP biosynthesis')]
HYPOXANPRIBOSYLTRAN-RXN__cyto	0	0	TRUE	1	[('PWY-6609', 'adenine and adenosine salvage III'), ('PWY-6610', 'adenine salvage')]
PABASYN-RXN__chlo	0	0	TRUE	0.913936	[('PWY-6543', '4-aminobenzoate biosynthesis'), ('PWY-8032', 'chloramphenicol biosynthesis'), ('PWY-3742', 'tetrahydrofolate biosynthesis II')]
TR1000060__vacu__cyto	0	0	TRUE	-1.90168	[('transporters', 'transport reactions')]
TR2918343__mito__cyto	2.5117e-63	4.85238e-63	TRUE	4.18821	[('transporters', 'transport reactions')]
RXN-14198__cyto	0	0	TRUE	1	[]
T_2-PG__chlo	3.87215e-256	1.5482e-255	TRUE	-2.73091	[('transporters', 'transport reactions')]
RXN-17121__cyto	0	0	TRUE	-1	[]
EX_PROTON_drain	0	0	TRUE	0.994728	[('drains', 'drain reactions')]
RXN-12440__cyto	0	0	TRUE	-1	[('PWY-6960', 'L-ascorbate degradation III'), ('PWY-6961', 'L-ascorbate degradation II (bacterial, aerobic)'), ('PWY-6959', 'L-ascorbate degradation V')]
RIBULOSE-BISPHOSPHATE-CARBOXYLASE-RXN__chlo	0	0	TRUE	1	[('PWY-5723', 'Rubisco shunt'), ('CALVIN-PWY', 'Calvin-Benson-Bassham cycle'), ('PWY-5532', 'nucleoside and nucleotide degradation (archaea)')]
EX_OH-PYR_drain	0	0	TRUE	0.929932	[('drains', 'drain reactions')]
RXN0-1021__er	0	0	TRUE	-0.928882	[]
RXN0-5224__cyto	2.78044e-202	9.75849e-202	TRUE	2.05302	[('PWY-7117', 'C4 photosynthetic carbon assimilation cycle, PEPCK type'), ('PWY-5743', '3-hydroxypropanoate cycle'), ('PWY-6142', 'gluconeogenesis II (Methanobacterium thermoautotrophicum)'), ('CYANCAT-PWY', 'cyanate degradation'), ('PWYIO2-3', 'carbon concentration mechanism (Chlamydomonas)'), ('PWY-5789', '3-hydroxypropanoate/4-hydroxybutanate cycle'), ('PWY-241', 'C4 photosynthetic carbon assi…
2KETO-3METHYLVALERATE-RXN__chlo	0	0	TRUE	1	[('PWY-8173', 'anteiso-branched-chain fatty acid biosynthesis'), ('ILEUDEG-PWY', 'L-isoleucine degradation I')]
T_L-ALPHA-ALANINE__mito	1.46852e-112	3.74687e-112	TRUE	-1.11328	[('transporters', 'transport reactions')]
T_BT1_AMP__mito	0	0	TRUE	-0.851231	[('transporters', 'transport reactions')]
RXN-15513__chlo	0	0	TRUE	1	[('ANAGLYCOLYSIS-PWY', 'glycolysis III (from glucose)'), ('P122-PWY', 'heterolactic fermentation'), ('PWY-8004', 'Entner-Doudoroff pathway I'), ('PWY-1622', 'formaldehyde assimilation I (serine pathway)'), ('PWY-5484', 'glycolysis II (from fructose 6-phosphate)'), ('GLYCOLYSIS', 'glycolysis I (from glucose 6-phosphate)'), ('PWY66-399', 'gluconeogenesis III')]
RXN-15328__cyto	0	0	TRUE	-1	[('PWY-7450', 'anthocyanidin modification (Arabidopsis)')]
TO0000059__cyto__extr	0	0	TRUE	-1	[('transporters', 'transport reactions')]
T_GLC-6-P__chlo	0	0	TRUE	-1.18812	[('transporters', 'transport reactions')]
T_OH-PYR__cyto	0	0	TRUE	-0.933893	[('transporters', 'transport reactions')]
EX_PHLORETIN_drain	0	0	TRUE	-1	[('drains', 'drain reactions')]
RXN1F-99__cyto	0	0	TRUE	-1	[('PWY-5070', 'gibberellin biosynthesis I (non C-3, non C-13 hydroxylation)')]
TRYPTOPHAN-AMINOTRANSFERASE-RXN__cyto	0	0	TRUE	-1	[('TRPKYNCAT-PWY', 'L-tryptophan degradation IV (via indole-3-lactate)'), ('PWY-8017', 'L-tryptophan degradation XIII (reductive Stickland reaction)'), ('PWY-581', 'indole-3-acetate biosynthesis II'), ('PWY-5081', 'L-tryptophan degradation VIII (to tryptophol)'), ('TRPIAACAT-PWY', 'indole-3-acetate biosynthesis VI (bacteria)')]
PHOSPHASERSYN-RXN__er	0	0	TRUE	-0.832541	[('PHOSLIPSYN2-PWY', 'superpathway of phospholipid biosynthesis II (plants)'), ('PWY-5669', 'phosphatidylserine and phosphatidylethanolamine biosynthesis I')]
PLASTOQUINOL--PLASTOCYANIN-REDUCTASE-RXN__chlo	0	0	TRUE	1	[('PWY-8270', 'cyclic electron flow'), ('PWY-8271', 'NADPH to cytochrome c oxidase via plastocyanin'), ('PWY-101', 'photosynthesis light reactions'), ('PWY1YI0-3', 'succinate to cytochrome c oxidase via plastocyanin')]
ACONITATEDEHYDR-RXN__cyto	1.05784e-266	4.28779e-266	TRUE	1.23498	[('PWY-6969', 'TCA cycle V (2-oxoglutarate synthase)'), ('PWY-5690', 'TCA cycle II (plants and fungi)'), ('TCA', 'TCA cycle I (prokaryotic)'), ('P23-PWY', 'reductive TCA cycle I'), ('PWY-5392', 'reductive TCA cycle II'), ('GLYOXYLATE-BYPASS', 'glyoxylate cycle'), ('PWY-7124', 'ethene biosynthesis V (engineered)'), ('PWY-6728', 'methylaspartate cycle'), ('FERMENTATION-PWY', 'mixed acid fermentatio…
RXN-8282__cyto	0	0	TRUE	-1	[]
TO0000160__vacu__cyto	0	0	TRUE	-1	[('transporters', 'transport reactions')]
TR0000709__vacu__cyto	0	0	TRUE	-0.960179	[('transporters', 'transport reactions')]
PHOSGLYPHOS-RXN__chlo	4.27987e-143	1.21581e-142	TRUE	-2.11091	[('P124-PWY', 'Bifidobacterium shunt'), ('SUCSYN-PWY', 'sucrose biosynthesis I (from photosynthesis)'), ('PWY-6886', '1-butanol autotrophic biosynthesis (engineered)'), ('CALVIN-PWY', 'Calvin-Benson-Bassham cycle'), ('ANAGLYCOLYSIS-PWY', 'glycolysis III (from glucose)'), ('PWY-1042', 'glycolysis IV (plant cytosol)'), ('P185-PWY', 'formaldehyde assimilation III (dihydroxyacetone cycle)'), ('P122-P…
TR0000009__chlo__cyto	5.98455e-59	1.10886e-58	TRUE	-1.20772	[('transporters', 'transport reactions')]
EX_SO3_drain	0	0	TRUE	-1	[('drains', 'drain reactions')]
T_UMP__mito	0	0	TRUE	5.97806	[('transporters', 'transport reactions')]
TR2918356__mito__cyto	2.35144e-259	9.41777e-259	TRUE	-1.43448	[('transporters', 'transport reactions')]
RXN-19329__mito	0	0	TRUE	1	[]
EX_ASN_drain	0	0	TRUE	1	[('drains', 'drain reactions')]
EX_GLYCOLLATE_drain	0	0	TRUE	1	[('drains', 'drain reactions')]
RXN-8281__cyto	0	0	TRUE	-1	[('PWY-5338', 'galactosylcyclitol biosynthesis')]
TR2000091__mito__cyto	0	0	TRUE	6.05864	[('transporters', 'transport reactions')]
RXN-11832__mito	0	0	TRUE	-1.2382	[('PWY-7205', 'CMP phosphorylation'), ('PWY-5687', 'pyrimidine ribonucleotides interconversion')]
TO3000624__chlo__cyto	0	0	TRUE	1	[('transporters', 'transport reactions')]
RXN-16891__cyto	0	0	TRUE	1	[]
EX_DIACYLGLYCEROL_drain	1.31527e-21	1.61158e-21	TRUE	0.870445	[('drains', 'drain reactions')]
RXN-9673__er	0	0	TRUE	0.989604	[('PWY-6000', '&gamma;-linolenate biosynthesis II (animals)')]
T_OXYGEN-MOLECULE__cyto	0	0	TRUE	-16.0045	[('transporters', 'transport reactions')]
T_DIACYLGLYCEROL__er	0	0	TRUE	-0.898653	[('transporters', 'transport reactions')]
TI1000048__vacu__cyto	0	0	TRUE	-1	[('transporters', 'transport reactions')]
RXN-14195__er	0	0	TRUE	-0.95316	[]
ADENOSINE-NUCLEOSIDASE-RXN__cyto	0	0	TRUE	-0.884111	[('PWY-6605', 'adenine and adenosine salvage II')]
ADCLY-RXN__chlo	0	0	TRUE	0.918377	[('PWY-8276', '4-aminobenzoate biosynthesis II'), ('PWY-6543', '4-aminobenzoate biosynthesis'), ('PWY-3742', 'tetrahydrofolate biosynthesis II')]
EX_HCO3_drain	0	0	TRUE	0.99316	[('drains', 'drain reactions')]
T_CPD-14981__cyto	0	0	TRUE	1	[('transporters', 'transport reactions')]
PHOSPHORIBULOKINASE-RXN__chlo	0	0	TRUE	0.99124	[('PWY-5723', 'Rubisco shunt'), ('CALVIN-PWY', 'Calvin-Benson-Bassham cycle')]
TO0014514__vacu__cyto	0	0	TRUE	-1	[('transporters', 'transport reactions')]
T_BT1_ATP__mito	0	0	TRUE	-3.35313	[('transporters', 'transport reactions')]
DEOXYADENYLATE-KINASE-RXN__cyto	0	0	TRUE	-0.933589	[('PWY-7224', 'purine deoxyribonucleosides salvage')]
PHOSPHAGLYPSYN-RXN__mito	0	0	TRUE	0.984746	[('PWY-5269', 'cardiolipin biosynthesis II'), ('PWY4FS-8', 'phosphatidylglycerol biosynthesis II (non-plastidic)'), ('PWY4FS-7', 'phosphatidylglycerol biosynthesis I (plastidic)'), ('PWY0-1545', 'cardiolipin biosynthesis III'), ('PWY-5668', 'cardiolipin biosynthesis I'), ('PWY-7817', 'type I lipoteichoic acid biosynthesis (S. aureus)')]
RXN-15327__cyto	0	0	TRUE	-1	[('PWY-7679', 'anthocyanidin acylglucoside and acylsambubioside biosynthesis'), ('PWY-7450', 'anthocyanidin modification (Arabidopsis)')]
TR0000100__cyto__extr	0	0	TRUE	4.06775	[('transporters', 'transport reactions')]
RXN-13980__cyto	0	0	TRUE	-1	[('PWY-7171', 'flavonol acylglucoside biosynthesis II - isorhamnetin derivatives')]
CHOLINE-KINASE-RXN__cyto	0	0	TRUE	1	[('PWY-7782', 'plasmalogen biosynthesis I (aerobic)'), ('PWY3O-450', 'phosphatidylcholine biosynthesis I'), ('PWY-7818', 'type IV lipoteichoic acid biosynthesis (S. pneumoniae)'), ('PWY-7886', 'cell-surface glycoconjugate-linked phosphocholine biosynthesis')]
TR2000130__mito__cyto	0	0	TRUE	1.24484	[('transporters', 'transport reactions')]
RXN-92__cyto	0	0	TRUE	-1	[('PWY-83', 'monolignol glucosides biosynthesis')]
3PGAREARR-RXN__chlo	0	0	TRUE	-1.2828	[('PWY-7218', 'photosynthetic 3-hydroxybutanoate biosynthesis (engineered)'), ('P124-PWY', 'Bifidobacterium shunt'), ('PWY-7124', 'ethene biosynthesis V (engineered)'), ('PWY-6886', '1-butanol autotrophic biosynthesis (engineered)'), ('PWY-5723', 'Rubisco shunt'), ('PWY-6142', 'gluconeogenesis II (Methanobacterium thermoautotrophicum)'), ('ANAGLYCOLYSIS-PWY', 'glycolysis III (from glucose)'), ('P…
GLUTAMIDOTRANS-RXN__chlo	0	0	TRUE	0.896499	[('HISTSYN-PWY', 'L-histidine biosynthesis')]
EX_UDP_drain	1.79433e-228	6.73947e-228	TRUE	0.820424	[('drains', 'drain reactions')]
RXN1F-101__cyto	0	0	TRUE	1	[('PWY-5035', 'gibberellin biosynthesis III (early C-13 hydroxylation)')]
TO0001092__cyto__extr	0	0	TRUE	-1	[('transporters', 'transport reactions')]
SERINE--PYRUVATE-AMINOTRANSFERASE-RXN__pero	3.59414e-34	5.10814e-34	TRUE	-2.3967	[('PWY-8011', 'L-serine biosynthesis II')]
EX_CPDQT-26_drain	0	0	TRUE	-1	[('drains', 'drain reactions')]
TR2900013__mito__cyto	0	0	TRUE	4.75262	[('transporters', 'transport reactions')]
ADENPRIBOSYLTRAN-RXN__cyto	0	0	TRUE	-0.879905	[('PWY-7805', '(aminomethyl)phosphonate degradation'), ('PWY-7807', 'glyphosate degradation III'), ('P121-PWY', 'adenine and adenosine salvage I'), ('PWY-6610', 'adenine salvage'), ('PWY-6605', 'adenine and adenosine salvage II')]
RXN0-5187__cyto	0	0	TRUE	1	[]
T_CPD-6223__cyto	0	0	TRUE	1	[('transporters', 'transport reactions')]
TZ2900038__cyto__extr	0	0	TRUE	1.3609	[('transporters', 'transport reactions')]
RXN-5822__cyto	0	0	TRUE	-1	[('NADPHOS-DEPHOS-PWY', 'NAD phosphorylation and dephosphorylation'), ('PWY-5083', 'NAD/NADH phosphorylation and dephosphorylation'), ('NAD-BIOSYNTHESIS-II', 'NAD salvage pathway III (to nicotinamide riboside)')]
RXN-14201__cyto	0	0	TRUE	1	[]
TO0000420__vacu__cyto	0	0	TRUE	-1	[('transporters', 'transport reactions')]
T_CDPDIACYLGLYCEROL__er	1.85829e-74	3.88656e-74	TRUE	-65.0561	[('transporters', 'transport reactions')]
RXN-6543__cyto	0	0	TRUE	-1	[]
T_L-PHOSPHATIDATE__er	0	0	TRUE	0.941373	[('transporters', 'transport reactions')]
T_CPD-12575__chlo	1.04013e-73	2.16197e-73	TRUE	-0.945852	[('transporters', 'transport reactions')]
TI3002559__cyto__extr	0	0	TRUE	-1	[('transporters', 'transport reactions')]
TI0000106__vacu__cyto	0	0	TRUE	-0.850565	[('transporters', 'transport reactions')]
TI3002578__cyto__extr	0	0	TRUE	-1	[('transporters', 'transport reactions')]
RXN-13976__cyto	0	0	TRUE	-1	[('PWY-7171', 'flavonol acylglucoside biosynthesis II - isorhamnetin derivatives')]
EX_SUC_drain	0	0	TRUE	1	[('drains', 'drain reactions')]
T_G3P__chlo	2.10555e-92	4.89493e-92	TRUE	1.26909	[('transporters', 'transport reactions')]
TI3000278__chlo__cyto	0	0	TRUE	1	[('transporters', 'transport reactions')]
TO3000761__chlo__cyto	3.183898771e-314	1.44471707247e-313	TRUE	-1	[('transporters', 'transport reactions')]
TI3002709__cyto__extr	0	0	TRUE	-1	[('transporters', 'transport reactions')]
RXN-10139__cyto	0	0	TRUE	1	[('PWYDQC-4', 'indole-3-acetate biosynthesis I'), ('PWY-7770', 'indolmycin biosynthesis')]
T_BETA-D-FRUCTOSE__cyto	0	0	TRUE	1	[('transporters', 'transport reactions')]
T_Charged-GLY-tRNAs__chlo	0	0	TRUE	-1	[('transporters', 'transport reactions')]
T_ASCORBATE__cyto	0	0	TRUE	1	[('transporters', 'transport reactions')]
ATPASE-RXN__chlo	0	0	TRUE	1	[]
RXN1F-162__cyto	0	0	TRUE	-1	[('PWY-5070', 'gibberellin biosynthesis I (non C-3, non C-13 hydroxylation)')]
T_P-AMINO-BENZOATE__chlo	0	0	TRUE	-0.914977	[('transporters', 'transport reactions')]
TO1000048__vacu__cyto	0	0	TRUE	-0.829562	[('transporters', 'transport reactions')]
T_GAP__mito	0	0	TRUE	1.13213	[('transporters', 'transport reactions')]
EX_ASCORBATE_drain	0	0	TRUE	-1	[('drains', 'drain reactions')]
GLYOHMETRANS-RXN__cyto	5.76431e-85	1.29162e-84	TRUE	1.77046	[('1CMET2-PWY', 'folate transformations III (E. coli)'), ('PWY-3661-1', 'glycine betaine degradation II (mammalian)'), ('PWY-3661', 'glycine betaine degradation I'), ('PWY-8363', 'photorespiration III'), ('PWY-3841', 'folate transformations II'), ('GLYSYN2-PWY', 'glycine biosynthesis'), ('PWY-5497', 'purine nucleobases degradation II (anaerobic)'), ('PWY-8362', 'photorespiration II'), ('PWY-1622'…
F16BDEPHOS-RXN__cyto	0	0	TRUE	0.865926	[('SUCSYN-PWY', 'sucrose biosynthesis I (from photosynthesis)'), ('CALVIN-PWY', 'Calvin-Benson-Bassham cycle'), ('P185-PWY', 'formaldehyde assimilation III (dihydroxyacetone cycle)'), ('PWY-5484', 'glycolysis II (from fructose 6-phosphate)'), ('GLYCOLYSIS', 'glycolysis I (from glucose 6-phosphate)'), ('GLUCONEO-PWY', 'gluconeogenesis I'), ('PWY66-399', 'gluconeogenesis III')]
T_CMP__mito	0	0	TRUE	6.11665	[('transporters', 'transport reactions')]
RIBOFLAVINKIN-RXN__chlo	0	0	TRUE	1	[('PWY-7863', 'roseoflavin biosynthesis'), ('PWY66-366', 'flavin salvage'), ('RIBOSYN2-PWY', 'flavin biosynthesis I (bacteria and plants)'), ('PWY-6168', 'flavin biosynthesis III (fungi)'), ('PWY-5523', '5,6-dimethylbenzimidazole biosynthesis I (aerobic)')]
RXN-87__cyto	0	0	TRUE	-1	[('PWY-84', 'resveratrol biosynthesis')]
GUANYL-KIN-RXN__chlo	0	0	TRUE	-0.825622	[('PWY-7221', 'guanosine ribonucleotides de novo biosynthesis')]
TI0000098__cyto__extr	0	0	TRUE	-1	[('transporters', 'transport reactions')]
T_CPD-79__cyto	0	0	TRUE	1	[('transporters', 'transport reactions')]
RXN-20597__cyto	0	0	TRUE	1	[]
RXN-7607__cyto	0	0	TRUE	0.954259	[('PWY-6596', 'adenosine nucleotides degradation I')]
DCMP-DEAMINASE-RXN__cyto	0	0	TRUE	1	[('PWY-7210', 'pyrimidine deoxyribonucleotides biosynthesis from CTP')]
RXN-14199__cyto	0	0	TRUE	-1	[]
THIOESTER-RXN__pero	0	0	TRUE	1	[('PWY-5148', 'acyl-CoA hydrolysis')]
TR2000102__chlo__cyto	2.01615e-107	5.05648e-107	TRUE	-1.26337	[('transporters', 'transport reactions')]
T_NIACINAMIDE__cyto	0	0	TRUE	1	[('transporters', 'transport reactions')]
TO0000180__vacu__cyto	0	0	TRUE	-1	[('transporters', 'transport reactions')]
RXN0-6427__cyto	0	0	TRUE	1	[('PPGPPMET-PWY', 'ppGpp biosynthesis')]
TR0000190__cyto__extr	5.28726e-24	6.6408e-24	TRUE	-3.06889	[('transporters', 'transport reactions')]
TI3001105__vacu__cyto	0	0	TRUE	-0.877947	[('transporters', 'transport reactions')]
TR0000223__cyto__extr	0	0	TRUE	-1	[('transporters', 'transport reactions')]
GLYCEROL-KIN-RXN__pero	0	0	TRUE	0.995528	[('PWY-4261', 'glycerol degradation I')]
T_CPD-6959__cyto	0	0	TRUE	1	[('transporters', 'transport reactions')]
RXN-14200__cyto	0	0	TRUE	0.918099	[]
PHOSPHOENOLPYRUVATE-PHOSPHATASE-RXN__cyto	0	0	TRUE	-1	[]
EX_CARBON-DIOXIDE_drain	0	0	TRUE	-1.00072	[('drains', 'drain reactions')]
RXN-15479__chlo	0	0	TRUE	1	[('PWY-8270', 'cyclic electron flow'), ('PWY-101', 'photosynthesis light reactions')]
RXNQT-4191__cyto	0	0	TRUE	1	[('PWY-6907', 'thiamine diphosphate biosynthesis III (Staphylococcus)'), ('PWY-7356', 'thiamine diphosphate salvage IV (yeast)'), ('PWY-6908', 'thiamine diphosphate biosynthesis IV (eukaryotes)')]
TR0000588__cyto__extr	9.59247e-168	2.98418e-167	TRUE	6.74886	[('transporters', 'transport reactions')]
EX_CPD-8186_drain	0	0	TRUE	-1	[('drains', 'drain reactions')]
TI2000430__cyto__extr	0	0	TRUE	1	[('transporters', 'transport reactions')]
T_CPD-11684__cyto	0	0	TRUE	-1	[('transporters', 'transport reactions')]
ISPH2-RXN__chlo	0	0	TRUE	0.845679	[('NONMEVIPP-PWY', 'methylerythritol phosphate pathway I'), ('PWY-7560', 'methylerythritol phosphate pathway II')]
TI0000036__vacu__cyto	0	0	TRUE	-0.857432	[('transporters', 'transport reactions')]
PHOSPHOLIPASE-C-RXN__cyto	0	0	TRUE	-0.975614	[('LIPASYN-PWY', 'phospholipases')]
2.7.1.139-RXN__cyto	0	0	TRUE	1	[('PWY-6554', '1D-myo-inositol hexakisphosphate biosynthesis V (from Ins(1,3,4)P3)'), ('PWY-4562', 'lipid-dependent phytate biosynthesis II (via Ins(1,3,4)P3)')]
T_THIAMINE__mito	0	0	TRUE	1	[('transporters', 'transport reactions')]
RXN-8271__cyto	0	0	TRUE	-1	[('PWY-5321', 'quercetin glycoside biosynthesis (Arabidopsis)'), ('PWY-7129', 'quercetin glucoside biosynthesis (Allium)')]
TO0000002__cyto__extr	0	0	TRUE	-1	[('transporters', 'transport reactions')]
TI3002531__cyto__extr	0	0	TRUE	1	[('transporters', 'transport reactions')]
RXN-1223__chlo	0	0	TRUE	0.904147	[('PWYQT-4427', 'sulfoquinovosyl diacylglycerol biosynthesis')]
TR2900056__mito__cyto	3.15864e-293	1.37752e-292	TRUE	-1.62336	[('transporters', 'transport reactions')]
DUTP-PYROP-RXN__cyto	0	0	TRUE	1	[('PWY-7184', 'pyrimidine deoxyribonucleotides de novo biosynthesis I'), ('PWY-7206', 'pyrimidine deoxyribonucleotides dephosphorylation'), ('PWY-7187', 'pyrimidine deoxyribonucleotides de novo biosynthesis II'), ('PWY0-166', 'superpathway of pyrimidine deoxyribonucleotides de novo biosynthesis (E. coli)'), ('PWY-6545', 'pyrimidine deoxyribonucleotides de novo biosynthesis III')]
EX_Light_drain	0	0	TRUE	-1	[('drains', 'drain reactions')]
TI3000296__chlo__cyto	0	0	TRUE	1	[('transporters', 'transport reactions')]
TR0001092__cyto__extr	0	0	TRUE	1	[('transporters', 'transport reactions')]
METHENYLTHFCYCLOHYDRO-RXN__cyto	0	0	TRUE	-2.02023	[('CODH-PWY', 'reductive acetyl coenzyme A pathway I (homoacetogenic bacteria)'), ('1CMET2-PWY', 'folate transformations III (E. coli)'), ('PWY-6613', 'tetrahydrofolate salvage from 5,10-methenyltetrahydrofolate'), ('PWY-3841', 'folate transformations II'), ('PWY-1722', 'formate assimilation into 5,10-methylenetetrahydrofolate'), ('PWY-5497', 'purine nucleobases degradation II (anaerobic)'), ('P1…
TO0000036__vacu__cyto	0	0	TRUE	-1	[('transporters', 'transport reactions')]
GMP-SYN-GLUT-RXN__cyto	0	0	TRUE	1	[('PWY-7221', 'guanosine ribonucleotides de novo biosynthesis')]
T_GTP__er	0	0	TRUE	-0.933624	[('transporters', 'transport reactions')]
MBCOA-DHLIPOAMIDE-RXN__chlo	0	0	TRUE	1	[]
RXN-12963__cyto	0	0	TRUE	-1	[('PWY-6982', 'umbelliferone biosynthesis'), ('PWY-7398', 'coumarins biosynthesis (engineered)')]
EX_PHOSPHORYL-ETHANOLAMINE_drain	0	0	TRUE	-1	[('drains', 'drain reactions')]
TR0000128__mito__cyto	0	0	TRUE	-1.78811	[('transporters', 'transport reactions')]
T_GLY-tRNAs__chlo	0	0	TRUE	1	[('transporters', 'transport reactions')]
GLYC3PDEHYDROGBIOSYN-RXN__chlo	0	0	TRUE	1	[('PWY-7902', 'glucosylglycerol biosynthesis'), ('PWY-5667', 'CDP-diacylglycerol biosynthesis I'), ('PWY-5981', 'CDP-diacylglycerol biosynthesis III'), ('PWY0-1319', 'CDP-diacylglycerol biosynthesis II')]
TR0001048__cyto__extr	0	0	TRUE	3.09627	[('transporters', 'transport reactions')]
TR2900049__cyto__extr	0	0	TRUE	0.999936	[('transporters', 'transport reactions')]
PGLUCISOM-RXN__cyto	2.52301e-285	1.07639e-284	TRUE	14.813	[('UDPNACETYLGALSYN-PWY', 'UDP-N-acetyl-D-glucosamine biosynthesis II'), ('UDPNAGSYN-PWY', 'UDP-N-acetyl-D-glucosamine biosynthesis I'), ('P124-PWY', 'Bifidobacterium shunt'), ('PWY-622', 'starch biosynthesis'), ('PWY-3801', 'sucrose degradation II (sucrose synthase)'), ('SUCSYN-PWY', 'sucrose biosynthesis I (from photosynthesis)'), ('PWY-6981', 'chitin biosynthesis'), ('PWY-6992', '1,5-anhydrofr…
TO3000761__er__cyto	8.2e-322	3.765e-321	TRUE	0.823434	[('transporters', 'transport reactions')]
DTDPKIN-RXN__mito	0	0	TRUE	1	[('PWY-7184', 'pyrimidine deoxyribonucleotides de novo biosynthesis I'), ('PWY-7210', 'pyrimidine deoxyribonucleotides biosynthesis from CTP'), ('PWY-7197', 'pyrimidine deoxyribonucleotide phosphorylation'), ('PWY-7198', 'pyrimidine deoxyribonucleotides de novo biosynthesis IV'), ('PWY-7187', 'pyrimidine deoxyribonucleotides de novo biosynthesis II'), ('PWY0-166', 'superpathway of pyrimidine deox…
TR2900128__mito__cyto	1.86667e-41	2.91706e-41	TRUE	3.14299	[('transporters', 'transport reactions')]
PHOSCHOL-RXN__cyto	0	0	TRUE	0.922092	[('PWY-3561', 'choline biosynthesis III'), ('LIPASYN-PWY', 'phospholipases'), ('PWY-7039', 'phosphatidate metabolism, as a signaling molecule')]
PGLUCISOM-RXN__chlo	2.52301e-285	1.07639e-284	TRUE	-16.2751	[('UDPNACETYLGALSYN-PWY', 'UDP-N-acetyl-D-glucosamine biosynthesis II'), ('UDPNAGSYN-PWY', 'UDP-N-acetyl-D-glucosamine biosynthesis I'), ('P124-PWY', 'Bifidobacterium shunt'), ('PWY-622', 'starch biosynthesis'), ('PWY-3801', 'sucrose degradation II (sucrose synthase)'), ('SUCSYN-PWY', 'sucrose biosynthesis I (from photosynthesis)'), ('PWY-6981', 'chitin biosynthesis'), ('PWY-6992', '1,5-anhydrofr…
TO0000309__cyto__extr	0	0	TRUE	-1	[('transporters', 'transport reactions')]
SULFATE-ADENYLYLTRANSFERASE-ADP-RXN__chlo	0	0	TRUE	0.867905	[('PWY-5279', 'sulfite oxidation II')]
EX_CPD-7090_drain	0	0	TRUE	1	[('drains', 'drain reactions')]
RXN-12965__cyto	0	0	TRUE	-1	[('PWY-6982', 'umbelliferone biosynthesis'), ('PWY-7398', 'coumarins biosynthesis (engineered)')]
THIOREDOXIN-REDUCT-NADPH-RXN__chlo	0	0	TRUE	-1	[('THIOREDOX-PWY', 'thioredoxin pathway')]
TR2918014__cyto__extr	0	0	TRUE	-1	[('transporters', 'transport reactions')]
PHOSGLYPHOS-RXN__cyto	2.20505e-140	6.20417e-140	TRUE	1.79762	[('P124-PWY', 'Bifidobacterium shunt'), ('SUCSYN-PWY', 'sucrose biosynthesis I (from photosynthesis)'), ('PWY-6886', '1-butanol autotrophic biosynthesis (engineered)'), ('CALVIN-PWY', 'Calvin-Benson-Bassham cycle'), ('ANAGLYCOLYSIS-PWY', 'glycolysis III (from glucose)'), ('PWY-1042', 'glycolysis IV (plant cytosol)'), ('P185-PWY', 'formaldehyde assimilation III (dihydroxyacetone cycle)'), ('P122-P…
TI0000216__vacu__cyto	0	0	TRUE	-0.913907	[('transporters', 'transport reactions')]
TO0003221__vacu__cyto	0	0	TRUE	-1	[('transporters', 'transport reactions')]
T_CPD-8186__cyto	0	0	TRUE	1	[('transporters', 'transport reactions')]
TR0000276__cyto__extr	2.3216e-08	2.48178e-08	TRUE	1.30593	[('transporters', 'transport reactions')]
EX_CPD-79_drain	0	0	TRUE	-1	[('drains', 'drain reactions')]
TO0000106__vacu__cyto	0	0	TRUE	-1	[('transporters', 'transport reactions')]
TO0000087__cyto__extr	0	0	TRUE	-1	[('transporters', 'transport reactions')]
GLUTDEHYD-RXN__cyto	0	0	TRUE	1	[('PWY-5913', 'partial TCA cycle (obligate autotrophs)'), ('GLUTSYNIII-PWY', 'L-glutamate biosynthesis III'), ('PWY490-3', 'nitrate reduction VI (assimilatory)'), ('PWY-5675', 'nitrate reduction V (assimilatory)')]
TR2900072__mito__cyto	0	0	TRUE	1.12946	[('transporters', 'transport reactions')]
RXN-14195__cyto	0	0	TRUE	-0.903082	[]
RXN-6547__cyto	5.34562e-318	2.439717e-317	TRUE	1	[]
EX_WATER_drain	0	0	TRUE	-1.00148	[('drains', 'drain reactions')]
RXNQT-4191__mito	0	0	TRUE	-1	[('PWY-6907', 'thiamine diphosphate biosynthesis III (Staphylococcus)'), ('PWY-7356', 'thiamine diphosphate salvage IV (yeast)'), ('PWY-6908', 'thiamine diphosphate biosynthesis IV (eukaryotes)')]
RXN-22065__cyto	0	0	TRUE	0.959328	[]
TO0000216__vacu__cyto	0	0	TRUE	-1	[('transporters', 'transport reactions')]
TO3000758__chlo__cyto	0	0	TRUE	1	[('transporters', 'transport reactions')]
METHENYLTHFCYCLOHYDRO-RXN__chlo	0	0	TRUE	1.96719	[('CODH-PWY', 'reductive acetyl coenzyme A pathway I (homoacetogenic bacteria)'), ('1CMET2-PWY', 'folate transformations III (E. coli)'), ('PWY-6613', 'tetrahydrofolate salvage from 5,10-methenyltetrahydrofolate'), ('PWY-3841', 'folate transformations II'), ('PWY-1722', 'formate assimilation into 5,10-methylenetetrahydrofolate'), ('PWY-5497', 'purine nucleobases degradation II (anaerobic)'), ('P1…
TO0002733__vacu__cyto	0	0	TRUE	-1	[('transporters', 'transport reactions')]
RXN-22438__cyto	0	0	TRUE	1	[('CODH-PWY', 'reductive acetyl coenzyme A pathway I (homoacetogenic bacteria)'), ('1CMET2-PWY', 'folate transformations III (E. coli)'), ('PWY-3841', 'folate transformations II'), ('PWY-2201', 'folate transformations I')]
THREONINE-ALDOLASE-RXN__cyto	0	0	TRUE	0.974106	[('GLYSYN-THR-PWY', 'glycine biosynthesis IV'), ('PWY-5436', 'L-threonine degradation IV'), ('GLYSYN2-PWY', 'glycine biosynthesis')]
TO0000325__vacu__cyto	0	0	TRUE	-1	[('transporters', 'transport reactions')]
RXN-12805__cyto	0	0	TRUE	-1	[]
EX_ATP_drain	0	0	TRUE	-1	[('drains', 'drain reactions')]
T_HYDROGEN-PEROXIDE__chlo	1.8636e-291	8.08244e-291	TRUE	2.42723	[('transporters', 'transport reactions')]
EX_CPD-8012_drain	0	0	TRUE	1	[('drains', 'drain reactions')]
T_DGDP__er	0	0	TRUE	0.939125	[('transporters', 'transport reactions')]
RXN-10814__cyto	2.75501e-127	7.47471e-127	TRUE	1.30408	[('PWY-8014', 'L-phenylalanine degradation VI (reductive Stickland reaction)'), ('PWY-6318', 'L-phenylalanine degradation IV (mammalian, via side chain)'), ('ANAPHENOXI-PWY', 'L-phenylalanine degradation II (anaerobic)'), ('PHESYN', 'L-phenylalanine biosynthesis I'), ('PWY-5079', 'L-phenylalanine degradation III')]
EX_CPD-16536_drain	0	0	TRUE	-1	[('drains', 'drain reactions')]
RXN-14217__er	0	0	TRUE	-0.942375	[]
TZ2900034__cyto__extr	0	0	TRUE	-3.8047	[('transporters', 'transport reactions')]
TI0000130__vacu__cyto	0	0	TRUE	-0.919733	[('transporters', 'transport reactions')]
EX_CPD-14981_drain	0	0	TRUE	-1	[('drains', 'drain reactions')]
TR2000044__mito__cyto	1.71298e-299	7.55445e-299	TRUE	-1.03838	[('transporters', 'transport reactions')]
T_PHOSPHO-ENOL-PYRUVATE__chlo	3.15864e-293	1.37752e-292	TRUE	-1.56163	[('transporters', 'transport reactions')]
e-DNA_vvinif2023__cyto	1.18754e-189	3.9445e-189	TRUE	1	[('biomass', 'biomass reactions')]
TR0000300__cyto__extr	0	0	TRUE	-1	[('transporters', 'transport reactions')]
T_NADPH__mito	0	0	TRUE	15.1583	[('transporters', 'transport reactions')]
T_NADPH__cyto	0	0	TRUE	1	[('transporters', 'transport reactions')]
T_RUTIN__cyto	0	0	TRUE	1	[('transporters', 'transport reactions')]
T_CPD-8033__cyto	0	0	TRUE	1	[('transporters', 'transport reactions')]
1.18.1.2-RXN__chlo	0	0	TRUE	1.12341	[('PWY-8271', 'NADPH to cytochrome c oxidase via plastocyanin'), ('PWY-101', 'photosynthesis light reactions')]
TR2900065__mito__cyto	0	0	TRUE	2.86197	[('transporters', 'transport reactions')]
METHYLVALERATE-RXN__chlo	0	0	TRUE	-1	[]
T_ATP_ADP	1.59601e-272	6.55951e-272	TRUE	-0.971696	[('transporters', 'transport reactions')]
T_CPD-7090__cyto	0	0	TRUE	-1	[('transporters', 'transport reactions')]
EX_GLYCERATE_drain	0	0	TRUE	1	[('drains', 'drain reactions')]
RXN-12195__er	1.09773e-271	4.49591e-271	TRUE	-0.830148	[('PWY-7185', 'UTP and CTP dephosphorylation I'), ('PWY-7184', 'pyrimidine deoxyribonucleotides de novo biosynthesis I'), ('PWY-7210', 'pyrimidine deoxyribonucleotides biosynthesis from CTP'), ('PWY-5687', 'pyrimidine ribonucleotides interconversion'), ('PWY-7198', 'pyrimidine deoxyribonucleotides de novo biosynthesis IV'), ('PWY-6545', 'pyrimidine deoxyribonucleotides de novo biosynthesis III')]
GTPPYPHOSKIN-RXN__cyto	0	0	TRUE	1	[('PPGPPMET-PWY', 'ppGpp biosynthesis')]
PABASYN-RXN__cyto	0	0	TRUE	-1	[('PWY-6543', '4-aminobenzoate biosynthesis'), ('PWY-8032', 'chloramphenicol biosynthesis'), ('PWY-3742', 'tetrahydrofolate biosynthesis II')]
TR1001113__mito__cyto	0	0	TRUE	-1.40011	[('transporters', 'transport reactions')]
TZ2900036__cyto__extr	0	0	TRUE	-2.99575	[('transporters', 'transport reactions')]
TZ2900051__cyto__extr	0	0	TRUE	-6.4607	[('transporters', 'transport reactions')]
T_UMP__chlo	3.7431e-12	4.16588e-12	TRUE	-1.23425	[('transporters', 'transport reactions')]
T_SO3__cyto	0	0	TRUE	1	[('transporters', 'transport reactions')]
2.7.1.150-RXN__er	0	0	TRUE	1	[('PWY-6352', '3-phosphoinositide biosynthesis')]
PHOSPHASERSYN-RXN__chlo	4.44109e-06	4.64421e-06	TRUE	0.95	[('PHOSLIPSYN2-PWY', 'superpathway of phospholipid biosynthesis II (plants)'), ('PWY-5669', 'phosphatidylserine and phosphatidylethanolamine biosynthesis I')]
T_CPD-4211__chlo	0	0	TRUE	2.75363	[('transporters', 'transport reactions')]
T_CPD-6226__cyto	0	0	TRUE	-1	[('transporters', 'transport reactions')]
T_ATP__cyto	0	0	TRUE	1	[('transporters', 'transport reactions')]
T_10-FORMYL-THF__chlo	0	0	TRUE	-5.15037	[('transporters', 'transport reactions')]
EX_CPD-8033_drain	0	0	TRUE	-1	[('drains', 'drain reactions')]
TR2900091__mito__cyto	1.51418e-177	4.89148e-177	TRUE	-0.872438	[('transporters', 'transport reactions')]
ADCLY-RXN__cyto	0	0	TRUE	-1	[('PWY-8276', '4-aminobenzoate biosynthesis II'), ('PWY-6543', '4-aminobenzoate biosynthesis'), ('PWY-3742', 'tetrahydrofolate biosynthesis II')]
T_WATER__cyto	0	0	TRUE	-1.00878	[('transporters', 'transport reactions')]
TO0000133__cyto__extr	0	0	TRUE	-1	[('transporters', 'transport reactions')]
RXN-12002__cyto	0	0	TRUE	0.830651	[('PWY-5687', 'pyrimidine ribonucleotides interconversion'), ('PWY-7176', 'UTP and CTP de novo biosynthesis')]
T_CARBON-DIOXIDE__cyto	0	0	TRUE	-1.01907	[('transporters', 'transport reactions')]
TR1001741__mito__cyto	0	0	TRUE	-1.91736	[('transporters', 'transport reactions')]
TRIOSEPISOMERIZATION-RXN__mito	0	0	TRUE	1.17094	[('CALVIN-PWY', 'Calvin-Benson-Bassham cycle'), ('PWY-6142', 'gluconeogenesis II (Methanobacterium thermoautotrophicum)'), ('ANAGLYCOLYSIS-PWY', 'glycolysis III (from glucose)'), ('PWY-1042', 'glycolysis IV (plant cytosol)'), ('P185-PWY', 'formaldehyde assimilation III (dihydroxyacetone cycle)'), ('PWY-5484', 'glycolysis II (from fructose 6-phosphate)'), ('GLYCOLYSIS', 'glycolysis I (from glucose…
RXN-3522__pero	0	0	TRUE	1	[('PWY-6370', 'ascorbate recycling (cytosolic)'), ('PWY-2261', 'ascorbate glutathione cycle')]
TO0003845__vacu__cyto	0	0	TRUE	-1	[('transporters', 'transport reactions')]
T_NADP__cyto	0	0	TRUE	-1.25541	[('transporters', 'transport reactions')]
2.4.1.67-RXN__cyto	0	0	TRUE	1	[('PWY-5337', 'stachyose biosynthesis')]
T_PHOSPHORYL-ETHANOLAMINE__cyto	0	0	TRUE	1	[('transporters', 'transport reactions')]
RXN-8266__cyto	0	0	TRUE	1	[('PWY-5320', 'kaempferol glycoside biosynthesis (Arabidopsis)')]
T_CPD-8012__cyto	0	0	TRUE	-1	[('transporters', 'transport reactions')]
TI3001291__chlo__cyto	0	0	TRUE	1	[('transporters', 'transport reactions')]
TR2900011__mito__cyto	6.29526e-201	2.1931e-200	TRUE	1.61343	[('transporters', 'transport reactions')]
ACONITATEHYDR-RXN__cyto	3.17334e-248	1.24762e-247	TRUE	1.11017	[('PWY-6969', 'TCA cycle V (2-oxoglutarate synthase)'), ('PWY-5690', 'TCA cycle II (plants and fungi)'), ('TCA', 'TCA cycle I (prokaryotic)'), ('P23-PWY', 'reductive TCA cycle I'), ('PWY-5392', 'reductive TCA cycle II'), ('GLYOXYLATE-BYPASS', 'glyoxylate cycle'), ('PWY-7124', 'ethene biosynthesis V (engineered)'), ('PWY-6728', 'methylaspartate cycle'), ('FERMENTATION-PWY', 'mixed acid fermentatio…
T_ALPHA-GLUCOSE__cyto	0	0	TRUE	1	[('transporters', 'transport reactions')]
T_NADP__mito	0	0	TRUE	9.56619	[('transporters', 'transport reactions')]
RXN-7719__chlo	0	0	TRUE	-1	[('PWY-5046', '2-oxoisovalerate decarboxylation to isobutanoyl-CoA')]

## Sheet: leaf vs berry mature
Reaction	Pvalue	Padj	Reject	FC	pathways
RXN-6546__cyto	0	0	TRUE	1	[]
DTMPKI-RXN__cyto	0	0	TRUE	1	[('PWY-7184', 'pyrimidine deoxyribonucleotides de novo biosynthesis I'), ('PWY-7210', 'pyrimidine deoxyribonucleotides biosynthesis from CTP'), ('PWY-7197', 'pyrimidine deoxyribonucleotide phosphorylation'), ('PWY-7198', 'pyrimidine deoxyribonucleotides de novo biosynthesis IV'), ('PWY-7187', 'pyrimidine deoxyribonucleotides de novo biosynthesis II'), ('PWY0-166', 'superpathway of pyrimidine deox…
T_FERRICYTOCHROME-B5__chlo	0	0	TRUE	-0.912203	[('transporters', 'transport reactions')]
RXN0-5224__extr	0	0	TRUE	-1.98153	[('PWY-7117', 'C4 photosynthetic carbon assimilation cycle, PEPCK type'), ('PWY-5743', '3-hydroxypropanoate cycle'), ('PWY-6142', 'gluconeogenesis II (Methanobacterium thermoautotrophicum)'), ('CYANCAT-PWY', 'cyanate degradation'), ('PWYIO2-3', 'carbon concentration mechanism (Chlamydomonas)'), ('PWY-5789', '3-hydroxypropanoate/4-hydroxybutanate cycle'), ('PWY-241', 'C4 photosynthetic carbon assi…
T_PROTON__mito	0	0	TRUE	-7.31579	[('transporters', 'transport reactions')]
TI3002480__cyto__extr	0	0	TRUE	-1	[('transporters', 'transport reactions')]
GLY3KIN-RXN__chlo	0	0	TRUE	1	[('PWY-8363', 'photorespiration III'), ('PWY-181', 'photorespiration')]
T_RIBOFLAVIN__chlo	0	0	TRUE	1	[('transporters', 'transport reactions')]
T_THREO-DS-ISO-CITRATE__pero	5.52679e-81	1.15646e-80	TRUE	0.925139	[('transporters', 'transport reactions')]
TR2911423__cyto__extr	0	0	TRUE	-1	[('transporters', 'transport reactions')]
EX_PYRIDOXAL_PHOSPHATE_drain	0	0	TRUE	1	[('drains', 'drain reactions')]
TO3001144__vacu__cyto	0	0	TRUE	-1	[('transporters', 'transport reactions')]
TR0000160__er__cyto	1.57024e-15	1.83103e-15	TRUE	-1.94396	[('transporters', 'transport reactions')]
CELLULOSE-SYNTHASE-GDP-FORMING-RXN__cyto	0	0	TRUE	1	[]
2PGADEHYDRAT-RXN__cyto	8.14214e-289	3.29502e-288	TRUE	-12.6287	[('PWY-7218', 'photosynthetic 3-hydroxybutanoate biosynthesis (engineered)'), ('P124-PWY', 'Bifidobacterium shunt'), ('PWY-7124', 'ethene biosynthesis V (engineered)'), ('PWY-6886', '1-butanol autotrophic biosynthesis (engineered)'), ('PWY-5723', 'Rubisco shunt'), ('PWY-6142', 'gluconeogenesis II (Methanobacterium thermoautotrophicum)'), ('ANAGLYCOLYSIS-PWY', 'glycolysis III (from glucose)'), ('P…
ADPREDUCT-RXN__cyto	0	0	TRUE	-1	[('PWY-7220', 'adenosine deoxyribonucleotides de novo biosynthesis II'), ('PWY-7227', 'adenosine deoxyribonucleotides de novo biosynthesis')]
EX_CYS-GLY_drain	0	0	TRUE	1	[('drains', 'drain reactions')]
TI3001088__chlo__cyto	0	0	TRUE	1	[('transporters', 'transport reactions')]
T_THF__cyto	0	0	TRUE	0.999999	[('transporters', 'transport reactions')]
EX_NADP_drain	0	0	TRUE	1	[('drains', 'drain reactions')]
T_L-ASPARTATE__chlo	1.39248e-193	4.41616e-193	TRUE	1.3152	[('transporters', 'transport reactions')]
T_FERROCYTOCHROME-B5__chlo	0	0	TRUE	0.908497	[('transporters', 'transport reactions')]
TR2000023__mito__cyto	0	0	TRUE	1	[('transporters', 'transport reactions')]
RXN-947__cyto	0	0	TRUE	1	[('PWY-102', 'gibberellin inactivation I (2&beta;-hydroxylation)')]
ADENYL-KIN-RXN__mito	5.34562e-318	2.3555093e-317	TRUE	1.50671	[('PWY-7219', 'adenosine ribonucleotides de novo biosynthesis')]
T_OXYGEN-MOLECULE__chlo	0	0	TRUE	-1.02631	[('transporters', 'transport reactions')]
HYDROXYPYRUVATE-REDUCTASE-RXN__cyto	0	0	TRUE	2.96297	[('PWY-8011', 'L-serine biosynthesis II'), ('PWY-1622', 'formaldehyde assimilation I (serine pathway)')]
EX_OXYGEN-MOLECULE_drain	0	0	TRUE	22.5691	[('drains', 'drain reactions')]
RXN-12196__er	0	0	TRUE	1	[('PWY-7185', 'UTP and CTP dephosphorylation I'), ('PWY-5687', 'pyrimidine ribonucleotides interconversion')]
3.2.1.48-RXN__cyto	0	0	TRUE	-0.972006	[('PWY-621', 'sucrose degradation III (sucrose invertase)'), ('PWY66-373', 'sucrose degradation V (sucrose &alpha;-glucosidase)')]
T_FRUCTOSE-16-DIPHOSPHATE__chlo	1.72238e-71	3.40821e-71	TRUE	-4.33837	[('transporters', 'transport reactions')]
T_XANTHOSINE-5-PHOSPHATE__chlo	0	0	TRUE	-0.977255	[('transporters', 'transport reactions')]
T_UMP__er	0	0	TRUE	-0.924995	[('transporters', 'transport reactions')]
TR2900008__mito__cyto	7.44e-321	3.2974e-320	TRUE	-0.93982	[('transporters', 'transport reactions')]
EX_CPD-475_drain	0	0	TRUE	1	[('drains', 'drain reactions')]
RXN-10787__cyto	0	0	TRUE	1	[]
TR0000139__cyto__extr	0	0	TRUE	-1	[('transporters', 'transport reactions')]
IPPISOM-RXN__cyto	0	0	TRUE	2.10371	[('PWY-6383', 'mono-trans, poly-cis decaprenyl phosphate biosynthesis'), ('PWY-8125', 'mevalonate pathway IV (archaea)'), ('PWY-6174', 'mevalonate pathway II (haloarchaea)'), ('PWY-6859', 'all-trans-farnesol biosynthesis'), ('PWY-5123', 'trans, trans-farnesyl diphosphate biosynthesis'), ('NONMEVIPP-PWY', 'methylerythritol phosphate pathway I'), ('PWY-7102', 'bisabolene biosynthesis (engineered)')…
FORMATETHFLIG-RXN__cyto	3.16657e-72	6.28194e-72	TRUE	1.86612	[('CODH-PWY', 'reductive acetyl coenzyme A pathway I (homoacetogenic bacteria)'), ('PWY-3841', 'folate transformations II'), ('PWY-1722', 'formate assimilation into 5,10-methylenetetrahydrofolate'), ('PWY-3742', 'tetrahydrofolate biosynthesis II'), ('PWY-2201', 'folate transformations I'), ('PWY-8303', 'reductive glycine pathway of autotrophic CO2 fixation'), ('PWY-2161', 'folate polyglutamylatio…
TR2000036__mito__cyto	0	0	TRUE	2.80008	[('transporters', 'transport reactions')]
TR0000138__cyto__extr	0	0	TRUE	-1.87316	[('transporters', 'transport reactions')]
T_Light__chlo	0	0	TRUE	1	[('transporters', 'transport reactions')]
RXN-12078__cyto	0	0	TRUE	-1	[('PWY-6693', 'D-galactose degradation IV')]
EX_UMP_drain	1.57977e-267	6.06662e-267	TRUE	1	[('drains', 'drain reactions')]
GLYC3PDEHYDROGBIOSYN-RXN__cyto	0	0	TRUE	1	[('PWY-7902', 'glucosylglycerol biosynthesis'), ('PWY-5667', 'CDP-diacylglycerol biosynthesis I'), ('PWY-5981', 'CDP-diacylglycerol biosynthesis III'), ('PWY0-1319', 'CDP-diacylglycerol biosynthesis II')]
TR0000098__chlo__cyto	3.65533e-67	6.96694e-67	TRUE	3.02689	[('transporters', 'transport reactions')]
RXN1F-163__cyto	0	0	TRUE	-1	[('PWY-5070', 'gibberellin biosynthesis I (non C-3, non C-13 hydroxylation)')]
T_UDP__chlo	1.80837e-89	3.99555e-89	TRUE	2.98389	[('transporters', 'transport reactions')]
PSII-RXN__chlo	0	0	TRUE	1	[('PWY-101', 'photosynthesis light reactions'), ('PWY1YI0-7', 'protective electron sinks in the thylakoid membrane (PSII to PTOX)')]
RXN-7815__cyto	0	0	TRUE	-1	[('PWY-5153', 'anthocyanin biosynthesis (delphinidin 3-O-glucoside)')]
EX_ALPHA-GLUCOSE_drain	0	0	TRUE	-1	[('drains', 'drain reactions')]
RXN-12590__cyto	0	0	TRUE	1	[]
T_PHE__chlo	0	0	TRUE	13.562	[('transporters', 'transport reactions')]
T_DIHYDROFOLATE__cyto	0	0	TRUE	1	[('transporters', 'transport reactions')]
TR2911269__cyto__extr	0	0	TRUE	-1	[('transporters', 'transport reactions')]
2.7.7.13-RXN__cyto	0	0	TRUE	-0.959419	[('PWY-5659', 'GDP-mannose biosynthesis'), ('PWY-882', 'L-ascorbate biosynthesis I (L-galactose pathway)')]
TR2900031__mito__cyto	0	0	TRUE	-1.33951	[('transporters', 'transport reactions')]
TR2000096__mito__cyto	0	0	TRUE	-0.924769	[('transporters', 'transport reactions')]
RXN-1382__er	3.78531e-209	1.25157e-208	TRUE	1.39102	[('PHOSLIPSYN2-PWY', 'superpathway of phospholipid biosynthesis II (plants)'), ('PWY-7506', 'phosphatidylserine biosynthesis II'), ('PWY-6273', 'phosphatidylethanolamine biosynthesis III')]
RXN-12195__cyto	0	0	TRUE	1	[('PWY-7185', 'UTP and CTP dephosphorylation I'), ('PWY-7184', 'pyrimidine deoxyribonucleotides de novo biosynthesis I'), ('PWY-7210', 'pyrimidine deoxyribonucleotides biosynthesis from CTP'), ('PWY-5687', 'pyrimidine ribonucleotides interconversion'), ('PWY-7198', 'pyrimidine deoxyribonucleotides de novo biosynthesis IV'), ('PWY-6545', 'pyrimidine deoxyribonucleotides de novo biosynthesis III')]
EX_L-PHOSPHATIDATE_drain	3.60667e-11	4.02255e-11	TRUE	1	[('drains', 'drain reactions')]
TO0001170__vacu__cyto	0	0	TRUE	-1	[('transporters', 'transport reactions')]
T_Pi__vacu	6.92691e-246	2.51114e-245	TRUE	-0.841163	[('transporters', 'transport reactions')]
T_WATER__chlo	2.95877e-123	7.52937e-123	TRUE	0.921141	[('transporters', 'transport reactions')]
GAPOXNPHOSPHN-RXN__cyto	4.98204e-21	6.15102e-21	TRUE	-1.01271	[('P124-PWY', 'Bifidobacterium shunt'), ('SUCSYN-PWY', 'sucrose biosynthesis I (from photosynthesis)'), ('ANAGLYCOLYSIS-PWY', 'glycolysis III (from glucose)'), ('PWY-1042', 'glycolysis IV (plant cytosol)'), ('P185-PWY', 'formaldehyde assimilation III (dihydroxyacetone cycle)'), ('P122-PWY', 'heterolactic fermentation'), ('PWY-8004', 'Entner-Doudoroff pathway I'), ('PWY-5484', 'glycolysis II (from…
T_Triacylglycerols__cyto	0	0	TRUE	-1	[('transporters', 'transport reactions')]
T_ASN__mito	2.07774e-14	2.39053e-14	TRUE	0.950766	[('transporters', 'transport reactions')]
T_CTP__er	0	0	TRUE	0.964795	[('transporters', 'transport reactions')]
RXN-15335__cyto	0	0	TRUE	1	[('PWY-7452', 'cyanidin dimalonylglucoside biosynthesis')]
RXN-12196__cyto	0	0	TRUE	1	[('PWY-7185', 'UTP and CTP dephosphorylation I'), ('PWY-5687', 'pyrimidine ribonucleotides interconversion')]
F16ALDOLASE-RXN__cyto	1.20404e-78	2.47935e-78	TRUE	4.11486	[('SUCSYN-PWY', 'sucrose biosynthesis I (from photosynthesis)'), ('PWY-1861', 'formaldehyde assimilation II (assimilatory RuMP Cycle)'), ('CALVIN-PWY', 'Calvin-Benson-Bassham cycle'), ('PWY-6142', 'gluconeogenesis II (Methanobacterium thermoautotrophicum)'), ('PWY-7385', '1,3-propanediol biosynthesis (engineered)'), ('ANAGLYCOLYSIS-PWY', 'glycolysis III (from glucose)'), ('PWY-1042', 'glycolysis …
TR2900126__er__cyto	0	0	TRUE	0.928098	[('transporters', 'transport reactions')]
TI3002572__cyto__extr	0	0	TRUE	1	[('transporters', 'transport reactions')]
RXN-9951__pero	1.3746e-86	2.98065e-86	TRUE	0.971528	[]
TR2000009__mito__cyto	0	0	TRUE	2.96687	[('transporters', 'transport reactions')]
T_GDP__er	0	0	TRUE	0.926944	[('transporters', 'transport reactions')]
T_THIAMINE-P__mito	0	0	TRUE	-1	[('transporters', 'transport reactions')]
RXN0-7141__chlo	0	0	TRUE	1	[]
RXN-1224__chlo	0	0	TRUE	1	[('PWYQT-4427', 'sulfoquinovosyl diacylglycerol biosynthesis')]
EX_BETA-D-FRUCTOSE_drain	0	0	TRUE	-1	[('drains', 'drain reactions')]
TO0001188__vacu__cyto	0	0	TRUE	-1	[('transporters', 'transport reactions')]
EX_CPD-11684_drain	0	0	TRUE	1	[('drains', 'drain reactions')]
T_5-10-METHENYL-THF__chlo	0	0	TRUE	2.57229	[('transporters', 'transport reactions')]
TO1000137__cyto__extr	0	0	TRUE	0.999929	[('transporters', 'transport reactions')]
RXN-19329__cyto	0.0061856	0.0062799	TRUE	-0.826087	[]
EX_GLN_drain	0	0	TRUE	1	[('drains', 'drain reactions')]
RXN-8730__cyto	0	0	TRUE	1	[('PWY-6362', '1D-myo-inositol hexakisphosphate biosynthesis II (mammalian)'), ('PWY-6364', 'D-myo-inositol (1,3,4)-trisphosphate biosynthesis')]
L-ASCORBATE-PEROXIDASE-RXN__chlo	0	0	TRUE	1	[]
TR1000214__mito__cyto	2.32523e-130	6.09e-130	TRUE	0.849187	[('transporters', 'transport reactions')]
e-RNA_vvinif2023__cyto	0	0	TRUE	0.975334	[('biomass', 'biomass reactions')]
RXN-20593__cyto	0	0	TRUE	-1	[]
T_DAMP__er	0	0	TRUE	-1	[('transporters', 'transport reactions')]
T_CPD-475__cyto	0	0	TRUE	-1	[('transporters', 'transport reactions')]
APYRASE-RXN__cyto	0	0	TRUE	-1	[]
RXNQT-4141__cyto	0	0	TRUE	-0.991215	[('PWY-882', 'L-ascorbate biosynthesis I (L-galactose pathway)')]
INOSINE-NUCLEOSIDASE-RXN__cyto	0	0	TRUE	0.954598	[('PWY-6596', 'adenosine nucleotides degradation I')]
IPPISOM-RXN__chlo	0	0	TRUE	-2.16869	[('PWY-6383', 'mono-trans, poly-cis decaprenyl phosphate biosynthesis'), ('PWY-8125', 'mevalonate pathway IV (archaea)'), ('PWY-6174', 'mevalonate pathway II (haloarchaea)'), ('PWY-6859', 'all-trans-farnesol biosynthesis'), ('PWY-5123', 'trans, trans-farnesyl diphosphate biosynthesis'), ('NONMEVIPP-PWY', 'methylerythritol phosphate pathway I'), ('PWY-7102', 'bisabolene biosynthesis (engineered)')…
2PGADEHYDRAT-RXN__chlo	8.72851e-307	3.7264e-306	TRUE	17.1055	[('PWY-7218', 'photosynthetic 3-hydroxybutanoate biosynthesis (engineered)'), ('P124-PWY', 'Bifidobacterium shunt'), ('PWY-7124', 'ethene biosynthesis V (engineered)'), ('PWY-6886', '1-butanol autotrophic biosynthesis (engineered)'), ('PWY-5723', 'Rubisco shunt'), ('PWY-6142', 'gluconeogenesis II (Methanobacterium thermoautotrophicum)'), ('ANAGLYCOLYSIS-PWY', 'glycolysis III (from glucose)'), ('P…
GDPREDUCT-RXN__cyto	0	0	TRUE	-1	[('PWY-7226', 'guanosine deoxyribonucleotides de novo biosynthesis I'), ('PWY-7222', 'guanosine deoxyribonucleotides de novo biosynthesis II')]
RXN-17720__cyto	0	0	TRUE	1	[]
TR2911294__cyto__extr	0	0	TRUE	1	[('transporters', 'transport reactions')]
T_GLYCEROL-3P__pero	0	0	TRUE	-0.997118	[('transporters', 'transport reactions')]
2.7.8.11-RXN__er	0	0	TRUE	1	[('PHOSLIPSYN2-PWY', 'superpathway of phospholipid biosynthesis II (plants)'), ('PWY-6352', '3-phosphoinositide biosynthesis'), ('PWY-6351', 'D-myo-inositol (1,4,5)-trisphosphate biosynthesis'), ('PWY-7625', 'phosphatidylinositol biosynthesis II (eukaryotes)')]
T_SO3__chlo	2.93054e-122	7.40898e-122	TRUE	-1.38924	[('transporters', 'transport reactions')]
EX_GLY_drain	0	0	TRUE	-1	[('drains', 'drain reactions')]
RXN-12199__er	1.36578e-298	5.67491e-298	TRUE	0.847261	[('PWY-7185', 'UTP and CTP dephosphorylation I'), ('PWY-7177', 'UTP and CTP dephosphorylation II'), ('PWY-5687', 'pyrimidine ribonucleotides interconversion')]
T_METHYLENE-THF__chlo	3.09551e-198	9.93889e-198	TRUE	1.51884	[('transporters', 'transport reactions')]
T_NADPH__chlo	0	0	TRUE	-0.965995	[('transporters', 'transport reactions')]
EX_GLYCOLALDEHYDE_drain	0	0	TRUE	-0.894208	[('drains', 'drain reactions')]
CHD-RXN__chlo	8.32171e-45	1.30362e-44	TRUE	2.97143	[('BETSYN-PWY', 'glycine betaine biosynthesis I (Gram-negative bacteria)'), ('CHOLINE-BETAINE-ANA-PWY', 'choline degradation I')]
GLYCINE--TRNA-LIGASE-RXN__chlo	0	0	TRUE	1	[('TRNA-CHARGING-PWY', 'tRNA charging')]
TO3001144__cyto__extr	0	0	TRUE	-1	[('transporters', 'transport reactions')]
T_DELTA3-ISOPENTENYL-PP__chlo	0	0	TRUE	-2.19684	[('transporters', 'transport reactions')]
TO0000130__vacu__cyto	0	0	TRUE	-1	[('transporters', 'transport reactions')]
R06548__cyto	0	0	TRUE	-1	[('PWY-5125', 'anthocyanin biosynthesis')]
GUANYL-KIN-RXN__cyto	0	0	TRUE	0.960115	[('PWY-7221', 'guanosine ribonucleotides de novo biosynthesis')]
GLUTATHIONE-PEROXIDASE-RXN__cyto	0	0	TRUE	-1	[('PWY-4081', 'glutathione-peroxide redox reactions'), ('DETOX1-PWY-1', 'reactive oxygen species degradation')]
T_CPD-14998__cyto	0	0	TRUE	1	[('transporters', 'transport reactions')]
ALANINE-AMINOTRANSFERASE-RXN__cyto	0	0	TRUE	1.72383	[('ALACAT2-PWY', 'L-alanine degradation II (to D-lactate)'), ('PWY-8189', 'L-alanine degradation V (oxidative Stickland reaction)'), ('PWY-8188', 'L-alanine degradation VI (reductive Stickland reaction)'), ('PWY-7117', 'C4 photosynthetic carbon assimilation cycle, PEPCK type'), ('ALANINE-DEG3-PWY', 'L-alanine degradation III'), ('ALANINE-SYN2-PWY', 'L-alanine biosynthesis II'), ('PWY-7383', 'anae…
ACYLCOASYN-RXN__pero	0	0	TRUE	1	[('FAO-PWY', 'fatty acid &beta;-oxidation I (generic)'), ('PWY-7288', 'fatty acid &beta;-oxidation VII (yeast peroxisome)'), ('PWY66-391', 'fatty acid &beta;-oxidation VI (mammalian peroxisome)'), ('PWY-5136', 'fatty acid &beta;-oxidation II (peroxisome)')]
TO0000330__cyto__extr	0	0	TRUE	-1	[('transporters', 'transport reactions')]
TR0000048__mito__cyto	1.39882e-182	4.30166e-182	TRUE	38.7176	[('transporters', 'transport reactions')]
EX_SUCROSE_drain	0	0	TRUE	1.00966	[('drains', 'drain reactions')]
TR0000013__mito__cyto	1.28312e-51	2.14099e-51	TRUE	-0.888074	[('transporters', 'transport reactions')]
RXN-11832__cyto	0	0	TRUE	0.923681	[('PWY-7205', 'CMP phosphorylation'), ('PWY-5687', 'pyrimidine ribonucleotides interconversion')]
TR0000048__er__cyto	0	0	TRUE	0.918388	[('transporters', 'transport reactions')]
EX_CPD-6223_drain	0	0	TRUE	-1	[('drains', 'drain reactions')]
e-Cofactor_vvinif2023__cyto	0	0	TRUE	1	[('biomass', 'biomass reactions')]
RXN1YI0-15__chlo	0	0	TRUE	1	[('PWY1YI0-7', 'protective electron sinks in the thylakoid membrane (PSII to PTOX)')]
ADENYLYLSULFATASE-RXN__mito	0	0	TRUE	-1	[]
T_PYRIDOXAL_PHOSPHATE__cyto	0	0	TRUE	-1	[('transporters', 'transport reactions')]
TZ2900033__cyto__extr	0	0	TRUE	1.15277	[('transporters', 'transport reactions')]
TO1000048__cyto__extr	0	0	TRUE	0.929357	[('transporters', 'transport reactions')]
T_MYRICETIN__cyto	0	0	TRUE	-0.999999	[('transporters', 'transport reactions')]
EX_CPD-6226_drain	0	0	TRUE	1	[('drains', 'drain reactions')]
RXN-1382__chlo	1.0187e-08	1.10395e-08	TRUE	-1	[('PHOSLIPSYN2-PWY', 'superpathway of phospholipid biosynthesis II (plants)'), ('PWY-7506', 'phosphatidylserine biosynthesis II'), ('PWY-6273', 'phosphatidylethanolamine biosynthesis III')]
TR2911349__cyto__extr	0	0	TRUE	-1	[('transporters', 'transport reactions')]
T_TRP__chlo	0	0	TRUE	0.860848	[('transporters', 'transport reactions')]
T_GLYCEROL__pero	0	0	TRUE	0.997319	[('transporters', 'transport reactions')]
EX_TYR_drain	0	0	TRUE	1	[('drains', 'drain reactions')]
DTMPKI-RXN__mito	0	0	TRUE	1	[('PWY-7184', 'pyrimidine deoxyribonucleotides de novo biosynthesis I'), ('PWY-7210', 'pyrimidine deoxyribonucleotides biosynthesis from CTP'), ('PWY-7197', 'pyrimidine deoxyribonucleotide phosphorylation'), ('PWY-7198', 'pyrimidine deoxyribonucleotides de novo biosynthesis IV'), ('PWY-7187', 'pyrimidine deoxyribonucleotides de novo biosynthesis II'), ('PWY0-166', 'superpathway of pyrimidine deox…
T_Charged-LEU-tRNAs__chlo	0	0	TRUE	-1	[('transporters', 'transport reactions')]
R06550__cyto	0	0	TRUE	-1	[('PWY-5125', 'anthocyanin biosynthesis')]
ATPSYN-RXN__chlo	0	0	TRUE	1	[('PWY-7980', 'ATP biosynthesis')]
HYPOXANPRIBOSYLTRAN-RXN__cyto	0	0	TRUE	1	[('PWY-6609', 'adenine and adenosine salvage III'), ('PWY-6610', 'adenine salvage')]
EX_CPD-7149_drain	0	0	TRUE	-1	[('drains', 'drain reactions')]
RXN-14198__cyto	0	0	TRUE	1	[]
RXN-17121__cyto	0	0	TRUE	-1	[]
RXN-14938__cyto	0	0	TRUE	1	[]
EX_PROTON_drain	0	0	TRUE	0.997815	[('drains', 'drain reactions')]
RIBULOSE-BISPHOSPHATE-CARBOXYLASE-RXN__chlo	0	0	TRUE	1	[('PWY-5723', 'Rubisco shunt'), ('CALVIN-PWY', 'Calvin-Benson-Bassham cycle'), ('PWY-5532', 'nucleoside and nucleotide degradation (archaea)')]
CHD-RXN__pero	4.31239e-45	6.78284e-45	TRUE	-2.8564	[('BETSYN-PWY', 'glycine betaine biosynthesis I (Gram-negative bacteria)'), ('CHOLINE-BETAINE-ANA-PWY', 'choline degradation I')]
RXN0-1021__er	0	0	TRUE	-0.929845	[]
RXN0-5224__cyto	0	0	TRUE	4.41646	[('PWY-7117', 'C4 photosynthetic carbon assimilation cycle, PEPCK type'), ('PWY-5743', '3-hydroxypropanoate cycle'), ('PWY-6142', 'gluconeogenesis II (Methanobacterium thermoautotrophicum)'), ('CYANCAT-PWY', 'cyanate degradation'), ('PWYIO2-3', 'carbon concentration mechanism (Chlamydomonas)'), ('PWY-5789', '3-hydroxypropanoate/4-hydroxybutanate cycle'), ('PWY-241', 'C4 photosynthetic carbon assi…
EX_SINAPALDEHYDE_drain	0	0	TRUE	1	[('drains', 'drain reactions')]
EX_CPD-1961_drain	0	0	TRUE	1	[('drains', 'drain reactions')]
2KETO-3METHYLVALERATE-RXN__chlo	0	0	TRUE	1	[('PWY-8173', 'anteiso-branched-chain fatty acid biosynthesis'), ('ILEUDEG-PWY', 'L-isoleucine degradation I')]
TO1000229__cyto__extr	0	0	TRUE	-0.836212	[('transporters', 'transport reactions')]
T_L-ALPHA-ALANINE__mito	0	0	TRUE	-1.03682	[('transporters', 'transport reactions')]
T_BT1_AMP__mito	0	0	TRUE	1.4358	[('transporters', 'transport reactions')]
EX_CPD-14998_drain	0	0	TRUE	-1	[('drains', 'drain reactions')]
TO0000059__cyto__extr	0	0	TRUE	-1	[('transporters', 'transport reactions')]
DTDPKIN-RXN__cyto	0	0	TRUE	1	[('PWY-7184', 'pyrimidine deoxyribonucleotides de novo biosynthesis I'), ('PWY-7210', 'pyrimidine deoxyribonucleotides biosynthesis from CTP'), ('PWY-7197', 'pyrimidine deoxyribonucleotide phosphorylation'), ('PWY-7198', 'pyrimidine deoxyribonucleotides de novo biosynthesis IV'), ('PWY-7187', 'pyrimidine deoxyribonucleotides de novo biosynthesis II'), ('PWY0-166', 'superpathway of pyrimidine deox…
EX_PHLORETIN_drain	0	0	TRUE	-1	[('drains', 'drain reactions')]
RXN1F-99__cyto	0	0	TRUE	-1	[('PWY-5070', 'gibberellin biosynthesis I (non C-3, non C-13 hydroxylation)')]
TRYPTOPHAN-AMINOTRANSFERASE-RXN__cyto	7.44e-321	3.2974e-320	TRUE	-1	[('TRPKYNCAT-PWY', 'L-tryptophan degradation IV (via indole-3-lactate)'), ('PWY-8017', 'L-tryptophan degradation XIII (reductive Stickland reaction)'), ('PWY-581', 'indole-3-acetate biosynthesis II'), ('PWY-5081', 'L-tryptophan degradation VIII (to tryptophol)'), ('TRPIAACAT-PWY', 'indole-3-acetate biosynthesis VI (bacteria)')]
T_DUMP__er	0	0	TRUE	1	[('transporters', 'transport reactions')]
PHOSPHASERSYN-RXN__er	0	0	TRUE	-0.836544	[('PHOSLIPSYN2-PWY', 'superpathway of phospholipid biosynthesis II (plants)'), ('PWY-5669', 'phosphatidylserine and phosphatidylethanolamine biosynthesis I')]
T_OXALACETIC_ACID__pero	5.50089e-152	1.54675e-151	TRUE	1.04152	[('transporters', 'transport reactions')]
RXN-14108__cyto	0	0	TRUE	1	[('PWY-7191', 'kaempferol diglycoside biosynthesis (pollen-specific)')]
PLASTOQUINOL--PLASTOCYANIN-REDUCTASE-RXN__chlo	0	0	TRUE	1	[('PWY-8270', 'cyclic electron flow'), ('PWY-8271', 'NADPH to cytochrome c oxidase via plastocyanin'), ('PWY-101', 'photosynthesis light reactions'), ('PWY1YI0-3', 'succinate to cytochrome c oxidase via plastocyanin')]
TO0000160__vacu__cyto	0	0	TRUE	-1	[('transporters', 'transport reactions')]
TR0000709__vacu__cyto	1.96399e-132	5.19645e-132	TRUE	-0.85281	[('transporters', 'transport reactions')]
TO3000946__cyto__extr	0	0	TRUE	1	[('transporters', 'transport reactions')]
PHOSGLYPHOS-RXN__chlo	8.03226e-96	1.81955e-95	TRUE	-13.4061	[('P124-PWY', 'Bifidobacterium shunt'), ('SUCSYN-PWY', 'sucrose biosynthesis I (from photosynthesis)'), ('PWY-6886', '1-butanol autotrophic biosynthesis (engineered)'), ('CALVIN-PWY', 'Calvin-Benson-Bassham cycle'), ('ANAGLYCOLYSIS-PWY', 'glycolysis III (from glucose)'), ('PWY-1042', 'glycolysis IV (plant cytosol)'), ('P185-PWY', 'formaldehyde assimilation III (dihydroxyacetone cycle)'), ('P122-P…
T_CPD-10501__cyto	0	0	TRUE	1	[('transporters', 'transport reactions')]
TR2918061__cyto__extr	3.87215e-256	1.45112e-255	TRUE	1	[('transporters', 'transport reactions')]
TR2918356__mito__cyto	1.91853e-247	7.02056e-247	TRUE	0.867212	[('transporters', 'transport reactions')]
T_GLN__mito	8.55896e-54	1.45734e-53	TRUE	-1.68623	[('transporters', 'transport reactions')]
RXN-19329__mito	0	0	TRUE	0.831993	[]
EX_ASN_drain	0	0	TRUE	1	[('drains', 'drain reactions')]
EX_GLYCOLLATE_drain	0	0	TRUE	1	[('drains', 'drain reactions')]
RXN-11832__mito	0	0	TRUE	-0.943161	[('PWY-7205', 'CMP phosphorylation'), ('PWY-5687', 'pyrimidine ribonucleotides interconversion')]
EX_DIACYLGLYCEROL_drain	4.98204e-21	6.15102e-21	TRUE	0.973684	[('drains', 'drain reactions')]
RXN-7834__cyto	0	0	TRUE	-1	[('PWY-5139', 'pelargonidin conjugates biosynthesis')]
T_NADP__er	1.36578e-298	5.67491e-298	TRUE	2.66602	[('transporters', 'transport reactions')]
T_OXYGEN-MOLECULE__cyto	0	0	TRUE	-22.6119	[('transporters', 'transport reactions')]
RXN-14195__er	0	0	TRUE	1	[]
T_MYO-INOSITOL__er	0	0	TRUE	1	[('transporters', 'transport reactions')]
ADENOSINE-NUCLEOSIDASE-RXN__cyto	0	0	TRUE	-0.971907	[('PWY-6605', 'adenine and adenosine salvage II')]
RXN-1882__cyto	1.01487e-90	2.25515e-90	TRUE	-1.15308	[('PWY4FS-12', 'VTC2 cycle'), ('PWY-5115', 'GDP-L-galactose biosynthesis'), ('PWY4FS-13', 'extended VTC2 cycle'), ('PWY-882', 'L-ascorbate biosynthesis I (L-galactose pathway)')]
EX_CPD-10501_drain	0	0	TRUE	-1	[('drains', 'drain reactions')]
EX_HCO3_drain	0	0	TRUE	0.996574	[('drains', 'drain reactions')]
T_UDP__golgi	0	0	TRUE	-3.20505	[('transporters', 'transport reactions')]
T_CPD-14981__cyto	0	0	TRUE	1	[('transporters', 'transport reactions')]
PHOSPHORIBULOKINASE-RXN__chlo	0	0	TRUE	0.989932	[('PWY-5723', 'Rubisco shunt'), ('CALVIN-PWY', 'Calvin-Benson-Bassham cycle')]
TO0014514__vacu__cyto	0	0	TRUE	-1	[('transporters', 'transport reactions')]
T_PROTON__golgi	7.24472e-282	2.86714e-281	TRUE	-1.05029	[('transporters', 'transport reactions')]
DEOXYADENYLATE-KINASE-RXN__cyto	4.7346914e-317	2.07844924e-316	TRUE	-0.852372	[('PWY-7224', 'purine deoxyribonucleosides salvage')]
EX_GALACTITOL_drain	0	0	TRUE	1	[('drains', 'drain reactions')]
EX_MANNOSE_drain	0	0	TRUE	1	[('drains', 'drain reactions')]
RXN-7772__cyto	4.69981e-89	1.03547e-88	TRUE	1.11023	[('PWY4FS-12', 'VTC2 cycle'), ('PWY-5115', 'GDP-L-galactose biosynthesis'), ('PWY4FS-13', 'extended VTC2 cycle'), ('PWY-882', 'L-ascorbate biosynthesis I (L-galactose pathway)')]
RXN-13980__cyto	0	0	TRUE	-1	[('PWY-7171', 'flavonol acylglucoside biosynthesis II - isorhamnetin derivatives')]
RXN-8642__pero	4.95257e-70	9.67681e-70	TRUE	0.994661	[]
T_SYRINGETIN__cyto	0	0	TRUE	1	[('transporters', 'transport reactions')]
GLUTAMIDOTRANS-RXN__chlo	0	0	TRUE	1	[('HISTSYN-PWY', 'L-histidine biosynthesis')]
EX_UDP_drain	0	0	TRUE	1	[('drains', 'drain reactions')]
T_NADH__er	0	5.35531e-308	TRUE	2.68007	[('transporters', 'transport reactions')]
RXN1F-101__cyto	0	0	TRUE	1	[('PWY-5035', 'gibberellin biosynthesis III (early C-13 hydroxylation)')]
TO0001092__cyto__extr	0	0	TRUE	-1	[('transporters', 'transport reactions')]
SERINE--PYRUVATE-AMINOTRANSFERASE-RXN__pero	1.92982e-278	7.56035e-278	TRUE	0.879986	[('PWY-8011', 'L-serine biosynthesis II')]
UDP-GLUCURONATE-DECARBOXYLASE-RXN__cyto	0	0	TRUE	0.852308	[('PWY-4821', 'UDP-&alpha;-D-xylose biosynthesis')]
EX_CPD-16542_drain	0	0	TRUE	1	[('drains', 'drain reactions')]
ADENPRIBOSYLTRAN-RXN__cyto	0	0	TRUE	-0.97139	[('PWY-7805', '(aminomethyl)phosphonate degradation'), ('PWY-7807', 'glyphosate degradation III'), ('P121-PWY', 'adenine and adenosine salvage I'), ('PWY-6610', 'adenine salvage'), ('PWY-6605', 'adenine and adenosine salvage II')]
DADPKIN-RXN__mito	0	0	TRUE	1	[('PWY-7220', 'adenosine deoxyribonucleotides de novo biosynthesis II'), ('PWY-7224', 'purine deoxyribonucleosides salvage'), ('PWY-7227', 'adenosine deoxyribonucleotides de novo biosynthesis')]
T_BETAINE_ALDEHYDE__chlo	8.55896e-54	1.45734e-53	TRUE	-2.68498	[('transporters', 'transport reactions')]
RXN0-5187__cyto	0	0	TRUE	1	[]
T_CPD-6223__cyto	0	0	TRUE	1	[('transporters', 'transport reactions')]
TZ2900038__cyto__extr	3.09551e-198	9.93889e-198	TRUE	2.0508	[('transporters', 'transport reactions')]
TO0011423__cyto__extr	0	0	TRUE	1	[('transporters', 'transport reactions')]
RXN-5822__cyto	0	0	TRUE	-1	[('NADPHOS-DEPHOS-PWY', 'NAD phosphorylation and dephosphorylation'), ('PWY-5083', 'NAD/NADH phosphorylation and dephosphorylation'), ('NAD-BIOSYNTHESIS-II', 'NAD salvage pathway III (to nicotinamide riboside)')]
TR2000014__golgi__cyto	0	0	TRUE	-3.32176	[('transporters', 'transport reactions')]
RXN-14201__cyto	0	0	TRUE	1	[]
TO0000420__vacu__cyto	0	0	TRUE	-1	[('transporters', 'transport reactions')]
T_CDPDIACYLGLYCEROL__er	1.2991e-60	2.34744e-60	TRUE	-1.63898	[('transporters', 'transport reactions')]
ADPREDUCT-RXN__mito	0	0	TRUE	1	[('PWY-7220', 'adenosine deoxyribonucleotides de novo biosynthesis II'), ('PWY-7227', 'adenosine deoxyribonucleotides de novo biosynthesis')]
RXN-6543__cyto	0	0	TRUE	-1	[]
T_ACYL-COA__mito	0	0	TRUE	-1.10303	[('transporters', 'transport reactions')]
T_ACET__cyto	0	0	TRUE	0.988301	[('transporters', 'transport reactions')]
T_CPD-12575__chlo	1.28312e-51	2.14099e-51	TRUE	-0.843399	[('transporters', 'transport reactions')]
TI0000106__vacu__cyto	0	0	TRUE	-0.842687	[('transporters', 'transport reactions')]
T_CDP__er	0	0	TRUE	-1	[('transporters', 'transport reactions')]
RXN-13976__cyto	0	0	TRUE	-1	[('PWY-7171', 'flavonol acylglucoside biosynthesis II - isorhamnetin derivatives')]
EX_SUC_drain	0	0	TRUE	1	[('drains', 'drain reactions')]
EX_ACET_drain	0	0	TRUE	-0.989362	[('drains', 'drain reactions')]
T_DATP__mito	0	0	TRUE	-1	[('transporters', 'transport reactions')]
T_CPD-16542__cyto	0	0	TRUE	-1	[('transporters', 'transport reactions')]
TR2918037__cyto__extr	0	0	TRUE	-1	[('transporters', 'transport reactions')]
MYO-INOSITOL-1-PHOSPHATE-SYNTHASE-RXN__cyto	0	0	TRUE	1	[('PWY-6372', '1D-myo-inositol hexakisphosphate biosynthesis IV (Dictyostelium)'), ('PWY-2301', 'myo-inositol biosynthesis'), ('PWY-4661', '1D-myo-inositol hexakisphosphate biosynthesis III (Spirodela polyrrhiza)'), ('PWY1G-0', 'mycothiol biosynthesis'), ('PWY-6664', 'di-myo-inositol phosphate biosynthesis'), ('PWY-6580', 'phosphatidylinositol biosynthesis I (bacteria)')]
TRYPSYN-RXN__cyto	0	0	TRUE	1	[]
F16ALDOLASE-RXN__chlo	5.9973e-61	1.08538e-60	TRUE	-3.9229	[('SUCSYN-PWY', 'sucrose biosynthesis I (from photosynthesis)'), ('PWY-1861', 'formaldehyde assimilation II (assimilatory RuMP Cycle)'), ('CALVIN-PWY', 'Calvin-Benson-Bassham cycle'), ('PWY-6142', 'gluconeogenesis II (Methanobacterium thermoautotrophicum)'), ('PWY-7385', '1,3-propanediol biosynthesis (engineered)'), ('ANAGLYCOLYSIS-PWY', 'glycolysis III (from glucose)'), ('PWY-1042', 'glycolysis …
METHYLENETHFDEHYDROG-NADP-RXN__chlo	7.84486e-155	2.21653e-154	TRUE	23.3939	[('CODH-PWY', 'reductive acetyl coenzyme A pathway I (homoacetogenic bacteria)'), ('1CMET2-PWY', 'folate transformations III (E. coli)'), ('PWY-3841', 'folate transformations II'), ('PWY-1722', 'formate assimilation into 5,10-methylenetetrahydrofolate'), ('PWY-5497', 'purine nucleobases degradation II (anaerobic)'), ('PWY-2201', 'folate transformations I'), ('PWY-8303', 'reductive glycine pathway…
RXN-10139__cyto	3.183898771e-314	1.38722767026e-313	TRUE	1.00007	[('PWYDQC-4', 'indole-3-acetate biosynthesis I'), ('PWY-7770', 'indolmycin biosynthesis')]
RXN-7771__cyto	4.80567e-106	1.14775e-105	TRUE	1.15186	[('PWY4FS-11', 'L-ascorbate biosynthesis II (L-gulose pathway)'), ('PWY-5115', 'GDP-L-galactose biosynthesis')]
TI0000214__cyto__extr	0	0	TRUE	0.939823	[('transporters', 'transport reactions')]
T_BETA-D-FRUCTOSE__cyto	0	0	TRUE	1	[('transporters', 'transport reactions')]
T_Charged-GLY-tRNAs__chlo	0	0	TRUE	-1	[('transporters', 'transport reactions')]
T_ASCORBATE__cyto	0	0	TRUE	1	[('transporters', 'transport reactions')]
ATPASE-RXN__chlo	0	0	TRUE	1	[]
RXN1F-162__cyto	0	0	TRUE	-1	[('PWY-5070', 'gibberellin biosynthesis I (non C-3, non C-13 hydroxylation)')]
T_DPG__chlo	7.62191e-140	2.08529e-139	TRUE	2.53641	[('transporters', 'transport reactions')]
R06549__cyto	0	0	TRUE	-1	[('PWY-5125', 'anthocyanin biosynthesis')]
EX_ASCORBATE_drain	0	0	TRUE	-1	[('drains', 'drain reactions')]
F16BDEPHOS-RXN__cyto	0	0	TRUE	0.900205	[('SUCSYN-PWY', 'sucrose biosynthesis I (from photosynthesis)'), ('CALVIN-PWY', 'Calvin-Benson-Bassham cycle'), ('P185-PWY', 'formaldehyde assimilation III (dihydroxyacetone cycle)'), ('PWY-5484', 'glycolysis II (from fructose 6-phosphate)'), ('GLYCOLYSIS', 'glycolysis I (from glucose 6-phosphate)'), ('GLUCONEO-PWY', 'gluconeogenesis I'), ('PWY66-399', 'gluconeogenesis III')]
EX_CPD-15105_drain	0	0	TRUE	1	[('drains', 'drain reactions')]
TRIOSEPISOMERIZATION-RXN__chlo	1.21841e-88	2.6743e-88	TRUE	3.5732	[('CALVIN-PWY', 'Calvin-Benson-Bassham cycle'), ('PWY-6142', 'gluconeogenesis II (Methanobacterium thermoautotrophicum)'), ('ANAGLYCOLYSIS-PWY', 'glycolysis III (from glucose)'), ('PWY-1042', 'glycolysis IV (plant cytosol)'), ('P185-PWY', 'formaldehyde assimilation III (dihydroxyacetone cycle)'), ('PWY-5484', 'glycolysis II (from fructose 6-phosphate)'), ('GLYCOLYSIS', 'glycolysis I (from glucose…
RIBOFLAVINKIN-RXN__chlo	0	0	TRUE	1	[('PWY-7863', 'roseoflavin biosynthesis'), ('PWY66-366', 'flavin salvage'), ('RIBOSYN2-PWY', 'flavin biosynthesis I (bacteria and plants)'), ('PWY-6168', 'flavin biosynthesis III (fungi)'), ('PWY-5523', '5,6-dimethylbenzimidazole biosynthesis I (aerobic)')]
T_L-1-phosphatidyl-inositols__er	0	0	TRUE	-1	[('transporters', 'transport reactions')]
GUANYL-KIN-RXN__chlo	0	0	TRUE	-0.976337	[('PWY-7221', 'guanosine ribonucleotides de novo biosynthesis')]
T_LEU-tRNAs__chlo	0	0	TRUE	1	[('transporters', 'transport reactions')]
TR2000128__mito__cyto	0	0	TRUE	1.17732	[('transporters', 'transport reactions')]
TI0000098__cyto__extr	0	0	TRUE	-1	[('transporters', 'transport reactions')]
NAD-KIN-RXN__chlo	0	0	TRUE	1	[('NADPHOS-DEPHOS-PWY', 'NAD phosphorylation and dephosphorylation'), ('PWY-7268', 'cytosolic NADPH production (yeast)'), ('PWY-5083', 'NAD/NADH phosphorylation and dephosphorylation'), ('NADPHOS-DEPHOS-PWY-1', 'NAD phosphorylation and transhydrogenation'), ('PWY-8148', 'NADP biosynthesis'), ('PWY-7269', 'mitochondrial NADPH production (yeast)')]
RXN-7607__cyto	0	0	TRUE	0.955087	[('PWY-6596', 'adenosine nucleotides degradation I')]
DCMP-DEAMINASE-RXN__cyto	0	0	TRUE	1	[('PWY-7210', 'pyrimidine deoxyribonucleotides biosynthesis from CTP')]
RXN-14199__cyto	0	0	TRUE	-1	[]
RXN3O-4157__cyto	4.029e-303	1.70756e-302	TRUE	1	[('PWY3O-4108', 'L-tyrosine degradation III')]
THIOESTER-RXN__pero	0	0	TRUE	1	[('PWY-5148', 'acyl-CoA hydrolysis')]
T_NIACINAMIDE__cyto	0	0	TRUE	1	[('transporters', 'transport reactions')]
PROLINE-MULTI__cyto	0	0	TRUE	0.909168	[]
TO0000180__vacu__cyto	0	0	TRUE	-1	[('transporters', 'transport reactions')]
T_GLC-1-P__chlo	4.93101e-113	1.20484e-112	TRUE	-13.9141	[('transporters', 'transport reactions')]
TR0000223__cyto__extr	0	0	TRUE	-1	[('transporters', 'transport reactions')]
GLYCEROL-KIN-RXN__pero	0	0	TRUE	0.99714	[('PWY-4261', 'glycerol degradation I')]
RXN-14200__cyto	0	0	TRUE	1	[]
EX_CARBON-DIOXIDE_drain	0	0	TRUE	-1.0041	[('drains', 'drain reactions')]
RXN-15479__chlo	0	0	TRUE	1	[('PWY-8270', 'cyclic electron flow'), ('PWY-101', 'photosynthesis light reactions')]
TR0000588__cyto__extr	1.83727e-114	4.5176e-114	TRUE	4.44009	[('transporters', 'transport reactions')]
TO3001988__cyto__extr	0	0	TRUE	1	[('transporters', 'transport reactions')]
EX_CPD-8186_drain	0	0	TRUE	-1	[('drains', 'drain reactions')]
TR0000268__mito__cyto	0	0	TRUE	1.21671	[('transporters', 'transport reactions')]
TI2000430__cyto__extr	0	0	TRUE	1	[('transporters', 'transport reactions')]
T_CPD-1961__cyto	0	0	TRUE	-1	[('transporters', 'transport reactions')]
T_CPD-11684__cyto	0	0	TRUE	-1	[('transporters', 'transport reactions')]
TI0000036__vacu__cyto	0	0	TRUE	-0.84378	[('transporters', 'transport reactions')]
PHOSPHOLIPASE-C-RXN__cyto	0	0	TRUE	-0.998062	[('LIPASYN-PWY', 'phospholipases')]
2.7.1.139-RXN__cyto	0	0	TRUE	1	[('PWY-6554', '1D-myo-inositol hexakisphosphate biosynthesis V (from Ins(1,3,4)P3)'), ('PWY-4562', 'lipid-dependent phytate biosynthesis II (via Ins(1,3,4)P3)')]
T_THIAMINE__mito	0	0	TRUE	1	[('transporters', 'transport reactions')]
TO0000002__cyto__extr	0	0	TRUE	-1	[('transporters', 'transport reactions')]
RXN-1223__chlo	0	0	TRUE	1	[('PWYQT-4427', 'sulfoquinovosyl diacylglycerol biosynthesis')]
T_MALONYL-COA__chlo	1.03543e-19	1.26366e-19	TRUE	1.5624	[('transporters', 'transport reactions')]
DUTP-PYROP-RXN__cyto	0	0	TRUE	1	[('PWY-7184', 'pyrimidine deoxyribonucleotides de novo biosynthesis I'), ('PWY-7206', 'pyrimidine deoxyribonucleotides dephosphorylation'), ('PWY-7187', 'pyrimidine deoxyribonucleotides de novo biosynthesis II'), ('PWY0-166', 'superpathway of pyrimidine deoxyribonucleotides de novo biosynthesis (E. coli)'), ('PWY-6545', 'pyrimidine deoxyribonucleotides de novo biosynthesis III')]
EX_Light_drain	0	0	TRUE	-1	[('drains', 'drain reactions')]
TI3000296__chlo__cyto	0	0	TRUE	1	[('transporters', 'transport reactions')]
RXN-13822__cyto	0	0	TRUE	-1	[('PWY-7140', 'myricetin gentiobioside biosynthesis')]
TR0001092__cyto__extr	0	0	TRUE	1	[('transporters', 'transport reactions')]
METHENYLTHFCYCLOHYDRO-RXN__cyto	0	0	TRUE	-4.91589	[('CODH-PWY', 'reductive acetyl coenzyme A pathway I (homoacetogenic bacteria)'), ('1CMET2-PWY', 'folate transformations III (E. coli)'), ('PWY-6613', 'tetrahydrofolate salvage from 5,10-methenyltetrahydrofolate'), ('PWY-3841', 'folate transformations II'), ('PWY-1722', 'formate assimilation into 5,10-methylenetetrahydrofolate'), ('PWY-5497', 'purine nucleobases degradation II (anaerobic)'), ('P1…
TO0000036__vacu__cyto	0	0	TRUE	-1	[('transporters', 'transport reactions')]
GMP-SYN-GLUT-RXN__cyto	0	0	TRUE	1	[('PWY-7221', 'guanosine ribonucleotides de novo biosynthesis')]
T_GTP__er	0	0	TRUE	-0.933318	[('transporters', 'transport reactions')]
MBCOA-DHLIPOAMIDE-RXN__chlo	0	0	TRUE	1	[]
T_BETAINE_ALDEHYDE__pero	3.62255e-53	6.1234e-53	TRUE	3.87811	[('transporters', 'transport reactions')]
RXN-12963__cyto	0	0	TRUE	-1	[('PWY-6982', 'umbelliferone biosynthesis'), ('PWY-7398', 'coumarins biosynthesis (engineered)')]
TR0000012__mito__cyto	0	0	TRUE	1.18524	[('transporters', 'transport reactions')]
TR0000128__mito__cyto	0	0	TRUE	-1.85374	[('transporters', 'transport reactions')]
T_CPD-7149__cyto	0	0	TRUE	1	[('transporters', 'transport reactions')]
T_GLY-tRNAs__chlo	0	0	TRUE	1	[('transporters', 'transport reactions')]
GLYC3PDEHYDROGBIOSYN-RXN__chlo	0	0	TRUE	1	[('PWY-7902', 'glucosylglycerol biosynthesis'), ('PWY-5667', 'CDP-diacylglycerol biosynthesis I'), ('PWY-5981', 'CDP-diacylglycerol biosynthesis III'), ('PWY0-1319', 'CDP-diacylglycerol biosynthesis II')]
TR2900049__cyto__extr	0	0	TRUE	0.999928	[('transporters', 'transport reactions')]
EX_CPD-19096_drain	0	0	TRUE	1	[('drains', 'drain reactions')]
PGLUCISOM-RXN__cyto	2.14899e-131	5.66022e-131	TRUE	2.18482	[('UDPNACETYLGALSYN-PWY', 'UDP-N-acetyl-D-glucosamine biosynthesis II'), ('UDPNAGSYN-PWY', 'UDP-N-acetyl-D-glucosamine biosynthesis I'), ('P124-PWY', 'Bifidobacterium shunt'), ('PWY-622', 'starch biosynthesis'), ('PWY-3801', 'sucrose degradation II (sucrose synthase)'), ('SUCSYN-PWY', 'sucrose biosynthesis I (from photosynthesis)'), ('PWY-6981', 'chitin biosynthesis'), ('PWY-6992', '1,5-anhydrofr…
TO3000761__er__cyto	0	0	TRUE	0.915678	[('transporters', 'transport reactions')]
DTDPKIN-RXN__mito	0	0	TRUE	1	[('PWY-7184', 'pyrimidine deoxyribonucleotides de novo biosynthesis I'), ('PWY-7210', 'pyrimidine deoxyribonucleotides biosynthesis from CTP'), ('PWY-7197', 'pyrimidine deoxyribonucleotide phosphorylation'), ('PWY-7198', 'pyrimidine deoxyribonucleotides de novo biosynthesis IV'), ('PWY-7187', 'pyrimidine deoxyribonucleotides de novo biosynthesis II'), ('PWY0-166', 'superpathway of pyrimidine deox…
2.6.1.58-RXN__cyto	1.07825e-289	4.38637e-289	TRUE	-1	[('PWY-7275', 'L-homophenylalanine biosynthesis'), ('PWY-5079', 'L-phenylalanine degradation III')]
TR2900128__mito__cyto	1.07221e-16	1.27062e-16	TRUE	2.10843	[('transporters', 'transport reactions')]
GMP-SYN-NH3-RXN__chlo	0	0	TRUE	-0.975159	[]
T_NADP__chlo	0	0	TRUE	0.98398	[('transporters', 'transport reactions')]
TR2000297__mito__cyto	0	0	TRUE	-1.40319	[('transporters', 'transport reactions')]
RXN-12959__er	0	0	TRUE	1	[('TRIGLSYN-PWY', 'diacylglycerol and triacylglycerol biosynthesis')]
RXN-13960__cyto	0	0	TRUE	-1	[('PWY-7449', 'acylated cyanidin galactoside biosynthesis')]
PGLUCISOM-RXN__chlo	9.29921e-125	2.38727e-124	TRUE	-2.00253	[('UDPNACETYLGALSYN-PWY', 'UDP-N-acetyl-D-glucosamine biosynthesis II'), ('UDPNAGSYN-PWY', 'UDP-N-acetyl-D-glucosamine biosynthesis I'), ('P124-PWY', 'Bifidobacterium shunt'), ('PWY-622', 'starch biosynthesis'), ('PWY-3801', 'sucrose degradation II (sucrose synthase)'), ('SUCSYN-PWY', 'sucrose biosynthesis I (from photosynthesis)'), ('PWY-6981', 'chitin biosynthesis'), ('PWY-6992', '1,5-anhydrofr…
RXN-1125__cyto	0	0	TRUE	0.830034	[('PWY-361', 'phenylpropanoid biosynthesis')]
UGD-RXN__cyto	0	0	TRUE	0.849334	[('PWY-7820', 'teichuronic acid biosynthesis (B. subtilis 168)'), ('PWY-7346', 'UDP-&alpha;-D-glucuronate biosynthesis (from UDP-glucose)')]
APYRASE-RXN__er	0	0	TRUE	-1	[]
TO0000309__cyto__extr	0	0	TRUE	-1	[('transporters', 'transport reactions')]
FORMATETHFLIG-RXN__chlo	5.76431e-85	1.2384e-84	TRUE	-1.88577	[('CODH-PWY', 'reductive acetyl coenzyme A pathway I (homoacetogenic bacteria)'), ('PWY-3841', 'folate transformations II'), ('PWY-1722', 'formate assimilation into 5,10-methylenetetrahydrofolate'), ('PWY-3742', 'tetrahydrofolate biosynthesis II'), ('PWY-2201', 'folate transformations I'), ('PWY-8303', 'reductive glycine pathway of autotrophic CO2 fixation'), ('PWY-2161', 'folate polyglutamylatio…
EX_CPD-7090_drain	0	0	TRUE	1	[('drains', 'drain reactions')]
TR0000013__chlo__cyto	2.7946e-42	4.23e-42	TRUE	3.04973	[('transporters', 'transport reactions')]
T_UTP__er	0	0	TRUE	0.924719	[('transporters', 'transport reactions')]
RXN-12965__cyto	0	0	TRUE	-1	[('PWY-6982', 'umbelliferone biosynthesis'), ('PWY-7398', 'coumarins biosynthesis (engineered)')]
T_NAD__er	2.378637707353e-312	1.0325148036944e-311	TRUE	-2.46526	[('transporters', 'transport reactions')]
NAD-SYNTH-GLN-RXN__cyto	0	0	TRUE	1	[('PYRIDNUCSAL-PWY', 'NAD salvage pathway I (PNC VI cycle)'), ('PWY-7761', 'NAD salvage pathway II (PNC IV cycle)'), ('PYRIDNUCSYN-PWY', 'NAD de novo biosynthesis I (from aspartate)'), ('PWY-5381', 'pyridine nucleotide cycling (plants)'), ('PWY-8277', 'NAD de novo biosynthesis IV (anaerobic)'), ('PWY-8352', 'NAD de novo biosynthesis III'), ('PWY-5653', 'NAD biosynthesis from 2-amino-3-carboxymuco…
PHOSGLYPHOS-RXN__cyto	2.9688e-96	6.73834e-96	TRUE	130.676	[('P124-PWY', 'Bifidobacterium shunt'), ('SUCSYN-PWY', 'sucrose biosynthesis I (from photosynthesis)'), ('PWY-6886', '1-butanol autotrophic biosynthesis (engineered)'), ('CALVIN-PWY', 'Calvin-Benson-Bassham cycle'), ('ANAGLYCOLYSIS-PWY', 'glycolysis III (from glucose)'), ('PWY-1042', 'glycolysis IV (plant cytosol)'), ('P185-PWY', 'formaldehyde assimilation III (dihydroxyacetone cycle)'), ('P122-P…
TI0000216__vacu__cyto	0	0	TRUE	-0.907587	[('transporters', 'transport reactions')]
TO0003221__vacu__cyto	0	0	TRUE	-1	[('transporters', 'transport reactions')]
T_CPD-8186__cyto	0	0	TRUE	1	[('transporters', 'transport reactions')]
PELUDP-RXN__cyto	0	0	TRUE	-1	[('PWY-7267', 'anthocyanin biosynthesis (pelargonidin 3-O-glucoside)')]
2OXOGLUTARATEDEH-RXN__mito	0	0	TRUE	-0.821458	[('PWY-5690', 'TCA cycle II (plants and fungi)'), ('TCA', 'TCA cycle I (prokaryotic)'), ('TCA-1', 'TCA cycle VIII (Chlamydia)'), ('PWY66-398', 'TCA cycle III (animals)'), ('PWYQT-4481', 'TCA cycle variation V (plant)'), ('PWY-7254', 'TCA cycle VII (acetate-producers)')]
TO0000106__vacu__cyto	0	0	TRUE	-1	[('transporters', 'transport reactions')]
TO0000087__cyto__extr	0	0	TRUE	-1	[('transporters', 'transport reactions')]
RXN-5641__er	0	0	TRUE	-0.997934	[('PWY4FS-6', 'phosphatidylethanolamine biosynthesis II'), ('PWY-7782', 'plasmalogen biosynthesis I (aerobic)'), ('PWY-3385', 'choline biosynthesis I')]
ASNSYNB-RXN__chlo	0	0	TRUE	0.999193	[('ASPARAGINE-BIOSYNTHESIS', 'L-asparagine biosynthesis I')]
TR0000229__cyto__extr	0	0	TRUE	-2.66772	[('transporters', 'transport reactions')]
2.4.1.234-RXN__cyto	0	0	TRUE	1	[('PWY-7191', 'kaempferol diglycoside biosynthesis (pollen-specific)')]
RXN-10862__mito	0	0	TRUE	-0.852335	[]
TR2900072__mito__cyto	2.6287e-218	8.85475e-218	TRUE	-0.853234	[('transporters', 'transport reactions')]
RXN-14195__cyto	0	0	TRUE	-0.909984	[]
T_FMN__chlo	0	0	TRUE	-0.854839	[('transporters', 'transport reactions')]
RXN-6547__cyto	6.7025e-320	2.959e-319	TRUE	1	[]
TI3002826__cyto__extr	0	0	TRUE	1	[('transporters', 'transport reactions')]
EX_WATER_drain	0	0	TRUE	-1.00473	[('drains', 'drain reactions')]
RXN-17725__cyto	0	0	TRUE	1	[]
RXNQT-4191__mito	0	0	TRUE	-1	[('PWY-6907', 'thiamine diphosphate biosynthesis III (Staphylococcus)'), ('PWY-7356', 'thiamine diphosphate salvage IV (yeast)'), ('PWY-6908', 'thiamine diphosphate biosynthesis IV (eukaryotes)')]
TO0000216__vacu__cyto	0	0	TRUE	-1	[('transporters', 'transport reactions')]
TO3000758__chlo__cyto	0	0	TRUE	1	[('transporters', 'transport reactions')]
T_CHOLINE__pero	1.35912e-48	2.20313e-48	TRUE	-3.32045	[('transporters', 'transport reactions')]
METHENYLTHFCYCLOHYDRO-RXN__chlo	0	0	TRUE	4.87044	[('CODH-PWY', 'reductive acetyl coenzyme A pathway I (homoacetogenic bacteria)'), ('1CMET2-PWY', 'folate transformations III (E. coli)'), ('PWY-6613', 'tetrahydrofolate salvage from 5,10-methenyltetrahydrofolate'), ('PWY-3841', 'folate transformations II'), ('PWY-1722', 'formate assimilation into 5,10-methylenetetrahydrofolate'), ('PWY-5497', 'purine nucleobases degradation II (anaerobic)'), ('P1…
TO0002733__vacu__cyto	0	0	TRUE	-1	[('transporters', 'transport reactions')]
RXN-22438__cyto	0	0	TRUE	1	[('CODH-PWY', 'reductive acetyl coenzyme A pathway I (homoacetogenic bacteria)'), ('1CMET2-PWY', 'folate transformations III (E. coli)'), ('PWY-3841', 'folate transformations II'), ('PWY-2201', 'folate transformations I')]
1.14.19.1-RXN__chlo	0	0	TRUE	0.909719	[('PWY-5996', 'oleate biosynthesis II (animals and fungi)')]
TO0000325__vacu__cyto	0	0	TRUE	-1	[('transporters', 'transport reactions')]
TR0000709__cyto__extr	7.2395e-117	1.80099e-116	TRUE	14.7202	[('transporters', 'transport reactions')]
T_FORMATE__chlo	1.45393e-82	3.07821e-82	TRUE	-1.83318	[('transporters', 'transport reactions')]
T_HYDROGEN-PEROXIDE__chlo	1.37041e-277	5.35976e-277	TRUE	3.87384	[('transporters', 'transport reactions')]
TR0000009__mito__cyto	0	0	TRUE	-2.06395	[('transporters', 'transport reactions')]
EX_CPD-8012_drain	0	0	TRUE	1	[('drains', 'drain reactions')]
GLY3KIN-RXN__cyto	0	0	TRUE	1	[('PWY-8363', 'photorespiration III'), ('PWY-181', 'photorespiration')]
T_DGDP__er	0	0	TRUE	0.945052	[('transporters', 'transport reactions')]
ISOCITDEH-RXN__cyto	5.30499e-189	1.66432e-188	TRUE	-1.83586	[('PWY-6969', 'TCA cycle V (2-oxoglutarate synthase)'), ('TCA', 'TCA cycle I (prokaryotic)'), ('P23-PWY', 'reductive TCA cycle I'), ('PWY-7268', 'cytosolic NADPH production (yeast)'), ('PWY-7124', 'ethene biosynthesis V (engineered)'), ('PWY-6728', 'methylaspartate cycle'), ('FERMENTATION-PWY', 'mixed acid fermentation'), ('P105-PWY', 'TCA cycle IV (2-oxoglutarate decarboxylase)'), ('REDCITCYC', …
RXN-14217__er	0	0	TRUE	-0.947584	[]
TI0000130__vacu__cyto	0	0	TRUE	-0.924888	[('transporters', 'transport reactions')]
EX_CPD-14981_drain	0	0	TRUE	-1	[('drains', 'drain reactions')]
TR2000044__mito__cyto	0	0	TRUE	-4.32829	[('transporters', 'transport reactions')]
T_PHOSPHO-ENOL-PYRUVATE__chlo	0	0	TRUE	-2.17662	[('transporters', 'transport reactions')]
e-DNA_vvinif2023__cyto	4.63556e-187	1.44266e-186	TRUE	1	[('biomass', 'biomass reactions')]
TR0000300__cyto__extr	0	0	TRUE	-1	[('transporters', 'transport reactions')]
T_NADPH__mito	0	0	TRUE	2.83193	[('transporters', 'transport reactions')]
TO0011677__cyto__extr	0	0	TRUE	1	[('transporters', 'transport reactions')]
T_RUTIN__cyto	1.00106e-239	3.568e-239	TRUE	-0.998315	[('transporters', 'transport reactions')]
TO3000420__chlo__cyto	0	0	TRUE	1	[('transporters', 'transport reactions')]
1.18.1.2-RXN__chlo	0	0	TRUE	1.13433	[('PWY-8271', 'NADPH to cytochrome c oxidase via plastocyanin'), ('PWY-101', 'photosynthesis light reactions')]
TR2900065__mito__cyto	3.65394511e-315	1.5950086243e-314	TRUE	3.51209	[('transporters', 'transport reactions')]
TI3002461__cyto__extr	0	0	TRUE	1	[('transporters', 'transport reactions')]
e-Cellwall_vvinif2023__cyto	0	0	TRUE	0.84731	[('biomass', 'biomass reactions')]
METHYLVALERATE-RXN__chlo	0	0	TRUE	-1	[]
T_ATP_ADP	7.24472e-282	2.86714e-281	TRUE	-1.79292	[('transporters', 'transport reactions')]
T_CPD-7090__cyto	0	0	TRUE	-1	[('transporters', 'transport reactions')]
EX_GLYCERATE_drain	0	0	TRUE	1	[('drains', 'drain reactions')]
EX_CIT_drain	0	0	TRUE	1	[('drains', 'drain reactions')]
T_2-KETOGLUTARATE__mito	9.29921e-125	2.38727e-124	TRUE	-5.47997	[('transporters', 'transport reactions')]
RXN-12195__er	0	0	TRUE	1	[('PWY-7185', 'UTP and CTP dephosphorylation I'), ('PWY-7184', 'pyrimidine deoxyribonucleotides de novo biosynthesis I'), ('PWY-7210', 'pyrimidine deoxyribonucleotides biosynthesis from CTP'), ('PWY-5687', 'pyrimidine ribonucleotides interconversion'), ('PWY-7198', 'pyrimidine deoxyribonucleotides de novo biosynthesis IV'), ('PWY-6545', 'pyrimidine deoxyribonucleotides de novo biosynthesis III')]
PABASYN-RXN__cyto	0	0	TRUE	-1	[('PWY-6543', '4-aminobenzoate biosynthesis'), ('PWY-8032', 'chloramphenicol biosynthesis'), ('PWY-3742', 'tetrahydrofolate biosynthesis II')]
RXN-1484__cyto	0	0	TRUE	1	[('PWY-6029', '2,3-trans-flavanols biosynthesis')]
TR1001113__mito__cyto	1.91853e-247	7.02056e-247	TRUE	-1.50772	[('transporters', 'transport reactions')]
NADPH-DEHYDROGENASE-RXN__er	8.72851e-307	3.7264e-306	TRUE	-2.6059	[]
T_CPD-19096__cyto	0	0	TRUE	-1	[('transporters', 'transport reactions')]
T_UMP__chlo	4.85668e-31	6.59343e-31	TRUE	-0.892179	[('transporters', 'transport reactions')]
T_2-KETOGLUTARATE__pero	2.23399e-81	4.68715e-81	TRUE	-0.999492	[('transporters', 'transport reactions')]
PHOSPHASERSYN-RXN__chlo	5.82275e-09	6.32177e-09	TRUE	1	[('PHOSLIPSYN2-PWY', 'superpathway of phospholipid biosynthesis II (plants)'), ('PWY-5669', 'phosphatidylserine and phosphatidylethanolamine biosynthesis I')]
T_CPD-4211__chlo	0	0	TRUE	2.16321	[('transporters', 'transport reactions')]
T_CPD-6226__cyto	0	0	TRUE	-1	[('transporters', 'transport reactions')]
T_NADPH__er	4.17070574e-316	1.823999076e-315	TRUE	-2.59618	[('transporters', 'transport reactions')]
T_ATP__cyto	0	0	TRUE	1	[('transporters', 'transport reactions')]
T_TMP__mito	3.23666e-183	9.99292e-183	TRUE	2.66673	[('transporters', 'transport reactions')]
T_10-FORMYL-THF__chlo	0	0	TRUE	-7.14814	[('transporters', 'transport reactions')]
TR2900091__mito__cyto	1.36578e-298	5.67491e-298	TRUE	-0.905249	[('transporters', 'transport reactions')]
ADCLY-RXN__cyto	0	0	TRUE	-1	[('PWY-8276', '4-aminobenzoate biosynthesis II'), ('PWY-6543', '4-aminobenzoate biosynthesis'), ('PWY-3742', 'tetrahydrofolate biosynthesis II')]
T_CPD-15105__cyto	0	0	TRUE	-1	[('transporters', 'transport reactions')]
T_WATER__cyto	0	0	TRUE	-2.59615	[('transporters', 'transport reactions')]
T_DIACYLGLYCEROL__cyto	0	0	TRUE	-1	[('transporters', 'transport reactions')]
TO0000133__cyto__extr	0	0	TRUE	-1	[('transporters', 'transport reactions')]
TR2900128__pero__cyto	0	0	TRUE	-1.18178	[('transporters', 'transport reactions')]
T_CARBON-DIOXIDE__cyto	0	0	TRUE	-2.63886	[('transporters', 'transport reactions')]
TR1001741__mito__cyto	0	0	TRUE	-1.56833	[('transporters', 'transport reactions')]
LEUCINE--TRNA-LIGASE-RXN__chlo	0	0	TRUE	1	[('TRNA-CHARGING-PWY', 'tRNA charging')]
T_NADP__cyto	0	0	TRUE	-1	[('transporters', 'transport reactions')]
TRIOSEPISOMERIZATION-RXN__cyto	0	0	TRUE	-0.852173	[('CALVIN-PWY', 'Calvin-Benson-Bassham cycle'), ('PWY-6142', 'gluconeogenesis II (Methanobacterium thermoautotrophicum)'), ('ANAGLYCOLYSIS-PWY', 'glycolysis III (from glucose)'), ('PWY-1042', 'glycolysis IV (plant cytosol)'), ('P185-PWY', 'formaldehyde assimilation III (dihydroxyacetone cycle)'), ('PWY-5484', 'glycolysis II (from fructose 6-phosphate)'), ('GLYCOLYSIS', 'glycolysis I (from glucose…
RXN-8266__cyto	0	0	TRUE	1	[('PWY-5320', 'kaempferol glycoside biosynthesis (Arabidopsis)')]
RXN-12197__er	0	0	TRUE	1	[('PWY-7185', 'UTP and CTP dephosphorylation I'), ('PWY-5687', 'pyrimidine ribonucleotides interconversion')]
RXN-14199__er	0	0	TRUE	-1	[]
T_CPD-8012__cyto	0	0	TRUE	-1	[('transporters', 'transport reactions')]
RXN-14903__mito	0	0	TRUE	-1	[('PWY-6922', 'L-N&delta;-acetylornithine biosynthesis'), ('PWY-5737', '(5R)-carbapenem carboxylate biosynthesis'), ('PROUT-PWY', 'L-proline degradation'), ('CITRULBIO-PWY', 'L-citrulline biosynthesis')]
TO1000223__chlo__cyto	0	0	TRUE	1	[('transporters', 'transport reactions')]
TR2900011__mito__cyto	3.4767e-269	1.34175e-268	TRUE	6.49105	[('transporters', 'transport reactions')]
T_ALPHA-GLUCOSE__cyto	0	0	TRUE	1	[('transporters', 'transport reactions')]
T_NADP__mito	0	0	TRUE	34.3651	[('transporters', 'transport reactions')]
RXN-7719__chlo	0	0	TRUE	-1	[('PWY-5046', '2-oxoisovalerate decarboxylation to isobutanoyl-CoA')]

## Sheet: leaf vs stem
Reaction	Pvalue	Padj	Reject	FC	pathways
RXN-15513__cyto	0	0	TRUE	1	[('ANAGLYCOLYSIS-PWY', 'glycolysis III (from glucose)'), ('P122-PWY', 'heterolactic fermentation'), ('PWY-8004', 'Entner-Doudoroff pathway I'), ('PWY-1622', 'formaldehyde assimilation I (serine pathway)'), ('PWY-5484', 'glycolysis II (from fructose 6-phosphate)'), ('GLYCOLYSIS', 'glycolysis I (from glucose 6-phosphate)'), ('PWY66-399', 'gluconeogenesis III')]
TR2904606__cyto__extr	0	0	TRUE	-1	[('transporters', 'transport reactions')]
DTMPKI-RXN__cyto	0	0	TRUE	0.98027	[('PWY-7184', 'pyrimidine deoxyribonucleotides de novo biosynthesis I'), ('PWY-7210', 'pyrimidine deoxyribonucleotides biosynthesis from CTP'), ('PWY-7197', 'pyrimidine deoxyribonucleotide phosphorylation'), ('PWY-7198', 'pyrimidine deoxyribonucleotides de novo biosynthesis IV'), ('PWY-7187', 'pyrimidine deoxyribonucleotides de novo biosynthesis II'), ('PWY0-166', 'superpathway of pyrimidine deox…
T_PROTON__mito	0	0	TRUE	-1.96351	[('transporters', 'transport reactions')]
TI3002480__cyto__extr	0	0	TRUE	-1	[('transporters', 'transport reactions')]
T_RIBOFLAVIN__chlo	0	0	TRUE	1	[('transporters', 'transport reactions')]
TR2913781__cyto__extr	0	0	TRUE	-1	[('transporters', 'transport reactions')]
TR2911423__cyto__extr	0	0	TRUE	1	[('transporters', 'transport reactions')]
TR2917957__cyto__extr	0	0	TRUE	-1	[('transporters', 'transport reactions')]
EX_PYRIDOXAL_PHOSPHATE_drain	0	0	TRUE	1	[('drains', 'drain reactions')]
RXN-5002__cyto	0	0	TRUE	-1	[('PWY-5094', 'naringenin glycoside biosynthesis')]
TR0000160__er__cyto	5.2147e-07	5.49608e-07	TRUE	4.26759	[('transporters', 'transport reactions')]
TR2913701__cyto__extr	1.59601e-272	5.59307e-272	TRUE	1	[('transporters', 'transport reactions')]
ADPREDUCT-RXN__cyto	0	0	TRUE	-1	[('PWY-7220', 'adenosine deoxyribonucleotides de novo biosynthesis II'), ('PWY-7227', 'adenosine deoxyribonucleotides de novo biosynthesis')]
TR2916002__cyto__extr	0	0	TRUE	-1	[('transporters', 'transport reactions')]
EX_CYS-GLY_drain	0	0	TRUE	1	[('drains', 'drain reactions')]
T_THF__cyto	0	0	TRUE	0.999999	[('transporters', 'transport reactions')]
EX_NADP_drain	0	0	TRUE	1	[('drains', 'drain reactions')]
PPPGPPHYDRO-RXN__cyto	0	0	TRUE	-1	[('PPGPPMET-PWY', 'ppGpp biosynthesis')]
TR2000023__mito__cyto	0	0	TRUE	0.845747	[('transporters', 'transport reactions')]
T_OXYGEN-MOLECULE__chlo	0	0	TRUE	-1.02313	[('transporters', 'transport reactions')]
TR2917982__cyto__extr	1.22219e-212	3.72915e-212	TRUE	-1	[('transporters', 'transport reactions')]
HYDROXYPYRUVATE-REDUCTASE-RXN__cyto	0	0	TRUE	13.0424	[('PWY-8011', 'L-serine biosynthesis II'), ('PWY-1622', 'formaldehyde assimilation I (serine pathway)')]
T_1-O-SINAPOYL-BETA-D-GLUCOSE__cyto	0	0	TRUE	1	[('transporters', 'transport reactions')]
TR2918263__cyto__extr	0	0	TRUE	-1	[('transporters', 'transport reactions')]
EX_OXYGEN-MOLECULE_drain	0	0	TRUE	16.8595	[('drains', 'drain reactions')]
RIB5PISOM-RXN__cyto	3.15864e-293	1.14567e-292	TRUE	3.25661	[('P124-PWY', 'Bifidobacterium shunt'), ('PWY-8178', 'pentose phosphate pathway (non-oxidative branch) II'), ('PWY-5723', 'Rubisco shunt'), ('PWY-1861', 'formaldehyde assimilation II (assimilatory RuMP Cycle)'), ('CALVIN-PWY', 'Calvin-Benson-Bassham cycle'), ('P185-PWY', 'formaldehyde assimilation III (dihydroxyacetone cycle)'), ('NONOXIPENT-PWY', 'pentose phosphate pathway (non-oxidative branch)…
3.2.1.48-RXN__cyto	0	0	TRUE	-0.917365	[('PWY-621', 'sucrose degradation III (sucrose invertase)'), ('PWY66-373', 'sucrose degradation V (sucrose &alpha;-glucosidase)')]
T_NADP__pero	9.52086e-27	1.22045e-26	TRUE	0.932015	[('transporters', 'transport reactions')]
RXNQT-4162__cyto	0	0	TRUE	-1	[('PWY-5321', 'quercetin glycoside biosynthesis (Arabidopsis)')]
T_XANTHOSINE-5-PHOSPHATE__chlo	0	0	TRUE	-0.956187	[('transporters', 'transport reactions')]
TR2918303__cyto__extr	3.09551e-198	9.17488e-198	TRUE	1	[('transporters', 'transport reactions')]
TR2903842__cyto__extr	0	0	TRUE	1	[('transporters', 'transport reactions')]
RXN-10787__cyto	0	0	TRUE	1	[]
TR0000139__cyto__extr	0	0	TRUE	-1	[('transporters', 'transport reactions')]
PHOSPHATIDATE-PHOSPHATASE-RXN__er	0	0	TRUE	0.865513	[('PWYIO2-7', 'triacylglycerol biosynthesis (Chlamydomonas)'), ('TRIGLSYN-PWY', 'diacylglycerol and triacylglycerol biosynthesis')]
IPPISOM-RXN__cyto	0	0	TRUE	5.08772	[('PWY-6383', 'mono-trans, poly-cis decaprenyl phosphate biosynthesis'), ('PWY-8125', 'mevalonate pathway IV (archaea)'), ('PWY-6174', 'mevalonate pathway II (haloarchaea)'), ('PWY-6859', 'all-trans-farnesol biosynthesis'), ('PWY-5123', 'trans, trans-farnesyl diphosphate biosynthesis'), ('NONMEVIPP-PWY', 'methylerythritol phosphate pathway I'), ('PWY-7102', 'bisabolene biosynthesis (engineered)')…
FORMATETHFLIG-RXN__cyto	0	0	TRUE	2.70986	[('CODH-PWY', 'reductive acetyl coenzyme A pathway I (homoacetogenic bacteria)'), ('PWY-3841', 'folate transformations II'), ('PWY-1722', 'formate assimilation into 5,10-methylenetetrahydrofolate'), ('PWY-3742', 'tetrahydrofolate biosynthesis II'), ('PWY-2201', 'folate transformations I'), ('PWY-8303', 'reductive glycine pathway of autotrophic CO2 fixation'), ('PWY-2161', 'folate polyglutamylatio…
TR2000036__mito__cyto	2.97988e-200	8.88742e-200	TRUE	0.823701	[('transporters', 'transport reactions')]
T_Light__chlo	0	0	TRUE	1	[('transporters', 'transport reactions')]
TR2000193__mito__cyto	2.36195e-188	6.82245e-188	TRUE	-8.0315	[('transporters', 'transport reactions')]
RXN-12078__cyto	0	0	TRUE	-1	[('PWY-6693', 'D-galactose degradation IV')]
EX_UMP_drain	3.32832e-274	1.17502e-273	TRUE	1	[('drains', 'drain reactions')]
GLYC3PDEHYDROGBIOSYN-RXN__cyto	0	0	TRUE	1	[('PWY-7902', 'glucosylglycerol biosynthesis'), ('PWY-5667', 'CDP-diacylglycerol biosynthesis I'), ('PWY-5981', 'CDP-diacylglycerol biosynthesis III'), ('PWY0-1319', 'CDP-diacylglycerol biosynthesis II')]
TR2915886__cyto__extr	0	0	TRUE	1	[('transporters', 'transport reactions')]
TYROSINE-AMINOTRANSFERASE-RXN__cyto	0	0	TRUE	-1	[('PWY-5151', 'L-tyrosine degradation II'), ('TYRFUMCAT-PWY', 'L-tyrosine degradation I'), ('PWY-5886', '4-hydroxyphenylpyruvate biosynthesis'), ('PWY-7514', 'L-tyrosine degradation IV (to 4-methylphenol)'), ('TYRSYN', 'L-tyrosine biosynthesis I'), ('PWY-5048', 'rosmarinic acid biosynthesis I'), ('PWY-5754', '4-hydroxybenzoate biosynthesis I (eukaryotes)'), ('PWY-8016', 'L-tyrosine degradation V …
T_UDP__chlo	1.85829e-74	3.55687e-74	TRUE	1.7245	[('transporters', 'transport reactions')]
RXN-19024__cyto	0	0	TRUE	1	[('PWY-7942', '5-oxo-L-proline metabolism')]
PSII-RXN__chlo	0	0	TRUE	1	[('PWY-101', 'photosynthesis light reactions'), ('PWY1YI0-7', 'protective electron sinks in the thylakoid membrane (PSII to PTOX)')]
EX_GLYCEROL_drain	0	0	TRUE	-1	[('drains', 'drain reactions')]
TR2911373__cyto__extr	0	0	TRUE	1	[('transporters', 'transport reactions')]
EX_CPD-7087_drain	0	0	TRUE	1	[('drains', 'drain reactions')]
T_2-KETOGLUTARATE__chlo	3.34708e-37	4.76184e-37	TRUE	-133.678	[('transporters', 'transport reactions')]
EX_ALPHA-GLUCOSE_drain	0	0	TRUE	-1	[('drains', 'drain reactions')]
TR1011953__vacu__cyto	2.95877e-123	6.93972e-123	TRUE	0.896303	[('transporters', 'transport reactions')]
RXN1F-170__cyto	0	0	TRUE	1	[('PWY-5035', 'gibberellin biosynthesis III (early C-13 hydroxylation)')]
TR1000220__golgi__cyto	0	0	TRUE	-1	[('transporters', 'transport reactions')]
DSERDEAM-RXN__mito	6.81576e-276	2.41337e-275	TRUE	0.834	[]
SINAPATE-1-GLUCOSYLTRANSFERASE-RXN__cyto	0	0	TRUE	-1	[('PWY-3301', 'sinapate ester biosynthesis')]
RXN-12590__cyto	0	0	TRUE	1	[]
T_DGTP__cyto	0	0	TRUE	-1	[('transporters', 'transport reactions')]
T_DIHYDROFOLATE__cyto	0	0	TRUE	1	[('transporters', 'transport reactions')]
TR2911269__cyto__extr	2.87108e-121	6.6749e-121	TRUE	-4.62268	[('transporters', 'transport reactions')]
TR2911326__cyto__extr	0	0	TRUE	1	[('transporters', 'transport reactions')]
2.7.7.13-RXN__cyto	0	0	TRUE	-0.965062	[('PWY-5659', 'GDP-mannose biosynthesis'), ('PWY-882', 'L-ascorbate biosynthesis I (L-galactose pathway)')]
CDPREDUCT-RXN__mito	0	0	TRUE	1	[('PWY-7184', 'pyrimidine deoxyribonucleotides de novo biosynthesis I'), ('PWY-7210', 'pyrimidine deoxyribonucleotides biosynthesis from CTP'), ('PWY-7198', 'pyrimidine deoxyribonucleotides de novo biosynthesis IV'), ('PWY0-166', 'superpathway of pyrimidine deoxyribonucleotides de novo biosynthesis (E. coli)'), ('PWY-6545', 'pyrimidine deoxyribonucleotides de novo biosynthesis III')]
RXN-1382__er	3.58082e-149	9.16551e-149	TRUE	1.06411	[('PHOSLIPSYN2-PWY', 'superpathway of phospholipid biosynthesis II (plants)'), ('PWY-7506', 'phosphatidylserine biosynthesis II'), ('PWY-6273', 'phosphatidylethanolamine biosynthesis III')]
TR2916056__cyto__extr	3.07757e-211	9.36633e-211	TRUE	-1	[('transporters', 'transport reactions')]
DUDPKIN-RXN__cyto	0	0	TRUE	0.989797	[('PWY-7184', 'pyrimidine deoxyribonucleotides de novo biosynthesis I'), ('PWY0-166', 'superpathway of pyrimidine deoxyribonucleotides de novo biosynthesis (E. coli)'), ('PWY-6545', 'pyrimidine deoxyribonucleotides de novo biosynthesis III')]
EX_1-O-SINAPOYL-BETA-D-GLUCOSE_drain	0	0	TRUE	-1	[('drains', 'drain reactions')]
T_NARINGIN__cyto	0	0	TRUE	1	[('transporters', 'transport reactions')]
TO1000218__golgi__cyto	0	0	TRUE	1	[('transporters', 'transport reactions')]
RXN-8267__cyto	0	0	TRUE	-1	[('PWY-5321', 'quercetin glycoside biosynthesis (Arabidopsis)')]
TR1000215__golgi__cyto	0	0	TRUE	-1	[('transporters', 'transport reactions')]
TO1000133__golgi__cyto	0	0	TRUE	1	[('transporters', 'transport reactions')]
T_WATER__chlo	0	0	TRUE	5.10503	[('transporters', 'transport reactions')]
TR0000306__cyto__extr	3.48827e-27	4.48842e-27	TRUE	-0.92393	[('transporters', 'transport reactions')]
RXN-10938__er	0	0	TRUE	1	[('PWY-6352', '3-phosphoinositide biosynthesis')]
GAPOXNPHOSPHN-RXN__cyto	2.8257e-31	3.78083e-31	TRUE	-1.09371	[('P124-PWY', 'Bifidobacterium shunt'), ('SUCSYN-PWY', 'sucrose biosynthesis I (from photosynthesis)'), ('ANAGLYCOLYSIS-PWY', 'glycolysis III (from glucose)'), ('PWY-1042', 'glycolysis IV (plant cytosol)'), ('P185-PWY', 'formaldehyde assimilation III (dihydroxyacetone cycle)'), ('P122-PWY', 'heterolactic fermentation'), ('PWY-8004', 'Entner-Doudoroff pathway I'), ('PWY-5484', 'glycolysis II (from…
RXN-113__cyto	0	0	TRUE	1	[('PWY-102', 'gibberellin inactivation I (2&beta;-hydroxylation)')]
PHOSPHAGLYPSYN-RXN__chlo	0	0	TRUE	0.958235	[('PWY-5269', 'cardiolipin biosynthesis II'), ('PWY4FS-8', 'phosphatidylglycerol biosynthesis II (non-plastidic)'), ('PWY4FS-7', 'phosphatidylglycerol biosynthesis I (plastidic)'), ('PWY0-1545', 'cardiolipin biosynthesis III'), ('PWY-5668', 'cardiolipin biosynthesis I'), ('PWY-7817', 'type I lipoteichoic acid biosynthesis (S. aureus)')]
T_ASN__mito	1.07221e-16	1.25126e-16	TRUE	-2.38478	[('transporters', 'transport reactions')]
T_CTP__er	0	0	TRUE	0.971217	[('transporters', 'transport reactions')]
EX_L-1-PHOSPHATIDYL-GLYCEROL_drain	1.45785e-84	2.95162e-84	TRUE	1	[('drains', 'drain reactions')]
EX_COUMARYL-ALCOHOL_drain	0	0	TRUE	-1	[('drains', 'drain reactions')]
T_FRUCTOSE-6P__chlo	0	0	TRUE	7.22123	[('transporters', 'transport reactions')]
T_L-1-PHOSPHATIDYL-GLYCEROL__mito	0	0	TRUE	-1	[('transporters', 'transport reactions')]
5-OXOPROLINASE-ATP-HYDROLYSING-RXN__cyto	0	0	TRUE	1	[('PWY-4041', '&gamma;-glutamyl cycle'), ('PWYQT-4470', '&gamma;-glutamyl cycle (plant pathway)'), ('PWY-7942', '5-oxo-L-proline metabolism')]
FADSYN-RXN__cyto	0	0	TRUE	1	[('PWY-6167', 'flavin biosynthesis II (archaea)'), ('PWY66-366', 'flavin salvage'), ('RIBOSYN2-PWY', 'flavin biosynthesis I (bacteria and plants)'), ('PWY-6168', 'flavin biosynthesis III (fungi)')]
TI3002572__cyto__extr	0	0	TRUE	1	[('transporters', 'transport reactions')]
TR2904685__cyto__extr	0	0	TRUE	1	[('transporters', 'transport reactions')]
EX_GLUTATHIONE_drain	0	0	TRUE	1	[('drains', 'drain reactions')]
T_GDP__er	0	0	TRUE	0.928603	[('transporters', 'transport reactions')]
RXN0-7141__chlo	0	0	TRUE	1	[]
T_CDPDIACYLGLYCEROL__chlo	0	0	TRUE	1.00249	[('transporters', 'transport reactions')]
EX_BETA-D-FRUCTOSE_drain	0	0	TRUE	-1	[('drains', 'drain reactions')]
TR2913726__cyto__extr	0	0	TRUE	-1	[('transporters', 'transport reactions')]
EX_CPD-11684_drain	0	0	TRUE	1	[('drains', 'drain reactions')]
EX_UTP_drain	0	0	TRUE	-1	[('drains', 'drain reactions')]
TO1000137__cyto__extr	0	0	TRUE	-0.956194	[('transporters', 'transport reactions')]
GLUTAMATE-SYNTHASE-FERREDOXIN-RXN__chlo	0	0	TRUE	1	[('PWY4LZ-81', 'Organic Nitrogen Assimilation'), ('PWY-7061', 'glutamate-glutamine shuttle'), ('PWY-8346', 'GABA shunt II'), ('PWY4LZ-283', 'Inorganic Nitrogen Assimilation'), ('PWY-6964', 'ammonia assimilation cycle II'), ('PWY-4341', 'L-glutamate biosynthesis V'), ('PWY-6549', 'L-glutamine biosynthesis III')]
EX_GLN_drain	0	0	TRUE	1	[('drains', 'drain reactions')]
RXN-8730__cyto	0	0	TRUE	1	[('PWY-6362', '1D-myo-inositol hexakisphosphate biosynthesis II (mammalian)'), ('PWY-6364', 'D-myo-inositol (1,3,4)-trisphosphate biosynthesis')]
T_PYRUVATE__chlo	0	0	TRUE	1.00038	[('transporters', 'transport reactions')]
RXN-7703__cyto	0	0	TRUE	0.922871	[('PWY-5083', 'NAD/NADH phosphorylation and dephosphorylation')]
L-ASCORBATE-PEROXIDASE-RXN__chlo	0	0	TRUE	1	[]
e-RNA_vvinif2023__cyto	0	0	TRUE	1	[('biomass', 'biomass reactions')]
RXN-20593__cyto	0	0	TRUE	-1	[]
T_DAMP__er	0	0	TRUE	0.948839	[('transporters', 'transport reactions')]
TO1000059__golgi__cyto	0	0	TRUE	1	[('transporters', 'transport reactions')]
TR2904661__cyto__extr	0	0	TRUE	-1	[('transporters', 'transport reactions')]
RXNQT-4141__cyto	0	0	TRUE	-0.991365	[('PWY-882', 'L-ascorbate biosynthesis I (L-galactose pathway)')]
RXN0-5260__mito	0	0	TRUE	0.860171	[('PWY0-1584', 'nitrate reduction X (dissimilatory, periplasmic)'), ('PWY0-1561', 'glycerol-3-phosphate to cytochrome bo oxidase electron transfer')]
INOSINE-NUCLEOSIDASE-RXN__cyto	0	0	TRUE	0.963335	[('PWY-6596', 'adenosine nucleotides degradation I')]
PGPPHOSPHA-RXN__chlo	0	0	TRUE	0.957796	[('PWY-5269', 'cardiolipin biosynthesis II'), ('PWY4FS-8', 'phosphatidylglycerol biosynthesis II (non-plastidic)'), ('PWY4FS-7', 'phosphatidylglycerol biosynthesis I (plastidic)'), ('PWY0-1545', 'cardiolipin biosynthesis III'), ('PWY-5668', 'cardiolipin biosynthesis I'), ('PWY-7817', 'type I lipoteichoic acid biosynthesis (S. aureus)')]
IPPISOM-RXN__chlo	0	0	TRUE	-5.20899	[('PWY-6383', 'mono-trans, poly-cis decaprenyl phosphate biosynthesis'), ('PWY-8125', 'mevalonate pathway IV (archaea)'), ('PWY-6174', 'mevalonate pathway II (haloarchaea)'), ('PWY-6859', 'all-trans-farnesol biosynthesis'), ('PWY-5123', 'trans, trans-farnesyl diphosphate biosynthesis'), ('NONMEVIPP-PWY', 'methylerythritol phosphate pathway I'), ('PWY-7102', 'bisabolene biosynthesis (engineered)')…
RXN-12582__chlo	0	0	TRUE	-1	[]
TO1000215__golgi__cyto	0	0	TRUE	1	[('transporters', 'transport reactions')]
TR2918111__cyto__extr	0	0	TRUE	-1	[('transporters', 'transport reactions')]
GDPREDUCT-RXN__cyto	0	0	TRUE	-1	[('PWY-7226', 'guanosine deoxyribonucleotides de novo biosynthesis I'), ('PWY-7222', 'guanosine deoxyribonucleotides de novo biosynthesis II')]
TR1000104__golgi__cyto	0	0	TRUE	-1	[('transporters', 'transport reactions')]
T_NADH__chlo	2.40264e-108	5.3211e-108	TRUE	-0.825815	[('transporters', 'transport reactions')]
LINOLEOYL-RXN__er	0	0	TRUE	1	[('PWY-6917', 'vernolate biosynthesis III')]
TR1000133__golgi__cyto	0	0	TRUE	-1	[('transporters', 'transport reactions')]
TR2911294__cyto__extr	0	0	TRUE	-1	[('transporters', 'transport reactions')]
T_GLYCEROL-3P__pero	0	0	TRUE	-0.956286	[('transporters', 'transport reactions')]
2.7.8.11-RXN__er	0	0	TRUE	1	[('PHOSLIPSYN2-PWY', 'superpathway of phospholipid biosynthesis II (plants)'), ('PWY-6352', '3-phosphoinositide biosynthesis'), ('PWY-6351', 'D-myo-inositol (1,4,5)-trisphosphate biosynthesis'), ('PWY-7625', 'phosphatidylinositol biosynthesis II (eukaryotes)')]
T_METHYLENE-THF__mito	3.93139e-185	1.12467e-184	TRUE	-4.14004	[('transporters', 'transport reactions')]
EX_CPD-6959_drain	0	0	TRUE	-1	[('drains', 'drain reactions')]
T_CPD-7087__cyto	0	0	TRUE	-1	[('transporters', 'transport reactions')]
EX_GLY_drain	0	0	TRUE	-1	[('drains', 'drain reactions')]
T_BT1_ADP__mito	0	0	TRUE	-2.35693	[('transporters', 'transport reactions')]
RXN-12199__er	0	0	TRUE	0.967772	[('PWY-7185', 'UTP and CTP dephosphorylation I'), ('PWY-7177', 'UTP and CTP dephosphorylation II'), ('PWY-5687', 'pyrimidine ribonucleotides interconversion')]
T_METHYLENE-THF__chlo	1.97308e-36	2.7954e-36	TRUE	263.397	[('transporters', 'transport reactions')]
T_NADPH__chlo	4.27987e-143	1.08269e-142	TRUE	-0.938135	[('transporters', 'transport reactions')]
RIBULP3EPIM-RXN__chlo	7.24472e-282	2.58833e-281	TRUE	-3.55676	[('P21-PWY', 'pentose phosphate pathway (partial)'), ('P124-PWY', 'Bifidobacterium shunt'), ('PWY-8178', 'pentose phosphate pathway (non-oxidative branch) II'), ('PWY-5723', 'Rubisco shunt'), ('PWY-1861', 'formaldehyde assimilation II (assimilatory RuMP Cycle)'), ('CALVIN-PWY', 'Calvin-Benson-Bassham cycle'), ('P185-PWY', 'formaldehyde assimilation III (dihydroxyacetone cycle)'), ('P122-PWY', 'he…
1.1.1.8-RXN__chlo	0	0	TRUE	0.955199	[('PWY-7385', '1,3-propanediol biosynthesis (engineered)'), ('PWY-7411', 'phosphatidate biosynthesis (yeast)'), ('PWY-6118', 'glycerol-3-phosphate shuttle')]
EX_GLYCOLALDEHYDE_drain	0	0	TRUE	-0.914408	[('drains', 'drain reactions')]
ASNSYNB-RXN__mito	0	0	TRUE	0.920899	[('ASPARAGINE-BIOSYNTHESIS', 'L-asparagine biosynthesis I')]
CHD-RXN__chlo	1.0722e-205	3.23425e-205	TRUE	1	[('BETSYN-PWY', 'glycine betaine biosynthesis I (Gram-negative bacteria)'), ('CHOLINE-BETAINE-ANA-PWY', 'choline degradation I')]
GLYCINE--TRNA-LIGASE-RXN__chlo	0	0	TRUE	1	[('TRNA-CHARGING-PWY', 'tRNA charging')]
T_CPD-7088__cyto	0	0	TRUE	-1	[('transporters', 'transport reactions')]
T_DELTA3-ISOPENTENYL-PP__chlo	0	0	TRUE	-5.28674	[('transporters', 'transport reactions')]
RXN-15124__chlo	0	0	TRUE	0.926841	[('SERDEG-PWY', 'L-serine degradation'), ('LCYSDEG-PWY', 'L-cysteine degradation II'), ('PWY-702', 'L-methionine biosynthesis II (plants)'), ('PWY-8001', 'felinine and 3-methyl-3-sulfanylbutan-1-ol biosynthesis'), ('TRYPDEG-PWY', 'L-tryptophan degradation II (via pyruvate)'), ('PWY-4061', 'glutathione-mediated detoxification I'), ('PWY-3661', 'glycine betaine degradation I'), ('PWY0-1535', 'D-ser…
EX_CPD-477_drain	0	0	TRUE	-1	[('drains', 'drain reactions')]
R06548__cyto	0	0	TRUE	-1	[('PWY-5125', 'anthocyanin biosynthesis')]
GUANYL-KIN-RXN__cyto	0	0	TRUE	0.969763	[('PWY-7221', 'guanosine ribonucleotides de novo biosynthesis')]
GLUTATHIONE-PEROXIDASE-RXN__cyto	0	0	TRUE	-1	[('PWY-4081', 'glutathione-peroxide redox reactions'), ('DETOX1-PWY-1', 'reactive oxygen species degradation')]
TI1000430__cyto__extr	0	0	TRUE	-1	[('transporters', 'transport reactions')]
ALANINE-AMINOTRANSFERASE-RXN__cyto	0	0	TRUE	1.86002	[('ALACAT2-PWY', 'L-alanine degradation II (to D-lactate)'), ('PWY-8189', 'L-alanine degradation V (oxidative Stickland reaction)'), ('PWY-8188', 'L-alanine degradation VI (reductive Stickland reaction)'), ('PWY-7117', 'C4 photosynthetic carbon assimilation cycle, PEPCK type'), ('ALANINE-DEG3-PWY', 'L-alanine degradation III'), ('ALANINE-SYN2-PWY', 'L-alanine biosynthesis II'), ('PWY-7383', 'anae…
ACYLCOASYN-RXN__pero	0	0	TRUE	1	[('FAO-PWY', 'fatty acid &beta;-oxidation I (generic)'), ('PWY-7288', 'fatty acid &beta;-oxidation VII (yeast peroxisome)'), ('PWY66-391', 'fatty acid &beta;-oxidation VI (mammalian peroxisome)'), ('PWY-5136', 'fatty acid &beta;-oxidation II (peroxisome)')]
ATPASE-RXN__mito	0	0	TRUE	1	[]
T_CPDQT-26__cyto	0	0	TRUE	1	[('transporters', 'transport reactions')]
TO0000330__cyto__extr	0	0	TRUE	-1	[('transporters', 'transport reactions')]
THIOREDOXIN-REDUCT-NADPH-RXN__mito	0	0	TRUE	0.836592	[('THIOREDOX-PWY', 'thioredoxin pathway')]
RXN-10768__cyto	0	0	TRUE	-1	[]
RXNQT-4366__cyto	0	0	TRUE	1	[('PWY18C3-25', 'superpathway of methylsalicylate metabolism'), ('PWY18C3-24', 'methylsalicylate degradation')]
EX_SUCROSE_drain	0	0	TRUE	1.01008	[('drains', 'drain reactions')]
TR0000013__mito__cyto	2.20974e-17	2.60297e-17	TRUE	-1.53804	[('transporters', 'transport reactions')]
TR0000048__er__cyto	0	0	TRUE	1	[('transporters', 'transport reactions')]
1TRANSKETO-RXN__chlo	1.71298e-299	6.30918e-299	TRUE	3.2736	[('P21-PWY', 'pentose phosphate pathway (partial)'), ('P124-PWY', 'Bifidobacterium shunt'), ('PWY-8178', 'pentose phosphate pathway (non-oxidative branch) II'), ('PWY-5723', 'Rubisco shunt'), ('PWY-1861', 'formaldehyde assimilation II (assimilatory RuMP Cycle)'), ('CALVIN-PWY', 'Calvin-Benson-Bassham cycle'), ('P185-PWY', 'formaldehyde assimilation III (dihydroxyacetone cycle)'), ('NONOXIPENT-PWY…
TR2913855__cyto__extr	2.9577e-241	9.57634e-241	TRUE	-1	[('transporters', 'transport reactions')]
T_RIBOSE-5P__chlo	4.92609e-304	1.83707e-303	TRUE	-3.57177	[('transporters', 'transport reactions')]
RXN1YI0-15__chlo	0	0	TRUE	1	[('PWY1YI0-7', 'protective electron sinks in the thylakoid membrane (PSII to PTOX)')]
TR2918266__cyto__extr	0	0	TRUE	-1	[('transporters', 'transport reactions')]
ADENYLYLSULFATASE-RXN__mito	0	0	TRUE	-1	[]
CYTIDINEKIN-RXN__cyto	0	0	TRUE	1	[]
T_PYRIDOXAL_PHOSPHATE__cyto	0	0	TRUE	-1	[('transporters', 'transport reactions')]
TR2000412__mito__cyto	7.07875e-131	1.71082e-130	TRUE	1	[('transporters', 'transport reactions')]
TR2915983__cyto__extr	0	0	TRUE	-1	[('transporters', 'transport reactions')]
GLUTAMIN-RXN__cyto	0	0	TRUE	1	[('AMMASSIM-PWY', 'ammonia assimilation cycle III'), ('PWY490-4', 'L-asparagine biosynthesis III (tRNA-dependent)'), ('GLUTSYN-PWY', 'L-glutamate biosynthesis I'), ('GLUTAMINDEG-PWY', 'L-glutamine degradation I'), ('PWY-5921', 'glutaminyl-tRNAgln biosynthesis via transamidation'), ('CITRULBIO-PWY', 'L-citrulline biosynthesis')]
RXN-114__cyto	0	0	TRUE	1	[('PWY-102', 'gibberellin inactivation I (2&beta;-hydroxylation)')]
PGPPHOSPHA-RXN__mito	0	0	TRUE	1	[('PWY-5269', 'cardiolipin biosynthesis II'), ('PWY4FS-8', 'phosphatidylglycerol biosynthesis II (non-plastidic)'), ('PWY4FS-7', 'phosphatidylglycerol biosynthesis I (plastidic)'), ('PWY0-1545', 'cardiolipin biosynthesis III'), ('PWY-5668', 'cardiolipin biosynthesis I'), ('PWY-7817', 'type I lipoteichoic acid biosynthesis (S. aureus)')]
RXN-115__cyto	0	0	TRUE	1	[('PWY-102', 'gibberellin inactivation I (2&beta;-hydroxylation)')]
RXN-1382__chlo	8.79709e-08	9.37124e-08	TRUE	-1	[('PHOSLIPSYN2-PWY', 'superpathway of phospholipid biosynthesis II (plants)'), ('PWY-7506', 'phosphatidylserine biosynthesis II'), ('PWY-6273', 'phosphatidylethanolamine biosynthesis III')]
TI3000590__cyto__extr	0	0	TRUE	-1	[('transporters', 'transport reactions')]
TR2911349__cyto__extr	0	0	TRUE	-1	[('transporters', 'transport reactions')]
RXN-10625__chlo	0	0	TRUE	-1	[]
ACETYLORNDEACET-RXN__chlo	0	0	TRUE	-1	[('GLUTORN-PWY', 'L-ornithine biosynthesis I')]
T_CPD-229__cyto	0	0	TRUE	-1	[('transporters', 'transport reactions')]
RXN-1102__extr	0	0	TRUE	-1	[('PWY-361', 'phenylpropanoid biosynthesis')]
T_GLYCEROL__pero	0	0	TRUE	0.960652	[('transporters', 'transport reactions')]
DTMPKI-RXN__mito	0	0	TRUE	0.910359	[('PWY-7184', 'pyrimidine deoxyribonucleotides de novo biosynthesis I'), ('PWY-7210', 'pyrimidine deoxyribonucleotides biosynthesis from CTP'), ('PWY-7197', 'pyrimidine deoxyribonucleotide phosphorylation'), ('PWY-7198', 'pyrimidine deoxyribonucleotides de novo biosynthesis IV'), ('PWY-7187', 'pyrimidine deoxyribonucleotides de novo biosynthesis II'), ('PWY0-166', 'superpathway of pyrimidine deox…
EX_NARINGIN_drain	0	0	TRUE	-1	[('drains', 'drain reactions')]
ATPSYN-RXN__chlo	0	0	TRUE	1	[('PWY-7980', 'ATP biosynthesis')]
RIB5PISOM-RXN__chlo	3.27839e-302	1.21123e-301	TRUE	-3.36459	[('P124-PWY', 'Bifidobacterium shunt'), ('PWY-8178', 'pentose phosphate pathway (non-oxidative branch) II'), ('PWY-5723', 'Rubisco shunt'), ('PWY-1861', 'formaldehyde assimilation II (assimilatory RuMP Cycle)'), ('CALVIN-PWY', 'Calvin-Benson-Bassham cycle'), ('P185-PWY', 'formaldehyde assimilation III (dihydroxyacetone cycle)'), ('NONOXIPENT-PWY', 'pentose phosphate pathway (non-oxidative branch)…
HYPOXANPRIBOSYLTRAN-RXN__cyto	0	0	TRUE	1	[('PWY-6609', 'adenine and adenosine salvage III'), ('PWY-6610', 'adenine salvage')]
TR1000060__vacu__cyto	2.60119e-51	4.1911e-51	TRUE	-0.863636	[('transporters', 'transport reactions')]
T_2-PG__chlo	5.99865e-69	1.0996e-68	TRUE	-8.11397	[('transporters', 'transport reactions')]
TR2904808__cyto__extr	0	0	TRUE	1	[('transporters', 'transport reactions')]
RXN-17121__cyto	0	0	TRUE	-1	[]
TR2903726__cyto__extr	0	0	TRUE	1	[('transporters', 'transport reactions')]
RXN-14938__cyto	0	0	TRUE	1	[]
EX_PROTON_drain	0	0	TRUE	0.997804	[('drains', 'drain reactions')]
TO1000263__golgi__cyto	0	0	TRUE	1	[('transporters', 'transport reactions')]
TR2918184__cyto__extr	0	0	TRUE	-1	[('transporters', 'transport reactions')]
RIBULOSE-BISPHOSPHATE-CARBOXYLASE-RXN__chlo	0	0	TRUE	1	[('PWY-5723', 'Rubisco shunt'), ('CALVIN-PWY', 'Calvin-Benson-Bassham cycle'), ('PWY-5532', 'nucleoside and nucleotide degradation (archaea)')]
RXN0-1021__er	0	0	TRUE	-0.930111	[]
TR2903896__cyto__extr	0	0	TRUE	-1	[('transporters', 'transport reactions')]
SUCCCOASYN-RXN__mito	0	0	TRUE	-0.849368	[('PWY-6969', 'TCA cycle V (2-oxoglutarate synthase)'), ('PWY-5690', 'TCA cycle II (plants and fungi)'), ('TCA', 'TCA cycle I (prokaryotic)'), ('P23-PWY', 'reductive TCA cycle I'), ('PWY-5392', 'reductive TCA cycle II'), ('PWY-6728', 'methylaspartate cycle'), ('PWY-7384', 'anaerobic energy metabolism (invertebrates, mitochondrial)'), ('PWY-5913', 'partial TCA cycle (obligate autotrophs)'), ('P42-…
RXN0-5224__cyto	5.64919e-163	1.50078e-162	TRUE	1.10068	[('PWY-7117', 'C4 photosynthetic carbon assimilation cycle, PEPCK type'), ('PWY-5743', '3-hydroxypropanoate cycle'), ('PWY-6142', 'gluconeogenesis II (Methanobacterium thermoautotrophicum)'), ('CYANCAT-PWY', 'cyanate degradation'), ('PWYIO2-3', 'carbon concentration mechanism (Chlamydomonas)'), ('PWY-5789', '3-hydroxypropanoate/4-hydroxybutanate cycle'), ('PWY-241', 'C4 photosynthetic carbon assi…
EX_SINAPALDEHYDE_drain	0	0	TRUE	1	[('drains', 'drain reactions')]
2KETO-3METHYLVALERATE-RXN__chlo	0	0	TRUE	1	[('PWY-8173', 'anteiso-branched-chain fatty acid biosynthesis'), ('ILEUDEG-PWY', 'L-isoleucine degradation I')]
T_L-ALPHA-ALANINE__mito	0	0	TRUE	-1.03582	[('transporters', 'transport reactions')]
T_PHENYL-PYRUVATE__chlo	8.32171e-45	1.27038e-44	TRUE	6.95951	[('transporters', 'transport reactions')]
TR2911496__cyto__extr	0	0	TRUE	-1	[('transporters', 'transport reactions')]
EX_CPD-7088_drain	0	0	TRUE	1	[('drains', 'drain reactions')]
RXN-15513__chlo	0	0	TRUE	1	[('ANAGLYCOLYSIS-PWY', 'glycolysis III (from glucose)'), ('P122-PWY', 'heterolactic fermentation'), ('PWY-8004', 'Entner-Doudoroff pathway I'), ('PWY-1622', 'formaldehyde assimilation I (serine pathway)'), ('PWY-5484', 'glycolysis II (from fructose 6-phosphate)'), ('GLYCOLYSIS', 'glycolysis I (from glucose 6-phosphate)'), ('PWY66-399', 'gluconeogenesis III')]
TO0000059__cyto__extr	0	0	TRUE	-1	[('transporters', 'transport reactions')]
T_GLC-6-P__chlo	0	0	TRUE	-1.28234	[('transporters', 'transport reactions')]
RXN-15127__chlo	0	0	TRUE	0.922339	[('SERDEG-PWY', 'L-serine degradation'), ('LCYSDEG-PWY', 'L-cysteine degradation II'), ('PWY-702', 'L-methionine biosynthesis II (plants)'), ('PWY-8001', 'felinine and 3-methyl-3-sulfanylbutan-1-ol biosynthesis'), ('TRYPDEG-PWY', 'L-tryptophan degradation II (via pyruvate)'), ('PWY-4061', 'glutathione-mediated detoxification I'), ('PWY-3661', 'glycine betaine degradation I'), ('PWY0-1535', 'D-ser…
T_DUMP__er	0	0	TRUE	1	[('transporters', 'transport reactions')]
PHOSPHASERSYN-RXN__er	0	0	TRUE	-0.862986	[('PHOSLIPSYN2-PWY', 'superpathway of phospholipid biosynthesis II (plants)'), ('PWY-5669', 'phosphatidylserine and phosphatidylethanolamine biosynthesis I')]
PLASTOQUINOL--PLASTOCYANIN-REDUCTASE-RXN__chlo	0	0	TRUE	1	[('PWY-8270', 'cyclic electron flow'), ('PWY-8271', 'NADPH to cytochrome c oxidase via plastocyanin'), ('PWY-101', 'photosynthesis light reactions'), ('PWY1YI0-3', 'succinate to cytochrome c oxidase via plastocyanin')]
RXN-8282__cyto	0	0	TRUE	-1	[]
PHOSGLYPHOS-RXN__chlo	3.65533e-67	6.62911e-67	TRUE	-4.89623	[('P124-PWY', 'Bifidobacterium shunt'), ('SUCSYN-PWY', 'sucrose biosynthesis I (from photosynthesis)'), ('PWY-6886', '1-butanol autotrophic biosynthesis (engineered)'), ('CALVIN-PWY', 'Calvin-Benson-Bassham cycle'), ('ANAGLYCOLYSIS-PWY', 'glycolysis III (from glucose)'), ('PWY-1042', 'glycolysis IV (plant cytosol)'), ('P185-PWY', 'formaldehyde assimilation III (dihydroxyacetone cycle)'), ('P122-P…
EX_SO3_drain	0	0	TRUE	-1	[('drains', 'drain reactions')]
T_CPD-10501__cyto	0	0	TRUE	1	[('transporters', 'transport reactions')]
TR2918061__cyto__extr	0	0	TRUE	1	[('transporters', 'transport reactions')]
RXN-118__cyto	0	0	TRUE	1	[('PWY-102', 'gibberellin inactivation I (2&beta;-hydroxylation)')]
TO1000220__golgi__cyto	0	0	TRUE	1	[('transporters', 'transport reactions')]
RXN0-5224__chlo	0	0	TRUE	-1.67227	[('PWY-7117', 'C4 photosynthetic carbon assimilation cycle, PEPCK type'), ('PWY-5743', '3-hydroxypropanoate cycle'), ('PWY-6142', 'gluconeogenesis II (Methanobacterium thermoautotrophicum)'), ('CYANCAT-PWY', 'cyanate degradation'), ('PWYIO2-3', 'carbon concentration mechanism (Chlamydomonas)'), ('PWY-5789', '3-hydroxypropanoate/4-hydroxybutanate cycle'), ('PWY-241', 'C4 photosynthetic carbon assi…
T_UMP__mito	0	0	TRUE	1.5802	[('transporters', 'transport reactions')]
T_GLN__mito	1.09452e-96	2.33086e-96	TRUE	-10.0815	[('transporters', 'transport reactions')]
EX_ASN_drain	0	0	TRUE	1	[('drains', 'drain reactions')]
EX_GLYCOLLATE_drain	0	0	TRUE	1	[('drains', 'drain reactions')]
RXN-8281__cyto	0	0	TRUE	-1	[('PWY-5338', 'galactosylcyclitol biosynthesis')]
TR2000091__mito__cyto	0	0	TRUE	1.45958	[('transporters', 'transport reactions')]
TR2903773__cyto__extr	0	0	TRUE	1	[('transporters', 'transport reactions')]
EX_DIACYLGLYCEROL_drain	1.94237e-18	2.31087e-18	TRUE	0.990431	[('drains', 'drain reactions')]
RXN-9673__er	0	0	TRUE	1	[('PWY-6000', '&gamma;-linolenate biosynthesis II (animals)')]
T_NADP__er	1.4923e-152	3.87803e-152	TRUE	1.40454	[('transporters', 'transport reactions')]
T_OXYGEN-MOLECULE__cyto	0	0	TRUE	-16.5051	[('transporters', 'transport reactions')]
RXN-14195__er	0	0	TRUE	-0.946452	[]
T_MYO-INOSITOL__er	0	0	TRUE	1	[('transporters', 'transport reactions')]
T_NADPH__pero	9.52086e-27	1.22045e-26	TRUE	-1.06704	[('transporters', 'transport reactions')]
TR2903669__cyto__extr	0	0	TRUE	-1	[('transporters', 'transport reactions')]
EX_CPD-10501_drain	0	0	TRUE	-1	[('drains', 'drain reactions')]
EX_HCO3_drain	0	0	TRUE	0.996469	[('drains', 'drain reactions')]
T_CPD-14981__cyto	0	0	TRUE	1	[('transporters', 'transport reactions')]
PHOSPHORIBULOKINASE-RXN__chlo	0	0	TRUE	0.990149	[('PWY-5723', 'Rubisco shunt'), ('CALVIN-PWY', 'Calvin-Benson-Bassham cycle')]
DEOXYADENYLATE-KINASE-RXN__cyto	0	0	TRUE	-0.86582	[('PWY-7224', 'purine deoxyribonucleosides salvage')]
EX_GALACTITOL_drain	0	0	TRUE	1	[('drains', 'drain reactions')]
PHOSPHAGLYPSYN-RXN__mito	0	0	TRUE	1	[('PWY-5269', 'cardiolipin biosynthesis II'), ('PWY4FS-8', 'phosphatidylglycerol biosynthesis II (non-plastidic)'), ('PWY4FS-7', 'phosphatidylglycerol biosynthesis I (plastidic)'), ('PWY0-1545', 'cardiolipin biosynthesis III'), ('PWY-5668', 'cardiolipin biosynthesis I'), ('PWY-7817', 'type I lipoteichoic acid biosynthesis (S. aureus)')]
EX_MANNOSE_drain	0	0	TRUE	1	[('drains', 'drain reactions')]
RXN-13980__cyto	0	0	TRUE	-1	[('PWY-7171', 'flavonol acylglucoside biosynthesis II - isorhamnetin derivatives')]
TZ2900037__cyto__extr	0	0	TRUE	-1.16009	[('transporters', 'transport reactions')]
CHOLINE-KINASE-RXN__cyto	0	0	TRUE	1	[('PWY-7782', 'plasmalogen biosynthesis I (aerobic)'), ('PWY3O-450', 'phosphatidylcholine biosynthesis I'), ('PWY-7818', 'type IV lipoteichoic acid biosynthesis (S. pneumoniae)'), ('PWY-7886', 'cell-surface glycoconjugate-linked phosphocholine biosynthesis')]
PYRUVATEORTHOPHOSPHATE-DIKINASE-RXN__cyto	0	0	TRUE	-1	[('PWY-7117', 'C4 photosynthetic carbon assimilation cycle, PEPCK type'), ('PWY-241', 'C4 photosynthetic carbon assimilation cycle, NADP-ME type'), ('PWY-7115', 'C4 photosynthetic carbon assimilation cycle, NAD-ME type'), ('PWY-6549', 'L-glutamine biosynthesis III')]
TR2000130__mito__cyto	1.26931e-61	2.2192e-61	TRUE	2.24704	[('transporters', 'transport reactions')]
T_SYRINGETIN__cyto	0	0	TRUE	1.0001	[('transporters', 'transport reactions')]
T_BT1_AMP__chlo	0	0	TRUE	-3.52565	[('transporters', 'transport reactions')]
RXN-92__cyto	0	0	TRUE	-1	[('PWY-83', 'monolignol glucosides biosynthesis')]
3PGAREARR-RXN__chlo	0	0	TRUE	-1.01211	[('PWY-7218', 'photosynthetic 3-hydroxybutanoate biosynthesis (engineered)'), ('P124-PWY', 'Bifidobacterium shunt'), ('PWY-7124', 'ethene biosynthesis V (engineered)'), ('PWY-6886', '1-butanol autotrophic biosynthesis (engineered)'), ('PWY-5723', 'Rubisco shunt'), ('PWY-6142', 'gluconeogenesis II (Methanobacterium thermoautotrophicum)'), ('ANAGLYCOLYSIS-PWY', 'glycolysis III (from glucose)'), ('P…
GLUTAMIDOTRANS-RXN__chlo	0	0	TRUE	0.979343	[('HISTSYN-PWY', 'L-histidine biosynthesis')]
TR2911442__cyto__extr	0	0	TRUE	-1	[('transporters', 'transport reactions')]
EX_UDP_drain	0	0	TRUE	0.974782	[('drains', 'drain reactions')]
T_NADH__er	2.38629e-165	6.39655e-165	TRUE	1.35594	[('transporters', 'transport reactions')]
3PGAREARR-RXN__cyto	0	0	TRUE	-0.990352	[('PWY-7218', 'photosynthetic 3-hydroxybutanoate biosynthesis (engineered)'), ('P124-PWY', 'Bifidobacterium shunt'), ('PWY-7124', 'ethene biosynthesis V (engineered)'), ('PWY-6886', '1-butanol autotrophic biosynthesis (engineered)'), ('PWY-5723', 'Rubisco shunt'), ('PWY-6142', 'gluconeogenesis II (Methanobacterium thermoautotrophicum)'), ('ANAGLYCOLYSIS-PWY', 'glycolysis III (from glucose)'), ('P…
RXN-9601__er	0	0	TRUE	1	[('PWY-6001', 'linoleate biosynthesis II (animals)')]
SERINE--PYRUVATE-AMINOTRANSFERASE-RXN__pero	1.3783e-75	2.65092e-75	TRUE	-1.35348	[('PWY-8011', 'L-serine biosynthesis II')]
EX_CPDQT-26_drain	0	0	TRUE	-1	[('drains', 'drain reactions')]
TR2000051__mito__cyto	0	0	TRUE	3.76311	[('transporters', 'transport reactions')]
RXN0-5187__cyto	0	0	TRUE	1	[]
TR2915909__cyto__extr	0	0	TRUE	1	[('transporters', 'transport reactions')]
TZ2900038__cyto__extr	0	0	TRUE	1.87346	[('transporters', 'transport reactions')]
MYO-INOSITOL-1OR-4-MONOPHOSPHATASE-RXN__cyto	0	0	TRUE	1	[('PWY-2301', 'myo-inositol biosynthesis')]
RXN-5822__cyto	0	0	TRUE	-1	[('NADPHOS-DEPHOS-PWY', 'NAD phosphorylation and dephosphorylation'), ('PWY-5083', 'NAD/NADH phosphorylation and dephosphorylation'), ('NAD-BIOSYNTHESIS-II', 'NAD salvage pathway III (to nicotinamide riboside)')]
RXN-14201__cyto	0	0	TRUE	1	[]
T_CDPDIACYLGLYCEROL__er	5.81289e-203	1.7446e-202	TRUE	-1.92838	[('transporters', 'transport reactions')]
TR1000304__golgi__cyto	0	0	TRUE	-1	[('transporters', 'transport reactions')]
T_L-PHOSPHATIDATE__er	0	0	TRUE	0.855473	[('transporters', 'transport reactions')]
T_ACET__cyto	0	0	TRUE	0.989102	[('transporters', 'transport reactions')]
RXN-10814__chlo	1.14781e-34	1.5884e-34	TRUE	-22.3083	[('PWY-8014', 'L-phenylalanine degradation VI (reductive Stickland reaction)'), ('PWY-6318', 'L-phenylalanine degradation IV (mammalian, via side chain)'), ('ANAPHENOXI-PWY', 'L-phenylalanine degradation II (anaerobic)'), ('PHESYN', 'L-phenylalanine biosynthesis I'), ('PWY-5079', 'L-phenylalanine degradation III')]
T_CDP__er	0	0	TRUE	-0.984379	[('transporters', 'transport reactions')]
EX_CHORISMATE_drain	0	0	TRUE	-1	[('drains', 'drain reactions')]
TI3002578__cyto__extr	0	0	TRUE	-1	[('transporters', 'transport reactions')]
RXN-13976__cyto	0	0	TRUE	-1	[('PWY-7171', 'flavonol acylglucoside biosynthesis II - isorhamnetin derivatives')]
ACYLCOASYN-RXN__mito	1.5318e-254	5.14848e-254	TRUE	0.822521	[('FAO-PWY', 'fatty acid &beta;-oxidation I (generic)'), ('PWY-7288', 'fatty acid &beta;-oxidation VII (yeast peroxisome)'), ('PWY66-391', 'fatty acid &beta;-oxidation VI (mammalian peroxisome)'), ('PWY-5136', 'fatty acid &beta;-oxidation II (peroxisome)')]
EX_ACET_drain	0	0	TRUE	-0.9877	[('drains', 'drain reactions')]
TR1000059__golgi__cyto	0	0	TRUE	-1	[('transporters', 'transport reactions')]
T_CARBON-DIOXIDE__chlo	0	0	TRUE	1.61411	[('transporters', 'transport reactions')]
TR2918037__cyto__extr	0	0	TRUE	1	[('transporters', 'transport reactions')]
MYO-INOSITOL-1-PHOSPHATE-SYNTHASE-RXN__cyto	0	0	TRUE	1	[('PWY-6372', '1D-myo-inositol hexakisphosphate biosynthesis IV (Dictyostelium)'), ('PWY-2301', 'myo-inositol biosynthesis'), ('PWY-4661', '1D-myo-inositol hexakisphosphate biosynthesis III (Spirodela polyrrhiza)'), ('PWY1G-0', 'mycothiol biosynthesis'), ('PWY-6664', 'di-myo-inositol phosphate biosynthesis'), ('PWY-6580', 'phosphatidylinositol biosynthesis I (bacteria)')]
METHYLENETHFDEHYDROG-NADP-RXN__chlo	9.2564e-84	1.86301e-83	TRUE	3.24262	[('CODH-PWY', 'reductive acetyl coenzyme A pathway I (homoacetogenic bacteria)'), ('1CMET2-PWY', 'folate transformations III (E. coli)'), ('PWY-3841', 'folate transformations II'), ('PWY-1722', 'formate assimilation into 5,10-methylenetetrahydrofolate'), ('PWY-5497', 'purine nucleobases degradation II (anaerobic)'), ('PWY-2201', 'folate transformations I'), ('PWY-8303', 'reductive glycine pathway…
TI3002709__cyto__extr	0	0	TRUE	-1	[('transporters', 'transport reactions')]
TR0000242__chlo__cyto	0	0	TRUE	1.61322	[('transporters', 'transport reactions')]
T_BETA-D-FRUCTOSE__cyto	0	0	TRUE	1	[('transporters', 'transport reactions')]
T_Charged-GLY-tRNAs__chlo	0	0	TRUE	-1	[('transporters', 'transport reactions')]
T_ASCORBATE__cyto	0	0	TRUE	1	[('transporters', 'transport reactions')]
ATPASE-RXN__chlo	0	0	TRUE	-0.910872	[]
TRANSALDOL-RXN__cyto	3.65394511e-315	1.408956505e-314	TRUE	3.50801	[('P124-PWY', 'Bifidobacterium shunt'), ('PWY-5723', 'Rubisco shunt'), ('PWY-1861', 'formaldehyde assimilation II (assimilatory RuMP Cycle)'), ('P185-PWY', 'formaldehyde assimilation III (dihydroxyacetone cycle)'), ('NONOXIPENT-PWY', 'pentose phosphate pathway (non-oxidative branch)')]
EX_CPD-229_drain	0	0	TRUE	1	[('drains', 'drain reactions')]
EX_ASCORBATE_drain	0	0	TRUE	-1	[('drains', 'drain reactions')]
RXN-14515__cyto	0	0	TRUE	1	[('PWY-6531', 'mannitol cycle'), ('PWY-4101', 'D-sorbitol degradation I')]
TO1000104__golgi__cyto	0	0	TRUE	1	[('transporters', 'transport reactions')]
F16BDEPHOS-RXN__cyto	0	0	TRUE	0.875565	[('SUCSYN-PWY', 'sucrose biosynthesis I (from photosynthesis)'), ('CALVIN-PWY', 'Calvin-Benson-Bassham cycle'), ('P185-PWY', 'formaldehyde assimilation III (dihydroxyacetone cycle)'), ('PWY-5484', 'glycolysis II (from fructose 6-phosphate)'), ('GLYCOLYSIS', 'glycolysis I (from glucose 6-phosphate)'), ('GLUCONEO-PWY', 'gluconeogenesis I'), ('PWY66-399', 'gluconeogenesis III')]
TR2915854__cyto__extr	0	0	TRUE	1	[('transporters', 'transport reactions')]
T_CPD-251__cyto	0	0	TRUE	-1	[('transporters', 'transport reactions')]
RIBOFLAVINKIN-RXN__chlo	0	0	TRUE	1	[('PWY-7863', 'roseoflavin biosynthesis'), ('PWY66-366', 'flavin salvage'), ('RIBOSYN2-PWY', 'flavin biosynthesis I (bacteria and plants)'), ('PWY-6168', 'flavin biosynthesis III (fungi)'), ('PWY-5523', '5,6-dimethylbenzimidazole biosynthesis I (aerobic)')]
RXN-87__cyto	0	0	TRUE	-1	[('PWY-84', 'resveratrol biosynthesis')]
RIBULP3EPIM-RXN__cyto	1.7393873592851e-310	6.60025489996246e-310	TRUE	3.40529	[('P21-PWY', 'pentose phosphate pathway (partial)'), ('P124-PWY', 'Bifidobacterium shunt'), ('PWY-8178', 'pentose phosphate pathway (non-oxidative branch) II'), ('PWY-5723', 'Rubisco shunt'), ('PWY-1861', 'formaldehyde assimilation II (assimilatory RuMP Cycle)'), ('CALVIN-PWY', 'Calvin-Benson-Bassham cycle'), ('P185-PWY', 'formaldehyde assimilation III (dihydroxyacetone cycle)'), ('P122-PWY', 'he…
T_L-1-phosphatidyl-inositols__er	0	0	TRUE	-1	[('transporters', 'transport reactions')]
GUANYL-KIN-RXN__chlo	0	0	TRUE	-0.957508	[('PWY-7221', 'guanosine ribonucleotides de novo biosynthesis')]
RXN-6723__cyto	0	0	TRUE	1	[('PWY18C3-22', 'methylsalicylate biosynthesis'), ('PWY-4203', 'volatile benzenoid biosynthesis I (ester formation)')]
TR2913874__cyto__extr	0	0	TRUE	-1	[('transporters', 'transport reactions')]
TI0000098__cyto__extr	0	0	TRUE	-1	[('transporters', 'transport reactions')]
T_CPD-79__cyto	0	0	TRUE	1	[('transporters', 'transport reactions')]
NAD-KIN-RXN__chlo	0	0	TRUE	1	[('NADPHOS-DEPHOS-PWY', 'NAD phosphorylation and dephosphorylation'), ('PWY-7268', 'cytosolic NADPH production (yeast)'), ('PWY-5083', 'NAD/NADH phosphorylation and dephosphorylation'), ('NADPHOS-DEPHOS-PWY-1', 'NAD phosphorylation and transhydrogenation'), ('PWY-8148', 'NADP biosynthesis'), ('PWY-7269', 'mitochondrial NADPH production (yeast)')]
RXN-7607__cyto	0	0	TRUE	0.961742	[('PWY-6596', 'adenosine nucleotides degradation I')]
TR2904581__cyto__extr	0	0	TRUE	-1	[('transporters', 'transport reactions')]
DCMP-DEAMINASE-RXN__cyto	0	0	TRUE	1	[('PWY-7210', 'pyrimidine deoxyribonucleotides biosynthesis from CTP')]
RXN-14199__cyto	0	0	TRUE	-1	[]
RXN3O-4157__cyto	0	0	TRUE	1	[('PWY3O-4108', 'L-tyrosine degradation III')]
THIOESTER-RXN__pero	0	0	TRUE	1	[('PWY-5148', 'acyl-CoA hydrolysis')]
TR2000102__chlo__cyto	5.81978e-83	1.16542e-82	TRUE	-3.52881	[('transporters', 'transport reactions')]
GLYOHMETRANS-RXN__chlo	2.43506e-56	4.09509e-56	TRUE	2.0644	[('1CMET2-PWY', 'folate transformations III (E. coli)'), ('PWY-3661-1', 'glycine betaine degradation II (mammalian)'), ('PWY-3661', 'glycine betaine degradation I'), ('PWY-8363', 'photorespiration III'), ('PWY-3841', 'folate transformations II'), ('GLYSYN2-PWY', 'glycine biosynthesis'), ('PWY-5497', 'purine nucleobases degradation II (anaerobic)'), ('PWY-8362', 'photorespiration II'), ('PWY-1622'…
T_NIACINAMIDE__cyto	0	0	TRUE	1	[('transporters', 'transport reactions')]
TR2913928__cyto__extr	0	0	TRUE	1	[('transporters', 'transport reactions')]
EX_D-Ribofuranose_drain	0	0	TRUE	0.901181	[('drains', 'drain reactions')]
EX_CPD-251_drain	0	0	TRUE	1	[('drains', 'drain reactions')]
RXN0-6427__cyto	0	0	TRUE	1	[('PPGPPMET-PWY', 'ppGpp biosynthesis')]
1TRANSKETO-RXN__cyto	3.65394511e-315	1.408956505e-314	TRUE	-3.62024	[('P21-PWY', 'pentose phosphate pathway (partial)'), ('P124-PWY', 'Bifidobacterium shunt'), ('PWY-8178', 'pentose phosphate pathway (non-oxidative branch) II'), ('PWY-5723', 'Rubisco shunt'), ('PWY-1861', 'formaldehyde assimilation II (assimilatory RuMP Cycle)'), ('CALVIN-PWY', 'Calvin-Benson-Bassham cycle'), ('P185-PWY', 'formaldehyde assimilation III (dihydroxyacetone cycle)'), ('NONOXIPENT-PWY…
TR0000223__cyto__extr	0	0	TRUE	-1	[('transporters', 'transport reactions')]
2TRANSKETO-RXN__chlo	0	0	TRUE	-3.31977	[('P21-PWY', 'pentose phosphate pathway (partial)'), ('PWY-8178', 'pentose phosphate pathway (non-oxidative branch) II'), ('PWY-5723', 'Rubisco shunt'), ('PWY-1861', 'formaldehyde assimilation II (assimilatory RuMP Cycle)'), ('CALVIN-PWY', 'Calvin-Benson-Bassham cycle'), ('P185-PWY', 'formaldehyde assimilation III (dihydroxyacetone cycle)'), ('NONOXIPENT-PWY', 'pentose phosphate pathway (non-oxid…
GLYCEROL-KIN-RXN__pero	0	0	TRUE	0.960612	[('PWY-4261', 'glycerol degradation I')]
T_CPD-6959__cyto	0	0	TRUE	1	[('transporters', 'transport reactions')]
RXN-14200__cyto	0	0	TRUE	0.946911	[]
PHOSPHOENOLPYRUVATE-PHOSPHATASE-RXN__cyto	0	0	TRUE	-1	[]
TR2918296__cyto__extr	0	0	TRUE	0.851034	[('transporters', 'transport reactions')]
EX_CARBON-DIOXIDE_drain	0	0	TRUE	-1.00385	[('drains', 'drain reactions')]
RXN-15479__chlo	0	0	TRUE	1	[('PWY-8270', 'cyclic electron flow'), ('PWY-101', 'photosynthesis light reactions')]
TR1000087__golgi__cyto	0	0	TRUE	-1	[('transporters', 'transport reactions')]
TR0000588__cyto__extr	6.0257e-182	1.70943e-181	TRUE	7.79261	[('transporters', 'transport reactions')]
PYRUVATEORTHOPHOSPHATE-DIKINASE-RXN__chlo	0	0	TRUE	1	[('PWY-7117', 'C4 photosynthetic carbon assimilation cycle, PEPCK type'), ('PWY-241', 'C4 photosynthetic carbon assimilation cycle, NADP-ME type'), ('PWY-7115', 'C4 photosynthetic carbon assimilation cycle, NAD-ME type'), ('PWY-6549', 'L-glutamine biosynthesis III')]
T_CPD-11684__cyto	0	0	TRUE	-1	[('transporters', 'transport reactions')]
ISPH2-RXN__chlo	0	0	TRUE	1	[('NONMEVIPP-PWY', 'methylerythritol phosphate pathway I'), ('PWY-7560', 'methylerythritol phosphate pathway II')]
PHOSPHOLIPASE-C-RXN__cyto	0	0	TRUE	-0.994556	[('LIPASYN-PWY', 'phospholipases')]
2.7.1.139-RXN__cyto	0	0	TRUE	1	[('PWY-6554', '1D-myo-inositol hexakisphosphate biosynthesis V (from Ins(1,3,4)P3)'), ('PWY-4562', 'lipid-dependent phytate biosynthesis II (via Ins(1,3,4)P3)')]
RXN-15131__chlo	0	0	TRUE	0.985739	[('PWY-702', 'L-methionine biosynthesis II (plants)'), ('HOMOSER-METSYN-PWY', 'L-methionine biosynthesis I')]
RXN0-1021__cyto	0	0	TRUE	1	[]
T_D-Ribofuranose__cyto	0	0	TRUE	-0.895975	[('transporters', 'transport reactions')]
EX_NADPH_drain	0	0	TRUE	-1	[('drains', 'drain reactions')]
TO1000419__golgi__cyto	0	0	TRUE	1	[('transporters', 'transport reactions')]
RXN-8271__cyto	0	0	TRUE	-1	[('PWY-5321', 'quercetin glycoside biosynthesis (Arabidopsis)'), ('PWY-7129', 'quercetin glucoside biosynthesis (Allium)')]
RXN-7644__cyto	0	0	TRUE	1	[('PWY-4101', 'D-sorbitol degradation I')]
TO0000002__cyto__extr	0	0	TRUE	-1	[('transporters', 'transport reactions')]
TR2903749__cyto__extr	0	0	TRUE	1	[('transporters', 'transport reactions')]
TR2903823__cyto__extr	0	0	TRUE	-1	[('transporters', 'transport reactions')]
T_MALONYL-COA__chlo	1.55864e-46	2.41497e-46	TRUE	-0.905914	[('transporters', 'transport reactions')]
EX_DGTP_drain	0	0	TRUE	1	[('drains', 'drain reactions')]
DUTP-PYROP-RXN__cyto	0	0	TRUE	1	[('PWY-7184', 'pyrimidine deoxyribonucleotides de novo biosynthesis I'), ('PWY-7206', 'pyrimidine deoxyribonucleotides dephosphorylation'), ('PWY-7187', 'pyrimidine deoxyribonucleotides de novo biosynthesis II'), ('PWY0-166', 'superpathway of pyrimidine deoxyribonucleotides de novo biosynthesis (E. coli)'), ('PWY-6545', 'pyrimidine deoxyribonucleotides de novo biosynthesis III')]
TR2918130__cyto__extr	0	0	TRUE	-1	[('transporters', 'transport reactions')]
T_CPD-477__cyto	0	0	TRUE	1	[('transporters', 'transport reactions')]
EX_Light_drain	0	0	TRUE	-1	[('drains', 'drain reactions')]
TI3000296__chlo__cyto	0	0	TRUE	1	[('transporters', 'transport reactions')]
N-ACETYLTRANSFER-RXN__chlo	0	0	TRUE	-1	[('GLUTORN-PWY', 'L-ornithine biosynthesis I'), ('ARGSYNBSUB-PWY', 'L-arginine biosynthesis II (acetyl cycle)'), ('PWY-5154', 'L-arginine biosynthesis III (via N-acetyl-L-citrulline)')]
GMP-SYN-GLUT-RXN__cyto	0	0	TRUE	1	[('PWY-7221', 'guanosine ribonucleotides de novo biosynthesis')]
T_GTP__er	0	0	TRUE	-0.932726	[('transporters', 'transport reactions')]
MBCOA-DHLIPOAMIDE-RXN__chlo	0	0	TRUE	1	[]
TR2904754__cyto__extr	5.05352e-242	1.64291e-241	TRUE	1	[('transporters', 'transport reactions')]
T_GLY-tRNAs__chlo	0	0	TRUE	1	[('transporters', 'transport reactions')]
GLYC3PDEHYDROGBIOSYN-RXN__chlo	0	0	TRUE	1	[('PWY-7902', 'glucosylglycerol biosynthesis'), ('PWY-5667', 'CDP-diacylglycerol biosynthesis I'), ('PWY-5981', 'CDP-diacylglycerol biosynthesis III'), ('PWY0-1319', 'CDP-diacylglycerol biosynthesis II')]
TR0001048__cyto__extr	0	0	TRUE	2.78076	[('transporters', 'transport reactions')]
TR2900049__cyto__extr	0	0	TRUE	-0.956281	[('transporters', 'transport reactions')]
TR2900007__mito__cyto	3.27839e-302	1.21123e-301	TRUE	11.5959	[('transporters', 'transport reactions')]
PGLUCISOM-RXN__cyto	5.78918e-239	1.85925e-238	TRUE	40.0268	[('UDPNACETYLGALSYN-PWY', 'UDP-N-acetyl-D-glucosamine biosynthesis II'), ('UDPNAGSYN-PWY', 'UDP-N-acetyl-D-glucosamine biosynthesis I'), ('P124-PWY', 'Bifidobacterium shunt'), ('PWY-622', 'starch biosynthesis'), ('PWY-3801', 'sucrose degradation II (sucrose synthase)'), ('SUCSYN-PWY', 'sucrose biosynthesis I (from photosynthesis)'), ('PWY-6981', 'chitin biosynthesis'), ('PWY-6992', '1,5-anhydrofr…
DIACYLGLYKIN-RXN__er	0	0	TRUE	-1	[('PWYIO2-6', 'phosphatidate metabolism, as a signaling molecule (Chlamydomonas)'), ('PWY-7039', 'phosphatidate metabolism, as a signaling molecule'), ('PWY-7817', 'type I lipoteichoic acid biosynthesis (S. aureus)')]
TO3000761__er__cyto	0	0	TRUE	1	[('transporters', 'transport reactions')]
EX_CHOLINE_drain	0	0	TRUE	-1	[('drains', 'drain reactions')]
DTDPKIN-RXN__mito	0	0	TRUE	0.989243	[('PWY-7184', 'pyrimidine deoxyribonucleotides de novo biosynthesis I'), ('PWY-7210', 'pyrimidine deoxyribonucleotides biosynthesis from CTP'), ('PWY-7197', 'pyrimidine deoxyribonucleotide phosphorylation'), ('PWY-7198', 'pyrimidine deoxyribonucleotides de novo biosynthesis IV'), ('PWY-7187', 'pyrimidine deoxyribonucleotides de novo biosynthesis II'), ('PWY0-166', 'superpathway of pyrimidine deox…
EX_CPD-6203_drain	0	0	TRUE	1	[('drains', 'drain reactions')]
GMP-SYN-NH3-RXN__chlo	0	0	TRUE	-0.958069	[]
TO0000015__chlo__cyto	0	0	TRUE	1	[('transporters', 'transport reactions')]
T_NADP__chlo	2.75501e-127	6.52603e-127	TRUE	0.871279	[('transporters', 'transport reactions')]
PHOSCHOL-RXN__cyto	0	0	TRUE	0.837264	[('PWY-3561', 'choline biosynthesis III'), ('LIPASYN-PWY', 'phospholipases'), ('PWY-7039', 'phosphatidate metabolism, as a signaling molecule')]
RXN-12959__er	0	0	TRUE	0.983578	[('TRIGLSYN-PWY', 'diacylglycerol and triacylglycerol biosynthesis')]
RXN-6622__cyto	0	0	TRUE	1	[('PWY-7559', 'glutathione degradation (DUG pathway)'), ('PWYQT-4432', 'glutathione degradation'), ('PWY-4041', '&gamma;-glutamyl cycle'), ('PWYQT-4470', '&gamma;-glutamyl cycle (plant pathway)')]
PGLUCISOM-RXN__chlo	1.72414e-240	5.55973e-240	TRUE	-79.4514	[('UDPNACETYLGALSYN-PWY', 'UDP-N-acetyl-D-glucosamine biosynthesis II'), ('UDPNAGSYN-PWY', 'UDP-N-acetyl-D-glucosamine biosynthesis I'), ('P124-PWY', 'Bifidobacterium shunt'), ('PWY-622', 'starch biosynthesis'), ('PWY-3801', 'sucrose degradation II (sucrose synthase)'), ('SUCSYN-PWY', 'sucrose biosynthesis I (from photosynthesis)'), ('PWY-6981', 'chitin biosynthesis'), ('PWY-6992', '1,5-anhydrofr…
TR2913805__cyto__extr	0	0	TRUE	-1	[('transporters', 'transport reactions')]
RXN-10767__cyto	0	0	TRUE	-1	[]
TRANSALDOL-RXN__chlo	1.36578e-298	5.01487e-298	TRUE	-3.27547	[('P124-PWY', 'Bifidobacterium shunt'), ('PWY-5723', 'Rubisco shunt'), ('PWY-1861', 'formaldehyde assimilation II (assimilatory RuMP Cycle)'), ('P185-PWY', 'formaldehyde assimilation III (dihydroxyacetone cycle)'), ('NONOXIPENT-PWY', 'pentose phosphate pathway (non-oxidative branch)')]
EX_MAL_drain	0	0	TRUE	1	[('drains', 'drain reactions')]
FORMATETHFLIG-RXN__chlo	1.7393873592851e-310	6.60025489996246e-310	TRUE	-2.29665	[('CODH-PWY', 'reductive acetyl coenzyme A pathway I (homoacetogenic bacteria)'), ('PWY-3841', 'folate transformations II'), ('PWY-1722', 'formate assimilation into 5,10-methylenetetrahydrofolate'), ('PWY-3742', 'tetrahydrofolate biosynthesis II'), ('PWY-2201', 'folate transformations I'), ('PWY-8303', 'reductive glycine pathway of autotrophic CO2 fixation'), ('PWY-2161', 'folate polyglutamylatio…
TR2000367__mito__cyto	5.83511e-95	1.23601e-94	TRUE	3.11546	[('transporters', 'transport reactions')]
EX_CPD-7090_drain	0	0	TRUE	1	[('drains', 'drain reactions')]
2TRANSKETO-RXN__cyto	2.75937893543e-313	1.05717041851e-312	TRUE	3.1634	[('P21-PWY', 'pentose phosphate pathway (partial)'), ('PWY-8178', 'pentose phosphate pathway (non-oxidative branch) II'), ('PWY-5723', 'Rubisco shunt'), ('PWY-1861', 'formaldehyde assimilation II (assimilatory RuMP Cycle)'), ('CALVIN-PWY', 'Calvin-Benson-Bassham cycle'), ('P185-PWY', 'formaldehyde assimilation III (dihydroxyacetone cycle)'), ('NONOXIPENT-PWY', 'pentose phosphate pathway (non-oxid…
T_NAD__er	3.93139e-185	1.12467e-184	TRUE	-1.48758	[('transporters', 'transport reactions')]
TR2918014__cyto__extr	0	0	TRUE	1	[('transporters', 'transport reactions')]
PHOSGLYPHOS-RXN__cyto	1.30221e-59	2.25193e-59	TRUE	3.83242	[('P124-PWY', 'Bifidobacterium shunt'), ('SUCSYN-PWY', 'sucrose biosynthesis I (from photosynthesis)'), ('PWY-6886', '1-butanol autotrophic biosynthesis (engineered)'), ('CALVIN-PWY', 'Calvin-Benson-Bassham cycle'), ('ANAGLYCOLYSIS-PWY', 'glycolysis III (from glucose)'), ('PWY-1042', 'glycolysis IV (plant cytosol)'), ('P185-PWY', 'formaldehyde assimilation III (dihydroxyacetone cycle)'), ('P122-P…
TR0000276__cyto__extr	1.22416e-136	3.03555e-136	TRUE	1.23279	[('transporters', 'transport reactions')]
RXN-7782__cyto	0	0	TRUE	1	[('PWY-3101', 'flavonol biosynthesis')]
EX_CPD-79_drain	0	0	TRUE	-1	[('drains', 'drain reactions')]
2OXOGLUTARATEDEH-RXN__mito	0	0	TRUE	-0.84911	[('PWY-5690', 'TCA cycle II (plants and fungi)'), ('TCA', 'TCA cycle I (prokaryotic)'), ('TCA-1', 'TCA cycle VIII (Chlamydia)'), ('PWY66-398', 'TCA cycle III (animals)'), ('PWYQT-4481', 'TCA cycle variation V (plant)'), ('PWY-7254', 'TCA cycle VII (acetate-producers)')]
TO0000087__cyto__extr	0	0	TRUE	-1	[('transporters', 'transport reactions')]
TO1000304__golgi__cyto	0	0	TRUE	1	[('transporters', 'transport reactions')]
TR2918288__cyto__extr	0	0	TRUE	1	[('transporters', 'transport reactions')]
RXN-5641__er	0	0	TRUE	-0.998602	[('PWY4FS-6', 'phosphatidylethanolamine biosynthesis II'), ('PWY-7782', 'plasmalogen biosynthesis I (aerobic)'), ('PWY-3385', 'choline biosynthesis I')]
TR0000229__cyto__extr	0	0	TRUE	-1.10423	[('transporters', 'transport reactions')]
TR2904735__cyto__extr	0	0	TRUE	1	[('transporters', 'transport reactions')]
RXN-10862__mito	0	0	TRUE	-0.896901	[]
TR2900072__mito__cyto	2.16524e-146	5.51257e-146	TRUE	1.14954	[('transporters', 'transport reactions')]
RXN-14195__cyto	0	0	TRUE	1	[]
T_FMN__chlo	0	0	TRUE	-1	[('transporters', 'transport reactions')]
RXN-10711__cyto	0	0	TRUE	-1	[('PWY-6303', 'methyl indole-3-acetate interconversion')]
TR1000218__golgi__cyto	0	0	TRUE	-1	[('transporters', 'transport reactions')]
EX_WATER_drain	0	0	TRUE	-1.0044	[('drains', 'drain reactions')]
RXN-17725__cyto	0	0	TRUE	1	[]
TR0000012__chlo__cyto	0	0	TRUE	0.99916	[('transporters', 'transport reactions')]
RXN-5381__cyto	0	0	TRUE	-1	[('PWY-5094', 'naringenin glycoside biosynthesis')]
T_L-1-PHOSPHATIDYL-GLYCEROL__chlo	0	0	TRUE	-0.957252	[('transporters', 'transport reactions')]
TR2904638__cyto__extr	2.62702e-139	6.56204e-139	TRUE	1	[('transporters', 'transport reactions')]
RXN-6524__cyto	0	0	TRUE	1	[('PWY-5035', 'gibberellin biosynthesis III (early C-13 hydroxylation)')]
RXN-12805__cyto	0	0	TRUE	-1	[]
T_FORMATE__chlo	0	0	TRUE	-2.40222	[('transporters', 'transport reactions')]
T_HYDROGEN-PEROXIDE__chlo	8.14214e-289	2.9265e-288	TRUE	3.14801	[('transporters', 'transport reactions')]
TR0000009__mito__cyto	0	0	TRUE	-1.70244	[('transporters', 'transport reactions')]
EX_CPD-8012_drain	0	0	TRUE	1	[('drains', 'drain reactions')]
T_DGDP__er	0	0	TRUE	0.952748	[('transporters', 'transport reactions')]
RXN-14217__er	0	0	TRUE	-0.950641	[]
EX_CPD-14981_drain	0	0	TRUE	-1	[('drains', 'drain reactions')]
e-DNA_vvinif2023__cyto	5.20112e-205	1.56296e-204	TRUE	1	[('biomass', 'biomass reactions')]
TR1000107__vacu__cyto	1.72238e-71	3.2217e-71	TRUE	10.24	[('transporters', 'transport reactions')]
T_NADPH__mito	0	0	TRUE	5.75827	[('transporters', 'transport reactions')]
T_NADPH__cyto	0	0	TRUE	1	[('transporters', 'transport reactions')]
T_RUTIN__cyto	0	0	TRUE	1.00013	[('transporters', 'transport reactions')]
T_CPD-8033__cyto	0	0	TRUE	1	[('transporters', 'transport reactions')]
1.18.1.2-RXN__chlo	0	0	TRUE	1.06714	[('PWY-8271', 'NADPH to cytochrome c oxidase via plastocyanin'), ('PWY-101', 'photosynthesis light reactions')]
RXN-2542__chlo	0	0	TRUE	-1	[('PWY-1422', 'vitamin E biosynthesis (tocopherols)')]
TR2913758__cyto__extr	0	0	TRUE	-1	[('transporters', 'transport reactions')]
METHYLVALERATE-RXN__chlo	0	0	TRUE	-1	[]
T_ATP_ADP	1.09773e-271	3.84124e-271	TRUE	-1.50065	[('transporters', 'transport reactions')]
T_CPD-7090__cyto	0	0	TRUE	-1	[('transporters', 'transport reactions')]
TO1000087__golgi__cyto	0	0	TRUE	1	[('transporters', 'transport reactions')]
TR2915933__cyto__extr	0	0	TRUE	-1	[('transporters', 'transport reactions')]
T_GLY__chlo	0	0	TRUE	-0.909929	[('transporters', 'transport reactions')]
T_NAD__mito	0	0	TRUE	-280.035	[('transporters', 'transport reactions')]
EX_GLYCERATE_drain	0	0	TRUE	1	[('drains', 'drain reactions')]
T_2-KETOGLUTARATE__mito	0	4.68033e-308	TRUE	-5.02606	[('transporters', 'transport reactions')]
TR1000330__golgi__cyto	0	0	TRUE	-1	[('transporters', 'transport reactions')]
RXN-9825__cyto	0	0	TRUE	-1	[('PWY0A-6303', 'methyl indole-3-acetate interconversion'), ('PWY-6303', 'methyl indole-3-acetate interconversion')]
RXN-12195__er	0	0	TRUE	1	[('PWY-7185', 'UTP and CTP dephosphorylation I'), ('PWY-7184', 'pyrimidine deoxyribonucleotides de novo biosynthesis I'), ('PWY-7210', 'pyrimidine deoxyribonucleotides biosynthesis from CTP'), ('PWY-5687', 'pyrimidine ribonucleotides interconversion'), ('PWY-7198', 'pyrimidine deoxyribonucleotides de novo biosynthesis IV'), ('PWY-6545', 'pyrimidine deoxyribonucleotides de novo biosynthesis III')]
PABASYN-RXN__cyto	0	0	TRUE	-1	[('PWY-6543', '4-aminobenzoate biosynthesis'), ('PWY-8032', 'chloramphenicol biosynthesis'), ('PWY-3742', 'tetrahydrofolate biosynthesis II')]
TR1001113__mito__cyto	8.12789e-88	1.6784e-87	TRUE	-9.33173	[('transporters', 'transport reactions')]
NADPH-DEHYDROGENASE-RXN__er	5.96911e-169	1.62379e-168	TRUE	-1.30949	[]
TZ2900036__cyto__extr	5.64919e-163	1.50078e-162	TRUE	-1.03714	[('transporters', 'transport reactions')]
RXN-23099__mito	0	0	TRUE	0.926137	[]
T_UMP__chlo	4.64927e-55	7.74229e-55	TRUE	-0.896033	[('transporters', 'transport reactions')]
UDPGLUCEPIM-RXN__cyto	0	0	TRUE	0.824419	[('COLANSYN-PWY', 'colanic acid building blocks biosynthesis'), ('PWY-6397', 'mycolyl-arabinogalactan-peptidoglycan complex biosynthesis'), ('PWY-6527', 'stachyose degradation'), ('PWY-7328', 'superpathway of UDP-glucose-derived O-antigen building blocks biosynthesis'), ('PWY-3821', 'D-galactose detoxification'), ('PWY-7344', 'UDP-&alpha;-D-galactose biosynthesis'), ('GALACTMETAB-PWY', 'UDP-galac…
T_SO3__cyto	0	0	TRUE	1	[('transporters', 'transport reactions')]
2.7.1.150-RXN__er	0	0	TRUE	1	[('PWY-6352', '3-phosphoinositide biosynthesis')]
PHOSPHASERSYN-RXN__chlo	6.76699e-08	7.21833e-08	TRUE	1	[('PHOSLIPSYN2-PWY', 'superpathway of phospholipid biosynthesis II (plants)'), ('PWY-5669', 'phosphatidylserine and phosphatidylethanolamine biosynthesis I')]
T_CPD-4211__chlo	0	0	TRUE	5.11086	[('transporters', 'transport reactions')]
T_NADPH__er	3.66813e-170	1.00128e-169	TRUE	-1.39339	[('transporters', 'transport reactions')]
TO1000330__golgi__cyto	0	0	TRUE	1	[('transporters', 'transport reactions')]
T_ATP__cyto	0	0	TRUE	1	[('transporters', 'transport reactions')]
5.1.1.18-RXN__mito	1.59601e-272	5.59307e-272	TRUE	0.825668	[('PWY-6196', 'D-serine metabolism'), ('PWY-6455', 'vancomycin resistance II'), ('PWY-8140', 'serine racemization')]
TR0000075__cyto__extr	0	0	TRUE	2.34321	[('transporters', 'transport reactions')]
TR2903694__cyto__extr	0	0	TRUE	1	[('transporters', 'transport reactions')]
EX_CPD-8033_drain	0	0	TRUE	-1	[('drains', 'drain reactions')]
CDPDIGLYSYN-RXN__er	0	0	TRUE	0.999679	[('PWY-5667', 'CDP-diacylglycerol biosynthesis I'), ('PWY-5981', 'CDP-diacylglycerol biosynthesis III'), ('PWY-7817', 'type I lipoteichoic acid biosynthesis (S. aureus)'), ('PWY0-1319', 'CDP-diacylglycerol biosynthesis II')]
TR2900091__mito__cyto	5.24925e-295	1.91562e-294	TRUE	-0.870259	[('transporters', 'transport reactions')]
ADCLY-RXN__cyto	0	0	TRUE	-1	[('PWY-8276', '4-aminobenzoate biosynthesis II'), ('PWY-6543', '4-aminobenzoate biosynthesis'), ('PWY-3742', 'tetrahydrofolate biosynthesis II')]
MYO-INOSITOL-1-KINASE-RXN__cyto	0	0	TRUE	1	[('PWY-6372', '1D-myo-inositol hexakisphosphate biosynthesis IV (Dictyostelium)'), ('PWY-4661', '1D-myo-inositol hexakisphosphate biosynthesis III (Spirodela polyrrhiza)')]
TO0000133__cyto__extr	0	0	TRUE	-1	[('transporters', 'transport reactions')]
RXN-991__cyto	0	0	TRUE	-1	[('PWY-102', 'gibberellin inactivation I (2&beta;-hydroxylation)')]
TR1001741__mito__cyto	1.12107e-93	2.36626e-93	TRUE	-9.93982	[('transporters', 'transport reactions')]
EX_FUM_drain	0	0	TRUE	-1	[('drains', 'drain reactions')]
T_NADP__cyto	0	0	TRUE	-4.30069	[('transporters', 'transport reactions')]
2.4.1.67-RXN__cyto	0	0	TRUE	1	[('PWY-5337', 'stachyose biosynthesis')]
TR2915829__cyto__extr	0	0	TRUE	1	[('transporters', 'transport reactions')]
RXN-8266__cyto	0	0	TRUE	1	[('PWY-5320', 'kaempferol glycoside biosynthesis (Arabidopsis)')]
RXN-14199__er	0	0	TRUE	-1	[]
T_CPD-8012__cyto	0	0	TRUE	-1	[('transporters', 'transport reactions')]
RXN-14903__mito	0	0	TRUE	-1	[('PWY-6922', 'L-N&delta;-acetylornithine biosynthesis'), ('PWY-5737', '(5R)-carbapenem carboxylate biosynthesis'), ('PROUT-PWY', 'L-proline degradation'), ('CITRULBIO-PWY', 'L-citrulline biosynthesis')]
T_ALPHA-GLUCOSE__cyto	0	0	TRUE	1	[('transporters', 'transport reactions')]
T_NADP__mito	1.7393873592851e-310	6.60025489996246e-310	TRUE	1.32509	[('transporters', 'transport reactions')]
T_CPD-6203__cyto	0	0	TRUE	-1	[('transporters', 'transport reactions')]
RXN-7719__chlo	0	0	TRUE	-1	[('PWY-5046', '2-oxoisovalerate decarboxylation to isobutanoyl-CoA')]

## Sheet: stem vs berry green
Reaction	Pvalue	Padj	Reject	FC	pathways
RXN-6546__cyto	0	0	TRUE	1	[]
TR2904606__cyto__extr	0	0	TRUE	1	[('transporters', 'transport reactions')]
DTMPKI-RXN__cyto	0	0	TRUE	0.996684	[('PWY-7184', 'pyrimidine deoxyribonucleotides de novo biosynthesis I'), ('PWY-7210', 'pyrimidine deoxyribonucleotides biosynthesis from CTP'), ('PWY-7197', 'pyrimidine deoxyribonucleotide phosphorylation'), ('PWY-7198', 'pyrimidine deoxyribonucleotides de novo biosynthesis IV'), ('PWY-7187', 'pyrimidine deoxyribonucleotides de novo biosynthesis II'), ('PWY0-166', 'superpathway of pyrimidine deox…
RXN0-5224__extr	0	0	TRUE	-1.01085	[('PWY-7117', 'C4 photosynthetic carbon assimilation cycle, PEPCK type'), ('PWY-5743', '3-hydroxypropanoate cycle'), ('PWY-6142', 'gluconeogenesis II (Methanobacterium thermoautotrophicum)'), ('CYANCAT-PWY', 'cyanate degradation'), ('PWYIO2-3', 'carbon concentration mechanism (Chlamydomonas)'), ('PWY-5789', '3-hydroxypropanoate/4-hydroxybutanate cycle'), ('PWY-241', 'C4 photosynthetic carbon assi…
ACONITATEDEHYDR-RXN__mito	2.27934e-251	1.08325e-250	TRUE	-1.16636	[('PWY-6969', 'TCA cycle V (2-oxoglutarate synthase)'), ('PWY-5690', 'TCA cycle II (plants and fungi)'), ('TCA', 'TCA cycle I (prokaryotic)'), ('P23-PWY', 'reductive TCA cycle I'), ('PWY-5392', 'reductive TCA cycle II'), ('GLYOXYLATE-BYPASS', 'glyoxylate cycle'), ('PWY-7124', 'ethene biosynthesis V (engineered)'), ('PWY-6728', 'methylaspartate cycle'), ('FERMENTATION-PWY', 'mixed acid fermentatio…
TR2913781__cyto__extr	0	0	TRUE	1	[('transporters', 'transport reactions')]
TR2911423__cyto__extr	0	0	TRUE	-1	[('transporters', 'transport reactions')]
T_CARBON-DIOXIDE__mito	1.57977e-267	7.83631e-267	TRUE	2.07644	[('transporters', 'transport reactions')]
TR2917957__cyto__extr	0	0	TRUE	0.977948	[('transporters', 'transport reactions')]
EX_PYRIDOXAL_PHOSPHATE_drain	0	0	TRUE	-1	[('drains', 'drain reactions')]
TO3001144__vacu__cyto	0	0	TRUE	-1	[('transporters', 'transport reactions')]
RXN-5002__cyto	0	0	TRUE	1	[('PWY-5094', 'naringenin glycoside biosynthesis')]
EX_GLT_drain	0	0	TRUE	-1	[('drains', 'drain reactions')]
TR0000160__er__cyto	2.20256e-116	6.32606e-116	TRUE	-1	[('transporters', 'transport reactions')]
RXN-10862__cyto	0	0	TRUE	1	[]
TR2913701__cyto__extr	3.87215e-256	1.8739e-255	TRUE	-1	[('transporters', 'transport reactions')]
2PGADEHYDRAT-RXN__cyto	5.89128e-191	2.33786e-190	TRUE	-1.75457	[('PWY-7218', 'photosynthetic 3-hydroxybutanoate biosynthesis (engineered)'), ('P124-PWY', 'Bifidobacterium shunt'), ('PWY-7124', 'ethene biosynthesis V (engineered)'), ('PWY-6886', '1-butanol autotrophic biosynthesis (engineered)'), ('PWY-5723', 'Rubisco shunt'), ('PWY-6142', 'gluconeogenesis II (Methanobacterium thermoautotrophicum)'), ('ANAGLYCOLYSIS-PWY', 'glycolysis III (from glucose)'), ('P…
TR2916002__cyto__extr	0	0	TRUE	1	[('transporters', 'transport reactions')]
TI1000242__vacu__cyto	0	0	TRUE	-1	[('transporters', 'transport reactions')]
PPPGPPHYDRO-RXN__cyto	0	0	TRUE	1	[('PPGPPMET-PWY', 'ppGpp biosynthesis')]
RXN-947__cyto	0	0	TRUE	1	[('PWY-102', 'gibberellin inactivation I (2&beta;-hydroxylation)')]
TR2917982__cyto__extr	7.01647e-217	2.98859e-216	TRUE	0.999997	[('transporters', 'transport reactions')]
T_1-O-SINAPOYL-BETA-D-GLUCOSE__cyto	0	0	TRUE	-1	[('transporters', 'transport reactions')]
TR2918263__cyto__extr	0	0	TRUE	1	[('transporters', 'transport reactions')]
RIB5PISOM-RXN__cyto	6.92691e-246	3.22759e-245	TRUE	-4.176	[('P124-PWY', 'Bifidobacterium shunt'), ('PWY-8178', 'pentose phosphate pathway (non-oxidative branch) II'), ('PWY-5723', 'Rubisco shunt'), ('PWY-1861', 'formaldehyde assimilation II (assimilatory RuMP Cycle)'), ('CALVIN-PWY', 'Calvin-Benson-Bassham cycle'), ('P185-PWY', 'formaldehyde assimilation III (dihydroxyacetone cycle)'), ('NONOXIPENT-PWY', 'pentose phosphate pathway (non-oxidative branch)…
T_NADP__pero	6.04993e-147	2.04035e-146	TRUE	-1.05546	[('transporters', 'transport reactions')]
TR2918303__cyto__extr	3.78531e-209	1.57567e-208	TRUE	-1	[('transporters', 'transport reactions')]
TR2903842__cyto__extr	0	0	TRUE	-1	[('transporters', 'transport reactions')]
EX_CPD-475_drain	0	0	TRUE	1	[('drains', 'drain reactions')]
FORMATETHFLIG-RXN__cyto	0	0	TRUE	-3.28928	[('CODH-PWY', 'reductive acetyl coenzyme A pathway I (homoacetogenic bacteria)'), ('PWY-3841', 'folate transformations II'), ('PWY-1722', 'formate assimilation into 5,10-methylenetetrahydrofolate'), ('PWY-3742', 'tetrahydrofolate biosynthesis II'), ('PWY-2201', 'folate transformations I'), ('PWY-8303', 'reductive glycine pathway of autotrophic CO2 fixation'), ('PWY-2161', 'folate polyglutamylatio…
TR0000138__cyto__extr	7.82645e-75	1.80745e-74	TRUE	-2.77751	[('transporters', 'transport reactions')]
TI0003845__vacu__cyto	0	0	TRUE	-1	[('transporters', 'transport reactions')]
TR2000193__mito__cyto	0	0	TRUE	1.90586	[('transporters', 'transport reactions')]
RXN-12078__cyto	0	0	TRUE	1	[('PWY-6693', 'D-galactose degradation IV')]
EX_UMP_drain	2.80753e-60	5.93671e-60	TRUE	-1	[('drains', 'drain reactions')]
ACONITATEHYDR-RXN__mito	2.46056e-244	1.14425e-243	TRUE	-1.17051	[('PWY-6969', 'TCA cycle V (2-oxoglutarate synthase)'), ('PWY-5690', 'TCA cycle II (plants and fungi)'), ('TCA', 'TCA cycle I (prokaryotic)'), ('P23-PWY', 'reductive TCA cycle I'), ('PWY-5392', 'reductive TCA cycle II'), ('GLYOXYLATE-BYPASS', 'glyoxylate cycle'), ('PWY-7124', 'ethene biosynthesis V (engineered)'), ('PWY-6728', 'methylaspartate cycle'), ('FERMENTATION-PWY', 'mixed acid fermentatio…
TR2915886__cyto__extr	0	0	TRUE	-1	[('transporters', 'transport reactions')]
RXN1F-163__cyto	0	0	TRUE	-1	[('PWY-5070', 'gibberellin biosynthesis I (non C-3, non C-13 hydroxylation)')]
TYROSINE-AMINOTRANSFERASE-RXN__cyto	1.30558e-191	5.207e-191	TRUE	-1	[('PWY-5151', 'L-tyrosine degradation II'), ('TYRFUMCAT-PWY', 'L-tyrosine degradation I'), ('PWY-5886', '4-hydroxyphenylpyruvate biosynthesis'), ('PWY-7514', 'L-tyrosine degradation IV (to 4-methylphenol)'), ('TYRSYN', 'L-tyrosine biosynthesis I'), ('PWY-5048', 'rosmarinic acid biosynthesis I'), ('PWY-5754', '4-hydroxybenzoate biosynthesis I (eukaryotes)'), ('PWY-8016', 'L-tyrosine degradation V …
RXN-19024__cyto	0	0	TRUE	-1	[('PWY-7942', '5-oxo-L-proline metabolism')]
TR2911373__cyto__extr	0	0	TRUE	-1	[('transporters', 'transport reactions')]
EX_CPD-7087_drain	0	0	TRUE	-1	[('drains', 'drain reactions')]
T_2-KETOGLUTARATE__chlo	8.94553e-86	2.18231e-85	TRUE	2.46444	[('transporters', 'transport reactions')]
TR2900062__mito__cyto	0	0	TRUE	-1.30987	[('transporters', 'transport reactions')]
TR1011953__vacu__cyto	1.48408e-156	5.20413e-156	TRUE	-1.02403	[('transporters', 'transport reactions')]
RXN1F-170__cyto	0	0	TRUE	-1	[('PWY-5035', 'gibberellin biosynthesis III (early C-13 hydroxylation)')]
TR1000220__golgi__cyto	0	0	TRUE	1	[('transporters', 'transport reactions')]
T_CPD-16536__cyto	0	0	TRUE	1	[('transporters', 'transport reactions')]
SINAPATE-1-GLUCOSYLTRANSFERASE-RXN__cyto	0	0	TRUE	1	[('PWY-3301', 'sinapate ester biosynthesis')]
RXN-12590__cyto	0	0	TRUE	-1	[]
T_DGTP__cyto	0	0	TRUE	1	[('transporters', 'transport reactions')]
TR2911269__cyto__extr	1.83727e-114	5.2016e-114	TRUE	1	[('transporters', 'transport reactions')]
TR2911326__cyto__extr	0	0	TRUE	-1	[('transporters', 'transport reactions')]
CDPREDUCT-RXN__mito	0	0	TRUE	-1	[('PWY-7184', 'pyrimidine deoxyribonucleotides de novo biosynthesis I'), ('PWY-7210', 'pyrimidine deoxyribonucleotides biosynthesis from CTP'), ('PWY-7198', 'pyrimidine deoxyribonucleotides de novo biosynthesis IV'), ('PWY0-166', 'superpathway of pyrimidine deoxyribonucleotides de novo biosynthesis (E. coli)'), ('PWY-6545', 'pyrimidine deoxyribonucleotides de novo biosynthesis III')]
T_DIHYDROXY-ACETONE-PHOSPHATE__mito	2.73239e-158	9.63824e-158	TRUE	-1.31595	[('transporters', 'transport reactions')]
TR2000096__mito__cyto	8.94553e-86	2.18231e-85	TRUE	-3.19524	[('transporters', 'transport reactions')]
RXN-1382__er	2.83334e-109	7.82621e-109	TRUE	-1.07463	[('PHOSLIPSYN2-PWY', 'superpathway of phospholipid biosynthesis II (plants)'), ('PWY-7506', 'phosphatidylserine biosynthesis II'), ('PWY-6273', 'phosphatidylethanolamine biosynthesis III')]
TR2916056__cyto__extr	6.72365e-197	2.7088e-196	TRUE	1	[('transporters', 'transport reactions')]
DUDPKIN-RXN__cyto	0	0	TRUE	-0.98092	[('PWY-7184', 'pyrimidine deoxyribonucleotides de novo biosynthesis I'), ('PWY0-166', 'superpathway of pyrimidine deoxyribonucleotides de novo biosynthesis (E. coli)'), ('PWY-6545', 'pyrimidine deoxyribonucleotides de novo biosynthesis III')]
EX_1-O-SINAPOYL-BETA-D-GLUCOSE_drain	0	0	TRUE	1	[('drains', 'drain reactions')]
T_NARINGIN__cyto	0	0	TRUE	-1.00006	[('transporters', 'transport reactions')]
TO1000218__golgi__cyto	0	0	TRUE	-1	[('transporters', 'transport reactions')]
TO3001127__chlo__cyto	0	0	TRUE	1	[('transporters', 'transport reactions')]
TO1000242__vacu__cyto	0	0	TRUE	-0.906849	[('transporters', 'transport reactions')]
TO0001170__vacu__cyto	0	0	TRUE	-1	[('transporters', 'transport reactions')]
TR1000215__golgi__cyto	0	0	TRUE	1	[('transporters', 'transport reactions')]
TO1000133__golgi__cyto	0	0	TRUE	-1	[('transporters', 'transport reactions')]
T_WATER__chlo	2.32523e-130	7.2182e-130	TRUE	-1.11784	[('transporters', 'transport reactions')]
TR0000306__cyto__extr	8.62655e-120	2.53578e-119	TRUE	1.03606	[('transporters', 'transport reactions')]
RXN-113__cyto	0	0	TRUE	-1	[('PWY-102', 'gibberellin inactivation I (2&beta;-hydroxylation)')]
PHOSPHAGLYPSYN-RXN__chlo	0	0	TRUE	-0.946361	[('PWY-5269', 'cardiolipin biosynthesis II'), ('PWY4FS-8', 'phosphatidylglycerol biosynthesis II (non-plastidic)'), ('PWY4FS-7', 'phosphatidylglycerol biosynthesis I (plastidic)'), ('PWY0-1545', 'cardiolipin biosynthesis III'), ('PWY-5668', 'cardiolipin biosynthesis I'), ('PWY-7817', 'type I lipoteichoic acid biosynthesis (S. aureus)')]
T_ASN__mito	3.95874e-05	4.9951e-05	TRUE	56.0886	[('transporters', 'transport reactions')]
T_CTP__er	0	0	TRUE	-0.978054	[('transporters', 'transport reactions')]
EX_L-1-PHOSPHATIDYL-GLYCEROL_drain	1.44561e-14	2.12207e-14	TRUE	-1	[('drains', 'drain reactions')]
EX_COUMARYL-ALCOHOL_drain	0	0	TRUE	0.871043	[('drains', 'drain reactions')]
T_FRUCTOSE-6P__chlo	0	0	TRUE	-0.966096	[('transporters', 'transport reactions')]
TR2000046__mito__cyto	5.81289e-203	2.39041e-202	TRUE	4.34866	[('transporters', 'transport reactions')]
T_L-1-PHOSPHATIDYL-GLYCEROL__mito	0.000133493	0.000164517	TRUE	1	[('transporters', 'transport reactions')]
5-OXOPROLINASE-ATP-HYDROLYSING-RXN__cyto	0	0	TRUE	-1	[('PWY-4041', '&gamma;-glutamyl cycle'), ('PWYQT-4470', '&gamma;-glutamyl cycle (plant pathway)'), ('PWY-7942', '5-oxo-L-proline metabolism')]
FADSYN-RXN__cyto	0	0	TRUE	-1	[('PWY-6167', 'flavin biosynthesis II (archaea)'), ('PWY66-366', 'flavin salvage'), ('RIBOSYN2-PWY', 'flavin biosynthesis I (bacteria and plants)'), ('PWY-6168', 'flavin biosynthesis III (fungi)')]
TI3002572__cyto__extr	0	0	TRUE	-1	[('transporters', 'transport reactions')]
TR2904685__cyto__extr	0	0	TRUE	-1	[('transporters', 'transport reactions')]
T_THIAMINE-P__mito	0	0	TRUE	-1	[('transporters', 'transport reactions')]
RXN0-7141__chlo	0	0	TRUE	-1	[]
RXN-1224__chlo	0	0	TRUE	0.865984	[('PWYQT-4427', 'sulfoquinovosyl diacylglycerol biosynthesis')]
T_CDPDIACYLGLYCEROL__chlo	0	0	TRUE	-1.00209	[('transporters', 'transport reactions')]
TO0001188__vacu__cyto	0	0	TRUE	-1	[('transporters', 'transport reactions')]
TR2913726__cyto__extr	0	0	TRUE	1	[('transporters', 'transport reactions')]
T_5-10-METHENYL-THF__chlo	8.62655e-120	2.53578e-119	TRUE	7.99221	[('transporters', 'transport reactions')]
TO1000137__cyto__extr	0	0	TRUE	0.999999	[('transporters', 'transport reactions')]
GLUTAMATE-SYNTHASE-FERREDOXIN-RXN__chlo	0	0	TRUE	-1	[('PWY4LZ-81', 'Organic Nitrogen Assimilation'), ('PWY-7061', 'glutamate-glutamine shuttle'), ('PWY-8346', 'GABA shunt II'), ('PWY4LZ-283', 'Inorganic Nitrogen Assimilation'), ('PWY-6964', 'ammonia assimilation cycle II'), ('PWY-4341', 'L-glutamate biosynthesis V'), ('PWY-6549', 'L-glutamine biosynthesis III')]
T_PYRUVATE__chlo	0	0	TRUE	-1.00051	[('transporters', 'transport reactions')]
TR1000214__mito__cyto	0	0	TRUE	-2.60287	[('transporters', 'transport reactions')]
e-RNA_vvinif2023__cyto	1.57024e-15	2.33525e-15	TRUE	-1	[('biomass', 'biomass reactions')]
1.8.5.1-RXN__cyto	0	0	TRUE	-1	[('PWY-6370', 'ascorbate recycling (cytosolic)'), ('PWY-2261', 'ascorbate glutathione cycle')]
T_CPD-475__cyto	0	0	TRUE	-1	[('transporters', 'transport reactions')]
TO1000059__golgi__cyto	0	0	TRUE	-1	[('transporters', 'transport reactions')]
APYRASE-RXN__cyto	0	0	TRUE	-1	[]
TR2904661__cyto__extr	0	0	TRUE	1	[('transporters', 'transport reactions')]
RXNQT-4141__cyto	0	0	TRUE	0.937811	[('PWY-882', 'L-ascorbate biosynthesis I (L-galactose pathway)')]
RXN0-5260__mito	0	0	TRUE	1	[('PWY0-1584', 'nitrate reduction X (dissimilatory, periplasmic)'), ('PWY0-1561', 'glycerol-3-phosphate to cytochrome bo oxidase electron transfer')]
PGPPHOSPHA-RXN__chlo	0	0	TRUE	-0.950966	[('PWY-5269', 'cardiolipin biosynthesis II'), ('PWY4FS-8', 'phosphatidylglycerol biosynthesis II (non-plastidic)'), ('PWY4FS-7', 'phosphatidylglycerol biosynthesis I (plastidic)'), ('PWY0-1545', 'cardiolipin biosynthesis III'), ('PWY-5668', 'cardiolipin biosynthesis I'), ('PWY-7817', 'type I lipoteichoic acid biosynthesis (S. aureus)')]
RXN-12582__chlo	0	0	TRUE	1	[]
TO1000215__golgi__cyto	0	0	TRUE	-1	[('transporters', 'transport reactions')]
TR2918111__cyto__extr	0	0	TRUE	0.999997	[('transporters', 'transport reactions')]
2PGADEHYDRAT-RXN__chlo	7.63883e-210	3.19649e-209	TRUE	1.92075	[('PWY-7218', 'photosynthetic 3-hydroxybutanoate biosynthesis (engineered)'), ('P124-PWY', 'Bifidobacterium shunt'), ('PWY-7124', 'ethene biosynthesis V (engineered)'), ('PWY-6886', '1-butanol autotrophic biosynthesis (engineered)'), ('PWY-5723', 'Rubisco shunt'), ('PWY-6142', 'gluconeogenesis II (Methanobacterium thermoautotrophicum)'), ('ANAGLYCOLYSIS-PWY', 'glycolysis III (from glucose)'), ('P…
TR1000104__golgi__cyto	0	0	TRUE	1	[('transporters', 'transport reactions')]
T_NADH__chlo	0	0	TRUE	-1.11427	[('transporters', 'transport reactions')]
LINOLEOYL-RXN__er	0	0	TRUE	-1	[('PWY-6917', 'vernolate biosynthesis III')]
TR1000133__golgi__cyto	0	0	TRUE	1	[('transporters', 'transport reactions')]
RXN-15200__cyto	1.10901e-175	4.16491e-175	TRUE	1.6934	[('PWY-5317', 'hyoscyamine and scopolamine biosynthesis'), ('PWY-7432', 'L-phenylalanine biosynthesis III (cytosolic, plants)')]
TR2911294__cyto__extr	0	0	TRUE	1	[('transporters', 'transport reactions')]
2.7.8.11-RXN__er	3.50756e-232	1.55521e-231	TRUE	-1	[('PHOSLIPSYN2-PWY', 'superpathway of phospholipid biosynthesis II (plants)'), ('PWY-6352', '3-phosphoinositide biosynthesis'), ('PWY-6351', 'D-myo-inositol (1,4,5)-trisphosphate biosynthesis'), ('PWY-7625', 'phosphatidylinositol biosynthesis II (eukaryotes)')]
T_SO3__chlo	1.97124e-98	5.12955e-98	TRUE	-3.63682	[('transporters', 'transport reactions')]
T_METHYLENE-THF__mito	2.87108e-121	8.54504e-121	TRUE	2.4842	[('transporters', 'transport reactions')]
T_CPD-7087__cyto	0	0	TRUE	1	[('transporters', 'transport reactions')]
T_BT1_ADP__mito	0	0	TRUE	2.56088	[('transporters', 'transport reactions')]
RIBULP3EPIM-RXN__chlo	1.99304e-234	8.95362e-234	TRUE	3.67981	[('P21-PWY', 'pentose phosphate pathway (partial)'), ('P124-PWY', 'Bifidobacterium shunt'), ('PWY-8178', 'pentose phosphate pathway (non-oxidative branch) II'), ('PWY-5723', 'Rubisco shunt'), ('PWY-1861', 'formaldehyde assimilation II (assimilatory RuMP Cycle)'), ('CALVIN-PWY', 'Calvin-Benson-Bassham cycle'), ('P185-PWY', 'formaldehyde assimilation III (dihydroxyacetone cycle)'), ('P122-PWY', 'he…
1.1.1.8-RXN__chlo	0	0	TRUE	-0.948394	[('PWY-7385', '1,3-propanediol biosynthesis (engineered)'), ('PWY-7411', 'phosphatidate biosynthesis (yeast)'), ('PWY-6118', 'glycerol-3-phosphate shuttle')]
ASNSYNB-RXN__mito	0	0	TRUE	1	[('ASPARAGINE-BIOSYNTHESIS', 'L-asparagine biosynthesis I')]
CHD-RXN__chlo	1.36059e-217	5.81611e-217	TRUE	-1	[('BETSYN-PWY', 'glycine betaine biosynthesis I (Gram-negative bacteria)'), ('CHOLINE-BETAINE-ANA-PWY', 'choline degradation I')]
T_CPD-7088__cyto	0	0	TRUE	1	[('transporters', 'transport reactions')]
TO3001144__cyto__extr	0	0	TRUE	-1	[('transporters', 'transport reactions')]
RXN-15124__chlo	0	0	TRUE	-0.971896	[('SERDEG-PWY', 'L-serine degradation'), ('LCYSDEG-PWY', 'L-cysteine degradation II'), ('PWY-702', 'L-methionine biosynthesis II (plants)'), ('PWY-8001', 'felinine and 3-methyl-3-sulfanylbutan-1-ol biosynthesis'), ('TRYPDEG-PWY', 'L-tryptophan degradation II (via pyruvate)'), ('PWY-4061', 'glutathione-mediated detoxification I'), ('PWY-3661', 'glycine betaine degradation I'), ('PWY0-1535', 'D-ser…
TO0000130__vacu__cyto	0	0	TRUE	-1	[('transporters', 'transport reactions')]
EX_CPD-477_drain	0	0	TRUE	1	[('drains', 'drain reactions')]
R06548__cyto	0	0	TRUE	1	[('PWY-5125', 'anthocyanin biosynthesis')]
GLUTATHIONE-PEROXIDASE-RXN__cyto	0	0	TRUE	1	[('PWY-4081', 'glutathione-peroxide redox reactions'), ('DETOX1-PWY-1', 'reactive oxygen species degradation')]
ALANINE-AMINOTRANSFERASE-RXN__cyto	0	0	TRUE	-1.35445	[('ALACAT2-PWY', 'L-alanine degradation II (to D-lactate)'), ('PWY-8189', 'L-alanine degradation V (oxidative Stickland reaction)'), ('PWY-8188', 'L-alanine degradation VI (reductive Stickland reaction)'), ('PWY-7117', 'C4 photosynthetic carbon assimilation cycle, PEPCK type'), ('ALANINE-DEG3-PWY', 'L-alanine degradation III'), ('ALANINE-SYN2-PWY', 'L-alanine biosynthesis II'), ('PWY-7383', 'anae…
ATPASE-RXN__mito	0	0	TRUE	-1	[]
RXN-10768__cyto	0	0	TRUE	1	[]
RXNQT-4366__cyto	0	0	TRUE	-1	[('PWY18C3-25', 'superpathway of methylsalicylate metabolism'), ('PWY18C3-24', 'methylsalicylate degradation')]
TR0000048__mito__cyto	0	0	TRUE	2.91489	[('transporters', 'transport reactions')]
RXN-11832__cyto	4.15311e-77	9.71371e-77	TRUE	2.63638	[('PWY-7205', 'CMP phosphorylation'), ('PWY-5687', 'pyrimidine ribonucleotides interconversion')]
TR0000048__er__cyto	0	0	TRUE	-1	[('transporters', 'transport reactions')]
EX_CPD-6223_drain	0	0	TRUE	-1	[('drains', 'drain reactions')]
1TRANSKETO-RXN__chlo	1.92982e-278	9.79723e-278	TRUE	-4.43017	[('P21-PWY', 'pentose phosphate pathway (partial)'), ('P124-PWY', 'Bifidobacterium shunt'), ('PWY-8178', 'pentose phosphate pathway (non-oxidative branch) II'), ('PWY-5723', 'Rubisco shunt'), ('PWY-1861', 'formaldehyde assimilation II (assimilatory RuMP Cycle)'), ('CALVIN-PWY', 'Calvin-Benson-Bassham cycle'), ('P185-PWY', 'formaldehyde assimilation III (dihydroxyacetone cycle)'), ('NONOXIPENT-PWY…
TR2913855__cyto__extr	8.59986e-243	3.97597e-242	TRUE	1	[('transporters', 'transport reactions')]
T_RIBOSE-5P__chlo	6.81576e-276	3.43094e-275	TRUE	5.21001	[('transporters', 'transport reactions')]
TR2918266__cyto__extr	0	0	TRUE	1	[('transporters', 'transport reactions')]
ADENYLYLSULFATASE-RXN__mito	0	0	TRUE	-0.96424	[]
CYTIDINEKIN-RXN__cyto	0	0	TRUE	-1	[]
T_PYRIDOXAL_PHOSPHATE__cyto	0	0	TRUE	1	[('transporters', 'transport reactions')]
TR2000412__mito__cyto	0	0	TRUE	1	[('transporters', 'transport reactions')]
TR2915983__cyto__extr	0	0	TRUE	1	[('transporters', 'transport reactions')]
EX_CPD-6226_drain	0	0	TRUE	1	[('drains', 'drain reactions')]
GLUTAMIN-RXN__cyto	0	0	TRUE	-1	[('AMMASSIM-PWY', 'ammonia assimilation cycle III'), ('PWY490-4', 'L-asparagine biosynthesis III (tRNA-dependent)'), ('GLUTSYN-PWY', 'L-glutamate biosynthesis I'), ('GLUTAMINDEG-PWY', 'L-glutamine degradation I'), ('PWY-5921', 'glutaminyl-tRNAgln biosynthesis via transamidation'), ('CITRULBIO-PWY', 'L-citrulline biosynthesis')]
RXN-114__cyto	0	0	TRUE	-1	[('PWY-102', 'gibberellin inactivation I (2&beta;-hydroxylation)')]
PGPPHOSPHA-RXN__mito	0.00102647	0.00121653	TRUE	-1	[('PWY-5269', 'cardiolipin biosynthesis II'), ('PWY4FS-8', 'phosphatidylglycerol biosynthesis II (non-plastidic)'), ('PWY4FS-7', 'phosphatidylglycerol biosynthesis I (plastidic)'), ('PWY0-1545', 'cardiolipin biosynthesis III'), ('PWY-5668', 'cardiolipin biosynthesis I'), ('PWY-7817', 'type I lipoteichoic acid biosynthesis (S. aureus)')]
RXN-115__cyto	0	0	TRUE	-1	[('PWY-102', 'gibberellin inactivation I (2&beta;-hydroxylation)')]
TI3000590__cyto__extr	0	0	TRUE	1	[('transporters', 'transport reactions')]
TR2911349__cyto__extr	0	0	TRUE	1	[('transporters', 'transport reactions')]
RXN-10625__chlo	0	0	TRUE	1	[]
ACETYLORNDEACET-RXN__chlo	0	0	TRUE	1	[('GLUTORN-PWY', 'L-ornithine biosynthesis I')]
T_CPD-229__cyto	0	0	TRUE	1	[('transporters', 'transport reactions')]
RXN-1102__extr	4.17070574e-316	2.26206159e-315	TRUE	0.858303	[('PWY-361', 'phenylpropanoid biosynthesis')]
RXN-3521__pero	0	0	TRUE	1	[('PWY-2261', 'ascorbate glutathione cycle')]
EX_NARINGIN_drain	0	0	TRUE	1	[('drains', 'drain reactions')]
THREONINE--TRNA-LIGASE-RXN__cyto	0	0	TRUE	-0.830243	[('TRNA-CHARGING-PWY', 'tRNA charging')]
RIB5PISOM-RXN__chlo	1.00106e-239	4.5837e-239	TRUE	4.56922	[('P124-PWY', 'Bifidobacterium shunt'), ('PWY-8178', 'pentose phosphate pathway (non-oxidative branch) II'), ('PWY-5723', 'Rubisco shunt'), ('PWY-1861', 'formaldehyde assimilation II (assimilatory RuMP Cycle)'), ('CALVIN-PWY', 'Calvin-Benson-Bassham cycle'), ('P185-PWY', 'formaldehyde assimilation III (dihydroxyacetone cycle)'), ('NONOXIPENT-PWY', 'pentose phosphate pathway (non-oxidative branch)…
TR1000060__vacu__cyto	6.28343e-233	2.80166e-232	TRUE	-1.03089	[('transporters', 'transport reactions')]
TR2918343__mito__cyto	0	0	TRUE	1.22952	[('transporters', 'transport reactions')]
RXN-14198__cyto	0	0	TRUE	1	[]
TR2904808__cyto__extr	0	0	TRUE	-1	[('transporters', 'transport reactions')]
TR2903726__cyto__extr	0	0	TRUE	-1	[('transporters', 'transport reactions')]
RXN-14938__cyto	0	0	TRUE	-1	[]
TO1000263__golgi__cyto	0	0	TRUE	-1	[('transporters', 'transport reactions')]
RXN-12440__cyto	0	0	TRUE	-1	[('PWY-6960', 'L-ascorbate degradation III'), ('PWY-6961', 'L-ascorbate degradation II (bacterial, aerobic)'), ('PWY-6959', 'L-ascorbate degradation V')]
TR2918184__cyto__extr	0	0	TRUE	1	[('transporters', 'transport reactions')]
EX_OH-PYR_drain	0	0	TRUE	0.938332	[('drains', 'drain reactions')]
TR2903896__cyto__extr	0	0	TRUE	1	[('transporters', 'transport reactions')]
RXN0-5224__cyto	1.04767e-32	1.82748e-32	TRUE	0.844589	[('PWY-7117', 'C4 photosynthetic carbon assimilation cycle, PEPCK type'), ('PWY-5743', '3-hydroxypropanoate cycle'), ('PWY-6142', 'gluconeogenesis II (Methanobacterium thermoautotrophicum)'), ('CYANCAT-PWY', 'cyanate degradation'), ('PWYIO2-3', 'carbon concentration mechanism (Chlamydomonas)'), ('PWY-5789', '3-hydroxypropanoate/4-hydroxybutanate cycle'), ('PWY-241', 'C4 photosynthetic carbon assi…
EX_SINAPALDEHYDE_drain	0	0	TRUE	-1	[('drains', 'drain reactions')]
T_PHENYL-PYRUVATE__chlo	2.10028e-65	4.60475e-65	TRUE	-2.15596	[('transporters', 'transport reactions')]
TR2911496__cyto__extr	0	0	TRUE	1	[('transporters', 'transport reactions')]
EX_CPD-7088_drain	0	0	TRUE	-1	[('drains', 'drain reactions')]
RXN-15328__cyto	0	0	TRUE	-1	[('PWY-7450', 'anthocyanidin modification (Arabidopsis)')]
RXN-15127__chlo	0	0	TRUE	-0.97361	[('SERDEG-PWY', 'L-serine degradation'), ('LCYSDEG-PWY', 'L-cysteine degradation II'), ('PWY-702', 'L-methionine biosynthesis II (plants)'), ('PWY-8001', 'felinine and 3-methyl-3-sulfanylbutan-1-ol biosynthesis'), ('TRYPDEG-PWY', 'L-tryptophan degradation II (via pyruvate)'), ('PWY-4061', 'glutathione-mediated detoxification I'), ('PWY-3661', 'glycine betaine degradation I'), ('PWY0-1535', 'D-ser…
T_OH-PYR__cyto	0	0	TRUE	-0.939009	[('transporters', 'transport reactions')]
EX_PHLORETIN_drain	0	0	TRUE	-1	[('drains', 'drain reactions')]
RXN1F-99__cyto	0	0	TRUE	-1	[('PWY-5070', 'gibberellin biosynthesis I (non C-3, non C-13 hydroxylation)')]
TRYPTOPHAN-AMINOTRANSFERASE-RXN__cyto	0	0	TRUE	-1	[('TRPKYNCAT-PWY', 'L-tryptophan degradation IV (via indole-3-lactate)'), ('PWY-8017', 'L-tryptophan degradation XIII (reductive Stickland reaction)'), ('PWY-581', 'indole-3-acetate biosynthesis II'), ('PWY-5081', 'L-tryptophan degradation VIII (to tryptophol)'), ('TRPIAACAT-PWY', 'indole-3-acetate biosynthesis VI (bacteria)')]
T_DUMP__er	0	0	TRUE	-1	[('transporters', 'transport reactions')]
ACONITATEDEHYDR-RXN__cyto	1.33327e-262	6.54541e-262	TRUE	1.21738	[('PWY-6969', 'TCA cycle V (2-oxoglutarate synthase)'), ('PWY-5690', 'TCA cycle II (plants and fungi)'), ('TCA', 'TCA cycle I (prokaryotic)'), ('P23-PWY', 'reductive TCA cycle I'), ('PWY-5392', 'reductive TCA cycle II'), ('GLYOXYLATE-BYPASS', 'glyoxylate cycle'), ('PWY-7124', 'ethene biosynthesis V (engineered)'), ('PWY-6728', 'methylaspartate cycle'), ('FERMENTATION-PWY', 'mixed acid fermentatio…
TO0000160__vacu__cyto	0	0	TRUE	-1	[('transporters', 'transport reactions')]
TR0000009__chlo__cyto	8.03226e-96	2.06531e-95	TRUE	-1.19872	[('transporters', 'transport reactions')]
T_CPD-10501__cyto	0	0	TRUE	-1	[('transporters', 'transport reactions')]
TR2918061__cyto__extr	0	0	TRUE	-1	[('transporters', 'transport reactions')]
RXN-118__cyto	0	0	TRUE	-1	[('PWY-102', 'gibberellin inactivation I (2&beta;-hydroxylation)')]
TO1000220__golgi__cyto	0	0	TRUE	-1	[('transporters', 'transport reactions')]
RXN0-5224__chlo	3.15864e-293	1.6385e-292	TRUE	1.35339	[('PWY-7117', 'C4 photosynthetic carbon assimilation cycle, PEPCK type'), ('PWY-5743', '3-hydroxypropanoate cycle'), ('PWY-6142', 'gluconeogenesis II (Methanobacterium thermoautotrophicum)'), ('CYANCAT-PWY', 'cyanate degradation'), ('PWYIO2-3', 'carbon concentration mechanism (Chlamydomonas)'), ('PWY-5789', '3-hydroxypropanoate/4-hydroxybutanate cycle'), ('PWY-241', 'C4 photosynthetic carbon assi…
TR2918356__mito__cyto	2.51413e-204	1.03566e-203	TRUE	-1.94367	[('transporters', 'transport reactions')]
T_GLN__mito	2.00392e-54	4.09908e-54	TRUE	1.39379	[('transporters', 'transport reactions')]
RXN-19329__mito	0	0	TRUE	1	[]
RXN-11832__mito	5.52679e-81	1.31069e-80	TRUE	-2.82052	[('PWY-7205', 'CMP phosphorylation'), ('PWY-5687', 'pyrimidine ribonucleotides interconversion')]
TO3000624__chlo__cyto	0	0	TRUE	1	[('transporters', 'transport reactions')]
TR2903773__cyto__extr	0	0	TRUE	-1	[('transporters', 'transport reactions')]
RXN-16891__cyto	0	0	TRUE	1	[]
RXN-9673__er	0	0	TRUE	-1	[('PWY-6000', '&gamma;-linolenate biosynthesis II (animals)')]
T_NADP__er	6.10386e-115	1.73635e-114	TRUE	-1.42764	[('transporters', 'transport reactions')]
TI1000048__vacu__cyto	0	0	TRUE	-1	[('transporters', 'transport reactions')]
T_MYO-INOSITOL__er	3.693e-252	1.76213e-251	TRUE	-1	[('transporters', 'transport reactions')]
ADENOSINE-NUCLEOSIDASE-RXN__cyto	0	0	TRUE	-0.940869	[('PWY-6605', 'adenine and adenosine salvage II')]
T_NADPH__pero	3.45019e-144	1.14894e-143	TRUE	1.02995	[('transporters', 'transport reactions')]
TR2903669__cyto__extr	0	0	TRUE	1	[('transporters', 'transport reactions')]
EX_CPD-10501_drain	0	0	TRUE	1	[('drains', 'drain reactions')]
TO0014514__vacu__cyto	0	0	TRUE	-1	[('transporters', 'transport reactions')]
T_BT1_ATP__mito	0	0	TRUE	-2.45911	[('transporters', 'transport reactions')]
EX_GALACTITOL_drain	0	0	TRUE	-1	[('drains', 'drain reactions')]
PHOSPHAGLYPSYN-RXN__mito	0.000347752	0.000420516	TRUE	-1	[('PWY-5269', 'cardiolipin biosynthesis II'), ('PWY4FS-8', 'phosphatidylglycerol biosynthesis II (non-plastidic)'), ('PWY4FS-7', 'phosphatidylglycerol biosynthesis I (plastidic)'), ('PWY0-1545', 'cardiolipin biosynthesis III'), ('PWY-5668', 'cardiolipin biosynthesis I'), ('PWY-7817', 'type I lipoteichoic acid biosynthesis (S. aureus)')]
EX_MANNOSE_drain	0	0	TRUE	-1	[('drains', 'drain reactions')]
RXN-15327__cyto	0	0	TRUE	-1	[('PWY-7679', 'anthocyanidin acylglucoside and acylsambubioside biosynthesis'), ('PWY-7450', 'anthocyanidin modification (Arabidopsis)')]
TR0000100__cyto__extr	1.30558e-191	5.207e-191	TRUE	1.41644	[('transporters', 'transport reactions')]
TZ2900037__cyto__extr	2.62702e-139	8.54499e-139	TRUE	1.55397	[('transporters', 'transport reactions')]
PYRUVATEORTHOPHOSPHATE-DIKINASE-RXN__cyto	0	0	TRUE	1	[('PWY-7117', 'C4 photosynthetic carbon assimilation cycle, PEPCK type'), ('PWY-241', 'C4 photosynthetic carbon assimilation cycle, NADP-ME type'), ('PWY-7115', 'C4 photosynthetic carbon assimilation cycle, NAD-ME type'), ('PWY-6549', 'L-glutamine biosynthesis III')]
T_SYRINGETIN__cyto	0	0	TRUE	-1.00005	[('transporters', 'transport reactions')]
T_BT1_AMP__chlo	1.33384e-172	4.93915e-172	TRUE	8.56942	[('transporters', 'transport reactions')]
3PGAREARR-RXN__chlo	7.72664e-146	2.59114e-145	TRUE	-0.864261	[('PWY-7218', 'photosynthetic 3-hydroxybutanoate biosynthesis (engineered)'), ('P124-PWY', 'Bifidobacterium shunt'), ('PWY-7124', 'ethene biosynthesis V (engineered)'), ('PWY-6886', '1-butanol autotrophic biosynthesis (engineered)'), ('PWY-5723', 'Rubisco shunt'), ('PWY-6142', 'gluconeogenesis II (Methanobacterium thermoautotrophicum)'), ('ANAGLYCOLYSIS-PWY', 'glycolysis III (from glucose)'), ('P…
TR2911442__cyto__extr	0	0	TRUE	1	[('transporters', 'transport reactions')]
T_NADH__er	3.30629e-110	9.16446e-110	TRUE	-1.35716	[('transporters', 'transport reactions')]
RXN1F-101__cyto	0	0	TRUE	1	[('PWY-5035', 'gibberellin biosynthesis III (early C-13 hydroxylation)')]
TO0001092__cyto__extr	0	0	TRUE	-1	[('transporters', 'transport reactions')]
3PGAREARR-RXN__cyto	7.07875e-131	2.20898e-130	TRUE	0.880629	[('PWY-7218', 'photosynthetic 3-hydroxybutanoate biosynthesis (engineered)'), ('P124-PWY', 'Bifidobacterium shunt'), ('PWY-7124', 'ethene biosynthesis V (engineered)'), ('PWY-6886', '1-butanol autotrophic biosynthesis (engineered)'), ('PWY-5723', 'Rubisco shunt'), ('PWY-6142', 'gluconeogenesis II (Methanobacterium thermoautotrophicum)'), ('ANAGLYCOLYSIS-PWY', 'glycolysis III (from glucose)'), ('P…
RXN-9601__er	0	0	TRUE	-1	[('PWY-6001', 'linoleate biosynthesis II (animals)')]
RXN0-2382__chlo	0	0	TRUE	0.937497	[('TRPSYN-PWY', 'L-tryptophan biosynthesis')]
TR2900013__mito__cyto	0	0	TRUE	2.79299	[('transporters', 'transport reactions')]
TR2000051__mito__cyto	0	0	TRUE	-8.95835	[('transporters', 'transport reactions')]
ADENPRIBOSYLTRAN-RXN__cyto	0	0	TRUE	-0.939957	[('PWY-7805', '(aminomethyl)phosphonate degradation'), ('PWY-7807', 'glyphosate degradation III'), ('P121-PWY', 'adenine and adenosine salvage I'), ('PWY-6610', 'adenine salvage'), ('PWY-6605', 'adenine and adenosine salvage II')]
TR2915909__cyto__extr	0	0	TRUE	-1	[('transporters', 'transport reactions')]
T_CPD-6223__cyto	0	0	TRUE	1	[('transporters', 'transport reactions')]
MYO-INOSITOL-1OR-4-MONOPHOSPHATASE-RXN__cyto	0	0	TRUE	-1	[('PWY-2301', 'myo-inositol biosynthesis')]
TO0000420__vacu__cyto	0	0	TRUE	-1	[('transporters', 'transport reactions')]
RXN-6543__cyto	0	0	TRUE	-1	[]
TR1000304__golgi__cyto	0	0	TRUE	1	[('transporters', 'transport reactions')]
T_ACET__cyto	0	0	TRUE	-0.977961	[('transporters', 'transport reactions')]
RXN-10814__chlo	5.81978e-83	1.39265e-82	TRUE	2.04711	[('PWY-8014', 'L-phenylalanine degradation VI (reductive Stickland reaction)'), ('PWY-6318', 'L-phenylalanine degradation IV (mammalian, via side chain)'), ('ANAPHENOXI-PWY', 'L-phenylalanine degradation II (anaerobic)'), ('PHESYN', 'L-phenylalanine biosynthesis I'), ('PWY-5079', 'L-phenylalanine degradation III')]
TI3002559__cyto__extr	0	0	TRUE	-1	[('transporters', 'transport reactions')]
TI0000106__vacu__cyto	0	0	TRUE	-0.936153	[('transporters', 'transport reactions')]
T_CDP__er	0	0	TRUE	0.987065	[('transporters', 'transport reactions')]
EX_CHORISMATE_drain	0	0	TRUE	1	[('drains', 'drain reactions')]
EX_SUC_drain	0	0	TRUE	1	[('drains', 'drain reactions')]
EX_ACET_drain	0	0	TRUE	0.978267	[('drains', 'drain reactions')]
T_G3P__chlo	3.30101e-161	1.18014e-160	TRUE	1.13063	[('transporters', 'transport reactions')]
TI3000278__chlo__cyto	0	0	TRUE	1	[('transporters', 'transport reactions')]
TO3000761__chlo__cyto	2.75937893543e-313	1.483088317215e-312	TRUE	-1	[('transporters', 'transport reactions')]
TR1000059__golgi__cyto	0	0	TRUE	1	[('transporters', 'transport reactions')]
T_CARBON-DIOXIDE__chlo	3.27839e-302	1.7385e-301	TRUE	-1.39884	[('transporters', 'transport reactions')]
TR2918037__cyto__extr	0	0	TRUE	-1	[('transporters', 'transport reactions')]
MYO-INOSITOL-1-PHOSPHATE-SYNTHASE-RXN__cyto	3.87215e-256	1.8739e-255	TRUE	-1	[('PWY-6372', '1D-myo-inositol hexakisphosphate biosynthesis IV (Dictyostelium)'), ('PWY-2301', 'myo-inositol biosynthesis'), ('PWY-4661', '1D-myo-inositol hexakisphosphate biosynthesis III (Spirodela polyrrhiza)'), ('PWY1G-0', 'mycothiol biosynthesis'), ('PWY-6664', 'di-myo-inositol phosphate biosynthesis'), ('PWY-6580', 'phosphatidylinositol biosynthesis I (bacteria)')]
METHYLENETHFDEHYDROG-NADP-RXN__chlo	2.23179e-55	4.59282e-55	TRUE	-2.42135	[('CODH-PWY', 'reductive acetyl coenzyme A pathway I (homoacetogenic bacteria)'), ('1CMET2-PWY', 'folate transformations III (E. coli)'), ('PWY-3841', 'folate transformations II'), ('PWY-1722', 'formate assimilation into 5,10-methylenetetrahydrofolate'), ('PWY-5497', 'purine nucleobases degradation II (anaerobic)'), ('PWY-2201', 'folate transformations I'), ('PWY-8303', 'reductive glycine pathway…
RXN-10139__cyto	0	0	TRUE	1	[('PWYDQC-4', 'indole-3-acetate biosynthesis I'), ('PWY-7770', 'indolmycin biosynthesis')]
TR0000242__chlo__cyto	9.96716e-283	5.08176e-282	TRUE	-1.29403	[('transporters', 'transport reactions')]
ATPASE-RXN__chlo	0	0	TRUE	1	[]
RXN1F-162__cyto	0	0	TRUE	-1	[('PWY-5070', 'gibberellin biosynthesis I (non C-3, non C-13 hydroxylation)')]
TRANSALDOL-RXN__cyto	9.68678e-277	4.88649e-276	TRUE	-5.35401	[('P124-PWY', 'Bifidobacterium shunt'), ('PWY-5723', 'Rubisco shunt'), ('PWY-1861', 'formaldehyde assimilation II (assimilatory RuMP Cycle)'), ('P185-PWY', 'formaldehyde assimilation III (dihydroxyacetone cycle)'), ('NONOXIPENT-PWY', 'pentose phosphate pathway (non-oxidative branch)')]
EX_CPD-229_drain	0	0	TRUE	-1	[('drains', 'drain reactions')]
TO1000048__vacu__cyto	0	0	TRUE	-0.932587	[('transporters', 'transport reactions')]
T_GAP__mito	1.03791e-157	3.65033e-157	TRUE	1.29001	[('transporters', 'transport reactions')]
RXN-14515__cyto	0	0	TRUE	-1	[('PWY-6531', 'mannitol cycle'), ('PWY-4101', 'D-sorbitol degradation I')]
TO1000104__golgi__cyto	0	0	TRUE	-1	[('transporters', 'transport reactions')]
GLYOHMETRANS-RXN__cyto	8.34255e-225	3.63803e-224	TRUE	3.37788	[('1CMET2-PWY', 'folate transformations III (E. coli)'), ('PWY-3661-1', 'glycine betaine degradation II (mammalian)'), ('PWY-3661', 'glycine betaine degradation I'), ('PWY-8363', 'photorespiration III'), ('PWY-3841', 'folate transformations II'), ('GLYSYN2-PWY', 'glycine biosynthesis'), ('PWY-5497', 'purine nucleobases degradation II (anaerobic)'), ('PWY-8362', 'photorespiration II'), ('PWY-1622'…
TR2915854__cyto__extr	0	0	TRUE	-1	[('transporters', 'transport reactions')]
T_CPD-251__cyto	0	0	TRUE	1	[('transporters', 'transport reactions')]
T_CMP__mito	0	0	TRUE	13.8432	[('transporters', 'transport reactions')]
RIBULP3EPIM-RXN__cyto	1.09335e-236	4.9492e-236	TRUE	-3.97069	[('P21-PWY', 'pentose phosphate pathway (partial)'), ('P124-PWY', 'Bifidobacterium shunt'), ('PWY-8178', 'pentose phosphate pathway (non-oxidative branch) II'), ('PWY-5723', 'Rubisco shunt'), ('PWY-1861', 'formaldehyde assimilation II (assimilatory RuMP Cycle)'), ('CALVIN-PWY', 'Calvin-Benson-Bassham cycle'), ('P185-PWY', 'formaldehyde assimilation III (dihydroxyacetone cycle)'), ('P122-PWY', 'he…
T_L-1-phosphatidyl-inositols__er	1.40098e-250	6.61851e-250	TRUE	1	[('transporters', 'transport reactions')]
RXN-6723__cyto	0	0	TRUE	-1	[('PWY18C3-22', 'methylsalicylate biosynthesis'), ('PWY-4203', 'volatile benzenoid biosynthesis I (ester formation)')]
TR2913874__cyto__extr	0	0	TRUE	1	[('transporters', 'transport reactions')]
RXN-20597__cyto	0	0	TRUE	1	[]
NAD-KIN-RXN__chlo	0	0	TRUE	-1	[('NADPHOS-DEPHOS-PWY', 'NAD phosphorylation and dephosphorylation'), ('PWY-7268', 'cytosolic NADPH production (yeast)'), ('PWY-5083', 'NAD/NADH phosphorylation and dephosphorylation'), ('NADPHOS-DEPHOS-PWY-1', 'NAD phosphorylation and transhydrogenation'), ('PWY-8148', 'NADP biosynthesis'), ('PWY-7269', 'mitochondrial NADPH production (yeast)')]
TR2904581__cyto__extr	0	0	TRUE	1	[('transporters', 'transport reactions')]
RXN3O-4157__cyto	0	0	TRUE	-1	[('PWY3O-4108', 'L-tyrosine degradation III')]
GLYOHMETRANS-RXN__chlo	1.00043e-76	2.32619e-76	TRUE	-1.46659	[('1CMET2-PWY', 'folate transformations III (E. coli)'), ('PWY-3661-1', 'glycine betaine degradation II (mammalian)'), ('PWY-3661', 'glycine betaine degradation I'), ('PWY-8363', 'photorespiration III'), ('PWY-3841', 'folate transformations II'), ('GLYSYN2-PWY', 'glycine biosynthesis'), ('PWY-5497', 'purine nucleobases degradation II (anaerobic)'), ('PWY-8362', 'photorespiration II'), ('PWY-1622'…
TR2913928__cyto__extr	0	0	TRUE	-1	[('transporters', 'transport reactions')]
TO0000180__vacu__cyto	0	0	TRUE	-1	[('transporters', 'transport reactions')]
EX_CPD-251_drain	0	0	TRUE	-1	[('drains', 'drain reactions')]
1TRANSKETO-RXN__cyto	2.35144e-259	1.14965e-258	TRUE	4.15864	[('P21-PWY', 'pentose phosphate pathway (partial)'), ('P124-PWY', 'Bifidobacterium shunt'), ('PWY-8178', 'pentose phosphate pathway (non-oxidative branch) II'), ('PWY-5723', 'Rubisco shunt'), ('PWY-1861', 'formaldehyde assimilation II (assimilatory RuMP Cycle)'), ('CALVIN-PWY', 'Calvin-Benson-Bassham cycle'), ('P185-PWY', 'formaldehyde assimilation III (dihydroxyacetone cycle)'), ('NONOXIPENT-PWY…
TR0000190__cyto__extr	1.05784e-266	5.2364e-266	TRUE	-1.60326	[('transporters', 'transport reactions')]
2TRANSKETO-RXN__chlo	7.05224e-266	3.47648e-265	TRUE	4.54971	[('P21-PWY', 'pentose phosphate pathway (partial)'), ('PWY-8178', 'pentose phosphate pathway (non-oxidative branch) II'), ('PWY-5723', 'Rubisco shunt'), ('PWY-1861', 'formaldehyde assimilation II (assimilatory RuMP Cycle)'), ('CALVIN-PWY', 'Calvin-Benson-Bassham cycle'), ('P185-PWY', 'formaldehyde assimilation III (dihydroxyacetone cycle)'), ('NONOXIPENT-PWY', 'pentose phosphate pathway (non-oxid…
RXN0-2381__chlo	0	0	TRUE	0.934597	[('TRPSYN-PWY', 'L-tryptophan biosynthesis'), ('PWY-6949', 'DIBOA-glucoside biosynthesis')]
PHOSPHOENOLPYRUVATE-PHOSPHATASE-RXN__cyto	1.40098e-250	6.61851e-250	TRUE	-0.835457	[]
TR2918296__cyto__extr	0	0	TRUE	-0.848751	[('transporters', 'transport reactions')]
TR1000087__golgi__cyto	0	0	TRUE	1	[('transporters', 'transport reactions')]
RXNQT-4191__cyto	0	0	TRUE	1	[('PWY-6907', 'thiamine diphosphate biosynthesis III (Staphylococcus)'), ('PWY-7356', 'thiamine diphosphate salvage IV (yeast)'), ('PWY-6908', 'thiamine diphosphate biosynthesis IV (eukaryotes)')]
EX_CPD-8186_drain	0	0	TRUE	-1	[('drains', 'drain reactions')]
PYRUVATEORTHOPHOSPHATE-DIKINASE-RXN__chlo	0	0	TRUE	-1	[('PWY-7117', 'C4 photosynthetic carbon assimilation cycle, PEPCK type'), ('PWY-241', 'C4 photosynthetic carbon assimilation cycle, NADP-ME type'), ('PWY-7115', 'C4 photosynthetic carbon assimilation cycle, NAD-ME type'), ('PWY-6549', 'L-glutamine biosynthesis III')]
TI2000430__cyto__extr	0	0	TRUE	1	[('transporters', 'transport reactions')]
ISPH2-RXN__chlo	0	0	TRUE	-1	[('NONMEVIPP-PWY', 'methylerythritol phosphate pathway I'), ('PWY-7560', 'methylerythritol phosphate pathway II')]
TI0000036__vacu__cyto	0	0	TRUE	-0.917889	[('transporters', 'transport reactions')]
RXN-15131__chlo	0	0	TRUE	-0.995544	[('PWY-702', 'L-methionine biosynthesis II (plants)'), ('HOMOSER-METSYN-PWY', 'L-methionine biosynthesis I')]
RXN0-1021__cyto	0	0	TRUE	-1	[]
T_THIAMINE__mito	0	0	TRUE	1	[('transporters', 'transport reactions')]
EX_NADPH_drain	0	0	TRUE	1	[('drains', 'drain reactions')]
TO1000419__golgi__cyto	0	0	TRUE	-1	[('transporters', 'transport reactions')]
RXN-7644__cyto	0	0	TRUE	-1	[('PWY-4101', 'D-sorbitol degradation I')]
TI3002531__cyto__extr	0	0	TRUE	1	[('transporters', 'transport reactions')]
TR2903749__cyto__extr	0	0	TRUE	-1	[('transporters', 'transport reactions')]
RXN-1223__chlo	0	0	TRUE	0.86628	[('PWYQT-4427', 'sulfoquinovosyl diacylglycerol biosynthesis')]
TR2900056__mito__cyto	3.1175e-196	1.25385e-195	TRUE	-1.86409	[('transporters', 'transport reactions')]
TR2903823__cyto__extr	0	0	TRUE	1	[('transporters', 'transport reactions')]
EX_DGTP_drain	0	0	TRUE	-1	[('drains', 'drain reactions')]
TR2918130__cyto__extr	0	0	TRUE	1	[('transporters', 'transport reactions')]
T_CPD-477__cyto	0	0	TRUE	-1	[('transporters', 'transport reactions')]
TR0001092__cyto__extr	0	0	TRUE	1	[('transporters', 'transport reactions')]
N-ACETYLTRANSFER-RXN__chlo	0	0	TRUE	1	[('GLUTORN-PWY', 'L-ornithine biosynthesis I'), ('ARGSYNBSUB-PWY', 'L-arginine biosynthesis II (acetyl cycle)'), ('PWY-5154', 'L-arginine biosynthesis III (via N-acetyl-L-citrulline)')]
METHENYLTHFCYCLOHYDRO-RXN__cyto	2.9186e-125	8.85246e-125	TRUE	-2.64094	[('CODH-PWY', 'reductive acetyl coenzyme A pathway I (homoacetogenic bacteria)'), ('1CMET2-PWY', 'folate transformations III (E. coli)'), ('PWY-6613', 'tetrahydrofolate salvage from 5,10-methenyltetrahydrofolate'), ('PWY-3841', 'folate transformations II'), ('PWY-1722', 'formate assimilation into 5,10-methylenetetrahydrofolate'), ('PWY-5497', 'purine nucleobases degradation II (anaerobic)'), ('P1…
TO0000036__vacu__cyto	0	0	TRUE	-1	[('transporters', 'transport reactions')]
RXN-12963__cyto	0	0	TRUE	-1	[('PWY-6982', 'umbelliferone biosynthesis'), ('PWY-7398', 'coumarins biosynthesis (engineered)')]
TR2904754__cyto__extr	3.27688e-229	1.45023e-228	TRUE	-1	[('transporters', 'transport reactions')]
EX_PHOSPHORYL-ETHANOLAMINE_drain	0	0	TRUE	-1	[('drains', 'drain reactions')]
TR0000128__mito__cyto	0	0	TRUE	-1.93185	[('transporters', 'transport reactions')]
TR2900049__cyto__extr	0	0	TRUE	0.999999	[('transporters', 'transport reactions')]
TR2900007__mito__cyto	0	0	TRUE	-1.6273	[('transporters', 'transport reactions')]
DIACYLGLYKIN-RXN__er	0	0	TRUE	1	[('PWYIO2-6', 'phosphatidate metabolism, as a signaling molecule (Chlamydomonas)'), ('PWY-7039', 'phosphatidate metabolism, as a signaling molecule'), ('PWY-7817', 'type I lipoteichoic acid biosynthesis (S. aureus)')]
TO3000761__er__cyto	0	0	TRUE	-1	[('transporters', 'transport reactions')]
EX_CHOLINE_drain	0	0	TRUE	1	[('drains', 'drain reactions')]
DTDPKIN-RXN__mito	0	0	TRUE	1	[('PWY-7184', 'pyrimidine deoxyribonucleotides de novo biosynthesis I'), ('PWY-7210', 'pyrimidine deoxyribonucleotides biosynthesis from CTP'), ('PWY-7197', 'pyrimidine deoxyribonucleotide phosphorylation'), ('PWY-7198', 'pyrimidine deoxyribonucleotides de novo biosynthesis IV'), ('PWY-7187', 'pyrimidine deoxyribonucleotides de novo biosynthesis II'), ('PWY0-166', 'superpathway of pyrimidine deox…
EX_CPD-6203_drain	0	0	TRUE	-1	[('drains', 'drain reactions')]
TR2900128__mito__cyto	1.15516e-246	5.41423e-246	TRUE	1.75712	[('transporters', 'transport reactions')]
TO0000015__chlo__cyto	0	0	TRUE	-1	[('transporters', 'transport reactions')]
RXN-12959__er	0	0	TRUE	-0.934541	[('TRIGLSYN-PWY', 'diacylglycerol and triacylglycerol biosynthesis')]
RXN-6622__cyto	0	0	TRUE	-1	[('PWY-7559', 'glutathione degradation (DUG pathway)'), ('PWYQT-4432', 'glutathione degradation'), ('PWY-4041', '&gamma;-glutamyl cycle'), ('PWYQT-4470', '&gamma;-glutamyl cycle (plant pathway)')]
TR2913805__cyto__extr	0	0	TRUE	1	[('transporters', 'transport reactions')]
TO0000309__cyto__extr	0	0	TRUE	-1	[('transporters', 'transport reactions')]
RXN-10767__cyto	0	0	TRUE	1	[]
TRANSALDOL-RXN__chlo	3.09328e-264	1.52172e-263	TRUE	5.20366	[('P124-PWY', 'Bifidobacterium shunt'), ('PWY-5723', 'Rubisco shunt'), ('PWY-1861', 'formaldehyde assimilation II (assimilatory RuMP Cycle)'), ('P185-PWY', 'formaldehyde assimilation III (dihydroxyacetone cycle)'), ('NONOXIPENT-PWY', 'pentose phosphate pathway (non-oxidative branch)')]
EX_MAL_drain	0	0	TRUE	-1	[('drains', 'drain reactions')]
FORMATETHFLIG-RXN__chlo	0	0	TRUE	3.22846	[('CODH-PWY', 'reductive acetyl coenzyme A pathway I (homoacetogenic bacteria)'), ('PWY-3841', 'folate transformations II'), ('PWY-1722', 'formate assimilation into 5,10-methylenetetrahydrofolate'), ('PWY-3742', 'tetrahydrofolate biosynthesis II'), ('PWY-2201', 'folate transformations I'), ('PWY-8303', 'reductive glycine pathway of autotrophic CO2 fixation'), ('PWY-2161', 'folate polyglutamylatio…
TR2000367__mito__cyto	3.34708e-37	6.0696e-37	TRUE	-7.96242	[('transporters', 'transport reactions')]
RXN-12965__cyto	0	0	TRUE	-1	[('PWY-6982', 'umbelliferone biosynthesis'), ('PWY-7398', 'coumarins biosynthesis (engineered)')]
THIOREDOXIN-REDUCT-NADPH-RXN__chlo	0	0	TRUE	-1	[('THIOREDOX-PWY', 'thioredoxin pathway')]
2TRANSKETO-RXN__cyto	2.34879e-268	1.16753e-267	TRUE	-5.5709	[('P21-PWY', 'pentose phosphate pathway (partial)'), ('PWY-8178', 'pentose phosphate pathway (non-oxidative branch) II'), ('PWY-5723', 'Rubisco shunt'), ('PWY-1861', 'formaldehyde assimilation II (assimilatory RuMP Cycle)'), ('CALVIN-PWY', 'Calvin-Benson-Bassham cycle'), ('P185-PWY', 'formaldehyde assimilation III (dihydroxyacetone cycle)'), ('NONOXIPENT-PWY', 'pentose phosphate pathway (non-oxid…
T_NAD__er	9.43502e-100	2.46866e-99	TRUE	1.33797	[('transporters', 'transport reactions')]
TR2918014__cyto__extr	0	0	TRUE	-1	[('transporters', 'transport reactions')]
TO0003221__vacu__cyto	0	0	TRUE	-1	[('transporters', 'transport reactions')]
T_CPD-8186__cyto	0	0	TRUE	1	[('transporters', 'transport reactions')]
TR0000276__cyto__extr	2.40264e-108	6.59826e-108	TRUE	-0.943057	[('transporters', 'transport reactions')]
RXN-7782__cyto	0	0	TRUE	-1	[('PWY-3101', 'flavonol biosynthesis')]
TO0000106__vacu__cyto	0	0	TRUE	-1	[('transporters', 'transport reactions')]
GLUTDEHYD-RXN__cyto	0	0	TRUE	1	[('PWY-5913', 'partial TCA cycle (obligate autotrophs)'), ('GLUTSYNIII-PWY', 'L-glutamate biosynthesis III'), ('PWY490-3', 'nitrate reduction VI (assimilatory)'), ('PWY-5675', 'nitrate reduction V (assimilatory)')]
TO1000304__golgi__cyto	0	0	TRUE	-1	[('transporters', 'transport reactions')]
TR2918288__cyto__extr	0	0	TRUE	-1	[('transporters', 'transport reactions')]
RXN-5641__er	0	0	TRUE	1	[('PWY4FS-6', 'phosphatidylethanolamine biosynthesis II'), ('PWY-7782', 'plasmalogen biosynthesis I (aerobic)'), ('PWY-3385', 'choline biosynthesis I')]
TR0000229__cyto__extr	0	0	TRUE	1.14587	[('transporters', 'transport reactions')]
TR2904735__cyto__extr	0	0	TRUE	-1	[('transporters', 'transport reactions')]
RXN-14195__cyto	0	0	TRUE	-1	[]
T_FMN__chlo	0	0	TRUE	1	[('transporters', 'transport reactions')]
RXN-6547__cyto	0	0	TRUE	1	[]
RXN-10711__cyto	0	0	TRUE	1	[('PWY-6303', 'methyl indole-3-acetate interconversion')]
TR1000218__golgi__cyto	0	0	TRUE	1	[('transporters', 'transport reactions')]
RXN-17725__cyto	0	0	TRUE	-1	[]
RXNQT-4191__mito	0	0	TRUE	-1	[('PWY-6907', 'thiamine diphosphate biosynthesis III (Staphylococcus)'), ('PWY-7356', 'thiamine diphosphate salvage IV (yeast)'), ('PWY-6908', 'thiamine diphosphate biosynthesis IV (eukaryotes)')]
RXN-22065__cyto	0	0	TRUE	0.937788	[]
TR0000012__chlo__cyto	0	0	TRUE	-0.99882	[('transporters', 'transport reactions')]
TO0000216__vacu__cyto	0	0	TRUE	-1	[('transporters', 'transport reactions')]
RXN-5381__cyto	0	0	TRUE	1	[('PWY-5094', 'naringenin glycoside biosynthesis')]
TO3000758__chlo__cyto	0	0	TRUE	1	[('transporters', 'transport reactions')]
METHENYLTHFCYCLOHYDRO-RXN__chlo	2.95478e-124	8.91677e-124	TRUE	3.34578	[('CODH-PWY', 'reductive acetyl coenzyme A pathway I (homoacetogenic bacteria)'), ('1CMET2-PWY', 'folate transformations III (E. coli)'), ('PWY-6613', 'tetrahydrofolate salvage from 5,10-methenyltetrahydrofolate'), ('PWY-3841', 'folate transformations II'), ('PWY-1722', 'formate assimilation into 5,10-methylenetetrahydrofolate'), ('PWY-5497', 'purine nucleobases degradation II (anaerobic)'), ('P1…
TO0002733__vacu__cyto	0	0	TRUE	-1	[('transporters', 'transport reactions')]
T_L-1-PHOSPHATIDYL-GLYCEROL__chlo	0	0	TRUE	0.945877	[('transporters', 'transport reactions')]
TR2904638__cyto__extr	9.13498e-126	2.77783e-125	TRUE	-1	[('transporters', 'transport reactions')]
RXN-22438__cyto	0	0	TRUE	1	[('CODH-PWY', 'reductive acetyl coenzyme A pathway I (homoacetogenic bacteria)'), ('1CMET2-PWY', 'folate transformations III (E. coli)'), ('PWY-3841', 'folate transformations II'), ('PWY-2201', 'folate transformations I')]
THREONINE-ALDOLASE-RXN__cyto	0	0	TRUE	0.970415	[('GLYSYN-THR-PWY', 'glycine biosynthesis IV'), ('PWY-5436', 'L-threonine degradation IV'), ('GLYSYN2-PWY', 'glycine biosynthesis')]
TO0000325__vacu__cyto	0	0	TRUE	-1	[('transporters', 'transport reactions')]
RXN-6524__cyto	0	0	TRUE	-1	[('PWY-5035', 'gibberellin biosynthesis III (early C-13 hydroxylation)')]
T_FORMATE__chlo	0	0	TRUE	3.33714	[('transporters', 'transport reactions')]
EX_ATP_drain	0	0	TRUE	-1	[('drains', 'drain reactions')]
TR0000009__mito__cyto	0	0	TRUE	1.55848	[('transporters', 'transport reactions')]
RXN-10814__cyto	3.60279e-137	1.14836e-136	TRUE	1.42271	[('PWY-8014', 'L-phenylalanine degradation VI (reductive Stickland reaction)'), ('PWY-6318', 'L-phenylalanine degradation IV (mammalian, via side chain)'), ('ANAPHENOXI-PWY', 'L-phenylalanine degradation II (anaerobic)'), ('PHESYN', 'L-phenylalanine biosynthesis I'), ('PWY-5079', 'L-phenylalanine degradation III')]
EX_CPD-16536_drain	0	0	TRUE	-1	[('drains', 'drain reactions')]
TZ2900034__cyto__extr	0	0	TRUE	-50.4715	[('transporters', 'transport reactions')]
TI0000130__vacu__cyto	0	0	TRUE	-0.877425	[('transporters', 'transport reactions')]
TR2000044__mito__cyto	1.15035e-45	2.22863e-45	TRUE	-1.25566	[('transporters', 'transport reactions')]
T_PHOSPHO-ENOL-PYRUVATE__chlo	2.14899e-131	6.73256e-131	TRUE	-10.9549	[('transporters', 'transport reactions')]
TR1000107__vacu__cyto	4.93101e-113	1.38944e-112	TRUE	-2.03254	[('transporters', 'transport reactions')]
TR0000300__cyto__extr	0	0	TRUE	-1	[('transporters', 'transport reactions')]
T_NADPH__cyto	0	0	TRUE	-0.871415	[('transporters', 'transport reactions')]
T_RUTIN__cyto	0	0	TRUE	-1	[('transporters', 'transport reactions')]
TR2900065__mito__cyto	0	0	TRUE	2.1545	[('transporters', 'transport reactions')]
RXN-2542__chlo	0	0	TRUE	1	[('PWY-1422', 'vitamin E biosynthesis (tocopherols)')]
TR2913758__cyto__extr	0	0	TRUE	1	[('transporters', 'transport reactions')]
T_ATP_ADP	2.43434e-30	4.13716e-30	TRUE	1.17244	[('transporters', 'transport reactions')]
TO1000087__golgi__cyto	0	0	TRUE	-1	[('transporters', 'transport reactions')]
TR2915933__cyto__extr	0	0	TRUE	1	[('transporters', 'transport reactions')]
T_GLY__chlo	1.09335e-236	4.9492e-236	TRUE	0.89804	[('transporters', 'transport reactions')]
T_NAD__mito	0	0	TRUE	6.86066	[('transporters', 'transport reactions')]
T_2-KETOGLUTARATE__mito	0	0	TRUE	5.49339	[('transporters', 'transport reactions')]
TR1000330__golgi__cyto	0	0	TRUE	1	[('transporters', 'transport reactions')]
RXN-9825__cyto	0	0	TRUE	1	[('PWY0A-6303', 'methyl indole-3-acetate interconversion'), ('PWY-6303', 'methyl indole-3-acetate interconversion')]
RXN-12195__er	0	0	TRUE	-1	[('PWY-7185', 'UTP and CTP dephosphorylation I'), ('PWY-7184', 'pyrimidine deoxyribonucleotides de novo biosynthesis I'), ('PWY-7210', 'pyrimidine deoxyribonucleotides biosynthesis from CTP'), ('PWY-5687', 'pyrimidine ribonucleotides interconversion'), ('PWY-7198', 'pyrimidine deoxyribonucleotides de novo biosynthesis IV'), ('PWY-6545', 'pyrimidine deoxyribonucleotides de novo biosynthesis III')]
GTPPYPHOSKIN-RXN__cyto	0	0	TRUE	1	[('PPGPPMET-PWY', 'ppGpp biosynthesis')]
NADPH-DEHYDROGENASE-RXN__er	4.41297e-101	1.16748e-100	TRUE	1.45082	[]
TZ2900051__cyto__extr	3.58082e-149	1.22323e-148	TRUE	-2.3004	[('transporters', 'transport reactions')]
T_CPD-6226__cyto	0	0	TRUE	-1	[('transporters', 'transport reactions')]
T_NADPH__er	7.17368e-103	1.91701e-102	TRUE	1.30527	[('transporters', 'transport reactions')]
TO1000330__golgi__cyto	0	0	TRUE	-1	[('transporters', 'transport reactions')]
TR0000075__cyto__extr	8.22524e-119	2.38833e-118	TRUE	-1.72168	[('transporters', 'transport reactions')]
TR2903694__cyto__extr	0	0	TRUE	-1	[('transporters', 'transport reactions')]
T_10-FORMYL-THF__chlo	0	0	TRUE	-24.1611	[('transporters', 'transport reactions')]
CDPDIGLYSYN-RXN__er	0	0	TRUE	-0.998775	[('PWY-5667', 'CDP-diacylglycerol biosynthesis I'), ('PWY-5981', 'CDP-diacylglycerol biosynthesis III'), ('PWY-7817', 'type I lipoteichoic acid biosynthesis (S. aureus)'), ('PWY0-1319', 'CDP-diacylglycerol biosynthesis II')]
MYO-INOSITOL-1-KINASE-RXN__cyto	0	0	TRUE	-1	[('PWY-6372', '1D-myo-inositol hexakisphosphate biosynthesis IV (Dictyostelium)'), ('PWY-4661', '1D-myo-inositol hexakisphosphate biosynthesis III (Spirodela polyrrhiza)')]
T_WATER__cyto	0	0	TRUE	-1.04982	[('transporters', 'transport reactions')]
RXN-991__cyto	0	0	TRUE	1	[('PWY-102', 'gibberellin inactivation I (2&beta;-hydroxylation)')]
T_CARBON-DIOXIDE__cyto	0	0	TRUE	-1.01221	[('transporters', 'transport reactions')]
TRIOSEPISOMERIZATION-RXN__mito	2.0966e-155	7.33041e-155	TRUE	1.2709	[('CALVIN-PWY', 'Calvin-Benson-Bassham cycle'), ('PWY-6142', 'gluconeogenesis II (Methanobacterium thermoautotrophicum)'), ('ANAGLYCOLYSIS-PWY', 'glycolysis III (from glucose)'), ('PWY-1042', 'glycolysis IV (plant cytosol)'), ('P185-PWY', 'formaldehyde assimilation III (dihydroxyacetone cycle)'), ('PWY-5484', 'glycolysis II (from fructose 6-phosphate)'), ('GLYCOLYSIS', 'glycolysis I (from glucose…
EX_FUM_drain	0	0	TRUE	1	[('drains', 'drain reactions')]
RXN-3522__pero	0	0	TRUE	1	[('PWY-6370', 'ascorbate recycling (cytosolic)'), ('PWY-2261', 'ascorbate glutathione cycle')]
TO0003845__vacu__cyto	0	0	TRUE	-1	[('transporters', 'transport reactions')]
T_NADP__cyto	0	0	TRUE	0.861985	[('transporters', 'transport reactions')]
TR2915829__cyto__extr	0	0	TRUE	-1	[('transporters', 'transport reactions')]
T_PHOSPHORYL-ETHANOLAMINE__cyto	0	0	TRUE	1	[('transporters', 'transport reactions')]
RXN-14199__er	0	0	TRUE	1	[]
RXN-14903__mito	0	0	TRUE	1	[('PWY-6922', 'L-N&delta;-acetylornithine biosynthesis'), ('PWY-5737', '(5R)-carbapenem carboxylate biosynthesis'), ('PROUT-PWY', 'L-proline degradation'), ('CITRULBIO-PWY', 'L-citrulline biosynthesis')]
TI3001291__chlo__cyto	0	0	TRUE	1	[('transporters', 'transport reactions')]
TR2900011__mito__cyto	3.69434e-164	1.33681e-163	TRUE	1.56902	[('transporters', 'transport reactions')]
ACONITATEHYDR-RXN__cyto	6.92691e-246	3.22759e-245	TRUE	1.08496	[('PWY-6969', 'TCA cycle V (2-oxoglutarate synthase)'), ('PWY-5690', 'TCA cycle II (plants and fungi)'), ('TCA', 'TCA cycle I (prokaryotic)'), ('P23-PWY', 'reductive TCA cycle I'), ('PWY-5392', 'reductive TCA cycle II'), ('GLYOXYLATE-BYPASS', 'glyoxylate cycle'), ('PWY-7124', 'ethene biosynthesis V (engineered)'), ('PWY-6728', 'methylaspartate cycle'), ('FERMENTATION-PWY', 'mixed acid fermentatio…
T_CPD-6203__cyto	0	0	TRUE	1	[('transporters', 'transport reactions')]

## Sheet: stem vs berry mature
Reaction	Pvalue	Padj	Reject	FC	pathways
RXN-6546__cyto	0	0	TRUE	1	[]
RXN-15513__cyto	0	0	TRUE	-1	[('ANAGLYCOLYSIS-PWY', 'glycolysis III (from glucose)'), ('P122-PWY', 'heterolactic fermentation'), ('PWY-8004', 'Entner-Doudoroff pathway I'), ('PWY-1622', 'formaldehyde assimilation I (serine pathway)'), ('PWY-5484', 'glycolysis II (from fructose 6-phosphate)'), ('GLYCOLYSIS', 'glycolysis I (from glucose 6-phosphate)'), ('PWY66-399', 'gluconeogenesis III')]
TR2904606__cyto__extr	0	0	TRUE	1	[('transporters', 'transport reactions')]
DTMPKI-RXN__cyto	0	0	TRUE	1	[('PWY-7184', 'pyrimidine deoxyribonucleotides de novo biosynthesis I'), ('PWY-7210', 'pyrimidine deoxyribonucleotides biosynthesis from CTP'), ('PWY-7197', 'pyrimidine deoxyribonucleotide phosphorylation'), ('PWY-7198', 'pyrimidine deoxyribonucleotides de novo biosynthesis IV'), ('PWY-7187', 'pyrimidine deoxyribonucleotides de novo biosynthesis II'), ('PWY0-166', 'superpathway of pyrimidine deox…
T_FERRICYTOCHROME-B5__chlo	0	0	TRUE	-0.873804	[('transporters', 'transport reactions')]
RXN0-5224__extr	0	0	TRUE	-3.15937	[('PWY-7117', 'C4 photosynthetic carbon assimilation cycle, PEPCK type'), ('PWY-5743', '3-hydroxypropanoate cycle'), ('PWY-6142', 'gluconeogenesis II (Methanobacterium thermoautotrophicum)'), ('CYANCAT-PWY', 'cyanate degradation'), ('PWYIO2-3', 'carbon concentration mechanism (Chlamydomonas)'), ('PWY-5789', '3-hydroxypropanoate/4-hydroxybutanate cycle'), ('PWY-241', 'C4 photosynthetic carbon assi…
RXN-2602__cyto	0	0	TRUE	0.860012	[('PWY-361', 'phenylpropanoid biosynthesis'), ('PWY-6027', 'capsiconiate biosynthesis')]
GLY3KIN-RXN__chlo	0	0	TRUE	1	[('PWY-8363', 'photorespiration III'), ('PWY-181', 'photorespiration')]
T_THREO-DS-ISO-CITRATE__pero	2.34879e-268	1.03103e-267	TRUE	0.925269	[('transporters', 'transport reactions')]
TR2913781__cyto__extr	0	0	TRUE	1	[('transporters', 'transport reactions')]
TR2911423__cyto__extr	0	0	TRUE	-1	[('transporters', 'transport reactions')]
TR2917957__cyto__extr	0	0	TRUE	1	[('transporters', 'transport reactions')]
TO3001144__vacu__cyto	0	0	TRUE	-1	[('transporters', 'transport reactions')]
RXN-5002__cyto	0	0	TRUE	1	[('PWY-5094', 'naringenin glycoside biosynthesis')]
TR2913701__cyto__extr	8.69635e-262	3.76842e-261	TRUE	-1	[('transporters', 'transport reactions')]
CELLULOSE-SYNTHASE-GDP-FORMING-RXN__cyto	1.01487e-90	2.70403e-90	TRUE	1	[]
2PGADEHYDRAT-RXN__cyto	7.5162e-271	3.31161e-270	TRUE	-2.05931	[('PWY-7218', 'photosynthetic 3-hydroxybutanoate biosynthesis (engineered)'), ('P124-PWY', 'Bifidobacterium shunt'), ('PWY-7124', 'ethene biosynthesis V (engineered)'), ('PWY-6886', '1-butanol autotrophic biosynthesis (engineered)'), ('PWY-5723', 'Rubisco shunt'), ('PWY-6142', 'gluconeogenesis II (Methanobacterium thermoautotrophicum)'), ('ANAGLYCOLYSIS-PWY', 'glycolysis III (from glucose)'), ('P…
TR2916002__cyto__extr	0	0	TRUE	1	[('transporters', 'transport reactions')]
TI3001088__chlo__cyto	0	0	TRUE	1	[('transporters', 'transport reactions')]
PPPGPPHYDRO-RXN__cyto	0	0	TRUE	1	[('PPGPPMET-PWY', 'ppGpp biosynthesis')]
T_L-ASPARTATE__chlo	8.60979e-50	1.83852e-49	TRUE	4.15812	[('transporters', 'transport reactions')]
T_FERROCYTOCHROME-B5__chlo	0	0	TRUE	0.880791	[('transporters', 'transport reactions')]
TR2000023__mito__cyto	6.29526e-201	2.37553e-200	TRUE	1	[('transporters', 'transport reactions')]
RXN-947__cyto	0	0	TRUE	1	[('PWY-102', 'gibberellin inactivation I (2&beta;-hydroxylation)')]
ADENYL-KIN-RXN__mito	0	0	TRUE	1.32407	[('PWY-7219', 'adenosine ribonucleotides de novo biosynthesis')]
TR2917982__cyto__extr	5.96148e-230	2.41109e-229	TRUE	1	[('transporters', 'transport reactions')]
T_1-O-SINAPOYL-BETA-D-GLUCOSE__cyto	0	0	TRUE	-1	[('transporters', 'transport reactions')]
TR2918263__cyto__extr	0	0	TRUE	1	[('transporters', 'transport reactions')]
RIB5PISOM-RXN__cyto	1.7159e-184	6.16058e-184	TRUE	-4.31989	[('P124-PWY', 'Bifidobacterium shunt'), ('PWY-8178', 'pentose phosphate pathway (non-oxidative branch) II'), ('PWY-5723', 'Rubisco shunt'), ('PWY-1861', 'formaldehyde assimilation II (assimilatory RuMP Cycle)'), ('CALVIN-PWY', 'Calvin-Benson-Bassham cycle'), ('P185-PWY', 'formaldehyde assimilation III (dihydroxyacetone cycle)'), ('NONOXIPENT-PWY', 'pentose phosphate pathway (non-oxidative branch)…
RXN-12196__er	0	0	TRUE	1	[('PWY-7185', 'UTP and CTP dephosphorylation I'), ('PWY-5687', 'pyrimidine ribonucleotides interconversion')]
T_NADP__pero	6.95476e-15	1.0349e-14	TRUE	-1.1534	[('transporters', 'transport reactions')]
T_FRUCTOSE-16-DIPHOSPHATE__chlo	8.52827e-128	2.61033e-127	TRUE	-11.7232	[('transporters', 'transport reactions')]
RXNQT-4162__cyto	0	0	TRUE	1	[('PWY-5321', 'quercetin glycoside biosynthesis (Arabidopsis)')]
TR2918303__cyto__extr	1.44516e-197	5.41019e-197	TRUE	-1	[('transporters', 'transport reactions')]
TR2903842__cyto__extr	0	0	TRUE	-1	[('transporters', 'transport reactions')]
EX_CPD-475_drain	0	0	TRUE	1	[('drains', 'drain reactions')]
TR2000036__mito__cyto	1.58184e-101	4.35696e-101	TRUE	1.6615	[('transporters', 'transport reactions')]
TR0000138__cyto__extr	0	0	TRUE	-1.53383	[('transporters', 'transport reactions')]
TR2000193__mito__cyto	0	0	TRUE	1.83108	[('transporters', 'transport reactions')]
TR2915886__cyto__extr	0	0	TRUE	-1	[('transporters', 'transport reactions')]
TR0000098__chlo__cyto	0	0	TRUE	1.33175	[('transporters', 'transport reactions')]
RXN1F-163__cyto	0	0	TRUE	-1	[('PWY-5070', 'gibberellin biosynthesis I (non C-3, non C-13 hydroxylation)')]
TYROSINE-AMINOTRANSFERASE-RXN__cyto	1.91053e-174	6.64752e-174	TRUE	1	[('PWY-5151', 'L-tyrosine degradation II'), ('TYRFUMCAT-PWY', 'L-tyrosine degradation I'), ('PWY-5886', '4-hydroxyphenylpyruvate biosynthesis'), ('PWY-7514', 'L-tyrosine degradation IV (to 4-methylphenol)'), ('TYRSYN', 'L-tyrosine biosynthesis I'), ('PWY-5048', 'rosmarinic acid biosynthesis I'), ('PWY-5754', '4-hydroxybenzoate biosynthesis I (eukaryotes)'), ('PWY-8016', 'L-tyrosine degradation V …
RXN-19024__cyto	0	0	TRUE	-1	[('PWY-7942', '5-oxo-L-proline metabolism')]
EX_GLYCEROL_drain	0	0	TRUE	1	[('drains', 'drain reactions')]
RXN-7815__cyto	0	0	TRUE	-1	[('PWY-5153', 'anthocyanin biosynthesis (delphinidin 3-O-glucoside)')]
TR2911373__cyto__extr	0	0	TRUE	-1	[('transporters', 'transport reactions')]
EX_CPD-7087_drain	0	0	TRUE	-1	[('drains', 'drain reactions')]
T_2-KETOGLUTARATE__chlo	2.83334e-109	8.02837e-109	TRUE	1.73696	[('transporters', 'transport reactions')]
TR1011953__vacu__cyto	0	0	TRUE	-0.983458	[('transporters', 'transport reactions')]
RXN1F-170__cyto	0	0	TRUE	-1	[('PWY-5035', 'gibberellin biosynthesis III (early C-13 hydroxylation)')]
TR1000220__golgi__cyto	0	0	TRUE	1	[('transporters', 'transport reactions')]
SINAPATE-1-GLUCOSYLTRANSFERASE-RXN__cyto	0	0	TRUE	1	[('PWY-3301', 'sinapate ester biosynthesis')]
T_DGTP__cyto	0	0	TRUE	1	[('transporters', 'transport reactions')]
T_PHE__chlo	3.09328e-264	1.34783e-263	TRUE	5.39466	[('transporters', 'transport reactions')]
TR2911269__cyto__extr	2.78239e-120	8.31204e-120	TRUE	1	[('transporters', 'transport reactions')]
TR2911326__cyto__extr	0	0	TRUE	-1	[('transporters', 'transport reactions')]
CDPREDUCT-RXN__mito	0	0	TRUE	-1	[('PWY-7184', 'pyrimidine deoxyribonucleotides de novo biosynthesis I'), ('PWY-7210', 'pyrimidine deoxyribonucleotides biosynthesis from CTP'), ('PWY-7198', 'pyrimidine deoxyribonucleotides de novo biosynthesis IV'), ('PWY0-166', 'superpathway of pyrimidine deoxyribonucleotides de novo biosynthesis (E. coli)'), ('PWY-6545', 'pyrimidine deoxyribonucleotides de novo biosynthesis III')]
TR2900031__mito__cyto	0	0	TRUE	-1.24776	[('transporters', 'transport reactions')]
RXN-1382__er	2.09778e-05	2.62057e-05	TRUE	0.922916	[('PHOSLIPSYN2-PWY', 'superpathway of phospholipid biosynthesis II (plants)'), ('PWY-7506', 'phosphatidylserine biosynthesis II'), ('PWY-6273', 'phosphatidylethanolamine biosynthesis III')]
TR2916056__cyto__extr	2.97988e-200	1.12267e-199	TRUE	1	[('transporters', 'transport reactions')]
DUDPKIN-RXN__cyto	0	0	TRUE	-0.977907	[('PWY-7184', 'pyrimidine deoxyribonucleotides de novo biosynthesis I'), ('PWY0-166', 'superpathway of pyrimidine deoxyribonucleotides de novo biosynthesis (E. coli)'), ('PWY-6545', 'pyrimidine deoxyribonucleotides de novo biosynthesis III')]
RXN-12195__cyto	0	0	TRUE	1	[('PWY-7185', 'UTP and CTP dephosphorylation I'), ('PWY-7184', 'pyrimidine deoxyribonucleotides de novo biosynthesis I'), ('PWY-7210', 'pyrimidine deoxyribonucleotides biosynthesis from CTP'), ('PWY-5687', 'pyrimidine ribonucleotides interconversion'), ('PWY-7198', 'pyrimidine deoxyribonucleotides de novo biosynthesis IV'), ('PWY-6545', 'pyrimidine deoxyribonucleotides de novo biosynthesis III')]
EX_1-O-SINAPOYL-BETA-D-GLUCOSE_drain	0	0	TRUE	1	[('drains', 'drain reactions')]
T_NARINGIN__cyto	0	0	TRUE	-1	[('transporters', 'transport reactions')]
TO1000218__golgi__cyto	0	0	TRUE	-1	[('transporters', 'transport reactions')]
TO0001170__vacu__cyto	0	0	TRUE	-1	[('transporters', 'transport reactions')]
RXN-8267__cyto	0	0	TRUE	1	[('PWY-5321', 'quercetin glycoside biosynthesis (Arabidopsis)')]
TR1000215__golgi__cyto	0	0	TRUE	1	[('transporters', 'transport reactions')]
TO1000133__golgi__cyto	0	0	TRUE	-1	[('transporters', 'transport reactions')]
T_WATER__chlo	3.50756e-232	1.43084e-231	TRUE	-1.08058	[('transporters', 'transport reactions')]
TR0000306__cyto__extr	2.98011e-14	4.40134e-14	TRUE	0.860521	[('transporters', 'transport reactions')]
RXN-10938__er	0	0	TRUE	-1	[('PWY-6352', '3-phosphoinositide biosynthesis')]
T_Triacylglycerols__cyto	0	0	TRUE	-1	[('transporters', 'transport reactions')]
RXN-113__cyto	0	0	TRUE	-1	[('PWY-102', 'gibberellin inactivation I (2&beta;-hydroxylation)')]
PHOSPHAGLYPSYN-RXN__chlo	0	0	TRUE	-0.933401	[('PWY-5269', 'cardiolipin biosynthesis II'), ('PWY4FS-8', 'phosphatidylglycerol biosynthesis II (non-plastidic)'), ('PWY4FS-7', 'phosphatidylglycerol biosynthesis I (plastidic)'), ('PWY0-1545', 'cardiolipin biosynthesis III'), ('PWY-5668', 'cardiolipin biosynthesis I'), ('PWY-7817', 'type I lipoteichoic acid biosynthesis (S. aureus)')]
T_ASN__mito	1.37874e-06	1.78063e-06	TRUE	1.93071	[('transporters', 'transport reactions')]
RXN-15335__cyto	0	0	TRUE	1	[('PWY-7452', 'cyanidin dimalonylglucoside biosynthesis')]
EX_L-1-PHOSPHATIDYL-GLYCEROL_drain	1.12899e-25	1.91071e-25	TRUE	-0.991736	[('drains', 'drain reactions')]
EX_COUMARYL-ALCOHOL_drain	0	0	TRUE	1	[('drains', 'drain reactions')]
RXN-12196__cyto	0	0	TRUE	1	[('PWY-7185', 'UTP and CTP dephosphorylation I'), ('PWY-5687', 'pyrimidine ribonucleotides interconversion')]
F16ALDOLASE-RXN__cyto	3.1785e-104	8.84745e-104	TRUE	9.25025	[('SUCSYN-PWY', 'sucrose biosynthesis I (from photosynthesis)'), ('PWY-1861', 'formaldehyde assimilation II (assimilatory RuMP Cycle)'), ('CALVIN-PWY', 'Calvin-Benson-Bassham cycle'), ('PWY-6142', 'gluconeogenesis II (Methanobacterium thermoautotrophicum)'), ('PWY-7385', '1,3-propanediol biosynthesis (engineered)'), ('ANAGLYCOLYSIS-PWY', 'glycolysis III (from glucose)'), ('PWY-1042', 'glycolysis …
T_FRUCTOSE-6P__chlo	6.11745e-257	2.61734e-256	TRUE	-2.5641	[('transporters', 'transport reactions')]
T_L-1-PHOSPHATIDYL-GLYCEROL__mito	0	0	TRUE	1	[('transporters', 'transport reactions')]
TR2900126__er__cyto	1.60229e-44	3.24574e-44	TRUE	0.832227	[('transporters', 'transport reactions')]
5-OXOPROLINASE-ATP-HYDROLYSING-RXN__cyto	0	0	TRUE	-1	[('PWY-4041', '&gamma;-glutamyl cycle'), ('PWYQT-4470', '&gamma;-glutamyl cycle (plant pathway)'), ('PWY-7942', '5-oxo-L-proline metabolism')]
FADSYN-RXN__cyto	0	0	TRUE	-1	[('PWY-6167', 'flavin biosynthesis II (archaea)'), ('PWY66-366', 'flavin salvage'), ('RIBOSYN2-PWY', 'flavin biosynthesis I (bacteria and plants)'), ('PWY-6168', 'flavin biosynthesis III (fungi)')]
TR2904685__cyto__extr	0	0	TRUE	-1	[('transporters', 'transport reactions')]
EX_GLUTATHIONE_drain	0	0	TRUE	-1	[('drains', 'drain reactions')]
RXN-9951__pero	5.24925e-295	2.40692e-294	TRUE	1.07	[]
TR2000009__mito__cyto	0	0	TRUE	2.01407	[('transporters', 'transport reactions')]
T_THIAMINE-P__mito	0	0	TRUE	-1	[('transporters', 'transport reactions')]
RXN-1224__chlo	0	0	TRUE	1	[('PWYQT-4427', 'sulfoquinovosyl diacylglycerol biosynthesis')]
T_CDPDIACYLGLYCEROL__chlo	4.68086e-265	2.04712e-264	TRUE	-1.00682	[('transporters', 'transport reactions')]
TO0001188__vacu__cyto	0	0	TRUE	-1	[('transporters', 'transport reactions')]
TR2913726__cyto__extr	0	0	TRUE	1	[('transporters', 'transport reactions')]
EX_UTP_drain	0	0	TRUE	1	[('drains', 'drain reactions')]
T_5-10-METHENYL-THF__chlo	1.12125e-233	4.58974e-233	TRUE	7.45766	[('transporters', 'transport reactions')]
TO1000137__cyto__extr	0	0	TRUE	0.999998	[('transporters', 'transport reactions')]
RXN-19329__cyto	0.00331106	0.00381586	TRUE	-1	[]
GLUTAMATE-SYNTHASE-FERREDOXIN-RXN__chlo	0	0	TRUE	-1	[('PWY4LZ-81', 'Organic Nitrogen Assimilation'), ('PWY-7061', 'glutamate-glutamine shuttle'), ('PWY-8346', 'GABA shunt II'), ('PWY4LZ-283', 'Inorganic Nitrogen Assimilation'), ('PWY-6964', 'ammonia assimilation cycle II'), ('PWY-4341', 'L-glutamate biosynthesis V'), ('PWY-6549', 'L-glutamine biosynthesis III')]
T_PYRUVATE__chlo	3.52885e-235	1.45711e-234	TRUE	-1.00142	[('transporters', 'transport reactions')]
T_DAMP__er	0	0	TRUE	-1	[('transporters', 'transport reactions')]
T_CPD-475__cyto	0	0	TRUE	-1	[('transporters', 'transport reactions')]
TO1000059__golgi__cyto	0	0	TRUE	-1	[('transporters', 'transport reactions')]
APYRASE-RXN__cyto	0	0	TRUE	-1	[]
TR2904661__cyto__extr	0	0	TRUE	1	[('transporters', 'transport reactions')]
PGPPHOSPHA-RXN__chlo	0	0	TRUE	-0.938537	[('PWY-5269', 'cardiolipin biosynthesis II'), ('PWY4FS-8', 'phosphatidylglycerol biosynthesis II (non-plastidic)'), ('PWY4FS-7', 'phosphatidylglycerol biosynthesis I (plastidic)'), ('PWY0-1545', 'cardiolipin biosynthesis III'), ('PWY-5668', 'cardiolipin biosynthesis I'), ('PWY-7817', 'type I lipoteichoic acid biosynthesis (S. aureus)')]
RXN-12582__chlo	0	0	TRUE	1	[]
TO1000215__golgi__cyto	0	0	TRUE	-1	[('transporters', 'transport reactions')]
TR2918111__cyto__extr	0	0	TRUE	1	[('transporters', 'transport reactions')]
2PGADEHYDRAT-RXN__chlo	1.33327e-262	5.79876e-262	TRUE	2.03656	[('PWY-7218', 'photosynthetic 3-hydroxybutanoate biosynthesis (engineered)'), ('P124-PWY', 'Bifidobacterium shunt'), ('PWY-7124', 'ethene biosynthesis V (engineered)'), ('PWY-6886', '1-butanol autotrophic biosynthesis (engineered)'), ('PWY-5723', 'Rubisco shunt'), ('PWY-6142', 'gluconeogenesis II (Methanobacterium thermoautotrophicum)'), ('ANAGLYCOLYSIS-PWY', 'glycolysis III (from glucose)'), ('P…
TR1000104__golgi__cyto	0	0	TRUE	1	[('transporters', 'transport reactions')]
RXN-17720__cyto	0	0	TRUE	1	[]
LINOLEOYL-RXN__er	0	0	TRUE	-1	[('PWY-6917', 'vernolate biosynthesis III')]
TR1000133__golgi__cyto	0	0	TRUE	1	[('transporters', 'transport reactions')]
TR2911294__cyto__extr	0	0	TRUE	1	[('transporters', 'transport reactions')]
T_GLYCEROL-3P__pero	4.7346914e-317	2.2138893e-316	TRUE	-0.870345	[('transporters', 'transport reactions')]
T_SO3__chlo	2.76226e-61	6.36989e-61	TRUE	-33.2046	[('transporters', 'transport reactions')]
T_METHYLENE-THF__mito	2.92652e-154	9.73862e-154	TRUE	3.0768	[('transporters', 'transport reactions')]
EX_CPD-6959_drain	0	0	TRUE	1	[('drains', 'drain reactions')]
T_CPD-7087__cyto	0	0	TRUE	1	[('transporters', 'transport reactions')]
T_BT1_ADP__mito	0	0	TRUE	3.29581	[('transporters', 'transport reactions')]
RIBULP3EPIM-RXN__chlo	6.3474e-193	2.32836e-192	TRUE	4.74009	[('P21-PWY', 'pentose phosphate pathway (partial)'), ('P124-PWY', 'Bifidobacterium shunt'), ('PWY-8178', 'pentose phosphate pathway (non-oxidative branch) II'), ('PWY-5723', 'Rubisco shunt'), ('PWY-1861', 'formaldehyde assimilation II (assimilatory RuMP Cycle)'), ('CALVIN-PWY', 'Calvin-Benson-Bassham cycle'), ('P185-PWY', 'formaldehyde assimilation III (dihydroxyacetone cycle)'), ('P122-PWY', 'he…
1.1.1.8-RXN__chlo	0	0	TRUE	-0.936026	[('PWY-7385', '1,3-propanediol biosynthesis (engineered)'), ('PWY-7411', 'phosphatidate biosynthesis (yeast)'), ('PWY-6118', 'glycerol-3-phosphate shuttle')]
ASNSYNB-RXN__mito	0	0	TRUE	-0.96607	[('ASPARAGINE-BIOSYNTHESIS', 'L-asparagine biosynthesis I')]
CHD-RXN__chlo	2.00833e-179	7.124e-179	TRUE	1	[('BETSYN-PWY', 'glycine betaine biosynthesis I (Gram-negative bacteria)'), ('CHOLINE-BETAINE-ANA-PWY', 'choline degradation I')]
T_CPD-7088__cyto	0	0	TRUE	1	[('transporters', 'transport reactions')]
TO3001144__cyto__extr	0	0	TRUE	-1	[('transporters', 'transport reactions')]
RXN-1102__cyto	0	0	TRUE	0.860621	[('PWY-361', 'phenylpropanoid biosynthesis')]
RXN-15124__chlo	0	0	TRUE	-0.957862	[('SERDEG-PWY', 'L-serine degradation'), ('LCYSDEG-PWY', 'L-cysteine degradation II'), ('PWY-702', 'L-methionine biosynthesis II (plants)'), ('PWY-8001', 'felinine and 3-methyl-3-sulfanylbutan-1-ol biosynthesis'), ('TRYPDEG-PWY', 'L-tryptophan degradation II (via pyruvate)'), ('PWY-4061', 'glutathione-mediated detoxification I'), ('PWY-3661', 'glycine betaine degradation I'), ('PWY0-1535', 'D-ser…
TO0000130__vacu__cyto	0	0	TRUE	-1	[('transporters', 'transport reactions')]
EX_CPD-477_drain	0	0	TRUE	1	[('drains', 'drain reactions')]
TI1000430__cyto__extr	0	0	TRUE	1	[('transporters', 'transport reactions')]
T_CPD-14998__cyto	0	0	TRUE	1	[('transporters', 'transport reactions')]
ATPASE-RXN__mito	0	0	TRUE	-1	[]
T_CPDQT-26__cyto	0	0	TRUE	-1	[('transporters', 'transport reactions')]
RXN-10768__cyto	0	0	TRUE	1	[]
RXNQT-4366__cyto	0	0	TRUE	-1	[('PWY18C3-25', 'superpathway of methylsalicylate metabolism'), ('PWY18C3-24', 'methylsalicylate degradation')]
TR0000048__mito__cyto	1.18754e-189	4.32264e-189	TRUE	8.04497	[('transporters', 'transport reactions')]
T_L-PHOSPHATIDATE__chlo	0	0	TRUE	-0.839339	[('transporters', 'transport reactions')]
TR0000048__er__cyto	0	0	TRUE	-1	[('transporters', 'transport reactions')]
TO1000448__cyto__extr	0	0	TRUE	-0.872137	[('transporters', 'transport reactions')]
EX_CPD-6223_drain	0	0	TRUE	-1	[('drains', 'drain reactions')]
1TRANSKETO-RXN__chlo	1.39882e-182	4.99942e-182	TRUE	-3.68905	[('P21-PWY', 'pentose phosphate pathway (partial)'), ('P124-PWY', 'Bifidobacterium shunt'), ('PWY-8178', 'pentose phosphate pathway (non-oxidative branch) II'), ('PWY-5723', 'Rubisco shunt'), ('PWY-1861', 'formaldehyde assimilation II (assimilatory RuMP Cycle)'), ('CALVIN-PWY', 'Calvin-Benson-Bassham cycle'), ('P185-PWY', 'formaldehyde assimilation III (dihydroxyacetone cycle)'), ('NONOXIPENT-PWY…
TR2913855__cyto__extr	8.57538e-250	3.62958e-249	TRUE	1	[('transporters', 'transport reactions')]
e-Cofactor_vvinif2023__cyto	1.36578e-298	6.28683e-298	TRUE	1	[('biomass', 'biomass reactions')]
T_RIBOSE-5P__chlo	8.97777e-186	3.23309e-185	TRUE	5.46579	[('transporters', 'transport reactions')]
TR2918266__cyto__extr	0	0	TRUE	1	[('transporters', 'transport reactions')]
ADENYLYLSULFATASE-RXN__mito	0	0	TRUE	-0.966977	[]
CYTIDINEKIN-RXN__cyto	0	0	TRUE	-1	[]
TR2000412__mito__cyto	8.62655e-120	2.56091e-119	TRUE	-1	[('transporters', 'transport reactions')]
TZ2900033__cyto__extr	8.03226e-96	2.17192e-95	TRUE	1.61185	[('transporters', 'transport reactions')]
TR2915983__cyto__extr	0	0	TRUE	1	[('transporters', 'transport reactions')]
TO1000048__cyto__extr	0	0	TRUE	0.866948	[('transporters', 'transport reactions')]
T_MYRICETIN__cyto	0	0	TRUE	-0.999999	[('transporters', 'transport reactions')]
EX_CPD-6226_drain	0	0	TRUE	1	[('drains', 'drain reactions')]
GLUTAMIN-RXN__cyto	0	0	TRUE	-1	[('AMMASSIM-PWY', 'ammonia assimilation cycle III'), ('PWY490-4', 'L-asparagine biosynthesis III (tRNA-dependent)'), ('GLUTSYN-PWY', 'L-glutamate biosynthesis I'), ('GLUTAMINDEG-PWY', 'L-glutamine degradation I'), ('PWY-5921', 'glutaminyl-tRNAgln biosynthesis via transamidation'), ('CITRULBIO-PWY', 'L-citrulline biosynthesis')]
RXN-114__cyto	0	0	TRUE	-1	[('PWY-102', 'gibberellin inactivation I (2&beta;-hydroxylation)')]
PGPPHOSPHA-RXN__mito	0	0	TRUE	-1	[('PWY-5269', 'cardiolipin biosynthesis II'), ('PWY4FS-8', 'phosphatidylglycerol biosynthesis II (non-plastidic)'), ('PWY4FS-7', 'phosphatidylglycerol biosynthesis I (plastidic)'), ('PWY0-1545', 'cardiolipin biosynthesis III'), ('PWY-5668', 'cardiolipin biosynthesis I'), ('PWY-7817', 'type I lipoteichoic acid biosynthesis (S. aureus)')]
RXN-115__cyto	0	0	TRUE	-1	[('PWY-102', 'gibberellin inactivation I (2&beta;-hydroxylation)')]
TI3000590__cyto__extr	0	0	TRUE	1	[('transporters', 'transport reactions')]
TR2911349__cyto__extr	0	0	TRUE	1	[('transporters', 'transport reactions')]
RXN-10625__chlo	0	0	TRUE	1	[]
ACETYLORNDEACET-RXN__chlo	0	0	TRUE	1	[('GLUTORN-PWY', 'L-ornithine biosynthesis I')]
T_CPD-229__cyto	0	0	TRUE	1	[('transporters', 'transport reactions')]
RXN-1102__extr	0	0	TRUE	1	[('PWY-361', 'phenylpropanoid biosynthesis')]
T_GLYCEROL__pero	0	0	TRUE	0.875068	[('transporters', 'transport reactions')]
EX_TYR_drain	0	0	TRUE	1	[('drains', 'drain reactions')]
DTMPKI-RXN__mito	0	0	TRUE	1	[('PWY-7184', 'pyrimidine deoxyribonucleotides de novo biosynthesis I'), ('PWY-7210', 'pyrimidine deoxyribonucleotides biosynthesis from CTP'), ('PWY-7197', 'pyrimidine deoxyribonucleotide phosphorylation'), ('PWY-7198', 'pyrimidine deoxyribonucleotides de novo biosynthesis IV'), ('PWY-7187', 'pyrimidine deoxyribonucleotides de novo biosynthesis II'), ('PWY0-166', 'superpathway of pyrimidine deox…
EX_NARINGIN_drain	0	0	TRUE	1	[('drains', 'drain reactions')]
THREONINE--TRNA-LIGASE-RXN__cyto	0	0	TRUE	-0.827557	[('TRNA-CHARGING-PWY', 'tRNA charging')]
T_Charged-LEU-tRNAs__chlo	0	0	TRUE	-1	[('transporters', 'transport reactions')]
R06550__cyto	0	0	TRUE	-1	[('PWY-5125', 'anthocyanin biosynthesis')]
RIB5PISOM-RXN__chlo	3.1175e-196	1.16341e-195	TRUE	5.04289	[('P124-PWY', 'Bifidobacterium shunt'), ('PWY-8178', 'pentose phosphate pathway (non-oxidative branch) II'), ('PWY-5723', 'Rubisco shunt'), ('PWY-1861', 'formaldehyde assimilation II (assimilatory RuMP Cycle)'), ('CALVIN-PWY', 'Calvin-Benson-Bassham cycle'), ('P185-PWY', 'formaldehyde assimilation III (dihydroxyacetone cycle)'), ('NONOXIPENT-PWY', 'pentose phosphate pathway (non-oxidative branch)…
EX_CPD-7149_drain	0	0	TRUE	-1	[('drains', 'drain reactions')]
TR1000060__vacu__cyto	1.61435e-67	3.90947e-67	TRUE	0.885755	[('transporters', 'transport reactions')]
RXN-14198__cyto	0	0	TRUE	1	[]
TR2904808__cyto__extr	0	0	TRUE	-1	[('transporters', 'transport reactions')]
T_2-PG__chlo	2.51413e-204	9.64088e-204	TRUE	6.09456	[('transporters', 'transport reactions')]
TR2903726__cyto__extr	0	0	TRUE	-1	[('transporters', 'transport reactions')]
TO1000263__golgi__cyto	0	0	TRUE	-1	[('transporters', 'transport reactions')]
TR2918184__cyto__extr	0	0	TRUE	1	[('transporters', 'transport reactions')]
CHD-RXN__pero	0	0	TRUE	-1.32553	[('BETSYN-PWY', 'glycine betaine biosynthesis I (Gram-negative bacteria)'), ('CHOLINE-BETAINE-ANA-PWY', 'choline degradation I')]
TR2903896__cyto__extr	0	0	TRUE	1	[('transporters', 'transport reactions')]
EX_CPD-1961_drain	0	0	TRUE	1	[('drains', 'drain reactions')]
T_PHENYL-PYRUVATE__chlo	1.46852e-112	4.21665e-112	TRUE	-1.90246	[('transporters', 'transport reactions')]
TR2911496__cyto__extr	0	0	TRUE	1	[('transporters', 'transport reactions')]
T_BT1_AMP__mito	0	0	TRUE	2.51835	[('transporters', 'transport reactions')]
EX_CPD-7088_drain	0	0	TRUE	-1	[('drains', 'drain reactions')]
EX_CPD-14998_drain	0	0	TRUE	-1	[('drains', 'drain reactions')]
RXN-15513__chlo	0	0	TRUE	-1	[('ANAGLYCOLYSIS-PWY', 'glycolysis III (from glucose)'), ('P122-PWY', 'heterolactic fermentation'), ('PWY-8004', 'Entner-Doudoroff pathway I'), ('PWY-1622', 'formaldehyde assimilation I (serine pathway)'), ('PWY-5484', 'glycolysis II (from fructose 6-phosphate)'), ('GLYCOLYSIS', 'glycolysis I (from glucose 6-phosphate)'), ('PWY66-399', 'gluconeogenesis III')]
T_GLC-6-P__chlo	0	0	TRUE	1.25717	[('transporters', 'transport reactions')]
RXN-15127__chlo	0	0	TRUE	-0.956188	[('SERDEG-PWY', 'L-serine degradation'), ('LCYSDEG-PWY', 'L-cysteine degradation II'), ('PWY-702', 'L-methionine biosynthesis II (plants)'), ('PWY-8001', 'felinine and 3-methyl-3-sulfanylbutan-1-ol biosynthesis'), ('TRYPDEG-PWY', 'L-tryptophan degradation II (via pyruvate)'), ('PWY-4061', 'glutathione-mediated detoxification I'), ('PWY-3661', 'glycine betaine degradation I'), ('PWY0-1535', 'D-ser…
DTDPKIN-RXN__cyto	0	0	TRUE	1	[('PWY-7184', 'pyrimidine deoxyribonucleotides de novo biosynthesis I'), ('PWY-7210', 'pyrimidine deoxyribonucleotides biosynthesis from CTP'), ('PWY-7197', 'pyrimidine deoxyribonucleotide phosphorylation'), ('PWY-7198', 'pyrimidine deoxyribonucleotides de novo biosynthesis IV'), ('PWY-7187', 'pyrimidine deoxyribonucleotides de novo biosynthesis II'), ('PWY0-166', 'superpathway of pyrimidine deox…
EX_PHLORETIN_drain	0	0	TRUE	-1	[('drains', 'drain reactions')]
T_OXALACETIC_ACID__mito	0	0	TRUE	-0.844253	[('transporters', 'transport reactions')]
RXN1F-99__cyto	0	0	TRUE	-1	[('PWY-5070', 'gibberellin biosynthesis I (non C-3, non C-13 hydroxylation)')]
TRYPTOPHAN-AMINOTRANSFERASE-RXN__cyto	0	0	TRUE	-1	[('TRPKYNCAT-PWY', 'L-tryptophan degradation IV (via indole-3-lactate)'), ('PWY-8017', 'L-tryptophan degradation XIII (reductive Stickland reaction)'), ('PWY-581', 'indole-3-acetate biosynthesis II'), ('PWY-5081', 'L-tryptophan degradation VIII (to tryptophol)'), ('TRPIAACAT-PWY', 'indole-3-acetate biosynthesis VI (bacteria)')]
T_OXALACETIC_ACID__pero	1.04767e-32	1.92005e-32	TRUE	1.25056	[('transporters', 'transport reactions')]
RXN-14108__cyto	0	0	TRUE	1	[('PWY-7191', 'kaempferol diglycoside biosynthesis (pollen-specific)')]
RXN-8282__cyto	0	0	TRUE	1	[]
TO0000160__vacu__cyto	0	0	TRUE	-1	[('transporters', 'transport reactions')]
TO3000946__cyto__extr	0	0	TRUE	1	[('transporters', 'transport reactions')]
EX_SO3_drain	0	0	TRUE	1	[('drains', 'drain reactions')]
TR2918061__cyto__extr	0	0	TRUE	-0.994636	[('transporters', 'transport reactions')]
RXN-118__cyto	0	0	TRUE	-1	[('PWY-102', 'gibberellin inactivation I (2&beta;-hydroxylation)')]
TO1000220__golgi__cyto	0	0	TRUE	-1	[('transporters', 'transport reactions')]
RXN0-5224__chlo	0	0	TRUE	3.21509	[('PWY-7117', 'C4 photosynthetic carbon assimilation cycle, PEPCK type'), ('PWY-5743', '3-hydroxypropanoate cycle'), ('PWY-6142', 'gluconeogenesis II (Methanobacterium thermoautotrophicum)'), ('CYANCAT-PWY', 'cyanate degradation'), ('PWYIO2-3', 'carbon concentration mechanism (Chlamydomonas)'), ('PWY-5789', '3-hydroxypropanoate/4-hydroxybutanate cycle'), ('PWY-241', 'C4 photosynthetic carbon assi…
T_UMP__mito	0	0	TRUE	-1.65374	[('transporters', 'transport reactions')]
RXN-8281__cyto	0	0	TRUE	1	[('PWY-5338', 'galactosylcyclitol biosynthesis')]
TR2000091__mito__cyto	0	0	TRUE	-1.60627	[('transporters', 'transport reactions')]
T_CARBON-DIOXIDE__pero	1.92982e-278	8.58262e-278	TRUE	-1.00507	[('transporters', 'transport reactions')]
TR2903773__cyto__extr	0	0	TRUE	-1	[('transporters', 'transport reactions')]
RXN-7834__cyto	0	0	TRUE	-1	[('PWY-5139', 'pelargonidin conjugates biosynthesis')]
RXN-9673__er	0	0	TRUE	-1	[('PWY-6000', '&gamma;-linolenate biosynthesis II (animals)')]
RXN-14195__er	0	0	TRUE	1	[]
ADENOSINE-NUCLEOSIDASE-RXN__cyto	0	0	TRUE	-0.986098	[('PWY-6605', 'adenine and adenosine salvage II')]
RXN-1882__cyto	2.5117e-63	5.90137e-63	TRUE	-1.21216	[('PWY4FS-12', 'VTC2 cycle'), ('PWY-5115', 'GDP-L-galactose biosynthesis'), ('PWY4FS-13', 'extended VTC2 cycle'), ('PWY-882', 'L-ascorbate biosynthesis I (L-galactose pathway)')]
T_NADPH__pero	4.40508e-18	6.86588e-18	TRUE	1.05992	[('transporters', 'transport reactions')]
TR2903669__cyto__extr	0	0	TRUE	1	[('transporters', 'transport reactions')]
T_UDP__golgi	0	0	TRUE	-12.3815	[('transporters', 'transport reactions')]
TO0014514__vacu__cyto	0	0	TRUE	-1	[('transporters', 'transport reactions')]
T_PROTON__golgi	5.58651e-156	1.86427e-155	TRUE	-1.17165	[('transporters', 'transport reactions')]
PHOSPHAGLYPSYN-RXN__mito	0	0	TRUE	-1	[('PWY-5269', 'cardiolipin biosynthesis II'), ('PWY4FS-8', 'phosphatidylglycerol biosynthesis II (non-plastidic)'), ('PWY4FS-7', 'phosphatidylglycerol biosynthesis I (plastidic)'), ('PWY0-1545', 'cardiolipin biosynthesis III'), ('PWY-5668', 'cardiolipin biosynthesis I'), ('PWY-7817', 'type I lipoteichoic acid biosynthesis (S. aureus)')]
TR0000100__cyto__extr	0	0	TRUE	-0.865968	[('transporters', 'transport reactions')]
RXN-7772__cyto	2.66167e-62	6.16194e-62	TRUE	1.32276	[('PWY4FS-12', 'VTC2 cycle'), ('PWY-5115', 'GDP-L-galactose biosynthesis'), ('PWY4FS-13', 'extended VTC2 cycle'), ('PWY-882', 'L-ascorbate biosynthesis I (L-galactose pathway)')]
TZ2900037__cyto__extr	1.79433e-228	7.22004e-228	TRUE	1.30262	[('transporters', 'transport reactions')]
CHOLINE-KINASE-RXN__cyto	0	0	TRUE	-1	[('PWY-7782', 'plasmalogen biosynthesis I (aerobic)'), ('PWY3O-450', 'phosphatidylcholine biosynthesis I'), ('PWY-7818', 'type IV lipoteichoic acid biosynthesis (S. pneumoniae)'), ('PWY-7886', 'cell-surface glycoconjugate-linked phosphocholine biosynthesis')]
PYRUVATEORTHOPHOSPHATE-DIKINASE-RXN__cyto	1.79433e-228	7.22004e-228	TRUE	1	[('PWY-7117', 'C4 photosynthetic carbon assimilation cycle, PEPCK type'), ('PWY-241', 'C4 photosynthetic carbon assimilation cycle, NADP-ME type'), ('PWY-7115', 'C4 photosynthetic carbon assimilation cycle, NAD-ME type'), ('PWY-6549', 'L-glutamine biosynthesis III')]
TR2000130__mito__cyto	0	0	TRUE	-1.60588	[('transporters', 'transport reactions')]
RXN-8642__pero	6.71691e-296	3.08587e-295	TRUE	0.992729	[]
T_SYRINGETIN__cyto	0	0	TRUE	-1	[('transporters', 'transport reactions')]
T_BT1_AMP__chlo	3.04446e-194	1.12903e-193	TRUE	11.3126	[('transporters', 'transport reactions')]
RXN-92__cyto	0	0	TRUE	1	[('PWY-83', 'monolignol glucosides biosynthesis')]
3PGAREARR-RXN__chlo	0	0	TRUE	1.02299	[('PWY-7218', 'photosynthetic 3-hydroxybutanoate biosynthesis (engineered)'), ('P124-PWY', 'Bifidobacterium shunt'), ('PWY-7124', 'ethene biosynthesis V (engineered)'), ('PWY-6886', '1-butanol autotrophic biosynthesis (engineered)'), ('PWY-5723', 'Rubisco shunt'), ('PWY-6142', 'gluconeogenesis II (Methanobacterium thermoautotrophicum)'), ('ANAGLYCOLYSIS-PWY', 'glycolysis III (from glucose)'), ('P…
GLUTAMIDOTRANS-RXN__chlo	3.66813e-170	1.25962e-169	TRUE	1	[('HISTSYN-PWY', 'L-histidine biosynthesis')]
TR2911442__cyto__extr	0	0	TRUE	1	[('transporters', 'transport reactions')]
EX_UDP_drain	1.83727e-114	5.34028e-114	TRUE	1	[('drains', 'drain reactions')]
RXN1F-101__cyto	0	0	TRUE	1	[('PWY-5035', 'gibberellin biosynthesis III (early C-13 hydroxylation)')]
TO0001092__cyto__extr	0	0	TRUE	-1	[('transporters', 'transport reactions')]
3PGAREARR-RXN__cyto	0	0	TRUE	0.978306	[('PWY-7218', 'photosynthetic 3-hydroxybutanoate biosynthesis (engineered)'), ('P124-PWY', 'Bifidobacterium shunt'), ('PWY-7124', 'ethene biosynthesis V (engineered)'), ('PWY-6886', '1-butanol autotrophic biosynthesis (engineered)'), ('PWY-5723', 'Rubisco shunt'), ('PWY-6142', 'gluconeogenesis II (Methanobacterium thermoautotrophicum)'), ('ANAGLYCOLYSIS-PWY', 'glycolysis III (from glucose)'), ('P…
RXN-9601__er	0	0	TRUE	-1	[('PWY-6001', 'linoleate biosynthesis II (animals)')]
SERINE--PYRUVATE-AMINOTRANSFERASE-RXN__pero	0	0	TRUE	1.75627	[('PWY-8011', 'L-serine biosynthesis II')]
UDP-GLUCURONATE-DECARBOXYLASE-RXN__cyto	0	0	TRUE	0.889208	[('PWY-4821', 'UDP-&alpha;-D-xylose biosynthesis')]
RXN0-2382__chlo	0	0	TRUE	0.905679	[('TRPSYN-PWY', 'L-tryptophan biosynthesis')]
EX_CPDQT-26_drain	0	0	TRUE	1	[('drains', 'drain reactions')]
EX_CPD-16542_drain	0	0	TRUE	1	[('drains', 'drain reactions')]
TR2000051__mito__cyto	0	0	TRUE	-2.06251	[('transporters', 'transport reactions')]
ADENPRIBOSYLTRAN-RXN__cyto	0	0	TRUE	-0.986383	[('PWY-7805', '(aminomethyl)phosphonate degradation'), ('PWY-7807', 'glyphosate degradation III'), ('P121-PWY', 'adenine and adenosine salvage I'), ('PWY-6610', 'adenine salvage'), ('PWY-6605', 'adenine and adenosine salvage II')]
DADPKIN-RXN__mito	0	0	TRUE	1	[('PWY-7220', 'adenosine deoxyribonucleotides de novo biosynthesis II'), ('PWY-7224', 'purine deoxyribonucleosides salvage'), ('PWY-7227', 'adenosine deoxyribonucleotides de novo biosynthesis')]
T_BETAINE_ALDEHYDE__chlo	0	0	TRUE	-1.31044	[('transporters', 'transport reactions')]
TR2915909__cyto__extr	0	0	TRUE	-1	[('transporters', 'transport reactions')]
T_CPD-6223__cyto	0	0	TRUE	1	[('transporters', 'transport reactions')]
TO0011423__cyto__extr	0	0	TRUE	1	[('transporters', 'transport reactions')]
MYO-INOSITOL-1OR-4-MONOPHOSPHATASE-RXN__cyto	0	0	TRUE	-1	[('PWY-2301', 'myo-inositol biosynthesis')]
TR2000014__golgi__cyto	0	0	TRUE	-10.108	[('transporters', 'transport reactions')]
TO0000420__vacu__cyto	0	0	TRUE	-1	[('transporters', 'transport reactions')]
T_CDPDIACYLGLYCEROL__er	2.78044e-202	1.05425e-201	TRUE	0.834903	[('transporters', 'transport reactions')]
ADPREDUCT-RXN__mito	0	0	TRUE	1	[('PWY-7220', 'adenosine deoxyribonucleotides de novo biosynthesis II'), ('PWY-7227', 'adenosine deoxyribonucleotides de novo biosynthesis')]
RXN-6543__cyto	0	0	TRUE	-1	[]
TR1000304__golgi__cyto	0	0	TRUE	1	[('transporters', 'transport reactions')]
T_ACYL-COA__mito	7.72664e-146	2.50771e-145	TRUE	-1.45361	[('transporters', 'transport reactions')]
RXN-10814__chlo	2.37313e-117	6.9663e-117	TRUE	1.93724	[('PWY-8014', 'L-phenylalanine degradation VI (reductive Stickland reaction)'), ('PWY-6318', 'L-phenylalanine degradation IV (mammalian, via side chain)'), ('ANAPHENOXI-PWY', 'L-phenylalanine degradation II (anaerobic)'), ('PHESYN', 'L-phenylalanine biosynthesis I'), ('PWY-5079', 'L-phenylalanine degradation III')]
TI0000106__vacu__cyto	0	0	TRUE	-0.933007	[('transporters', 'transport reactions')]
T_CDP__er	0	0	TRUE	-1	[('transporters', 'transport reactions')]
EX_CHORISMATE_drain	0	0	TRUE	1	[('drains', 'drain reactions')]
TI3002578__cyto__extr	0	0	TRUE	1	[('transporters', 'transport reactions')]
EX_SUC_drain	0	0	TRUE	1	[('drains', 'drain reactions')]
CDPDIGLYSYN-RXN__chlo	0	0	TRUE	-0.831013	[('PWY-5667', 'CDP-diacylglycerol biosynthesis I'), ('PWY-5981', 'CDP-diacylglycerol biosynthesis III'), ('PWY-7817', 'type I lipoteichoic acid biosynthesis (S. aureus)'), ('PWY0-1319', 'CDP-diacylglycerol biosynthesis II')]
TR1000059__golgi__cyto	0	0	TRUE	1	[('transporters', 'transport reactions')]
T_DATP__mito	0	0	TRUE	-1	[('transporters', 'transport reactions')]
T_CPD-16542__cyto	0	0	TRUE	-1	[('transporters', 'transport reactions')]
T_CARBON-DIOXIDE__chlo	0	0	TRUE	-2.93641	[('transporters', 'transport reactions')]
TR2918037__cyto__extr	0	0	TRUE	-1	[('transporters', 'transport reactions')]
TRYPSYN-RXN__cyto	0	0	TRUE	1	[]
F16ALDOLASE-RXN__chlo	2.78239e-120	8.31204e-120	TRUE	-9.04135	[('SUCSYN-PWY', 'sucrose biosynthesis I (from photosynthesis)'), ('PWY-1861', 'formaldehyde assimilation II (assimilatory RuMP Cycle)'), ('CALVIN-PWY', 'Calvin-Benson-Bassham cycle'), ('PWY-6142', 'gluconeogenesis II (Methanobacterium thermoautotrophicum)'), ('PWY-7385', '1,3-propanediol biosynthesis (engineered)'), ('ANAGLYCOLYSIS-PWY', 'glycolysis III (from glucose)'), ('PWY-1042', 'glycolysis …
TI3002709__cyto__extr	0	0	TRUE	1	[('transporters', 'transport reactions')]
MALATE-DEH-RXN__cyto	0	0	TRUE	-0.824459	[('PWY-6969', 'TCA cycle V (2-oxoglutarate synthase)'), ('PWY-5690', 'TCA cycle II (plants and fungi)'), ('TCA', 'TCA cycle I (prokaryotic)'), ('P23-PWY', 'reductive TCA cycle I'), ('PWY-5392', 'reductive TCA cycle II'), ('GLYOXYLATE-BYPASS', 'glyoxylate cycle'), ('PWY-6728', 'methylaspartate cycle'), ('FERMENTATION-PWY', 'mixed acid fermentation'), ('P105-PWY', 'TCA cycle IV (2-oxoglutarate deca…
RXN-10139__cyto	5.34562e-318	2.504503e-317	TRUE	1.00003	[('PWYDQC-4', 'indole-3-acetate biosynthesis I'), ('PWY-7770', 'indolmycin biosynthesis')]
RXN-7771__cyto	2.45199e-73	6.11319e-73	TRUE	1.41721	[('PWY4FS-11', 'L-ascorbate biosynthesis II (L-gulose pathway)'), ('PWY-5115', 'GDP-L-galactose biosynthesis')]
TI0000214__cyto__extr	0	0	TRUE	0.910105	[('transporters', 'transport reactions')]
TR0000242__chlo__cyto	0	0	TRUE	-2.84138	[('transporters', 'transport reactions')]
ATPASE-RXN__chlo	0	0	TRUE	1	[]
RXN1F-162__cyto	0	0	TRUE	-1	[('PWY-5070', 'gibberellin biosynthesis I (non C-3, non C-13 hydroxylation)')]
TRANSALDOL-RXN__cyto	3.93139e-185	1.41363e-184	TRUE	-4.59788	[('P124-PWY', 'Bifidobacterium shunt'), ('PWY-5723', 'Rubisco shunt'), ('PWY-1861', 'formaldehyde assimilation II (assimilatory RuMP Cycle)'), ('P185-PWY', 'formaldehyde assimilation III (dihydroxyacetone cycle)'), ('NONOXIPENT-PWY', 'pentose phosphate pathway (non-oxidative branch)')]
EX_CPD-229_drain	0	0	TRUE	-1	[('drains', 'drain reactions')]
T_DPG__chlo	1.76283e-53	3.86907e-53	TRUE	12.5412	[('transporters', 'transport reactions')]
R06549__cyto	0	0	TRUE	-1	[('PWY-5125', 'anthocyanin biosynthesis')]
RXN-14515__cyto	0	0	TRUE	-1	[('PWY-6531', 'mannitol cycle'), ('PWY-4101', 'D-sorbitol degradation I')]
TO1000104__golgi__cyto	0	0	TRUE	-1	[('transporters', 'transport reactions')]
EX_CPD-15105_drain	0	0	TRUE	1	[('drains', 'drain reactions')]
TR2915854__cyto__extr	0	0	TRUE	-1	[('transporters', 'transport reactions')]
T_CPD-251__cyto	0	0	TRUE	1	[('transporters', 'transport reactions')]
TRIOSEPISOMERIZATION-RXN__chlo	7.62191e-140	2.43695e-139	TRUE	10.1753	[('CALVIN-PWY', 'Calvin-Benson-Bassham cycle'), ('PWY-6142', 'gluconeogenesis II (Methanobacterium thermoautotrophicum)'), ('ANAGLYCOLYSIS-PWY', 'glycolysis III (from glucose)'), ('PWY-1042', 'glycolysis IV (plant cytosol)'), ('P185-PWY', 'formaldehyde assimilation III (dihydroxyacetone cycle)'), ('PWY-5484', 'glycolysis II (from fructose 6-phosphate)'), ('GLYCOLYSIS', 'glycolysis I (from glucose…
RXN-87__cyto	0	0	TRUE	1	[('PWY-84', 'resveratrol biosynthesis')]
RIBULP3EPIM-RXN__cyto	5.89128e-191	2.1577e-190	TRUE	-5.1868	[('P21-PWY', 'pentose phosphate pathway (partial)'), ('P124-PWY', 'Bifidobacterium shunt'), ('PWY-8178', 'pentose phosphate pathway (non-oxidative branch) II'), ('PWY-5723', 'Rubisco shunt'), ('PWY-1861', 'formaldehyde assimilation II (assimilatory RuMP Cycle)'), ('CALVIN-PWY', 'Calvin-Benson-Bassham cycle'), ('P185-PWY', 'formaldehyde assimilation III (dihydroxyacetone cycle)'), ('P122-PWY', 'he…
RXN-6723__cyto	0	0	TRUE	-1	[('PWY18C3-22', 'methylsalicylate biosynthesis'), ('PWY-4203', 'volatile benzenoid biosynthesis I (ester formation)')]
T_LEU-tRNAs__chlo	0	0	TRUE	1	[('transporters', 'transport reactions')]
TR2913874__cyto__extr	0	0	TRUE	1	[('transporters', 'transport reactions')]
TR2000128__mito__cyto	6.0023e-319	2.823353e-318	TRUE	1.20456	[('transporters', 'transport reactions')]
T_CPD-79__cyto	0	0	TRUE	-1	[('transporters', 'transport reactions')]
TR2904581__cyto__extr	0	0	TRUE	1	[('transporters', 'transport reactions')]
TR2000102__chlo__cyto	1.2672e-27	2.19648e-27	TRUE	3.3934	[('transporters', 'transport reactions')]
GLYOHMETRANS-RXN__chlo	2.02244e-115	5.90751e-115	TRUE	-2.66779	[('1CMET2-PWY', 'folate transformations III (E. coli)'), ('PWY-3661-1', 'glycine betaine degradation II (mammalian)'), ('PWY-3661', 'glycine betaine degradation I'), ('PWY-8363', 'photorespiration III'), ('PWY-3841', 'folate transformations II'), ('GLYSYN2-PWY', 'glycine biosynthesis'), ('PWY-5497', 'purine nucleobases degradation II (anaerobic)'), ('PWY-8362', 'photorespiration II'), ('PWY-1622'…
TR2913928__cyto__extr	0	0	TRUE	-1	[('transporters', 'transport reactions')]
TO0000180__vacu__cyto	0	0	TRUE	-1	[('transporters', 'transport reactions')]
EX_CPD-251_drain	0	0	TRUE	-1	[('drains', 'drain reactions')]
RXN0-6427__cyto	0	0	TRUE	-1	[('PPGPPMET-PWY', 'ppGpp biosynthesis')]
T_GLC-1-P__chlo	9.02856e-139	2.87892e-138	TRUE	-3.32539	[('transporters', 'transport reactions')]
1TRANSKETO-RXN__cyto	5.30499e-189	1.92214e-188	TRUE	5.09918	[('P21-PWY', 'pentose phosphate pathway (partial)'), ('P124-PWY', 'Bifidobacterium shunt'), ('PWY-8178', 'pentose phosphate pathway (non-oxidative branch) II'), ('PWY-5723', 'Rubisco shunt'), ('PWY-1861', 'formaldehyde assimilation II (assimilatory RuMP Cycle)'), ('CALVIN-PWY', 'Calvin-Benson-Bassham cycle'), ('P185-PWY', 'formaldehyde assimilation III (dihydroxyacetone cycle)'), ('NONOXIPENT-PWY…
THYMIDYLATESYN-RXN__cyto	0.0014489	0.00169205	TRUE	-1	[('1CMET2-PWY', 'folate transformations III (E. coli)'), ('PWY-7184', 'pyrimidine deoxyribonucleotides de novo biosynthesis I'), ('PWY-7210', 'pyrimidine deoxyribonucleotides biosynthesis from CTP'), ('PWY-3841', 'folate transformations II'), ('PWY-7198', 'pyrimidine deoxyribonucleotides de novo biosynthesis IV'), ('PWY-7187', 'pyrimidine deoxyribonucleotides de novo biosynthesis II'), ('PWY0-166…
2TRANSKETO-RXN__chlo	6.63371e-195	2.46782e-194	TRUE	4.82326	[('P21-PWY', 'pentose phosphate pathway (partial)'), ('PWY-8178', 'pentose phosphate pathway (non-oxidative branch) II'), ('PWY-5723', 'Rubisco shunt'), ('PWY-1861', 'formaldehyde assimilation II (assimilatory RuMP Cycle)'), ('CALVIN-PWY', 'Calvin-Benson-Bassham cycle'), ('P185-PWY', 'formaldehyde assimilation III (dihydroxyacetone cycle)'), ('NONOXIPENT-PWY', 'pentose phosphate pathway (non-oxid…
GLYCEROL-KIN-RXN__pero	0	0	TRUE	0.875853	[('PWY-4261', 'glycerol degradation I')]
T_CPD-6959__cyto	0	0	TRUE	-1	[('transporters', 'transport reactions')]
RXN0-2381__chlo	0	0	TRUE	0.908565	[('TRPSYN-PWY', 'L-tryptophan biosynthesis'), ('PWY-6949', 'DIBOA-glucoside biosynthesis')]
RXN-14200__cyto	0	0	TRUE	1	[]
PHOSPHOENOLPYRUVATE-PHOSPHATASE-RXN__cyto	0	0	TRUE	1	[]
TR2918296__cyto__extr	0	0	TRUE	-0.852614	[('transporters', 'transport reactions')]
TR1000087__golgi__cyto	0	0	TRUE	1	[('transporters', 'transport reactions')]
TO3001988__cyto__extr	0	0	TRUE	1	[('transporters', 'transport reactions')]
EX_CPD-8186_drain	0	0	TRUE	-1	[('drains', 'drain reactions')]
PYRUVATEORTHOPHOSPHATE-DIKINASE-RXN__chlo	1.12125e-233	4.58974e-233	TRUE	-1	[('PWY-7117', 'C4 photosynthetic carbon assimilation cycle, PEPCK type'), ('PWY-241', 'C4 photosynthetic carbon assimilation cycle, NADP-ME type'), ('PWY-7115', 'C4 photosynthetic carbon assimilation cycle, NAD-ME type'), ('PWY-6549', 'L-glutamine biosynthesis III')]
TR0000268__mito__cyto	2.22976e-45	4.56367e-45	TRUE	21.0969	[('transporters', 'transport reactions')]
TI2000430__cyto__extr	0	0	TRUE	1	[('transporters', 'transport reactions')]
T_CPD-1961__cyto	0	0	TRUE	-1	[('transporters', 'transport reactions')]
ISPH2-RXN__chlo	0	0	TRUE	-1	[('NONMEVIPP-PWY', 'methylerythritol phosphate pathway I'), ('PWY-7560', 'methylerythritol phosphate pathway II')]
TI0000036__vacu__cyto	0	0	TRUE	-0.907266	[('transporters', 'transport reactions')]
RXN-15131__chlo	0	0	TRUE	-0.992567	[('PWY-702', 'L-methionine biosynthesis II (plants)'), ('HOMOSER-METSYN-PWY', 'L-methionine biosynthesis I')]
RXN0-1021__cyto	0	0	TRUE	-1	[]
T_THIAMINE__mito	0	0	TRUE	1	[('transporters', 'transport reactions')]
EX_NADPH_drain	0	0	TRUE	1	[('drains', 'drain reactions')]
TO1000419__golgi__cyto	0	0	TRUE	-1	[('transporters', 'transport reactions')]
RXN-8271__cyto	0	0	TRUE	1	[('PWY-5321', 'quercetin glycoside biosynthesis (Arabidopsis)'), ('PWY-7129', 'quercetin glucoside biosynthesis (Allium)')]
RXN-7644__cyto	0	0	TRUE	-1	[('PWY-4101', 'D-sorbitol degradation I')]
TR2903749__cyto__extr	0	0	TRUE	-1	[('transporters', 'transport reactions')]
RXN-1223__chlo	0	0	TRUE	1	[('PWYQT-4427', 'sulfoquinovosyl diacylglycerol biosynthesis')]
TR2903823__cyto__extr	0	0	TRUE	1	[('transporters', 'transport reactions')]
T_MALONYL-COA__chlo	1.95945e-33	3.61626e-33	TRUE	6.74252	[('transporters', 'transport reactions')]
EX_DGTP_drain	0	0	TRUE	-1	[('drains', 'drain reactions')]
TR2918130__cyto__extr	0	0	TRUE	1	[('transporters', 'transport reactions')]
T_CPD-477__cyto	0	0	TRUE	-1	[('transporters', 'transport reactions')]
RXN-13822__cyto	0	0	TRUE	-1	[('PWY-7140', 'myricetin gentiobioside biosynthesis')]
TR0001092__cyto__extr	0	0	TRUE	1	[('transporters', 'transport reactions')]
N-ACETYLTRANSFER-RXN__chlo	0	0	TRUE	1	[('GLUTORN-PWY', 'L-ornithine biosynthesis I'), ('ARGSYNBSUB-PWY', 'L-arginine biosynthesis II (acetyl cycle)'), ('PWY-5154', 'L-arginine biosynthesis III (via N-acetyl-L-citrulline)')]
METHENYLTHFCYCLOHYDRO-RXN__cyto	2.378637707353e-312	1.107845829842e-311	TRUE	-1.64612	[('CODH-PWY', 'reductive acetyl coenzyme A pathway I (homoacetogenic bacteria)'), ('1CMET2-PWY', 'folate transformations III (E. coli)'), ('PWY-6613', 'tetrahydrofolate salvage from 5,10-methenyltetrahydrofolate'), ('PWY-3841', 'folate transformations II'), ('PWY-1722', 'formate assimilation into 5,10-methylenetetrahydrofolate'), ('PWY-5497', 'purine nucleobases degradation II (anaerobic)'), ('P1…
TO0000036__vacu__cyto	0	0	TRUE	-1	[('transporters', 'transport reactions')]
T_BETAINE_ALDEHYDE__pero	0	0	TRUE	1.29342	[('transporters', 'transport reactions')]
RXN-12963__cyto	0	0	TRUE	-1	[('PWY-6982', 'umbelliferone biosynthesis'), ('PWY-7398', 'coumarins biosynthesis (engineered)')]
TR0000012__mito__cyto	3.32832e-274	1.46918e-273	TRUE	1.43077	[('transporters', 'transport reactions')]
TR2904754__cyto__extr	1.50754e-258	6.48515e-258	TRUE	-1	[('transporters', 'transport reactions')]
TR0000128__mito__cyto	0	0	TRUE	-2.0003	[('transporters', 'transport reactions')]
T_CPD-7149__cyto	0	0	TRUE	1	[('transporters', 'transport reactions')]
TR0001048__cyto__extr	0	0	TRUE	-10.6934	[('transporters', 'transport reactions')]
TR2900049__cyto__extr	0	0	TRUE	0.999998	[('transporters', 'transport reactions')]
EX_CPD-19096_drain	0	0	TRUE	1	[('drains', 'drain reactions')]
TR2900007__mito__cyto	0	0	TRUE	-1.8091	[('transporters', 'transport reactions')]
DIACYLGLYKIN-RXN__er	0	0	TRUE	1	[('PWYIO2-6', 'phosphatidate metabolism, as a signaling molecule (Chlamydomonas)'), ('PWY-7039', 'phosphatidate metabolism, as a signaling molecule'), ('PWY-7817', 'type I lipoteichoic acid biosynthesis (S. aureus)')]
TO3000761__er__cyto	0	0	TRUE	-1	[('transporters', 'transport reactions')]
EX_CHOLINE_drain	0	0	TRUE	1	[('drains', 'drain reactions')]
DTDPKIN-RXN__mito	0	0	TRUE	1	[('PWY-7184', 'pyrimidine deoxyribonucleotides de novo biosynthesis I'), ('PWY-7210', 'pyrimidine deoxyribonucleotides biosynthesis from CTP'), ('PWY-7197', 'pyrimidine deoxyribonucleotide phosphorylation'), ('PWY-7198', 'pyrimidine deoxyribonucleotides de novo biosynthesis IV'), ('PWY-7187', 'pyrimidine deoxyribonucleotides de novo biosynthesis II'), ('PWY0-166', 'superpathway of pyrimidine deox…
2.6.1.58-RXN__cyto	8.14214e-289	3.69756e-288	TRUE	-1	[('PWY-7275', 'L-homophenylalanine biosynthesis'), ('PWY-5079', 'L-phenylalanine degradation III')]
EX_CPD-6203_drain	0	0	TRUE	-1	[('drains', 'drain reactions')]
TR2900128__mito__cyto	3.93066e-157	1.31355e-156	TRUE	1.03969	[('transporters', 'transport reactions')]
TO0000015__chlo__cyto	0	0	TRUE	-1	[('transporters', 'transport reactions')]
TR2000297__mito__cyto	0	0	TRUE	-3.16874	[('transporters', 'transport reactions')]
RXN-12959__er	0	0	TRUE	1	[('TRIGLSYN-PWY', 'diacylglycerol and triacylglycerol biosynthesis')]
RXN-6622__cyto	0	0	TRUE	-1	[('PWY-7559', 'glutathione degradation (DUG pathway)'), ('PWYQT-4432', 'glutathione degradation'), ('PWY-4041', '&gamma;-glutamyl cycle'), ('PWYQT-4470', '&gamma;-glutamyl cycle (plant pathway)')]
RXN-13960__cyto	0	0	TRUE	-1	[('PWY-7449', 'acylated cyanidin galactoside biosynthesis')]
RXN-1125__cyto	0	0	TRUE	0.87603	[('PWY-361', 'phenylpropanoid biosynthesis')]
TR2913805__cyto__extr	0	0	TRUE	1	[('transporters', 'transport reactions')]
UGD-RXN__cyto	0	0	TRUE	0.889292	[('PWY-7820', 'teichuronic acid biosynthesis (B. subtilis 168)'), ('PWY-7346', 'UDP-&alpha;-D-glucuronate biosynthesis (from UDP-glucose)')]
APYRASE-RXN__er	0	0	TRUE	-1	[]
TO0000309__cyto__extr	0	0	TRUE	-1	[('transporters', 'transport reactions')]
RXN-10767__cyto	0	0	TRUE	1	[]
TRANSALDOL-RXN__chlo	2.78044e-202	1.05425e-201	TRUE	5.02688	[('P124-PWY', 'Bifidobacterium shunt'), ('PWY-5723', 'Rubisco shunt'), ('PWY-1861', 'formaldehyde assimilation II (assimilatory RuMP Cycle)'), ('P185-PWY', 'formaldehyde assimilation III (dihydroxyacetone cycle)'), ('NONOXIPENT-PWY', 'pentose phosphate pathway (non-oxidative branch)')]
EX_MAL_drain	0	0	TRUE	-1	[('drains', 'drain reactions')]
TR2000367__mito__cyto	7.24682e-17	1.11049e-16	TRUE	-3.47895	[('transporters', 'transport reactions')]
TR0000013__chlo__cyto	5.32773e-48	1.11552e-47	TRUE	4.26484	[('transporters', 'transport reactions')]
RXN-12965__cyto	0	0	TRUE	-1	[('PWY-6982', 'umbelliferone biosynthesis'), ('PWY-7398', 'coumarins biosynthesis (engineered)')]
2TRANSKETO-RXN__cyto	1.86907e-208	7.22584e-208	TRUE	-4.28084	[('P21-PWY', 'pentose phosphate pathway (partial)'), ('PWY-8178', 'pentose phosphate pathway (non-oxidative branch) II'), ('PWY-5723', 'Rubisco shunt'), ('PWY-1861', 'formaldehyde assimilation II (assimilatory RuMP Cycle)'), ('CALVIN-PWY', 'Calvin-Benson-Bassham cycle'), ('P185-PWY', 'formaldehyde assimilation III (dihydroxyacetone cycle)'), ('NONOXIPENT-PWY', 'pentose phosphate pathway (non-oxid…
TR2918014__cyto__extr	0	0	TRUE	-1	[('transporters', 'transport reactions')]
NAD-SYNTH-GLN-RXN__cyto	0	0	TRUE	1	[('PYRIDNUCSAL-PWY', 'NAD salvage pathway I (PNC VI cycle)'), ('PWY-7761', 'NAD salvage pathway II (PNC IV cycle)'), ('PYRIDNUCSYN-PWY', 'NAD de novo biosynthesis I (from aspartate)'), ('PWY-5381', 'pyridine nucleotide cycling (plants)'), ('PWY-8277', 'NAD de novo biosynthesis IV (anaerobic)'), ('PWY-8352', 'NAD de novo biosynthesis III'), ('PWY-5653', 'NAD biosynthesis from 2-amino-3-carboxymuco…
TO0003221__vacu__cyto	0	0	TRUE	-1	[('transporters', 'transport reactions')]
T_CPD-8186__cyto	0	0	TRUE	1	[('transporters', 'transport reactions')]
TR0000276__cyto__extr	1.99304e-234	8.2152e-234	TRUE	-3.09023	[('transporters', 'transport reactions')]
PELUDP-RXN__cyto	0	0	TRUE	-1	[('PWY-7267', 'anthocyanin biosynthesis (pelargonidin 3-O-glucoside)')]
RXN-7782__cyto	0	0	TRUE	-1	[('PWY-3101', 'flavonol biosynthesis')]
EX_CPD-79_drain	0	0	TRUE	1	[('drains', 'drain reactions')]
TO0000106__vacu__cyto	0	0	TRUE	-1	[('transporters', 'transport reactions')]
TO1000304__golgi__cyto	0	0	TRUE	-1	[('transporters', 'transport reactions')]
TR2918288__cyto__extr	0	0	TRUE	-1	[('transporters', 'transport reactions')]
ASNSYNB-RXN__chlo	0	0	TRUE	0.996074	[('ASPARAGINE-BIOSYNTHESIS', 'L-asparagine biosynthesis I')]
TR2904735__cyto__extr	0	0	TRUE	-1	[('transporters', 'transport reactions')]
2.4.1.234-RXN__cyto	0	0	TRUE	1	[('PWY-7191', 'kaempferol diglycoside biosynthesis (pollen-specific)')]
TR2900072__mito__cyto	0	0	TRUE	-7.70541	[('transporters', 'transport reactions')]
RXN-14195__cyto	0	0	TRUE	-1	[]
T_FMN__chlo	0	0	TRUE	1	[('transporters', 'transport reactions')]
RXN-6547__cyto	0	0	TRUE	1	[]
RXN-10711__cyto	0	0	TRUE	1	[('PWY-6303', 'methyl indole-3-acetate interconversion')]
TR1000218__golgi__cyto	0	0	TRUE	1	[('transporters', 'transport reactions')]
TI3002826__cyto__extr	0	0	TRUE	1	[('transporters', 'transport reactions')]
RXNQT-4191__mito	0	0	TRUE	-1	[('PWY-6907', 'thiamine diphosphate biosynthesis III (Staphylococcus)'), ('PWY-7356', 'thiamine diphosphate salvage IV (yeast)'), ('PWY-6908', 'thiamine diphosphate biosynthesis IV (eukaryotes)')]
TR0000012__chlo__cyto	8.59986e-243	3.60129e-242	TRUE	-0.9972	[('transporters', 'transport reactions')]
TO0000216__vacu__cyto	0	0	TRUE	-1	[('transporters', 'transport reactions')]
RXN-5381__cyto	0	0	TRUE	1	[('PWY-5094', 'naringenin glycoside biosynthesis')]
TO3000758__chlo__cyto	0	0	TRUE	1	[('transporters', 'transport reactions')]
T_CHOLINE__pero	0	0	TRUE	-1.29566	[('transporters', 'transport reactions')]
METHENYLTHFCYCLOHYDRO-RXN__chlo	0	0	TRUE	1.6101	[('CODH-PWY', 'reductive acetyl coenzyme A pathway I (homoacetogenic bacteria)'), ('1CMET2-PWY', 'folate transformations III (E. coli)'), ('PWY-6613', 'tetrahydrofolate salvage from 5,10-methenyltetrahydrofolate'), ('PWY-3841', 'folate transformations II'), ('PWY-1722', 'formate assimilation into 5,10-methylenetetrahydrofolate'), ('PWY-5497', 'purine nucleobases degradation II (anaerobic)'), ('P1…
TO0002733__vacu__cyto	0	0	TRUE	-1	[('transporters', 'transport reactions')]
T_L-1-PHOSPHATIDYL-GLYCEROL__chlo	0	0	TRUE	0.936639	[('transporters', 'transport reactions')]
TR2904638__cyto__extr	7.07875e-131	2.17511e-130	TRUE	-1	[('transporters', 'transport reactions')]
RXN-22438__cyto	0	0	TRUE	1	[('CODH-PWY', 'reductive acetyl coenzyme A pathway I (homoacetogenic bacteria)'), ('1CMET2-PWY', 'folate transformations III (E. coli)'), ('PWY-3841', 'folate transformations II'), ('PWY-2201', 'folate transformations I')]
1.14.19.1-RXN__chlo	0	0	TRUE	0.885839	[('PWY-5996', 'oleate biosynthesis II (animals and fungi)')]
TO0000325__vacu__cyto	0	0	TRUE	-1	[('transporters', 'transport reactions')]
TR0000709__cyto__extr	9.38518e-66	2.2475e-65	TRUE	26.3331	[('transporters', 'transport reactions')]
RXN-6524__cyto	0	0	TRUE	-1	[('PWY-5035', 'gibberellin biosynthesis III (early C-13 hydroxylation)')]
RXN-12805__cyto	0	0	TRUE	1	[]
GLY3KIN-RXN__cyto	0	0	TRUE	1	[('PWY-8363', 'photorespiration III'), ('PWY-181', 'photorespiration')]
ISOCITDEH-RXN__cyto	6.0257e-182	2.14711e-181	TRUE	-1.90194	[('PWY-6969', 'TCA cycle V (2-oxoglutarate synthase)'), ('TCA', 'TCA cycle I (prokaryotic)'), ('P23-PWY', 'reductive TCA cycle I'), ('PWY-7268', 'cytosolic NADPH production (yeast)'), ('PWY-7124', 'ethene biosynthesis V (engineered)'), ('PWY-6728', 'methylaspartate cycle'), ('FERMENTATION-PWY', 'mixed acid fermentation'), ('P105-PWY', 'TCA cycle IV (2-oxoglutarate decarboxylase)'), ('REDCITCYC', …
TI0000130__vacu__cyto	0	0	TRUE	-0.886646	[('transporters', 'transport reactions')]
TR2000044__mito__cyto	0	0	TRUE	-1.52591	[('transporters', 'transport reactions')]
T_PHOSPHO-ENOL-PYRUVATE__chlo	4.6104e-175	1.60651e-174	TRUE	-2.87228	[('transporters', 'transport reactions')]
TR1000107__vacu__cyto	2.23179e-55	4.95813e-55	TRUE	-2.95153	[('transporters', 'transport reactions')]
TR0000300__cyto__extr	0	0	TRUE	-1	[('transporters', 'transport reactions')]
TO0011677__cyto__extr	0	0	TRUE	1	[('transporters', 'transport reactions')]
T_NADPH__cyto	0	0	TRUE	-1	[('transporters', 'transport reactions')]
T_RUTIN__cyto	0	0	TRUE	-1.17281	[('transporters', 'transport reactions')]
TO3000420__chlo__cyto	0	0	TRUE	1	[('transporters', 'transport reactions')]
T_CPD-8033__cyto	0	0	TRUE	-1	[('transporters', 'transport reactions')]
TR2900065__mito__cyto	0	0	TRUE	2.45078	[('transporters', 'transport reactions')]
TI3002461__cyto__extr	0	0	TRUE	1	[('transporters', 'transport reactions')]
RXN-2542__chlo	0	0	TRUE	1	[('PWY-1422', 'vitamin E biosynthesis (tocopherols)')]
TR2913758__cyto__extr	0	0	TRUE	1	[('transporters', 'transport reactions')]
e-Cellwall_vvinif2023__cyto	0	0	TRUE	0.888434	[('biomass', 'biomass reactions')]
TO1000087__golgi__cyto	0	0	TRUE	-1	[('transporters', 'transport reactions')]
TR2915933__cyto__extr	0	0	TRUE	1	[('transporters', 'transport reactions')]
T_NAD__mito	0	0	TRUE	11.4796	[('transporters', 'transport reactions')]
EX_CIT_drain	0	0	TRUE	1	[('drains', 'drain reactions')]
TR1000330__golgi__cyto	0	0	TRUE	1	[('transporters', 'transport reactions')]
RXN-9825__cyto	0	0	TRUE	1	[('PWY0A-6303', 'methyl indole-3-acetate interconversion'), ('PWY-6303', 'methyl indole-3-acetate interconversion')]
RXN-1484__cyto	0	0	TRUE	1	[('PWY-6029', '2,3-trans-flavanols biosynthesis')]
TZ2900036__cyto__extr	2.0966e-155	6.9867e-155	TRUE	1.26457	[('transporters', 'transport reactions')]
T_CPD-19096__cyto	0	0	TRUE	-1	[('transporters', 'transport reactions')]
T_2-KETOGLUTARATE__pero	1.86006e-284	8.38268e-284	TRUE	-0.977138	[('transporters', 'transport reactions')]
T_SO3__cyto	0	0	TRUE	-1	[('transporters', 'transport reactions')]
2.7.1.150-RXN__er	0	0	TRUE	-1	[('PWY-6352', '3-phosphoinositide biosynthesis')]
T_CPD-6226__cyto	0	0	TRUE	-1	[('transporters', 'transport reactions')]
TO1000330__golgi__cyto	0	0	TRUE	-1	[('transporters', 'transport reactions')]
TR0000075__cyto__extr	0	0	TRUE	-2.47108	[('transporters', 'transport reactions')]
T_TMP__mito	8.94996e-121	2.68726e-120	TRUE	1.62657	[('transporters', 'transport reactions')]
TR2903694__cyto__extr	0	0	TRUE	-1	[('transporters', 'transport reactions')]
T_10-FORMYL-THF__chlo	0	0	TRUE	-21.1681	[('transporters', 'transport reactions')]
EX_CPD-8033_drain	0	0	TRUE	1	[('drains', 'drain reactions')]
CDPDIGLYSYN-RXN__er	0	0	TRUE	-0.999581	[('PWY-5667', 'CDP-diacylglycerol biosynthesis I'), ('PWY-5981', 'CDP-diacylglycerol biosynthesis III'), ('PWY-7817', 'type I lipoteichoic acid biosynthesis (S. aureus)'), ('PWY0-1319', 'CDP-diacylglycerol biosynthesis II')]
T_CPD-15105__cyto	0	0	TRUE	-1	[('transporters', 'transport reactions')]
MYO-INOSITOL-1-KINASE-RXN__cyto	0	0	TRUE	-1	[('PWY-6372', '1D-myo-inositol hexakisphosphate biosynthesis IV (Dictyostelium)'), ('PWY-4661', '1D-myo-inositol hexakisphosphate biosynthesis III (Spirodela polyrrhiza)')]
T_WATER__cyto	0	0	TRUE	-3.05045	[('transporters', 'transport reactions')]
T_DIACYLGLYCEROL__cyto	0	0	TRUE	-1	[('transporters', 'transport reactions')]
RXN-991__cyto	0	0	TRUE	1	[('PWY-102', 'gibberellin inactivation I (2&beta;-hydroxylation)')]
TR2900128__pero__cyto	7.07875e-131	2.17511e-130	TRUE	-1.69336	[('transporters', 'transport reactions')]
T_CARBON-DIOXIDE__cyto	0	0	TRUE	-3.17126	[('transporters', 'transport reactions')]
LEUCINE--TRNA-LIGASE-RXN__chlo	0	0	TRUE	1	[('TRNA-CHARGING-PWY', 'tRNA charging')]
EX_FUM_drain	0	0	TRUE	1	[('drains', 'drain reactions')]
T_NADP__cyto	0	0	TRUE	1	[('transporters', 'transport reactions')]
2.4.1.67-RXN__cyto	0	0	TRUE	-1	[('PWY-5337', 'stachyose biosynthesis')]
TR2915829__cyto__extr	0	0	TRUE	-1	[('transporters', 'transport reactions')]
RXN-12197__er	0	0	TRUE	1	[('PWY-7185', 'UTP and CTP dephosphorylation I'), ('PWY-5687', 'pyrimidine ribonucleotides interconversion')]
TO1000223__chlo__cyto	0	0	TRUE	1	[('transporters', 'transport reactions')]
MALATE-DEH-RXN__mito	0	0	TRUE	0.832263	[('PWY-6969', 'TCA cycle V (2-oxoglutarate synthase)'), ('PWY-5690', 'TCA cycle II (plants and fungi)'), ('TCA', 'TCA cycle I (prokaryotic)'), ('P23-PWY', 'reductive TCA cycle I'), ('PWY-5392', 'reductive TCA cycle II'), ('GLYOXYLATE-BYPASS', 'glyoxylate cycle'), ('PWY-6728', 'methylaspartate cycle'), ('FERMENTATION-PWY', 'mixed acid fermentation'), ('P105-PWY', 'TCA cycle IV (2-oxoglutarate deca…
TR2900011__mito__cyto	9.62376e-258	4.12496e-257	TRUE	6.15373	[('transporters', 'transport reactions')]
T_CPD-6203__cyto	0	0	TRUE	1	[('transporters', 'transport reactions')]
