# Supplementary material for: A diel multi-tissue genome-scale metabolic model of Vitis vinifera
Source: PLoS Comput Biol. 2024 Oct 10;20(10):e1012506. doi: 10.1371/journal.pcbi.1012506 (PMC11495577; doi:10.1371/journal.pcbi.1012506)
Supplement: S8 File — (XLSX) [file pcbi.1012506.s008.xlsx]

## Sheet: info
Diel multi-tissue simulations using pFBA and the maximisation of biomass as objective function
Results only show the reactions with fluxes higher than 1e-5 (or lower than -1e-5)
sheet	tissue	metabolism	objective function	photon uptake	notes
diel-green	all	photorespiration	max biomass	300
diel-mature	all	photorespiration	max biomass	300
storage-green	all	photorespiration	max biomass	300	fluxes for the storage reactions between light and dark phases
storage-mature	all	photorespiration	max biomass	300	fluxes for the storage reactions between light and dark phases
	photorespiration
metabolite	diel multi-tissue berry green	diel multi-tissue berry mature
Light__light	-300	-300
NITRATE__light	-1.147	-1.589
NITRATE__dark	-0.7644	-1.059
OXYGEN-MOLECULE_light	39.81	40.84
OXYGEN-MOLECULE_dark	-5.999	-5.818
PROTON_light	-26.33	-27.21
PROTON_dark	-16.79	-16.02
SULFATE_light	-0.09831	-0.1124
SULFATE_dark	-0.00171	-0.001283
WATER_light	-31.07	-29.77
WATER_dark	1.455	2.788
CARBON-DIOXIDE_light	-35.83	-34.92
CARBON-DIOXIDE_dark	0	0
HCO3_light	2.995	2.956
HCO3_dark	5.602	4.475
Pi_light	0.5271	0.3838
Pi_dark	0.5271	0.3838
total biomass	0.149	0.142
	photorespiration
metabolite	green	mature
uptake
Light__light	300	300
NITRATE__light	1.147	1.589
NITRATE__dark	0.7644	1.059
OXYGEN-MOLECULE_dark	5.999	5.818
PROTON_light	26.33	27.21
PROTON_dark	16.79	16.02
SULFATE_light	0.09831	0.1124
SULFATE_dark	0.00171	0.001283
WATER_light	31.07	29.77
CARBON-DIOXIDE_light	35.83	34.92
production
OXYGEN-MOLECULE_light	39.81	40.84
WATER_dark	1.455	2.788
CARBON-DIOXIDE_dark	0	0
HCO3_light	2.995	2.956
HCO3_dark	5.602	4.475
Pi_light	0.5271	0.3838
Pi_dark	0.5271	0.3838
total biomass	0.149	0.142

## Sheet: diel green
reaction	equation	flux	pathway
T_PROTON__cyto_env_stem_light	PROTON__env_light <=> PROTON__cyto_stem_light	24.4657	('transporters', 'transport reactions')
e-Biomass_vvinif2023__cyto_stem_dark	53.26 ATP__cyto_stem_dark + 53.26 WATER__cyto_stem_dark + 0.3 e-Carbohydrates__cyto_stem_dark + 0.53 e-CellWall__cyto_stem_dark + 0.005 e-Cofactor__cyto_stem_dark + 0.001 e-DNA__cyto_stem_dark + 0.02 e-Lipids__cyto_stem_dark + 0.142 e-Protein__cyto_stem_dark + 0.002 e-RNA__cyto_stem_dark --> 53.26 ADP__cyto_stem_dark + 53.26 Pi__cyto_stem_dark + e-Biomass__cyto_stem_dark	0.148927	('biomass', 'biomass reactions')
T_PROTON__mito_stem_light	PROTON__cyto_stem_light <=> PROTON__mito_stem_light	10.4143	('transporters', 'transport reactions')
e-Carbohydrates_vvinif2023__cyto_stem_dark	0.16 BETA-D-FRUCTOSE__cyto_stem_dark + 0.016 CIT__cyto_stem_dark + 0.212 CPD-12575__cyto_stem_dark + 0.12 MAL__cyto_stem_dark + 0.004 SUCROSE__cyto_stem_dark + 0.024 SUC__cyto_stem_dark + 0.36 Starch__chlo_stem_dark + 0.292 TARTRATE__cyto_stem_dark --> 0.212 UDP__cyto_stem_dark + e-Carbohydrates__cyto_stem_dark	0.044678	('biomass', 'biomass reactions')
TI2903719__mito__cyto_stem_light	ADP__cyto_stem_light + ATP__mito_stem_light --> ADP__mito_stem_light + ATP__cyto_stem_light	10.195	('transporters', 'transport reactions')
e-Protein_vvinif2023__cyto_stem_dark	0.497694564787115 Charged-ALA-tRNAs__cyto_stem_dark + 0.407338155180229 Charged-ARG-tRNAs__cyto_stem_dark + 0.336081364555743 Charged-ASN-tRNAs__cyto_stem_dark + 0.405190780768339 Charged-ASP-tRNAs__cyto_stem_dark + 0.152433174620542 Charged-CYS-tRNAs__cyto_stem_dark + 0.288282386890515 Charged-GLN-tRNAs__cyto_stem_dark + 0.51180904656401 Charged-GLT-tRNAs__cyto_stem_dark + 0.506859573793667 Char…	0.0211476	('biomass', 'biomass reactions')
1.10.2.2-RXN__mito_stem_light	CPD-9958__mito_stem_light + 2.0 Cytochromes-C-Oxidized__mito_stem_light + 2.0 PROTON__mito_stem_light --> 2.0 Cytochromes-C-Reduced__mito_stem_light + 4.0 PROTON__pmf_stem_light + UBIQUINONE-10__mito_stem_light	4.23783	('PWY-7279', 'aerobic respiration II (cytochrome c) (yeast)')|('PWY-3781', 'aerobic respiration I (cytochrome c)')|('PWY-7082', 'ammonia oxidation IV (autotrophic ammonia oxidizers)')
e-Cofactor_vvinif2023__cyto_stem_dark	0.00126732 10-FORMYL-THF__cyto_stem_dark + 0.00131455 5-10-METHENYL-THF__cyto_stem_dark + 0.001305909 5-METHYL-THF__cyto_stem_dark + 0.003406768 ASCORBATE__cyto_stem_dark + 0.002455896 BIOTIN__cyto_stem_dark + 0.000781728 CO-A__cyto_stem_dark + 0.000752596 CPD-9957__mito_stem_dark + 0.000693354 CPD-9958__mito_stem_dark + 0.000763796 FAD__cyto_stem_dark + 0.001314809 FMN__cyto_stem_dark + 0.001952…	0.000744634	('biomass', 'biomass reactions')
NADH-DEHYDROG-A-RXN__mito_stem_light	NADH__mito_stem_light + 5.0 PROTON__mito_stem_light + UBIQUINONE-10__mito_stem_light <=> CPD-9958__mito_stem_light + NAD__mito_stem_light + 4.0 PROTON__pmf_stem_light	4.23783	('PWY-5083', 'NAD/NADH phosphorylation and dephosphorylation')|('PWY0-1334', 'NADH to cytochrome bd oxidase electron transfer I')|('PWY0-1335', 'NADH to cytochrome bo oxidase electron transfer I')|('PWY-4302', 'aerobic respiration III (alternative oxidase pathway)')|('PWY-6692', 'Fe(II) oxidation')|('PWY-3781', 'aerobic respiration I (cytochrome c)')
e-Cellwall_vvinif2023__cyto_stem_dark	1.22 CELLULOSE__cyto_stem_dark + 0.192 CONIFERYL-ALCOHOL__cyto_stem_dark + 0.16 COUMARYL-ALCOHOL__cyto_stem_dark + 0.224 SINAPYL-ALCOHOL__cyto_stem_dark + 1.128 UDP-D-XYLOSE__cyto_stem_dark --> 2.924 UDP__cyto_stem_dark + e-CellWall__cyto_stem_dark	0.0789312	('biomass', 'biomass reactions')
T_NADPH__cyto_cp1_stem_light	NADPH__cp1_light <=> NADPH__cyto_stem_light	2.97596	('transporters', 'transport reactions')
e-Lipids_vvinif2023__cyto_stem_dark	0.00602795087 D-Galactosyl-12-diacyl-glycerols__cyto_stem_dark + 0.00214840583 Galactosyl-galactosyl-diacyl-glycerols__cyto_stem_dark + 0.00099661202 L-1-PHOSPHATIDYL-ETHANOLAMINE__cyto_stem_dark + 0.00179666042 L-1-PHOSPHATIDYL-GLYCEROL__cyto_stem_dark + 0.00067245447 L-1-phosphatidyl-inositols__cyto_stem_dark + 0.00092074536 L-PHOSPHATIDATE__cyto_stem_dark + 0.00259326033 PHOSPHATIDYLCHOLINE__c…	0.00297853	('biomass', 'biomass reactions')
TR2900091__mito__cyto_stem_light	NADH__cyto_stem_light + NAD__mito_stem_light <=> NADH__mito_stem_light + NAD__cyto_stem_light	2.68756	('transporters', 'transport reactions')
e-DNA_vvinif2023__cyto_stem_dark	0.583091164167325 DATP__cyto_stem_dark + 0.404325496493377 DCTP__cyto_stem_dark + 0.464839976168692 DGTP__cyto_stem_dark + 0.59916613912597 TTP__cyto_stem_dark --> 2.05142277595537 PPI__cyto_stem_dark + e-DNA__cyto_stem_dark	0.000148927	('biomass', 'biomass reactions')
NADPH-DEHYDROGENASE-RXN__cyto_stem_light	NADPH__cyto_stem_light + NAD__cyto_stem_light <=> NADH__cyto_stem_light + NADP__cyto_stem_light	2.5162
e-RNA_vvinif2023__cyto_stem_dark	0.573793601670821 ATP__cyto_stem_dark + 0.3979714310424 CTP__cyto_stem_dark + 0.457566422633817 GTP__cyto_stem_dark + 0.589619281478055 UTP__cyto_stem_dark --> 2.01895073682509 PPI__cyto_stem_dark + e-RNA__cyto_stem_dark	0.000297853	('biomass', 'biomass reactions')
TI0000067__cyto__cp2_stem_light	PROTON__cyto_stem_light --> PROTON__cp2_light	2.39347	('transporters', 'transport reactions')
Maintenance_vvinif2023__cyto_stem_dark	ATP__cyto_stem_dark + WATER__cyto_stem_dark --> ADP__cyto_stem_dark + PROTON__cyto_stem_dark + Pi__cyto_stem_dark	2	('biomass', 'biomass reactions')
T_OXYGEN-MOLECULE__cyto_cp1_stem_light	OXYGEN-MOLECULE__cp1_light <=> OXYGEN-MOLECULE__cyto_stem_light	2.21488	('transporters', 'transport reactions')
1.10.2.2-RXN__mito_stem_dark	CPD-9958__mito_stem_dark + 2.0 Cytochromes-C-Oxidized__mito_stem_dark + 2.0 PROTON__mito_stem_dark --> 2.0 Cytochromes-C-Reduced__mito_stem_dark + 4.0 PROTON__pmf_stem_dark + UBIQUINONE-10__mito_stem_dark	4.00146	('PWY-7279', 'aerobic respiration II (cytochrome c) (yeast)')|('PWY-3781', 'aerobic respiration I (cytochrome c)')|('PWY-7082', 'ammonia oxidation IV (autotrophic ammonia oxidizers)')
TI0000013__cyto__cp1_stem_light	AMMONIUM__cyto_stem_light --> AMMONIUM__cp1_light	2.17012	('transporters', 'transport reactions')
T_OXYGEN-MOLECULE__mito_stem_light	OXYGEN-MOLECULE__cyto_stem_light <=> OXYGEN-MOLECULE__mito_stem_light	2.11892	('transporters', 'transport reactions')
TI0000130__vacu__cyto_stem_dark	MAL__vacu_stem_dark --> MAL__cyto_stem_dark	0.0604134	('transporters', 'transport reactions')
CYTOCHROME-C-OXIDASE-RXN__mito_stem_light	4.0 Cytochromes-C-Reduced__mito_stem_light + OXYGEN-MOLECULE__mito_stem_light + 8.0 PROTON__mito_stem_light --> 4.0 Cytochromes-C-Oxidized__mito_stem_light + 4.0 PROTON__pmf_stem_light + 2.0 WATER__mito_stem_light	2.11892	('PWY-7429', 'arsenite to oxygen electron transfer (via azurin)')|('PWY-4521', 'arsenite to oxygen electron transfer')|('PWY-7279', 'aerobic respiration II (cytochrome c) (yeast)')|('PWY-6692', 'Fe(II) oxidation')|('PWY-3781', 'aerobic respiration I (cytochrome c)')
THREONINE--TRNA-LIGASE-RXN__cyto_stem_dark	ATP__cyto_stem_dark + THR-tRNAs__cyto_stem_dark + THR__cyto_stem_dark --> AMP__cyto_stem_dark + Charged-THR-tRNAs__cyto_stem_dark + PPI__cyto_stem_dark	0.00768469	('TRNA-CHARGING-PWY', 'tRNA charging')
TO1000053__chlo__cyto_stem_dark	GLN__cyto_stem_dark + PROTON__cyto_stem_dark --> GLN__chlo_stem_dark + PROTON__chlo_stem_dark	0.000275671	('transporters', 'transport reactions')
Maintenance_vvinif2023__cyto_stem_light	ATP__cyto_stem_light + WATER__cyto_stem_light --> ADP__cyto_stem_light + PROTON__cyto_stem_light + Pi__cyto_stem_light	2	('biomass', 'biomass reactions')
TR2900091__mito__cyto_stem_dark	NADH__cyto_stem_dark + NAD__mito_stem_dark <=> NADH__mito_stem_dark + NAD__cyto_stem_dark	1.56933	('transporters', 'transport reactions')
DXPREDISOM-RXN__chlo_stem_dark	DEOXYXYLULOSE-5P__chlo_stem_dark + NADPH__chlo_stem_dark + PROTON__chlo_stem_dark --> 2-C-METHYL-D-ERYTHRITOL-4-PHOSPHATE__chlo_stem_dark + NADP__chlo_stem_dark	1.02066e-05	('NONMEVIPP-PWY', 'methylerythritol phosphate pathway I')|('PWY-7560', 'methylerythritol phosphate pathway II')
TO1000033__cyto__cp1_stem_light	GLY__cp1_light + PROTON__cp1_light --> GLY__cyto_stem_light + PROTON__cyto_stem_light	1.96291	('transporters', 'transport reactions')
2.4.1.46-RXN__cyto_stem_dark	CPD-14553__cyto_stem_dark + 0.01 DIACYLGLYCEROL__cyto_stem_dark --> 0.01 D-Galactosyl-12-diacyl-glycerols__cyto_stem_dark + PROTON__cyto_stem_dark + UDP__cyto_stem_dark	0.00243536	('PWY-401', 'galactolipid biosynthesis I')
TO0000033__mito__cyto_stem_light	GLY__cyto_stem_light --> GLY__mito_stem_light	1.95206	('transporters', 'transport reactions')
RXN-7737__chlo_stem_dark	2-KETOGLUTARATE__chlo_stem_dark + LL-DIAMINOPIMELATE__chlo_stem_dark <=> DELTA1-PIPERIDEINE-2-6-DICARBOXYLATE__chlo_stem_dark + GLT__chlo_stem_dark + PROTON__chlo_stem_dark + WATER__chlo_stem_dark	-0.0207563	('PWY-5097', 'L-lysine biosynthesis VI')
TR2000242__mito__cyto_stem_light	HCO3__mito_stem_light + PROTON__cyto_stem_light <=> HCO3__cyto_stem_light + PROTON__mito_stem_light	1.93611	('transporters', 'transport reactions')
VALINE--TRNA-LIGASE-RXN__cyto_stem_dark	ATP__cyto_stem_dark + VAL-tRNAs__cyto_stem_dark + VAL__cyto_stem_dark --> AMP__cyto_stem_dark + Charged-VAL-tRNAs__cyto_stem_dark + PPI__cyto_stem_dark	0.0103429	('TRNA-CHARGING-PWY', 'tRNA charging')
TI0000209__cyto__cp1_stem_light	NITRATE__cyto_stem_light --> NITRATE__cp1_light	1.8914	('transporters', 'transport reactions')
AIRS-RXN__chlo_stem_dark	5-PHOSPHORIBOSYL-N-FORMYLGLYCINEAMIDINE__chlo_stem_dark + ATP__chlo_stem_dark --> 5-PHOSPHORIBOSYL-5-AMINOIMIDAZOLE__chlo_stem_dark + ADP__chlo_stem_dark + PROTON__chlo_stem_dark + Pi__chlo_stem_dark	0.000137836	('PWY-6277', 'superpathway of 5-aminoimidazole ribonucleotide biosynthesis')|('PWY-6121', '5-aminoimidazole ribonucleotide biosynthesis I')|('PWY-6122', '5-aminoimidazole ribonucleotide biosynthesis II')
ADENYL-KIN-RXN__chlo_stem_dark	AMP__chlo_stem_dark + ATP__chlo_stem_dark <=> 2.0 ADP__chlo_stem_dark	0.000143633	('PWY-7219', 'adenosine ribonucleotides de novo biosynthesis')
T_FORMATE__cyto_cp2_stem_light	FORMATE__cp2_light <=> FORMATE__cyto_stem_light	1.76878	('transporters', 'transport reactions')
ADENYL-KIN-RXN__mito_stem_dark	AMP__mito_stem_dark + ATP__mito_stem_dark <=> 2.0 ADP__mito_stem_dark	0.286386	('PWY-7219', 'adenosine ribonucleotides de novo biosynthesis')
TZ2900058__cyto__env_stem_light	2.0 HCO3__cyto_stem_light + PROTON__env_light <=> 2.0 HCO3__env_light + PROTON__cyto_stem_light	1.49762	('transporters', 'transport reactions')
ISOCITRATE-DEHYDROGENASE-NAD+-RXN__mito_stem_dark	NAD__mito_stem_dark + THREO-DS-ISO-CITRATE__mito_stem_dark --> 2-KETOGLUTARATE__mito_stem_dark + CARBON-DIOXIDE__mito_stem_dark + NADH__mito_stem_dark	0.373158	('PWY-5690', 'TCA cycle II (plants and fungi)')|('PWY66-398', 'TCA cycle III (animals)')|('PWYQT-4481', 'TCA cycle variation V (plant)')|('PWY-6549', 'L-glutamine biosynthesis III')
TO0000209__cyto__env_stem_light	NITRATE__env_light --> NITRATE__cyto_stem_light	1.14656	('transporters', 'transport reactions')
GAPOXNPHOSPHN-RXN__chlo_stem_dark	GAP__chlo_stem_dark + NAD__chlo_stem_dark + Pi__chlo_stem_dark <=> DPG__chlo_stem_dark + NADH__chlo_stem_dark + PROTON__chlo_stem_dark	0.0321312	('P124-PWY', 'Bifidobacterium shunt')|('SUCSYN-PWY', 'sucrose biosynthesis I (from photosynthesis)')|('ANAGLYCOLYSIS-PWY', 'glycolysis III (from glucose)')|('PWY-1042', 'glycolysis IV (plant cytosol)')|('P185-PWY', 'formaldehyde assimilation III (dihydroxyacetone cycle)')|('P122-PWY', 'heterolactic fermentation')|('PWY-8004', 'Entner-Doudoroff pathway I')|('PWY-5484', 'glycolysis II (from fructos…
1.5.1.20-RXN__cyto_berry_dark	2.0 METHYLENE-THF__cyto_berry_dark + NADH__cyto_berry_dark + 3.0 PROTON__cyto_berry_dark --> 2.0 5-METHYL-THF__cyto_berry_dark + NAD__cyto_berry_dark	0.016549	('CODH-PWY', 'reductive acetyl coenzyme A pathway I (homoacetogenic bacteria)')|('1CMET2-PWY', 'folate transformations III (E. coli)')|('PWY-3841', 'folate transformations II')|('PWY-2201', 'folate transformations I')
GAPOXNPHOSPHN-RXN__cyto_stem_dark	GAP__cyto_stem_dark + NAD__cyto_stem_dark + Pi__cyto_stem_dark <=> DPG__cyto_stem_dark + NADH__cyto_stem_dark + PROTON__cyto_stem_dark	0.432189	('P124-PWY', 'Bifidobacterium shunt')|('SUCSYN-PWY', 'sucrose biosynthesis I (from photosynthesis)')|('ANAGLYCOLYSIS-PWY', 'glycolysis III (from glucose)')|('PWY-1042', 'glycolysis IV (plant cytosol)')|('P185-PWY', 'formaldehyde assimilation III (dihydroxyacetone cycle)')|('P122-PWY', 'heterolactic fermentation')|('PWY-8004', 'Entner-Doudoroff pathway I')|('PWY-5484', 'glycolysis II (from fructos…
TR0000013__mito__cyto_stem_light	AMMONIUM__mito_stem_light <=> AMMONIUM__cyto_stem_light	1.0085	('transporters', 'transport reactions')
TI1000054__cyto__cp2_stem_light	PROTON__cyto_stem_light + SER__cyto_stem_light --> PROTON__cp2_light + SER__cp2_light	0.925673	('transporters', 'transport reactions')
PGLUCISOM-RXN__cyto_stem_dark	GLC-6-P__cyto_stem_dark <=> FRUCTOSE-6P__cyto_stem_dark	0.0847746	('UDPNACETYLGALSYN-PWY', 'UDP-N-acetyl-D-glucosamine biosynthesis II')|('UDPNAGSYN-PWY', 'UDP-N-acetyl-D-glucosamine biosynthesis I')|('P124-PWY', 'Bifidobacterium shunt')|('PWY-622', 'starch biosynthesis')|('PWY-3801', 'sucrose degradation II (sucrose synthase)')|('SUCSYN-PWY', 'sucrose biosynthesis I (from photosynthesis)')|('PWY-6981', 'chitin biosynthesis')|('PWY-6992', '1,5-anhydrofructose d…
TI0000209__vacu__cyto_stem_light	NITRATE__vacu_stem_light --> NITRATE__cyto_stem_light	0.744836	('transporters', 'transport reactions')
LEUCINE--TRNA-LIGASE-RXN__cyto_stem_dark	ATP__cyto_stem_dark + LEU-tRNAs__cyto_stem_dark + LEU__cyto_stem_dark --> AMP__cyto_stem_dark + Charged-LEU-tRNAs__cyto_stem_dark + PPI__cyto_stem_dark	0.0166948	('TRNA-CHARGING-PWY', 'tRNA charging')
ACETOLACTSYN-RXN__chlo_stem_dark	PROTON__chlo_stem_dark + 2.0 PYRUVATE__chlo_stem_dark --> 2-ACETO-LACTATE__chlo_stem_dark + CARBON-DIOXIDE__chlo_stem_dark	0.00900962	('PWY-7111', 'pyruvate fermentation to isobutanol (engineered)')|('PWY-5938', 'pyruvate fermentation to (R)-acetoin I')|('VALSYN-PWY', 'L-valine biosynthesis')|('PWY-5939', 'pyruvate fermentation to (R)-acetoin II')|('PWY-6389', 'pyruvate fermentation to (S)-acetoin')
TO0000013__cyto__cp2_stem_light	AMMONIUM__cp2_light --> AMMONIUM__cyto_stem_light	0.570342	('transporters', 'transport reactions')
T_PYRUVATE__cyto_cp2_stem_light	PYRUVATE__cp2_light <=> PYRUVATE__cyto_stem_light	0.529647	('transporters', 'transport reactions')
RXN-2902__mito_stem_dark	CO-A__mito_stem_dark + MALONATE-S-ALD__mito_stem_dark + NAD__mito_stem_dark --> ACETYL-COA__mito_stem_dark + CARBON-DIOXIDE__mito_stem_dark + NADH__mito_stem_dark	0.0335476	('PWY-1781', '&beta;-alanine degradation II')|('BETA-ALA-DEGRADATION-I-PWY', '&beta;-alanine degradation I')|('P562-PWY', 'myo-inositol degradation I')|('PWY-7574', 'propanoyl-CoA degradation II')
DIAMINOPIMDECARB-RXN__chlo_stem_dark	MESO-DIAMINOPIMELATE__chlo_stem_dark + PROTON__chlo_stem_dark --> CARBON-DIOXIDE__chlo_stem_dark + LYS__chlo_stem_dark	0.0207563	('PWY-2941', 'L-lysine biosynthesis II')|('PWY-5097', 'L-lysine biosynthesis VI')|('DAPLYSINESYN-PWY', 'L-lysine biosynthesis I')|('PWY-2942', 'L-lysine biosynthesis III')
TO1000129__cyto__cp1_stem_light	PROTON__cp1_light + PRO__cp1_light --> PROTON__cyto_stem_light + PRO__cyto_stem_light	0.468419	('transporters', 'transport reactions')
T_RIBULOSE-5P__cyto_cp1_stem_light	RIBULOSE-5P__cp1_light <=> RIBULOSE-5P__cyto_stem_light	0.440832	('transporters', 'transport reactions')
TO1000023__chlo__cyto_stem_dark	GLT__cyto_stem_dark + PROTON__cyto_stem_dark --> GLT__chlo_stem_dark + PROTON__chlo_stem_dark	0.0296339	('transporters', 'transport reactions')
T_CARBON-DIOXIDE__mito_stem_light	CARBON-DIOXIDE__cyto_stem_light <=> CARBON-DIOXIDE__mito_stem_light	0.389022	('transporters', 'transport reactions')
SUCROSE-SYNTHASE-RXN__cyto_stem_dark	PROTON__cyto_stem_dark + SUCROSE__cyto_stem_dark + UDP__cyto_stem_dark <=> BETA-D-FRUCTOSE__cyto_stem_dark + CPD-12575__cyto_stem_dark	0.0131056	('PWY-3801', 'sucrose degradation II (sucrose synthase)')|('PWYQT-4438', 'UDP-glucose biosynthesis (from sucrose)')
TO0000209__vacu__cyto_stem_dark	NITRATE__cyto_stem_dark --> NITRATE__vacu_stem_dark	0.744836	('transporters', 'transport reactions')
T_CPD-12575__cyto_cp1_stem_light	CPD-12575__cp1_light <=> CPD-12575__cyto_stem_light	0.280515	('transporters', 'transport reactions')
ALANINE-AMINOTRANSFERASE-RXN__mito_stem_dark	2-KETOGLUTARATE__mito_stem_dark + L-ALPHA-ALANINE__mito_stem_dark <=> GLT__mito_stem_dark + PYRUVATE__mito_stem_dark	0.405862	('ALACAT2-PWY', 'L-alanine degradation II (to D-lactate)')|('PWY-8189', 'L-alanine degradation V (oxidative Stickland reaction)')|('PWY-8188', 'L-alanine degradation VI (reductive Stickland reaction)')|('PWY-7117', 'C4 photosynthetic carbon assimilation cycle, PEPCK type')|('ALANINE-DEG3-PWY', 'L-alanine degradation III')|('ALANINE-SYN2-PWY', 'L-alanine biosynthesis II')|('PWY-7383', 'anaerobic e…
PRO__cyto_stem_light_dark_storage	PRO__cyto_stem_light --> PRO__cyto_stem_dark	0.276016	('Storage', 'Storage between light and dark phases')
ALANINE-AMINOTRANSFERASE-RXN__cyto_stem_dark	2-KETOGLUTARATE__cyto_stem_dark + L-ALPHA-ALANINE__cyto_stem_dark <=> GLT__cyto_stem_dark + PYRUVATE__cyto_stem_dark	-0.564385	('ALACAT2-PWY', 'L-alanine degradation II (to D-lactate)')|('PWY-8189', 'L-alanine degradation V (oxidative Stickland reaction)')|('PWY-8188', 'L-alanine degradation VI (reductive Stickland reaction)')|('PWY-7117', 'C4 photosynthetic carbon assimilation cycle, PEPCK type')|('ALANINE-DEG3-PWY', 'L-alanine degradation III')|('ALANINE-SYN2-PWY', 'L-alanine biosynthesis II')|('PWY-7383', 'anaerobic e…
TR2000367__mito__cyto_stem_light	CYTIDINE__mito_stem_light + PROTON__cyto_stem_light <=> CYTIDINE__cyto_stem_light + PROTON__mito_stem_light	0.27297	('transporters', 'transport reactions')
F16ALDOLASE-RXN__chlo_stem_dark	FRUCTOSE-16-DIPHOSPHATE__chlo_stem_dark <=> DIHYDROXY-ACETONE-PHOSPHATE__chlo_stem_dark + GAP__chlo_stem_dark	0.0160707	('SUCSYN-PWY', 'sucrose biosynthesis I (from photosynthesis)')|('PWY-1861', 'formaldehyde assimilation II (assimilatory RuMP Cycle)')|('CALVIN-PWY', 'Calvin-Benson-Bassham cycle')|('PWY-6142', 'gluconeogenesis II (Methanobacterium thermoautotrophicum)')|('PWY-7385', '1,3-propanediol biosynthesis (engineered)')|('ANAGLYCOLYSIS-PWY', 'glycolysis III (from glucose)')|('PWY-1042', 'glycolysis IV (pla…
F16ALDOLASE-RXN__cyto_stem_dark	FRUCTOSE-16-DIPHOSPHATE__cyto_stem_dark <=> DIHYDROXY-ACETONE-PHOSPHATE__cyto_stem_dark + GAP__cyto_stem_dark	0.186616	('SUCSYN-PWY', 'sucrose biosynthesis I (from photosynthesis)')|('PWY-1861', 'formaldehyde assimilation II (assimilatory RuMP Cycle)')|('CALVIN-PWY', 'Calvin-Benson-Bassham cycle')|('PWY-6142', 'gluconeogenesis II (Methanobacterium thermoautotrophicum)')|('PWY-7385', '1,3-propanediol biosynthesis (engineered)')|('ANAGLYCOLYSIS-PWY', 'glycolysis III (from glucose)')|('PWY-1042', 'glycolysis IV (pla…
1.3.1.2-RXN__cyto_stem_light	NADPH__cyto_stem_light + PROTON__cyto_stem_light + URACIL__cyto_stem_light --> DI-H-URACIL__cyto_stem_light + NADP__cyto_stem_light	0.27297	('PWY-3982', 'uracil degradation I (reductive)')
BETA-UREIDOPROPIONASE-RXN__cyto_stem_light	3-UREIDO-PROPIONATE__cyto_stem_light + 2.0 PROTON__cyto_stem_light + WATER__cyto_stem_light --> AMMONIUM__cyto_stem_light + B-ALANINE__cyto_stem_light + CARBON-DIOXIDE__cyto_stem_light	0.27297	('PWY-3982', 'uracil degradation I (reductive)')
2.3.1.133-RXN__cyto_stem_dark	P-COUMAROYL-COA__cyto_stem_dark + SHIKIMATE__cyto_stem_dark --> CO-A__cyto_stem_dark + CPD-412__cyto_stem_dark	0.0328354	('PWY-361', 'phenylpropanoid biosynthesis')|('PWY-6040', 'chlorogenic acid biosynthesis II')|('PWY-6320', 'phaselate biosynthesis')|('PWY-5868', 'simplecoumarins biosynthesis')|('PWY-8157', 'avenanthramide biosynthesis')|('PWY-6039', 'chlorogenic acid biosynthesis I')
RXN-7183__mito_stem_dark	L-DELTA1-PYRROLINE_5-CARBOXYLATE__mito_stem_dark + NAD__mito_stem_dark + 2.0 WATER__mito_stem_dark --> GLT__mito_stem_dark + NADH__mito_stem_dark + PROTON__mito_stem_dark	0.267999
GLUC1PURIDYLTRANS-RXN__chlo_stem_dark	GLC-1-P__chlo_stem_dark + PROTON__chlo_stem_dark + UTP__chlo_stem_dark <=> CPD-12575__chlo_stem_dark + PPI__chlo_stem_dark	-1.02066e-05	('PWY-3801', 'sucrose degradation II (sucrose synthase)')|('PWY-6527', 'stachyose degradation')|('PWY-7238', 'sucrose biosynthesis II')|('PWY-7343', 'UDP-&alpha;-D-glucose biosynthesis I')|('GALACTMETAB-PWY', 'UDP-galactose biosynthesis (salvage pathway from galactose using UDP-glucose)')|('PWYQT-4466', 'superpathway of sucrose and starch metabolism I (non-photosynthetic tissue)')|('PWY-7817', 't…
CYTIDEAM2-RXN__cyto_stem_light	CYTIDINE__cyto_stem_light + PROTON__cyto_stem_light + WATER__cyto_stem_light --> AMMONIUM__cyto_stem_light + URIDINE__cyto_stem_light	0.27297	('PWY0-1295', 'pyrimidine ribonucleosides degradation')|('PWY-6556', 'pyrimidine ribonucleosides salvage II')|('PWY-7193', 'pyrimidine ribonucleosides salvage I')
GLUC1PURIDYLTRANS-RXN__cyto_stem_dark	GLC-1-P__cyto_stem_dark + PROTON__cyto_stem_dark + UTP__cyto_stem_dark <=> CPD-12575__cyto_stem_dark + PPI__cyto_stem_dark	-0.143271	('PWY-3801', 'sucrose degradation II (sucrose synthase)')|('PWY-6527', 'stachyose degradation')|('PWY-7238', 'sucrose biosynthesis II')|('PWY-7343', 'UDP-&alpha;-D-glucose biosynthesis I')|('GALACTMETAB-PWY', 'UDP-galactose biosynthesis (salvage pathway from galactose using UDP-glucose)')|('PWYQT-4466', 'superpathway of sucrose and starch metabolism I (non-photosynthetic tissue)')|('PWY-7817', 't…
RXN-14026__mito_stem_light	CMP__mito_stem_light + WATER__mito_stem_light --> CYTIDINE__mito_stem_light + Pi__mito_stem_light	0.27297	('PWY-7185', 'UTP and CTP dephosphorylation I')
DIHYDROPYRIMIDINASE-RXN__cyto_stem_light	DI-H-URACIL__cyto_stem_light + WATER__cyto_stem_light --> 3-UREIDO-PROPIONATE__cyto_stem_light + PROTON__cyto_stem_light	0.27297	('PWY-3982', 'uracil degradation I (reductive)')
2-ISOPROPYLMALATESYN-RXN__chlo_stem_dark	2-KETO-ISOVALERATE__chlo_stem_dark + ACETYL-COA__chlo_stem_dark + WATER__chlo_stem_dark --> 3-CARBOXY-3-HYDROXY-ISOCAPROATE__chlo_stem_dark + CO-A__chlo_stem_dark + PROTON__chlo_stem_dark	0.00900962	('PWY-6871', '3-methylbutanol biosynthesis (engineered)')|('LEUSYN-PWY', 'L-leucine biosynthesis')
URIDINE-NUCLEOSIDASE-RXN__cyto_stem_light	URIDINE__cyto_stem_light + WATER__cyto_stem_light --> D-Ribofuranose__cyto_stem_light + URACIL__cyto_stem_light	0.27297	('PWYQT-4445', 'pyrimidine salvage pathway')|('PWY-6556', 'pyrimidine ribonucleosides salvage II')
BRANCHED-CHAINAMINOTRANSFERVAL-RXN__cyto_stem_dark	2-KETOGLUTARATE__cyto_stem_dark + VAL__cyto_stem_dark <=> 2-KETO-ISOVALERATE__cyto_stem_dark + GLT__cyto_stem_dark	-0.0395548	('PWY-8175', 'even iso-branched-chain fatty acid biosynthesis')|('PWY-5057', 'L-valine degradation II')|('ALANINE-VALINESYN-PWY', 'L-alanine biosynthesis I')|('VALSYN-PWY', 'L-valine biosynthesis')|('PWY-8183', 'L-valine degradation III (oxidative Stickland reaction)')|('VALDEG-PWY', 'L-valine degradation I')
T_CMP__mito_stem_light	CMP__cyto_stem_light <=> CMP__mito_stem_light	0.27297	('transporters', 'transport reactions')
1.5.1.20-RXN__cyto_leaf_dark	2.0 METHYLENE-THF__cyto_leaf_dark + NADH__cyto_leaf_dark + 3.0 PROTON__cyto_leaf_dark --> 2.0 5-METHYL-THF__cyto_leaf_dark + NAD__cyto_leaf_dark	0.0177142	('CODH-PWY', 'reductive acetyl coenzyme A pathway I (homoacetogenic bacteria)')|('1CMET2-PWY', 'folate transformations III (E. coli)')|('PWY-3841', 'folate transformations II')|('PWY-2201', 'folate transformations I')
RXN0-5224__chlo_stem_dark	HCO3__chlo_stem_dark + PROTON__chlo_stem_dark <=> CARBON-DIOXIDE__chlo_stem_dark + WATER__chlo_stem_dark	-0.0451298	('PWY-7117', 'C4 photosynthetic carbon assimilation cycle, PEPCK type')|('PWY-5743', '3-hydroxypropanoate cycle')|('PWY-6142', 'gluconeogenesis II (Methanobacterium thermoautotrophicum)')|('CYANCAT-PWY', 'cyanate degradation')|('PWYIO2-3', 'carbon concentration mechanism (Chlamydomonas)')|('PWY-5789', '3-hydroxypropanoate/4-hydroxybutanate cycle')|('PWY-241', 'C4 photosynthetic carbon assimilatio…
RXN-2902__mito_stem_light	CO-A__mito_stem_light + MALONATE-S-ALD__mito_stem_light + NAD__mito_stem_light --> ACETYL-COA__mito_stem_light + CARBON-DIOXIDE__mito_stem_light + NADH__mito_stem_light	0.272969	('PWY-1781', '&beta;-alanine degradation II')|('BETA-ALA-DEGRADATION-I-PWY', '&beta;-alanine degradation I')|('P562-PWY', 'myo-inositol degradation I')|('PWY-7574', 'propanoyl-CoA degradation II')
RXN0-5224__mito_stem_dark	HCO3__mito_stem_dark + PROTON__mito_stem_dark <=> CARBON-DIOXIDE__mito_stem_dark + WATER__mito_stem_dark	-1.17096	('PWY-7117', 'C4 photosynthetic carbon assimilation cycle, PEPCK type')|('PWY-5743', '3-hydroxypropanoate cycle')|('PWY-6142', 'gluconeogenesis II (Methanobacterium thermoautotrophicum)')|('CYANCAT-PWY', 'cyanate degradation')|('PWYIO2-3', 'carbon concentration mechanism (Chlamydomonas)')|('PWY-5789', '3-hydroxypropanoate/4-hydroxybutanate cycle')|('PWY-241', 'C4 photosynthetic carbon assimilatio…
RXN-2901__mito_stem_light	2-KETOGLUTARATE__mito_stem_light + B-ALANINE__mito_stem_light <=> GLT__mito_stem_light + MALONATE-S-ALD__mito_stem_light	0.272969	('PWY-8120', '&beta;-alanine degradation III')|('BETA-ALA-DEGRADATION-I-PWY', '&beta;-alanine degradation I')
DADPKIN-RXN__cyto_stem_dark	ATP__cyto_stem_dark + DADP__cyto_stem_dark --> ADP__cyto_stem_dark + DATP__cyto_stem_dark	8.68378e-05	('PWY-7220', 'adenosine deoxyribonucleotides de novo biosynthesis II')|('PWY-7224', 'purine deoxyribonucleosides salvage')|('PWY-7227', 'adenosine deoxyribonucleotides de novo biosynthesis')
T_B-ALANINE__mito_stem_light	B-ALANINE__cyto_stem_light <=> B-ALANINE__mito_stem_light	0.272969	('transporters', 'transport reactions')
RXN-1102__cyto_stem_dark	COUMARALDEHYDE__cyto_stem_dark + NADPH__cyto_stem_dark + PROTON__cyto_stem_dark --> COUMARYL-ALCOHOL__cyto_stem_dark + NADP__cyto_stem_dark	0.012629	('PWY-361', 'phenylpropanoid biosynthesis')
T_CO-A__mito_stem_light	CO-A__cyto_stem_light <=> CO-A__mito_stem_light	0.272958	('transporters', 'transport reactions')
TI2903719__mito__cyto_stem_dark	ADP__cyto_stem_dark + ATP__mito_stem_dark --> ADP__mito_stem_dark + ATP__cyto_stem_dark	9.39661	('transporters', 'transport reactions')
TZ2900062__cyto__env_stem_light	PROTON__env_light + 2.0 Pi__cyto_stem_light <=> PROTON__cyto_stem_light + 2.0 Pi__env_light	0.263545	('transporters', 'transport reactions')
LYSINE--TRNA-LIGASE-RXN__cyto_stem_dark	ATP__cyto_stem_dark + LYS-tRNAs__cyto_stem_dark + LYS__cyto_stem_dark --> AMP__cyto_stem_dark + Charged-LYS-tRNAs__cyto_stem_dark + PPI__cyto_stem_dark + PROTON__cyto_stem_dark	0.00981109	('TRNA-CHARGING-PWY', 'tRNA charging')
TR2000023__mito__cyto_stem_light	GLT__mito_stem_light + PROTON__cyto_stem_light <=> GLT__cyto_stem_light + PROTON__mito_stem_light	0.26339	('transporters', 'transport reactions')
ATPSYN-RXN__mito_stem_dark	ATP__mito_stem_dark + 3.0 PROTON__mito_stem_dark + WATER__mito_stem_dark <=> ADP__mito_stem_dark + 4.0 PROTON__pmf_stem_dark + Pi__mito_stem_dark	-9.57596	('PWY-7980', 'ATP biosynthesis')
DTDPKIN-RXN__mito_stem_dark	ATP__mito_stem_dark + TDP__mito_stem_dark --> ADP__mito_stem_dark + TTP__mito_stem_dark	0.000356927	('PWY-7184', 'pyrimidine deoxyribonucleotides de novo biosynthesis I')|('PWY-7210', 'pyrimidine deoxyribonucleotides biosynthesis from CTP')|('PWY-7197', 'pyrimidine deoxyribonucleotide phosphorylation')|('PWY-7198', 'pyrimidine deoxyribonucleotides de novo biosynthesis IV')|('PWY-7187', 'pyrimidine deoxyribonucleotides de novo biosynthesis II')|('PWY0-166', 'superpathway of pyrimidine deoxyribon…
ISOCITRATE-DEHYDROGENASE-NAD+-RXN__mito_stem_light	NAD__mito_stem_light + THREO-DS-ISO-CITRATE__mito_stem_light --> 2-KETOGLUTARATE__mito_stem_light + CARBON-DIOXIDE__mito_stem_light + NADH__mito_stem_light	0.262432	('PWY-5690', 'TCA cycle II (plants and fungi)')|('PWY66-398', 'TCA cycle III (animals)')|('PWYQT-4481', 'TCA cycle variation V (plant)')|('PWY-6549', 'L-glutamine biosynthesis III')
HOMOCYSMET-RXN__cyto_stem_dark	5-METHYL-THF__cyto_stem_dark + HOMO-CYS__cyto_stem_dark --> MET__cyto_stem_dark + THF__cyto_stem_dark	0.0505192	('PWY-6151', 'S-adenosyl-L-methionine salvage I')|('PWY-702', 'L-methionine biosynthesis II (plants)')|('HSERMETANA-PWY', 'L-methionine biosynthesis III')|('HOMOSER-METSYN-PWY', 'L-methionine biosynthesis I')|('PWY-5041', 'S-adenosyl-L-methionine cycle II')
DTMPKI-RXN__mito_stem_dark	ATP__mito_stem_dark + TMP__mito_stem_dark --> ADP__mito_stem_dark + TDP__mito_stem_dark	0.000356927	('PWY-7184', 'pyrimidine deoxyribonucleotides de novo biosynthesis I')|('PWY-7210', 'pyrimidine deoxyribonucleotides biosynthesis from CTP')|('PWY-7197', 'pyrimidine deoxyribonucleotide phosphorylation')|('PWY-7198', 'pyrimidine deoxyribonucleotides de novo biosynthesis IV')|('PWY-7187', 'pyrimidine deoxyribonucleotides de novo biosynthesis II')|('PWY0-166', 'superpathway of pyrimidine deoxyribon…
DXS-RXN__chlo_stem_dark	GAP__chlo_stem_dark + PROTON__chlo_stem_dark + PYRUVATE__chlo_stem_dark --> CARBON-DIOXIDE__chlo_stem_dark + DEOXYXYLULOSE-5P__chlo_stem_dark	1.02066e-05	('PWY-6892', 'thiazole component of thiamine diphosphate biosynthesis I')|('NONMEVIPP-PWY', 'methylerythritol phosphate pathway I')|('PYRIDOXSYN-PWY', "pyridoxal 5'-phosphate biosynthesis I")|('PWY-6891', 'thiazole component of thiamine diphosphate biosynthesis II')|('PWY-7560', 'methylerythritol phosphate pathway II')
TO0000046__cyto__cp2_stem_light	CMP__cp2_light --> CMP__cyto_stem_light	0.26104	('transporters', 'transport reactions')
TO0000137__mito__cyto_stem_light	CIT__cyto_stem_light --> CIT__mito_stem_light	0.259228	('transporters', 'transport reactions')
GLUTAMINE--TRNA-LIGASE-RXN__cyto_stem_dark	ATP__cyto_stem_dark + GLN-tRNAs__cyto_stem_dark + GLN__cyto_stem_dark --> AMP__cyto_stem_dark + Charged-GLN-tRNAs__cyto_stem_dark + PPI__cyto_stem_dark	0.00609648	('TRNA-CHARGING-PWY', 'tRNA charging')
DIHYDRODIPICSYN-RXN__chlo_stem_dark	L-ASPARTATE-SEMIALDEHYDE__chlo_stem_dark + PYRUVATE__chlo_stem_dark --> CPD-14443__chlo_stem_dark + PROTON__chlo_stem_dark + WATER__chlo_stem_dark	0.0207563	('PWY-2941', 'L-lysine biosynthesis II')|('PWY-5097', 'L-lysine biosynthesis VI')|('DAPLYSINESYN-PWY', 'L-lysine biosynthesis I')|('PWY-8088', 'dipicolinate biosynthesis')|('PWY-2942', 'L-lysine biosynthesis III')
ACONITATEDEHYDR-RXN__mito_stem_light	CIT__mito_stem_light <=> CIS-ACONITATE__mito_stem_light + WATER__mito_stem_light	0.259228	('PWY-6969', 'TCA cycle V (2-oxoglutarate synthase)')|('PWY-5690', 'TCA cycle II (plants and fungi)')|('TCA', 'TCA cycle I (prokaryotic)')|('P23-PWY', 'reductive TCA cycle I')|('PWY-5392', 'reductive TCA cycle II')|('GLYOXYLATE-BYPASS', 'glyoxylate cycle')|('PWY-7124', 'ethene biosynthesis V (engineered)')|('PWY-6728', 'methylaspartate cycle')|('FERMENTATION-PWY', 'mixed acid fermentation')|('P10…
AICARSYN-RXN__cyto_stem_dark	P-RIBOSYL-4-SUCCCARB-AMINOIMIDAZOLE__cyto_stem_dark --> AICAR__cyto_stem_dark + FUM__cyto_stem_dark	0.000137836	('PWY-6123', "inosine-5'-phosphate biosynthesis I")|('PWY-6124', "inosine-5'-phosphate biosynthesis II")|('PWY-7234', "inosine-5'-phosphate biosynthesis III")
ACONITATEHYDR-RXN__mito_stem_light	CIS-ACONITATE__mito_stem_light + WATER__mito_stem_light <=> THREO-DS-ISO-CITRATE__mito_stem_light	0.259228	('PWY-6969', 'TCA cycle V (2-oxoglutarate synthase)')|('PWY-5690', 'TCA cycle II (plants and fungi)')|('TCA', 'TCA cycle I (prokaryotic)')|('P23-PWY', 'reductive TCA cycle I')|('PWY-5392', 'reductive TCA cycle II')|('GLYOXYLATE-BYPASS', 'glyoxylate cycle')|('PWY-7124', 'ethene biosynthesis V (engineered)')|('PWY-6728', 'methylaspartate cycle')|('FERMENTATION-PWY', 'mixed acid fermentation')|('P10…
GLURS-RXN__cyto_stem_dark	ATP__cyto_stem_dark + GLT-tRNAs__cyto_stem_dark + GLT__cyto_stem_dark + PROTON__cyto_stem_dark --> AMP__cyto_stem_dark + Charged-GLT-tRNAs__cyto_stem_dark + PPI__cyto_stem_dark	0.0108235	('PWY-5188', 'tetrapyrrole biosynthesis I (from glutamate)')|('TRNA-CHARGING-PWY', 'tRNA charging')
TI0000012__cyto__cp1_stem_light	PPI__cyto_stem_light --> PPI__cp1_light	0.24822	('transporters', 'transport reactions')
CDPDIGLYSYN-RXN__cyto_stem_dark	CTP__cyto_stem_dark + 0.01 L-PHOSPHATIDATE__cyto_stem_dark + PROTON__cyto_stem_dark --> 0.01 CDPDIACYLGLYCEROL__cyto_stem_dark + PPI__cyto_stem_dark	0.000200293	('PWY-5667', 'CDP-diacylglycerol biosynthesis I')|('PWY-5981', 'CDP-diacylglycerol biosynthesis III')|('PWY-7817', 'type I lipoteichoic acid biosynthesis (S. aureus)')|('PWY0-1319', 'CDP-diacylglycerol biosynthesis II')
TR0000012__chlo__cyto_stem_light	PPI__chlo_stem_light <=> PPI__cyto_stem_light	0.199184	('transporters', 'transport reactions')
BRANCHED-CHAINAMINOTRANSFERLEU-RXN__chlo_stem_dark	2-KETOGLUTARATE__chlo_stem_dark + LEU__chlo_stem_dark <=> 2K-4CH3-PENTANOATE__chlo_stem_dark + GLT__chlo_stem_dark	-0.00900962	('PWY-5076', 'L-leucine degradation III')|('LEUSYN-PWY', 'L-leucine biosynthesis')|('PWY-7767', 'L-leucine degradation IV (reductive Stickland reaction)')|('PWY-8174', 'odd iso-branched-chain fatty acid biosynthesis')|('PWY-8185', 'L-leucine degradation V (oxidative Stickland reaction)')|('LEU-DEG2-PWY', 'L-leucine degradation I')
GLUC1PADENYLTRANS-RXN__chlo_stem_light	ATP__chlo_stem_light + GLC-1-P__chlo_stem_light + PROTON__chlo_stem_light --> ADP-D-GLUCOSE__chlo_stem_light + PPI__chlo_stem_light	0.199039	('PWY-7902', 'glucosylglycerol biosynthesis')|('PWY-622', 'starch biosynthesis')|('GLYCOGENSYNTH-PWY', 'glycogen biosynthesis I (from ADP-D-Glucose)')
MYO-INOSITOL-1-PHOSPHATE-SYNTHASE-RXN__cyto_stem_dark	GLC-6-P__cyto_stem_dark --> 1-L-MYO-INOSITOL-1-P__cyto_stem_dark	0.000200293	('PWY-6372', '1D-myo-inositol hexakisphosphate biosynthesis IV (Dictyostelium)')|('PWY-2301', 'myo-inositol biosynthesis')|('PWY-4661', '1D-myo-inositol hexakisphosphate biosynthesis III (Spirodela polyrrhiza)')|('PWY1G-0', 'mycothiol biosynthesis')|('PWY-6664', 'di-myo-inositol phosphate biosynthesis')|('PWY-6580', 'phosphatidylinositol biosynthesis I (bacteria)')
TI1000023__cyto__cp1_stem_light	GLT__cyto_stem_light + PROTON__cyto_stem_light --> GLT__cp1_light + PROTON__cp1_light	0.193018	('transporters', 'transport reactions')
ADENYL-KIN-RXN__mito_stem_light	AMP__mito_stem_light + ATP__mito_stem_light <=> 2.0 ADP__mito_stem_light	0.189222	('PWY-7219', 'adenosine ribonucleotides de novo biosynthesis')
TRANSALDOL-RXN__cyto_stem_dark	D-SEDOHEPTULOSE-7-P__cyto_stem_dark + GAP__cyto_stem_dark <=> ERYTHROSE-4P__cyto_stem_dark + FRUCTOSE-6P__cyto_stem_dark	0.0589561	('P124-PWY', 'Bifidobacterium shunt')|('PWY-5723', 'Rubisco shunt')|('PWY-1861', 'formaldehyde assimilation II (assimilatory RuMP Cycle)')|('P185-PWY', 'formaldehyde assimilation III (dihydroxyacetone cycle)')|('NONOXIPENT-PWY', 'pentose phosphate pathway (non-oxidative branch)')
RIBULP3EPIM-RXN__cyto_stem_light	RIBULOSE-5P__cyto_stem_light <=> XYLULOSE-5-PHOSPHATE__cyto_stem_light	0.185504	('P21-PWY', 'pentose phosphate pathway (partial)')|('P124-PWY', 'Bifidobacterium shunt')|('PWY-8178', 'pentose phosphate pathway (non-oxidative branch) II')|('PWY-5723', 'Rubisco shunt')|('PWY-1861', 'formaldehyde assimilation II (assimilatory RuMP Cycle)')|('CALVIN-PWY', 'Calvin-Benson-Bassham cycle')|('P185-PWY', 'formaldehyde assimilation III (dihydroxyacetone cycle)')|('P122-PWY', 'heterolact…
TRYPTOPHAN--TRNA-LIGASE-RXN__cyto_stem_dark	ATP__cyto_stem_dark + TRP-tRNAs__cyto_stem_dark + TRP__cyto_stem_dark --> AMP__cyto_stem_dark + Charged-TRP-tRNAs__cyto_stem_dark + PPI__cyto_stem_dark	0.00216873	('TRNA-CHARGING-PWY', 'tRNA charging')
T_GLC-1-P__chlo_stem_light	GLC-1-P__cyto_stem_light <=> GLC-1-P__chlo_stem_light	0.185479	('transporters', 'transport reactions')
ADENOSYLHOMOCYSTEINASE-RXN__cyto_stem_dark	ADENOSYL-HOMO-CYS__cyto_stem_dark + WATER__cyto_stem_dark --> ADENOSINE__cyto_stem_dark + HOMO-CYS__cyto_stem_dark	0.0505192	('METHIONINE-DEG1-PWY', 'L-methionine degradation I (to L-homocysteine)')|('PWY-5041', 'S-adenosyl-L-methionine cycle II')
TI1000129__cyto__cp2_stem_light	PROTON__cyto_stem_light + PRO__cyto_stem_light --> PROTON__cp2_light + PRO__cp2_light	0.184387	('transporters', 'transport reactions')
TYROSINE--TRNA-LIGASE-RXN__cyto_stem_dark	ATP__cyto_stem_dark + TYR-tRNAs__cyto_stem_dark + TYR__cyto_stem_dark --> AMP__cyto_stem_dark + Charged-TYR-tRNAs__cyto_stem_dark + PPI__cyto_stem_dark	0.00438087	('TRNA-CHARGING-PWY', 'tRNA charging')
TI0000012__cyto__cp2_stem_light	PPI__cyto_stem_light --> PPI__cp2_light	0.180241	('transporters', 'transport reactions')
IMPCYCLOHYDROLASE-RXN__cyto_stem_dark	PHOSPHORIBOSYL-FORMAMIDO-CARBOXAMIDE__cyto_stem_dark --> IMP__cyto_stem_dark + WATER__cyto_stem_dark	0.000137836	('PWY-6123', "inosine-5'-phosphate biosynthesis I")|('PWY-6124', "inosine-5'-phosphate biosynthesis II")|('PWY-7234', "inosine-5'-phosphate biosynthesis III")
RXN0-5114__chlo_stem_dark	3-P-SERINE__chlo_stem_dark + WATER__chlo_stem_dark --> Pi__chlo_stem_dark + SER__chlo_stem_dark	0.000137836	('SERSYN-PWY', 'L-serine biosynthesis I')
T_BT1_AMP__mito_stem_light	AMP__cyto_stem_light <=> AMP__mito_stem_light	0.174513	('transporters', 'transport reactions')
e-Biomass_vvinif2023__cyto_stem_light	53.26 ATP__cyto_stem_light + 53.26 WATER__cyto_stem_light + 0.3 e-Carbohydrates__cyto_stem_light + 0.53 e-CellWall__cyto_stem_light + 0.005 e-Cofactor__cyto_stem_light + 0.001 e-DNA__cyto_stem_light + 0.02 e-Lipids__cyto_stem_light + 0.142 e-Protein__cyto_stem_light + 0.002 e-RNA__cyto_stem_light --> 53.26 ADP__cyto_stem_light + 53.26 Pi__cyto_stem_light + e-Biomass__cyto_stem_light	0.148927	('biomass', 'biomass reactions')
RIBULP3EPIM-RXN__cyto_stem_dark	RIBULOSE-5P__cyto_stem_dark <=> XYLULOSE-5-PHOSPHATE__cyto_stem_dark	0.117912	('P21-PWY', 'pentose phosphate pathway (partial)')|('P124-PWY', 'Bifidobacterium shunt')|('PWY-8178', 'pentose phosphate pathway (non-oxidative branch) II')|('PWY-5723', 'Rubisco shunt')|('PWY-1861', 'formaldehyde assimilation II (assimilatory RuMP Cycle)')|('CALVIN-PWY', 'Calvin-Benson-Bassham cycle')|('P185-PWY', 'formaldehyde assimilation III (dihydroxyacetone cycle)')|('P122-PWY', 'heterolact…
TR0011746__cyto__cp1_stem_light	CELLULOSE__cp1_light <=> CELLULOSE__cyto_stem_light	0.141719	('transporters', 'transport reactions')
1.3.1.2-RXN__cyto_stem_dark	NADPH__cyto_stem_dark + PROTON__cyto_stem_dark + URACIL__cyto_stem_dark --> DI-H-URACIL__cyto_stem_dark + NADP__cyto_stem_dark	0.0335489	('PWY-3982', 'uracil degradation I (reductive)')
RXN-7181__mito_stem_dark	NADP__mito_stem_dark + PRO__mito_stem_dark --> L-DELTA1-PYRROLINE_5-CARBOXYLATE__mito_stem_dark + NADPH__mito_stem_dark + 2.0 PROTON__mito_stem_dark	0.267999
TZ2900024__chlo__cyto_stem_light	ADP__chlo_stem_light + ATP__cyto_stem_light + Pi__chlo_stem_light --> ADP__cyto_stem_light + ATP__chlo_stem_light + Pi__cyto_stem_light	0.134087	('transporters', 'transport reactions')
GARTRANSFORMYL2-RXN__chlo_stem_dark	5-PHOSPHO-RIBOSYL-GLYCINEAMIDE__chlo_stem_dark + ATP__chlo_stem_dark + FORMATE__chlo_stem_dark --> 5-P-RIBOSYL-N-FORMYLGLYCINEAMIDE__chlo_stem_dark + ADP__chlo_stem_dark + PROTON__chlo_stem_dark + Pi__chlo_stem_dark	0.000137836	('PWY-6277', 'superpathway of 5-aminoimidazole ribonucleotide biosynthesis')|('PWY-6122', '5-aminoimidazole ribonucleotide biosynthesis II')
ACETYL-COA-ACETYLTRANSFER-RXN__cyto_stem_light	2.0 ACETYL-COA__cyto_stem_light <=> ACETOACETYL-COA__cyto_stem_light + CO-A__cyto_stem_light	0.122904	('PWY-5741', 'ethylmalonyl-CoA pathway')|('PWY-5676', 'acetyl-CoA fermentation to butanoate')|('PWY-8125', 'mevalonate pathway IV (archaea)')|('PWY-5177', 'glutaryl-CoA degradation')|('PWY-6174', 'mevalonate pathway II (haloarchaea)')|('PWY-7779', 'methyl tert-butyl ether degradation')|('PWY0-1337', 'oleate &beta;-oxidation')|('ACETOACETATE-DEG-PWY', 'acetoacetate degradation (to acetyl CoA)')|('…
ACONITATEDEHYDR-RXN__mito_stem_dark	CIT__mito_stem_dark <=> CIS-ACONITATE__mito_stem_dark + WATER__mito_stem_dark	0.177681	('PWY-6969', 'TCA cycle V (2-oxoglutarate synthase)')|('PWY-5690', 'TCA cycle II (plants and fungi)')|('TCA', 'TCA cycle I (prokaryotic)')|('P23-PWY', 'reductive TCA cycle I')|('PWY-5392', 'reductive TCA cycle II')|('GLYOXYLATE-BYPASS', 'glyoxylate cycle')|('PWY-7124', 'ethene biosynthesis V (engineered)')|('PWY-6728', 'methylaspartate cycle')|('FERMENTATION-PWY', 'mixed acid fermentation')|('P10…
T_CO-A__cyto_cp1_stem_light	CO-A__cp1_light <=> CO-A__cyto_stem_light	0.10915	('transporters', 'transport reactions')
TR0000009__mito__cyto_stem_dark	Pi__mito_stem_dark <=> Pi__cyto_stem_dark	-9.96385	('transporters', 'transport reactions')
GLYCOGENSYN-RXN__chlo_stem_light	2.0 ADP-D-GLUCOSE__chlo_stem_light + WATER__chlo_stem_light --> 1-4-alpha-D-Glucan__chlo_stem_light + 2.0 ADP__chlo_stem_light + 2.0 PROTON__chlo_stem_light	0.0995194	('PWY-622', 'starch biosynthesis')|('GLYCOGENSYNTH-PWY', 'glycogen biosynthesis I (from ADP-D-Glucose)')
ACONITATEHYDR-RXN__mito_stem_dark	CIS-ACONITATE__mito_stem_dark + WATER__mito_stem_dark <=> THREO-DS-ISO-CITRATE__mito_stem_dark	0.177681	('PWY-6969', 'TCA cycle V (2-oxoglutarate synthase)')|('PWY-5690', 'TCA cycle II (plants and fungi)')|('TCA', 'TCA cycle I (prokaryotic)')|('P23-PWY', 'reductive TCA cycle I')|('PWY-5392', 'reductive TCA cycle II')|('GLYOXYLATE-BYPASS', 'glyoxylate cycle')|('PWY-7124', 'ethene biosynthesis V (engineered)')|('PWY-6728', 'methylaspartate cycle')|('FERMENTATION-PWY', 'mixed acid fermentation')|('P10…
TO1000048__cyto__env_stem_light	PROTON__env_light + SULFATE__env_light --> PROTON__cyto_stem_light + SULFATE__cyto_stem_light	0.0983054	('transporters', 'transport reactions')
T_Light__chlo_env_leaf_light	Light__env_light --> Light__chlo_leaf_light	300	('transporters', 'transport reactions')
1.5.1.20-RXN__cyto_stem_dark	2.0 METHYLENE-THF__cyto_stem_dark + NADH__cyto_stem_dark + 3.0 PROTON__cyto_stem_dark --> 2.0 5-METHYL-THF__cyto_stem_dark + NAD__cyto_stem_dark	0.0252647	('CODH-PWY', 'reductive acetyl coenzyme A pathway I (homoacetogenic bacteria)')|('1CMET2-PWY', 'folate transformations III (E. coli)')|('PWY-3841', 'folate transformations II')|('PWY-2201', 'folate transformations I')
TI0000048__cyto__cp1_stem_light	SULFATE__cyto_stem_light --> SULFATE__cp1_light	0.0983054	('transporters', 'transport reactions')
GLYCOGENSYN-RXN__chlo_stem_dark	2.0 ADP-D-GLUCOSE__chlo_stem_dark + WATER__chlo_stem_dark --> 1-4-alpha-D-Glucan__chlo_stem_dark + 2.0 ADP__chlo_stem_dark + 2.0 PROTON__chlo_stem_dark	0.0291533	('PWY-622', 'starch biosynthesis')|('GLYCOGENSYNTH-PWY', 'glycogen biosynthesis I (from ADP-D-Glucose)')
NADPH--FERRIHEMOPROTEIN-REDUCTASE-RXN__cyto_stem_light	NADPH__cyto_stem_light + Ox-NADPH-Hemoprotein-Reductases__cyto_stem_light + PROTON__cyto_stem_light --> NADP__cyto_stem_light + Red-NADPH-Hemoprotein-Reductases__cyto_stem_light	0.0959803
TR2000023__mito__cyto_stem_dark	GLT__mito_stem_dark + PROTON__cyto_stem_dark <=> GLT__cyto_stem_dark + PROTON__mito_stem_dark	0.67386	('transporters', 'transport reactions')
TO1000156__cyto__cp1_stem_light	PROTON__cp1_light + VAL__cp1_light --> PROTON__cyto_stem_light + VAL__cyto_stem_light	0.0938447	('transporters', 'transport reactions')
RXN-2602__cyto_stem_dark	CONIFERYL-ALDEHYDE__cyto_stem_dark + NADPH__cyto_stem_dark + PROTON__cyto_stem_dark --> CONIFERYL-ALCOHOL__cyto_stem_dark + NADP__cyto_stem_dark	0.0151548	('PWY-361', 'phenylpropanoid biosynthesis')|('PWY-6027', 'capsiconiate biosynthesis')
RXN0-302__chlo_stem_dark	2-PHOSPHO-4-CYTIDINE-5-DIPHOSPHO-2-C-MET__chlo_stem_dark --> 2C-METH-D-ERYTHRITOL-CYCLODIPHOSPHATE__chlo_stem_dark + CMP__chlo_stem_dark	1.02066e-05	('NONMEVIPP-PWY', 'methylerythritol phosphate pathway I')|('PWY-7560', 'methylerythritol phosphate pathway II')
RIBOKIN-RXN__cyto_stem_light	ATP__cyto_stem_light + D-Ribofuranose__cyto_stem_light --> ADP__cyto_stem_light + PROTON__cyto_stem_light + RIBOSE-5P__cyto_stem_light	0.092893	('RIBOKIN-PWY', 'ribose phosphorylation')
TR0000012__chlo__cyto_stem_dark	PPI__chlo_stem_dark <=> PPI__cyto_stem_dark	0.0584517	('transporters', 'transport reactions')
RXN0-300__cyto_stem_dark	GLYCERATE__cyto_stem_dark + NADP__cyto_stem_dark --> NADPH__cyto_stem_dark + OH-PYR__cyto_stem_dark + PROTON__cyto_stem_dark	0.147998
TO1000066__cyto__cp1_stem_light	PHE__cp1_light + PROTON__cp1_light --> PHE__cyto_stem_light + PROTON__cyto_stem_light	0.0927648	('transporters', 'transport reactions')
GUANYL-KIN-RXN__cyto_stem_dark	ATP__cyto_stem_dark + GMP__cyto_stem_dark <=> ADP__cyto_stem_dark + GDP__cyto_stem_dark	0.000137836	('PWY-7221', 'guanosine ribonucleotides de novo biosynthesis')
GAPOXNPHOSPHN-RXN__cyto_stem_light	GAP__cyto_stem_light + NAD__cyto_stem_light + Pi__cyto_stem_light <=> DPG__cyto_stem_light + NADH__cyto_stem_light + PROTON__cyto_stem_light	0.0927521	('P124-PWY', 'Bifidobacterium shunt')|('SUCSYN-PWY', 'sucrose biosynthesis I (from photosynthesis)')|('ANAGLYCOLYSIS-PWY', 'glycolysis III (from glucose)')|('PWY-1042', 'glycolysis IV (plant cytosol)')|('P185-PWY', 'formaldehyde assimilation III (dihydroxyacetone cycle)')|('P122-PWY', 'heterolactic fermentation')|('PWY-8004', 'Entner-Doudoroff pathway I')|('PWY-5484', 'glycolysis II (from fructos…
RXN-7800__chlo_stem_dark	CPD-7100__chlo_stem_dark + PROTON__chlo_stem_dark --> 2K-4CH3-PENTANOATE__chlo_stem_dark + CARBON-DIOXIDE__chlo_stem_dark	0.00900962	('PWY-6871', '3-methylbutanol biosynthesis (engineered)')|('LEUSYN-PWY', 'L-leucine biosynthesis')
TRANSALDOL-RXN__cyto_stem_light	D-SEDOHEPTULOSE-7-P__cyto_stem_light + GAP__cyto_stem_light <=> ERYTHROSE-4P__cyto_stem_light + FRUCTOSE-6P__cyto_stem_light	0.0927521	('P124-PWY', 'Bifidobacterium shunt')|('PWY-5723', 'Rubisco shunt')|('PWY-1861', 'formaldehyde assimilation II (assimilatory RuMP Cycle)')|('P185-PWY', 'formaldehyde assimilation III (dihydroxyacetone cycle)')|('NONOXIPENT-PWY', 'pentose phosphate pathway (non-oxidative branch)')
RXN-9951__mito_stem_dark	NADP__mito_stem_dark + THREO-DS-ISO-CITRATE__mito_stem_dark <=> NADPH__mito_stem_dark + OXALO-SUCCINATE__mito_stem_dark + PROTON__mito_stem_dark	-0.195478
2TRANSKETO-RXN__cyto_stem_light	ERYTHROSE-4P__cyto_stem_light + XYLULOSE-5-PHOSPHATE__cyto_stem_light <=> FRUCTOSE-6P__cyto_stem_light + GAP__cyto_stem_light	0.0927521	('P21-PWY', 'pentose phosphate pathway (partial)')|('PWY-8178', 'pentose phosphate pathway (non-oxidative branch) II')|('PWY-5723', 'Rubisco shunt')|('PWY-1861', 'formaldehyde assimilation II (assimilatory RuMP Cycle)')|('CALVIN-PWY', 'Calvin-Benson-Bassham cycle')|('P185-PWY', 'formaldehyde assimilation III (dihydroxyacetone cycle)')|('NONOXIPENT-PWY', 'pentose phosphate pathway (non-oxidative b…
2TRANSKETO-RXN__cyto_stem_dark	ERYTHROSE-4P__cyto_stem_dark + XYLULOSE-5-PHOSPHATE__cyto_stem_dark <=> FRUCTOSE-6P__cyto_stem_dark + GAP__cyto_stem_dark	0.0589561	('P21-PWY', 'pentose phosphate pathway (partial)')|('PWY-8178', 'pentose phosphate pathway (non-oxidative branch) II')|('PWY-5723', 'Rubisco shunt')|('PWY-1861', 'formaldehyde assimilation II (assimilatory RuMP Cycle)')|('CALVIN-PWY', 'Calvin-Benson-Bassham cycle')|('P185-PWY', 'formaldehyde assimilation III (dihydroxyacetone cycle)')|('NONOXIPENT-PWY', 'pentose phosphate pathway (non-oxidative b…
T_DPG__chlo_stem_light	DPG__cyto_stem_light <=> DPG__chlo_stem_light	0.0927521	('transporters', 'transport reactions')
2.7.1.148-RXN__chlo_stem_dark	4-CYTIDINE-5-DIPHOSPHO-2-C__chlo_stem_dark + ATP__chlo_stem_dark --> 2-PHOSPHO-4-CYTIDINE-5-DIPHOSPHO-2-C-MET__chlo_stem_dark + ADP__chlo_stem_dark + PROTON__chlo_stem_dark	1.02066e-05	('NONMEVIPP-PWY', 'methylerythritol phosphate pathway I')|('PWY-7560', 'methylerythritol phosphate pathway II')
T_Pi__chlo_stem_light	Pi__cyto_stem_light <=> Pi__chlo_stem_light	0.0927228	('transporters', 'transport reactions')
BETA-UREIDOPROPIONASE-RXN__cyto_stem_dark	3-UREIDO-PROPIONATE__cyto_stem_dark + 2.0 PROTON__cyto_stem_dark + WATER__cyto_stem_dark --> AMMONIUM__cyto_stem_dark + B-ALANINE__cyto_stem_dark + CARBON-DIOXIDE__cyto_stem_dark	0.0335489	('PWY-3982', 'uracil degradation I (reductive)')
UGD-RXN__cyto_stem_light	CPD-12575__cyto_stem_light + 2.0 NAD__cyto_stem_light + WATER__cyto_stem_light --> 2.0 NADH__cyto_stem_light + 3.0 PROTON__cyto_stem_light + UDP-GLUCURONATE__cyto_stem_light	0.0890343	('PWY-7820', 'teichuronic acid biosynthesis (B. subtilis 168)')|('PWY-7346', 'UDP-&alpha;-D-glucuronate biosynthesis (from UDP-glucose)')
ADENOSINE-KINASE-RXN__cyto_stem_dark	ADENOSINE__cyto_stem_dark + ATP__cyto_stem_dark --> ADP__cyto_stem_dark + AMP__cyto_stem_dark + PROTON__cyto_stem_dark	0.0505192	('PWY-6619', 'adenine and adenosine salvage VI')
1.5.1.20-RXN__cyto_stem_light	2.0 METHYLENE-THF__cyto_stem_light + NADH__cyto_stem_light + 3.0 PROTON__cyto_stem_light --> 2.0 5-METHYL-THF__cyto_stem_light + NAD__cyto_stem_light	0.0371792	('CODH-PWY', 'reductive acetyl coenzyme A pathway I (homoacetogenic bacteria)')|('1CMET2-PWY', 'folate transformations III (E. coli)')|('PWY-3841', 'folate transformations II')|('PWY-2201', 'folate transformations I')
UDP-GLUCURONATE-DECARBOXYLASE-RXN__cyto_stem_light	PROTON__cyto_stem_light + UDP-GLUCURONATE__cyto_stem_light --> CARBON-DIOXIDE__cyto_stem_light + UDP-D-XYLOSE__cyto_stem_light	0.0890343	('PWY-4821', 'UDP-&alpha;-D-xylose biosynthesis')
RXN-7710__chlo_stem_dark	4.0 1-4-alpha-D-Glucan__chlo_stem_dark --> Starch__chlo_stem_dark + 3.0 WATER__chlo_stem_dark	0.00728832
e-Cellwall_vvinif2023__cyto_stem_light	1.22 CELLULOSE__cyto_stem_light + 0.192 CONIFERYL-ALCOHOL__cyto_stem_light + 0.16 COUMARYL-ALCOHOL__cyto_stem_light + 0.224 SINAPYL-ALCOHOL__cyto_stem_light + 1.128 UDP-D-XYLOSE__cyto_stem_light --> 2.924 UDP__cyto_stem_light + e-CellWall__cyto_stem_light	0.0789312	('biomass', 'biomass reactions')
GDPKIN-RXN__cyto_stem_dark	ATP__cyto_stem_dark + GDP__cyto_stem_dark --> ADP__cyto_stem_dark + GTP__cyto_stem_dark	0.000137836	('PPGPPMET-PWY', 'ppGpp biosynthesis')|('PWY-7221', 'guanosine ribonucleotides de novo biosynthesis')
T_THF__mito_stem_light	THF__cyto_stem_light <=> THF__mito_stem_light	0.074485	('transporters', 'transport reactions')
ADCLY-RXN__chlo_leaf_dark	4-AMINO-4-DEOXYCHORISMATE__chlo_leaf_dark --> P-AMINO-BENZOATE__chlo_leaf_dark + PROTON__chlo_leaf_dark + PYRUVATE__chlo_leaf_dark	2.26084e-05	('PWY-8276', '4-aminobenzoate biosynthesis II')|('PWY-6543', '4-aminobenzoate biosynthesis')|('PWY-3742', 'tetrahydrofolate biosynthesis II')
HOMOCYSMET-RXN__cyto_stem_light	5-METHYL-THF__cyto_stem_light + HOMO-CYS__cyto_stem_light --> MET__cyto_stem_light + THF__cyto_stem_light	0.0743482	('PWY-6151', 'S-adenosyl-L-methionine salvage I')|('PWY-702', 'L-methionine biosynthesis II (plants)')|('HSERMETANA-PWY', 'L-methionine biosynthesis III')|('HOMOSER-METSYN-PWY', 'L-methionine biosynthesis I')|('PWY-5041', 'S-adenosyl-L-methionine cycle II')
ASPARTATE--TRNA-LIGASE-RXN__cyto_stem_dark	ASP-tRNAs__cyto_stem_dark + ATP__cyto_stem_dark + L-ASPARTATE__cyto_stem_dark + PROTON__cyto_stem_dark --> AMP__cyto_stem_dark + Charged-ASP-tRNAs__cyto_stem_dark + PPI__cyto_stem_dark	0.00856881	('TRNA-CHARGING-PWY', 'tRNA charging')
RXN-14325__chlo_stem_dark	AMMONIUM__chlo_stem_dark + ATP__chlo_stem_dark + UTP__chlo_stem_dark --> ADP__chlo_stem_dark + CTP__chlo_stem_dark + 2.0 PROTON__chlo_stem_dark + Pi__chlo_stem_dark	1.02066e-05
TO1000322__cyto__cp1_stem_light	ILE__cp1_light + PROTON__cp1_light --> ILE__cyto_stem_light + PROTON__cyto_stem_light	0.0669566	('transporters', 'transport reactions')
PEPCARBOX-RXN__cyto_stem_light	HCO3__cyto_stem_light + PHOSPHO-ENOL-PYRUVATE__cyto_stem_light --> OXALACETIC_ACID__cyto_stem_light + Pi__cyto_stem_light	0.0656334	('P23-PWY', 'reductive TCA cycle I')|('PWY-7117', 'C4 photosynthetic carbon assimilation cycle, PEPCK type')|('PWY-7124', 'ethene biosynthesis V (engineered)')|('FERMENTATION-PWY', 'mixed acid fermentation')|('PWY-6142', 'gluconeogenesis II (Methanobacterium thermoautotrophicum)')|('PWY-5913', 'partial TCA cycle (obligate autotrophs)')|('PWY-6146', 'Methanobacterium thermoautotrophicum biosynthet…
RXN-2901__mito_stem_dark	2-KETOGLUTARATE__mito_stem_dark + B-ALANINE__mito_stem_dark <=> GLT__mito_stem_dark + MALONATE-S-ALD__mito_stem_dark	0.0335476	('PWY-8120', '&beta;-alanine degradation III')|('BETA-ALA-DEGRADATION-I-PWY', '&beta;-alanine degradation I')
TO1000009__chlo__cyto_stem_dark	PROTON__cyto_stem_dark + Pi__cyto_stem_dark --> PROTON__chlo_stem_dark + Pi__chlo_stem_dark	0.0106662	('transporters', 'transport reactions')
PGLYCDEHYDROG-RXN__chlo_stem_dark	G3P__chlo_stem_dark + NAD__chlo_stem_dark <=> 3-P-HYDROXYPYRUVATE__chlo_stem_dark + NADH__chlo_stem_dark + PROTON__chlo_stem_dark	0.000137836	('PWY-8010', 'L-cysteine biosynthesis IX (Trichomonas vaginalis)')|('SERSYN-PWY', 'L-serine biosynthesis I')
ASPARTATE-SEMIALDEHYDE-DEHYDROGENASE-RXN__chlo_stem_dark	L-ASPARTATE-SEMIALDEHYDE__chlo_stem_dark + NADP__chlo_stem_dark + Pi__chlo_stem_dark <=> L-BETA-ASPARTYL-P__chlo_stem_dark + NADPH__chlo_stem_dark + PROTON__chlo_stem_dark	-0.0207563	('PWY-2941', 'L-lysine biosynthesis II')|('PWY-5097', 'L-lysine biosynthesis VI')|('PWY-8179', 'platensimycin biosynthesis')|('PWY-6160', '3-dehydroquinate biosynthesis II (archaea)')|('PWY-7153', 'grixazone biosynthesis')|('PWY-6559', 'spermidine biosynthesis II')|('PWY-7977', 'L-methionine biosynthesis IV')|('P101-PWY', 'ectoine biosynthesis')|('DAPLYSINESYN-PWY', 'L-lysine biosynthesis I')|('P…
2PGADEHYDRAT-RXN__chlo_stem_light	2-PG__chlo_stem_light <=> PHOSPHO-ENOL-PYRUVATE__chlo_stem_light + WATER__chlo_stem_light	0.0656334	('PWY-7218', 'photosynthetic 3-hydroxybutanoate biosynthesis (engineered)')|('P124-PWY', 'Bifidobacterium shunt')|('PWY-7124', 'ethene biosynthesis V (engineered)')|('PWY-6886', '1-butanol autotrophic biosynthesis (engineered)')|('PWY-5723', 'Rubisco shunt')|('PWY-6142', 'gluconeogenesis II (Methanobacterium thermoautotrophicum)')|('ANAGLYCOLYSIS-PWY', 'glycolysis III (from glucose)')|('PWY-2221'…
NADPH--FERRIHEMOPROTEIN-REDUCTASE-RXN__cyto_stem_dark	NADPH__cyto_stem_dark + Ox-NADPH-Hemoprotein-Reductases__cyto_stem_dark + PROTON__cyto_stem_dark --> NADP__cyto_stem_dark + Red-NADPH-Hemoprotein-Reductases__cyto_stem_dark	0.0959803
TI0000067__vacu__cyto_stem_light	PROTON__vacu_stem_light --> PROTON__cyto_stem_light	0.0604134	('transporters', 'transport reactions')
TRANS-CINNAMATE-4-MONOOXYGENASE-RXN__cyto_stem_dark	CPD-674__cyto_stem_dark + OXYGEN-MOLECULE__cyto_stem_dark + Red-NADPH-Hemoprotein-Reductases__cyto_stem_dark --> COUMARATE__cyto_stem_dark + Ox-NADPH-Hemoprotein-Reductases__cyto_stem_dark + WATER__cyto_stem_dark	0.0454643	('PWY1F-467', 'phenylpropanoid biosynthesis, initial reactions')|('PWY-5048', 'rosmarinic acid biosynthesis I')|('PWY-1121', 'suberin monomers biosynthesis')|('PWY-8157', 'avenanthramide biosynthesis')
DIHYDROXYISOVALDEHYDRAT-RXN__chlo_stem_dark	CPD-13357__chlo_stem_dark --> 2-KETO-ISOVALERATE__chlo_stem_dark + WATER__chlo_stem_dark	0.00900962	('PWY-7111', 'pyruvate fermentation to isobutanol (engineered)')|('VALSYN-PWY', 'L-valine biosynthesis')
TO1000130__vacu__cyto_stem_light	MAL__cyto_stem_light + PROTON__cyto_stem_light --> MAL__vacu_stem_light + PROTON__vacu_stem_light	0.0604134	('transporters', 'transport reactions')
TRIOSEPISOMERIZATION-RXN__chlo_stem_dark	GAP__chlo_stem_dark <=> DIHYDROXY-ACETONE-PHOSPHATE__chlo_stem_dark	-0.0160707	('CALVIN-PWY', 'Calvin-Benson-Bassham cycle')|('PWY-6142', 'gluconeogenesis II (Methanobacterium thermoautotrophicum)')|('ANAGLYCOLYSIS-PWY', 'glycolysis III (from glucose)')|('PWY-1042', 'glycolysis IV (plant cytosol)')|('P185-PWY', 'formaldehyde assimilation III (dihydroxyacetone cycle)')|('PWY-5484', 'glycolysis II (from fructose 6-phosphate)')|('GLYCOLYSIS', 'glycolysis I (from glucose 6-phos…
TRIOSEPISOMERIZATION-RXN__cyto_stem_dark	GAP__cyto_stem_dark <=> DIHYDROXY-ACETONE-PHOSPHATE__cyto_stem_dark	-0.186616	('CALVIN-PWY', 'Calvin-Benson-Bassham cycle')|('PWY-6142', 'gluconeogenesis II (Methanobacterium thermoautotrophicum)')|('ANAGLYCOLYSIS-PWY', 'glycolysis III (from glucose)')|('PWY-1042', 'glycolysis IV (plant cytosol)')|('P185-PWY', 'formaldehyde assimilation III (dihydroxyacetone cycle)')|('PWY-5484', 'glycolysis II (from fructose 6-phosphate)')|('GLYCOLYSIS', 'glycolysis I (from glucose 6-phos…
MAL__vacu_stem_light_dark_storage	MAL__vacu_stem_light <=> MAL__vacu_stem_dark	0.0604134	('Storage', 'Storage between light and dark phases')
METHIONINE--TRNA-LIGASE-RXN__cyto_stem_dark	ATP__cyto_stem_dark + MET-tRNAs__cyto_stem_dark + MET__cyto_stem_dark --> AMP__cyto_stem_dark + Charged-MET-tRNAs__cyto_stem_dark + PPI__cyto_stem_dark	0.00403448	('TRNA-CHARGING-PWY', 'tRNA charging')
SERINE--TRNA-LIGASE-RXN__cyto_stem_dark	ATP__cyto_stem_dark + SER-tRNAs__cyto_stem_dark + SER__cyto_stem_dark --> AMP__cyto_stem_dark + Charged-SER-tRNAs__cyto_stem_dark + PPI__cyto_stem_dark	0.0147094	('TRNA-CHARGING-PWY', 'tRNA charging')
TI1000156__cyto__cp2_stem_light	PROTON__cyto_stem_light + VAL__cyto_stem_light --> PROTON__cp2_light + VAL__cp2_light	0.0563819	('transporters', 'transport reactions')
ASPAMINOTRANS-RXN__mito_stem_dark	2-KETOGLUTARATE__mito_stem_dark + L-ASPARTATE__mito_stem_dark <=> GLT__mito_stem_dark + OXALACETIC_ACID__mito_stem_dark	-0.027178	('ASPARTATESYN-PWY', 'L-aspartate biosynthesis')|('PWY-7117', 'C4 photosynthetic carbon assimilation cycle, PEPCK type')|('ASPARTATE-DEG1-PWY', 'L-aspartate degradation I')|('PWY-7383', 'anaerobic energy metabolism (invertebrates, cytosol)')|('ASPARAGINE-DEG1-PWY-1', 'L-asparagine degradation III (mammalian)')|('PWY-5913', 'partial TCA cycle (obligate autotrophs)')|('MALATE-ASPARTATE-SHUTTLE-PWY'…
ADENOSYLHOMOCYSTEINASE-RXN__cyto_stem_light	ADENOSYL-HOMO-CYS__cyto_stem_light + WATER__cyto_stem_light --> ADENOSINE__cyto_stem_light + HOMO-CYS__cyto_stem_light	0.0505192	('METHIONINE-DEG1-PWY', 'L-methionine degradation I (to L-homocysteine)')|('PWY-5041', 'S-adenosyl-L-methionine cycle II')
NADH-DEHYDROG-A-RXN__mito_stem_dark	NADH__mito_stem_dark + 5.0 PROTON__mito_stem_dark + UBIQUINONE-10__mito_stem_dark <=> CPD-9958__mito_stem_dark + NAD__mito_stem_dark + 4.0 PROTON__pmf_stem_dark	3.57377	('PWY-5083', 'NAD/NADH phosphorylation and dephosphorylation')|('PWY0-1334', 'NADH to cytochrome bd oxidase electron transfer I')|('PWY0-1335', 'NADH to cytochrome bo oxidase electron transfer I')|('PWY-4302', 'aerobic respiration III (alternative oxidase pathway)')|('PWY-6692', 'Fe(II) oxidation')|('PWY-3781', 'aerobic respiration I (cytochrome c)')
ADENOSINE-KINASE-RXN__cyto_stem_light	ADENOSINE__cyto_stem_light + ATP__cyto_stem_light --> ADP__cyto_stem_light + AMP__cyto_stem_light + PROTON__cyto_stem_light	0.0505192	('PWY-6619', 'adenine and adenosine salvage VI')
RXN-11832__mito_stem_dark	ATP__mito_stem_dark + CMP__mito_stem_dark <=> ADP__mito_stem_dark + CDP__mito_stem_dark	6.02149e-05	('PWY-7205', 'CMP phosphorylation')|('PWY-5687', 'pyrimidine ribonucleotides interconversion')
2.7.1.90-RXN__cyto_stem_dark	FRUCTOSE-6P__cyto_stem_dark + PPI__cyto_stem_dark <=> FRUCTOSE-16-DIPHOSPHATE__cyto_stem_dark + PROTON__cyto_stem_dark + Pi__cyto_stem_dark	0.202687	('PWY-1042', 'glycolysis IV (plant cytosol)')
CITSYN-RXN__mito_stem_dark	ACETYL-COA__mito_stem_dark + OXALACETIC_ACID__mito_stem_dark + WATER__mito_stem_dark --> CIT__mito_stem_dark + CO-A__mito_stem_dark + PROTON__mito_stem_dark	0.439411	('PWY-6969', 'TCA cycle V (2-oxoglutarate synthase)')|('PWY-5690', 'TCA cycle II (plants and fungi)')|('TCA', 'TCA cycle I (prokaryotic)')|('GLYOXYLATE-BYPASS', 'glyoxylate cycle')|('PWY-7124', 'ethene biosynthesis V (engineered)')|('PWY-6728', 'methylaspartate cycle')|('FERMENTATION-PWY', 'mixed acid fermentation')|('P105-PWY', 'TCA cycle IV (2-oxoglutarate decarboxylase)')|('REDCITCYC', 'TCA cy…
TI1000322__cyto__cp2_stem_light	ILE__cyto_stem_light + PROTON__cyto_stem_light --> ILE__cp2_light + PROTON__cp2_light	0.0494467	('transporters', 'transport reactions')
2PGADEHYDRAT-RXN__chlo_stem_dark	2-PG__chlo_stem_dark <=> PHOSPHO-ENOL-PYRUVATE__chlo_stem_dark + WATER__chlo_stem_dark	0.0319933	('PWY-7218', 'photosynthetic 3-hydroxybutanoate biosynthesis (engineered)')|('P124-PWY', 'Bifidobacterium shunt')|('PWY-7124', 'ethene biosynthesis V (engineered)')|('PWY-6886', '1-butanol autotrophic biosynthesis (engineered)')|('PWY-5723', 'Rubisco shunt')|('PWY-6142', 'gluconeogenesis II (Methanobacterium thermoautotrophicum)')|('ANAGLYCOLYSIS-PWY', 'glycolysis III (from glucose)')|('PWY-2221'…
2PGADEHYDRAT-RXN__cyto_stem_dark	2-PG__cyto_stem_dark <=> PHOSPHO-ENOL-PYRUVATE__cyto_stem_dark + WATER__cyto_stem_dark	0.432189	('PWY-7218', 'photosynthetic 3-hydroxybutanoate biosynthesis (engineered)')|('P124-PWY', 'Bifidobacterium shunt')|('PWY-7124', 'ethene biosynthesis V (engineered)')|('PWY-6886', '1-butanol autotrophic biosynthesis (engineered)')|('PWY-5723', 'Rubisco shunt')|('PWY-6142', 'gluconeogenesis II (Methanobacterium thermoautotrophicum)')|('ANAGLYCOLYSIS-PWY', 'glycolysis III (from glucose)')|('PWY-2221'…
ASNSYNA-RXN__mito_stem_dark	AMMONIUM__mito_stem_dark + ATP__mito_stem_dark + L-ASPARTATE__mito_stem_dark --> AMP__mito_stem_dark + ASN__mito_stem_dark + PPI__mito_stem_dark + PROTON__mito_stem_dark	0.027178	('ASPARAGINESYN-PWY', 'L-asparagine biosynthesis II')
TI1000023__cyto__cp2_stem_light	GLT__cyto_stem_light + PROTON__cyto_stem_light --> GLT__cp2_light + PROTON__cp2_light	0.0492843	('transporters', 'transport reactions')
1TRANSKETO-RXN__cyto_stem_dark	D-SEDOHEPTULOSE-7-P__cyto_stem_dark + GAP__cyto_stem_dark <=> RIBOSE-5P__cyto_stem_dark + XYLULOSE-5-PHOSPHATE__cyto_stem_dark	-0.0589561	('P21-PWY', 'pentose phosphate pathway (partial)')|('P124-PWY', 'Bifidobacterium shunt')|('PWY-8178', 'pentose phosphate pathway (non-oxidative branch) II')|('PWY-5723', 'Rubisco shunt')|('PWY-1861', 'formaldehyde assimilation II (assimilatory RuMP Cycle)')|('CALVIN-PWY', 'Calvin-Benson-Bassham cycle')|('P185-PWY', 'formaldehyde assimilation III (dihydroxyacetone cycle)')|('NONOXIPENT-PWY', 'pent…
TRANS-CINNAMATE-4-MONOOXYGENASE-RXN__cyto_stem_light	CPD-674__cyto_stem_light + OXYGEN-MOLECULE__cyto_stem_light + Red-NADPH-Hemoprotein-Reductases__cyto_stem_light --> COUMARATE__cyto_stem_light + Ox-NADPH-Hemoprotein-Reductases__cyto_stem_light + WATER__cyto_stem_light	0.0454643	('PWY1F-467', 'phenylpropanoid biosynthesis, initial reactions')|('PWY-5048', 'rosmarinic acid biosynthesis I')|('PWY-1121', 'suberin monomers biosynthesis')|('PWY-8157', 'avenanthramide biosynthesis')
ISOLEUCINE--TRNA-LIGASE-RXN__cyto_stem_dark	ATP__cyto_stem_dark + ILE-tRNAs__cyto_stem_dark + ILE__cyto_stem_dark --> AMP__cyto_stem_dark + Charged-ILE-tRNAs__cyto_stem_dark + PPI__cyto_stem_dark	0.00875491	('TRNA-CHARGING-PWY', 'tRNA charging')
4-COUMARATE--COA-LIGASE-RXN__cyto_stem_light	ATP__cyto_stem_light + CO-A__cyto_stem_light + COUMARATE__cyto_stem_light --> AMP__cyto_stem_light + P-COUMAROYL-COA__cyto_stem_light + PPI__cyto_stem_light	0.0454643	('PWY-8002', '4-coumarate degradation (aerobic)')|('PWY-361', 'phenylpropanoid biosynthesis')|('PWY1F-FLAVSYN', 'flavonoid biosynthesis')|('PWY-7046', '4-coumarate degradation (anaerobic)')|('PWY-6982', 'umbelliferone biosynthesis')|('PWY-6320', 'phaselate biosynthesis')|('PWY-6435', '4-hydroxybenzoate biosynthesis III (plants)')|('PWY-7398', 'coumarins biosynthesis (engineered)')|('PWY-5048', 'r…
FUMHYDR-RXN__mito_stem_dark	FUM__mito_stem_dark + WATER__mito_stem_dark <=> MAL__mito_stem_dark	0.427819	('PWY-6969', 'TCA cycle V (2-oxoglutarate synthase)')|('PWY-5690', 'TCA cycle II (plants and fungi)')|('TCA', 'TCA cycle I (prokaryotic)')|('P23-PWY', 'reductive TCA cycle I')|('PWY-5392', 'reductive TCA cycle II')|('PWY-6728', 'methylaspartate cycle')|('FERMENTATION-PWY', 'mixed acid fermentation')|('P105-PWY', 'TCA cycle IV (2-oxoglutarate decarboxylase)')|('PWY-7384', 'anaerobic energy metabol…
PHENYLALANINE-AMMONIA-LYASE-RXN__cyto_stem_light	PHE__cyto_stem_light --> AMMONIUM__cyto_stem_light + CPD-674__cyto_stem_light	0.0454643	('PWY1F-467', 'phenylpropanoid biosynthesis, initial reactions')|('PWY-5883', 'ephedrine biosynthesis')|('PWY-5048', 'rosmarinic acid biosynthesis I')|('PWY-6444', 'benzoate biosynthesis II (CoA-independent, non-&beta;-oxidative)')|('PWY-1121', 'suberin monomers biosynthesis')|('PWY-8157', 'avenanthramide biosynthesis')|('PWY-6457', 'cinnamoyl-CoA biosynthesis')
PROLINE--TRNA-LIGASE-RXN__cyto_stem_dark	ATP__cyto_stem_dark + PRO-tRNAs__cyto_stem_dark + PRO__cyto_stem_dark --> AMP__cyto_stem_dark + Charged-PRO-tRNAs__cyto_stem_dark + PPI__cyto_stem_dark	0.00801648	('TRNA-CHARGING-PWY', 'tRNA charging')
e-Carbohydrates_vvinif2023__cyto_stem_light	0.16 BETA-D-FRUCTOSE__cyto_stem_light + 0.016 CIT__cyto_stem_light + 0.212 CPD-12575__cyto_stem_light + 0.12 MAL__cyto_stem_light + 0.004 SUCROSE__cyto_stem_light + 0.024 SUC__cyto_stem_light + 0.36 Starch__chlo_stem_light + 0.292 TARTRATE__cyto_stem_light --> 0.212 UDP__cyto_stem_light + e-Carbohydrates__cyto_stem_light	0.044678	('biomass', 'biomass reactions')
PHOSPHOGLUCMUT-RXN__cyto_stem_dark	GLC-1-P__cyto_stem_dark <=> GLC-6-P__cyto_stem_dark	0.0849749	('PWY-6731', 'starch degradation III')|('PWY-7902', 'glucosylglycerol biosynthesis')|('PWY-6737', 'starch degradation V')|('PWY-622', 'starch biosynthesis')|('PWY-5940', 'streptomycin biosynthesis')|('PWY-3801', 'sucrose degradation II (sucrose synthase)')|('PWY-6981', 'chitin biosynthesis')|('PWY-5941', 'glycogen degradation II')|('PWY-7900', 'glycogen biosynthesis III (from &alpha;-maltose 1-ph…
TR2000249__mito__cyto_stem_dark	PROTON__cyto_stem_dark + URIDINE__mito_stem_dark <=> PROTON__mito_stem_dark + URIDINE__cyto_stem_dark	0.0335489	('transporters', 'transport reactions')
TI1000066__cyto__cp2_stem_light	PHE__cyto_stem_light + PROTON__cyto_stem_light --> PHE__cp2_light + PROTON__cp2_light	0.0405391	('transporters', 'transport reactions')
UGD-RXN__cyto_stem_dark	CPD-12575__cyto_stem_dark + 2.0 NAD__cyto_stem_dark + WATER__cyto_stem_dark --> 2.0 NADH__cyto_stem_dark + 3.0 PROTON__cyto_stem_dark + UDP-GLUCURONATE__cyto_stem_dark	0.0890343	('PWY-7820', 'teichuronic acid biosynthesis (B. subtilis 168)')|('PWY-7346', 'UDP-&alpha;-D-glucuronate biosynthesis (from UDP-glucose)')
TO0000002__cyto__cp1_stem_light	ATP__cp1_light --> ATP__cyto_stem_light	0.0397781	('transporters', 'transport reactions')
CYTIDEAM2-RXN__mito_stem_dark	CYTIDINE__mito_stem_dark + PROTON__mito_stem_dark + WATER__mito_stem_dark --> AMMONIUM__mito_stem_dark + URIDINE__mito_stem_dark	0.0335489	('PWY0-1295', 'pyrimidine ribonucleosides degradation')|('PWY-6556', 'pyrimidine ribonucleosides salvage II')|('PWY-7193', 'pyrimidine ribonucleosides salvage I')
SUCCCOASYN-RXN__mito_stem_dark	ADP__mito_stem_dark + Pi__mito_stem_dark + SUC-COA__mito_stem_dark <=> ATP__mito_stem_dark + CO-A__mito_stem_dark + SUC__mito_stem_dark	0.427819	('PWY-6969', 'TCA cycle V (2-oxoglutarate synthase)')|('PWY-5690', 'TCA cycle II (plants and fungi)')|('TCA', 'TCA cycle I (prokaryotic)')|('P23-PWY', 'reductive TCA cycle I')|('PWY-5392', 'reductive TCA cycle II')|('PWY-6728', 'methylaspartate cycle')|('PWY-7384', 'anaerobic energy metabolism (invertebrates, mitochondrial)')|('PWY-5913', 'partial TCA cycle (obligate autotrophs)')|('P42-PWY', 'in…
SUCCCOASYN-RXN__cyto_stem_dark	ATP__cyto_stem_dark + CO-A__cyto_stem_dark + SUC__cyto_stem_dark <=> ADP__cyto_stem_dark + Pi__cyto_stem_dark + SUC-COA__cyto_stem_dark	-0.000934437	('PWY-6969', 'TCA cycle V (2-oxoglutarate synthase)')|('PWY-5690', 'TCA cycle II (plants and fungi)')|('TCA', 'TCA cycle I (prokaryotic)')|('P23-PWY', 'reductive TCA cycle I')|('PWY-5392', 'reductive TCA cycle II')|('PWY-6728', 'methylaspartate cycle')|('PWY-7384', 'anaerobic energy metabolism (invertebrates, mitochondrial)')|('PWY-5913', 'partial TCA cycle (obligate autotrophs)')|('P42-PWY', 'in…
DIAMINOPIMEPIM-RXN__chlo_stem_dark	LL-DIAMINOPIMELATE__chlo_stem_dark --> MESO-DIAMINOPIMELATE__chlo_stem_dark	0.0207563	('PWY-2941', 'L-lysine biosynthesis II')|('PWY-5097', 'L-lysine biosynthesis VI')|('DAPLYSINESYN-PWY', 'L-lysine biosynthesis I')
TO1000039__cyto__cp1_stem_light	LYS__cp1_light + PROTON__cp1_light --> LYS__cyto_stem_light + PROTON__cyto_stem_light	0.0375171	('transporters', 'transport reactions')
AIRCARBOXY-RXN__cyto_stem_dark	PHOSPHORIBOSYL-CARBOXY-AMINOIMIDAZOLE__cyto_stem_dark + 2.0 PROTON__cyto_stem_dark <=> 5-PHOSPHORIBOSYL-5-AMINOIMIDAZOLE__cyto_stem_dark + CARBON-DIOXIDE__cyto_stem_dark	-0.000137836	('PWY-6124', "inosine-5'-phosphate biosynthesis II")
RXN-15479__chlo_leaf_light	Light__chlo_leaf_light + Oxidized-ferredoxins__chlo_leaf_light + Plastocyanin-Reduced__chlo_leaf_light --> Oxidized-Plastocyanins__chlo_leaf_light + Reduced-ferredoxins__chlo_leaf_light	240	('PWY-8270', 'cyclic electron flow')|('PWY-101', 'photosynthesis light reactions')
RXN-14026__mito_stem_dark	CMP__mito_stem_dark + WATER__mito_stem_dark --> CYTIDINE__mito_stem_dark + Pi__mito_stem_dark	0.0335489	('PWY-7185', 'UTP and CTP dephosphorylation I')
TI1000060__cyto__cp2_stem_light	MET__cyto_stem_light + PROTON__cyto_stem_light --> MET__cp2_light + PROTON__cp2_light	0.0352292	('transporters', 'transport reactions')
UDPGLUCEPIM-RXN__cyto_stem_dark	CPD-12575__cyto_stem_dark <=> CPD-14553__cyto_stem_dark	0.00307527	('COLANSYN-PWY', 'colanic acid building blocks biosynthesis')|('PWY-6397', 'mycolyl-arabinogalactan-peptidoglycan complex biosynthesis')|('PWY-6527', 'stachyose degradation')|('PWY-7328', 'superpathway of UDP-glucose-derived O-antigen building blocks biosynthesis')|('PWY-3821', 'D-galactose detoxification')|('PWY-7344', 'UDP-&alpha;-D-galactose biosynthesis')|('GALACTMETAB-PWY', 'UDP-galactose bi…
T_L-ASPARTATE__cyto_cp1_stem_light	L-ASPARTATE__cp1_light <=> L-ASPARTATE__cyto_stem_light	0.0331808	('transporters', 'transport reactions')
RXN-1143__cyto_stem_dark	5-HYDROXY-CONIFERALDEHYDE__cyto_stem_dark + S-ADENOSYLMETHIONINE__cyto_stem_dark --> ADENOSYL-HOMO-CYS__cyto_stem_dark + PROTON__cyto_stem_dark + SINAPALDEHYDE__cyto_stem_dark	0.0176806	('PWY-361', 'phenylpropanoid biosynthesis')|('PWY-5168', 'ferulate and sinapate biosynthesis')
TR2000357__mito__cyto_stem_dark	PROTON__cyto_stem_dark + TTP__mito_stem_dark <=> PROTON__mito_stem_dark + TTP__cyto_stem_dark	0.000356927	('transporters', 'transport reactions')
MALATE-DEH-RXN__mito_stem_dark	MAL__mito_stem_dark + NAD__mito_stem_dark <=> NADH__mito_stem_dark + OXALACETIC_ACID__mito_stem_dark + PROTON__mito_stem_dark	0.496052	('PWY-6969', 'TCA cycle V (2-oxoglutarate synthase)')|('PWY-5690', 'TCA cycle II (plants and fungi)')|('TCA', 'TCA cycle I (prokaryotic)')|('P23-PWY', 'reductive TCA cycle I')|('PWY-5392', 'reductive TCA cycle II')|('GLYOXYLATE-BYPASS', 'glyoxylate cycle')|('PWY-6728', 'methylaspartate cycle')|('FERMENTATION-PWY', 'mixed acid fermentation')|('P105-PWY', 'TCA cycle IV (2-oxoglutarate decarboxylase…
TO1000051__cyto__cp1_stem_light	ARG__cp1_light + PROTON__cp1_light --> ARG__cyto_stem_light + PROTON__cyto_stem_light	0.0329403	('transporters', 'transport reactions')
ASPARTATEKIN-RXN__chlo_stem_dark	ATP__chlo_stem_dark + L-ASPARTATE__chlo_stem_dark --> ADP__chlo_stem_dark + L-BETA-ASPARTYL-P__chlo_stem_dark	0.0207563	('PWY-2941', 'L-lysine biosynthesis II')|('PWY-5097', 'L-lysine biosynthesis VI')|('PWY-8179', 'platensimycin biosynthesis')|('PWY-6160', '3-dehydroquinate biosynthesis II (archaea)')|('PWY-7153', 'grixazone biosynthesis')|('PWY-6559', 'spermidine biosynthesis II')|('PWY-7977', 'L-methionine biosynthesis IV')|('P101-PWY', 'ectoine biosynthesis')|('DAPLYSINESYN-PWY', 'L-lysine biosynthesis I')|('P…
2.3.1.133-RXN__cyto_stem_light	P-COUMAROYL-COA__cyto_stem_light + SHIKIMATE__cyto_stem_light --> CO-A__cyto_stem_light + CPD-412__cyto_stem_light	0.0328354	('PWY-361', 'phenylpropanoid biosynthesis')|('PWY-6040', 'chlorogenic acid biosynthesis II')|('PWY-6320', 'phaselate biosynthesis')|('PWY-5868', 'simplecoumarins biosynthesis')|('PWY-8157', 'avenanthramide biosynthesis')|('PWY-6039', 'chlorogenic acid biosynthesis I')
PHOSGLYPHOS-RXN__chlo_stem_dark	ATP__chlo_stem_dark + G3P__chlo_stem_dark <=> ADP__chlo_stem_dark + DPG__chlo_stem_dark	-0.0321312	('P124-PWY', 'Bifidobacterium shunt')|('SUCSYN-PWY', 'sucrose biosynthesis I (from photosynthesis)')|('PWY-6886', '1-butanol autotrophic biosynthesis (engineered)')|('CALVIN-PWY', 'Calvin-Benson-Bassham cycle')|('ANAGLYCOLYSIS-PWY', 'glycolysis III (from glucose)')|('PWY-1042', 'glycolysis IV (plant cytosol)')|('P185-PWY', 'formaldehyde assimilation III (dihydroxyacetone cycle)')|('P122-PWY', 'he…
PHOSGLYPHOS-RXN__cyto_stem_dark	ATP__cyto_stem_dark + G3P__cyto_stem_dark <=> ADP__cyto_stem_dark + DPG__cyto_stem_dark	-0.432189	('P124-PWY', 'Bifidobacterium shunt')|('SUCSYN-PWY', 'sucrose biosynthesis I (from photosynthesis)')|('PWY-6886', '1-butanol autotrophic biosynthesis (engineered)')|('CALVIN-PWY', 'Calvin-Benson-Bassham cycle')|('ANAGLYCOLYSIS-PWY', 'glycolysis III (from glucose)')|('PWY-1042', 'glycolysis IV (plant cytosol)')|('P185-PWY', 'formaldehyde assimilation III (dihydroxyacetone cycle)')|('P122-PWY', 'he…
RXN-2621__cyto_stem_light	CAFFEOYLSHIKIMATE__cyto_stem_light + CO-A__cyto_stem_light --> CAFFEOYL-COA__cyto_stem_light + SHIKIMATE__cyto_stem_light	0.0328354	('PWY-361', 'phenylpropanoid biosynthesis')|('PWY-6320', 'phaselate biosynthesis')|('PWY-8157', 'avenanthramide biosynthesis')|('PWY-6039', 'chlorogenic acid biosynthesis I')
HISTIDINE--TRNA-LIGASE-RXN__cyto_stem_dark	ATP__cyto_stem_dark + HIS-tRNAs__cyto_stem_dark + HIS__cyto_stem_dark --> AMP__cyto_stem_dark + Charged-HIS-tRNAs__cyto_stem_dark + PPI__cyto_stem_dark	0.0040462	('TRNA-CHARGING-PWY', 'tRNA charging')
RXN-2581__cyto_stem_light	CPD-412__cyto_stem_light + OXYGEN-MOLECULE__cyto_stem_light + Red-NADPH-Hemoprotein-Reductases__cyto_stem_light --> CAFFEOYLSHIKIMATE__cyto_stem_light + Ox-NADPH-Hemoprotein-Reductases__cyto_stem_light + WATER__cyto_stem_light	0.0328354	('PWY-361', 'phenylpropanoid biosynthesis')|('PWY-6040', 'chlorogenic acid biosynthesis II')|('PWY-6320', 'phaselate biosynthesis')|('PWY-5868', 'simplecoumarins biosynthesis')|('PWY-8157', 'avenanthramide biosynthesis')|('PWY-6039', 'chlorogenic acid biosynthesis I')
DIHYDROFOLATEREDUCT-RXN__mito_leaf_dark	DIHYDROFOLATE__mito_leaf_dark + NADPH__mito_leaf_dark + PROTON__mito_leaf_dark --> NADP__mito_leaf_dark + THF__mito_leaf_dark	0.000647231	('1CMET2-PWY', 'folate transformations III (E. coli)')|('PWY-3841', 'folate transformations II')|('PWY-3742', 'tetrahydrofolate biosynthesis II')|('PWY-6614', 'tetrahydrofolate biosynthesis')|('PWY66-385', 'dTMP de novo biosynthesis (mitochondrial)')
RXN-1106__cyto_stem_light	FERULOYL-COA__cyto_stem_light + NADPH__cyto_stem_light + PROTON__cyto_stem_light --> CO-A__cyto_stem_light + CONIFERYL-ALDEHYDE__cyto_stem_light + NADP__cyto_stem_light	0.0328354	('PWY-361', 'phenylpropanoid biosynthesis')|('PWY-6027', 'capsiconiate biosynthesis')
CAFFEOYL-COA-O-METHYLTRANSFERASE-RXN__cyto_stem_light	CAFFEOYL-COA__cyto_stem_light + S-ADENOSYLMETHIONINE__cyto_stem_light --> ADENOSYL-HOMO-CYS__cyto_stem_light + FERULOYL-COA__cyto_stem_light + PROTON__cyto_stem_light	0.0328354	('PWY-5710', 'capsaicin biosynthesis')|('PWY-361', 'phenylpropanoid biosynthesis')|('PWY-7398', 'coumarins biosynthesis (engineered)')|('PWY-6792', 'scopoletin biosynthesis')|('PWY-7498', 'phenylpropanoids methylation (ice plant)')|('PWY-1121', 'suberin monomers biosynthesis')|('PWY-6039', 'chlorogenic acid biosynthesis I')|('PWY-6432', 'curcuminoid biosynthesis')
3-ISOPROPYLMALDEHYDROG-RXN__chlo_stem_dark	2-D-THREO-HYDROXY-3-CARBOXY-ISOCAPROATE__chlo_stem_dark + NAD__chlo_stem_dark --> CPD-7100__chlo_stem_dark + NADH__chlo_stem_dark + PROTON__chlo_stem_dark	0.00900962	('PWY-6871', '3-methylbutanol biosynthesis (engineered)')|('LEUSYN-PWY', 'L-leucine biosynthesis')
T_S-ADENOSYLMETHIONINE__cyto_cp1_stem_light	S-ADENOSYLMETHIONINE__cp1_light <=> S-ADENOSYLMETHIONINE__cyto_stem_light	0.0308753	('transporters', 'transport reactions')
4-COUMARATE--COA-LIGASE-RXN__cyto_stem_dark	ATP__cyto_stem_dark + CO-A__cyto_stem_dark + COUMARATE__cyto_stem_dark --> AMP__cyto_stem_dark + P-COUMAROYL-COA__cyto_stem_dark + PPI__cyto_stem_dark	0.0454643	('PWY-8002', '4-coumarate degradation (aerobic)')|('PWY-361', 'phenylpropanoid biosynthesis')|('PWY1F-FLAVSYN', 'flavonoid biosynthesis')|('PWY-7046', '4-coumarate degradation (anaerobic)')|('PWY-6982', 'umbelliferone biosynthesis')|('PWY-6320', 'phaselate biosynthesis')|('PWY-6435', '4-hydroxybenzoate biosynthesis III (plants)')|('PWY-7398', 'coumarins biosynthesis (engineered)')|('PWY-5048', 'r…
TO1000161__cyto__cp1_stem_light	PROTON__cp1_light + THR__cp1_light --> PROTON__cyto_stem_light + THR__cyto_stem_light	0.0293858	('transporters', 'transport reactions')
RXN-2621__cyto_stem_dark	CAFFEOYLSHIKIMATE__cyto_stem_dark + CO-A__cyto_stem_dark --> CAFFEOYL-COA__cyto_stem_dark + SHIKIMATE__cyto_stem_dark	0.0328354	('PWY-361', 'phenylpropanoid biosynthesis')|('PWY-6320', 'phaselate biosynthesis')|('PWY-8157', 'avenanthramide biosynthesis')|('PWY-6039', 'chlorogenic acid biosynthesis I')
TI1000039__cyto__cp2_stem_light	LYS__cyto_stem_light + PROTON__cyto_stem_light --> LYS__cp2_light + PROTON__cp2_light	0.027706	('transporters', 'transport reactions')
TR2000356__mito__cyto_stem_dark	DCTP__mito_stem_dark + PROTON__cyto_stem_dark <=> DCTP__cyto_stem_dark + PROTON__mito_stem_dark	6.02149e-05	('transporters', 'transport reactions')
1.18.1.2-RXN__chlo_stem_dark	NADP__chlo_stem_dark + PROTON__chlo_stem_dark + 2.0 Reduced-ferredoxins__chlo_stem_dark <=> NADPH__chlo_stem_dark + 2.0 Oxidized-ferredoxins__chlo_stem_dark	-2.04132e-05	('PWY-8271', 'NADPH to cytochrome c oxidase via plastocyanin')|('PWY-101', 'photosynthesis light reactions')
TO1000132__cyto__cp1_stem_light	ASN__cp1_light + PROTON__cp1_light --> ASN__cyto_stem_light + PROTON__cyto_stem_light	0.027178	('transporters', 'transport reactions')
RXN-1101__cyto_stem_dark	NADPH__cyto_stem_dark + P-COUMAROYL-COA__cyto_stem_dark + PROTON__cyto_stem_dark --> CO-A__cyto_stem_dark + COUMARALDEHYDE__cyto_stem_dark + NADP__cyto_stem_dark	0.012629	('PWY-361', 'phenylpropanoid biosynthesis')
2-ISOPROPYLMALATESYN-RXN__chlo_stem_light	2-KETO-ISOVALERATE__chlo_stem_light + ACETYL-COA__chlo_stem_light + WATER__chlo_stem_light --> 3-CARBOXY-3-HYDROXY-ISOCAPROATE__chlo_stem_light + CO-A__chlo_stem_light + PROTON__chlo_stem_light	0.0271186	('PWY-6871', '3-methylbutanol biosynthesis (engineered)')|('LEUSYN-PWY', 'L-leucine biosynthesis')
IMP-DEHYDROG-RXN__cyto_stem_dark	IMP__cyto_stem_dark + NAD__cyto_stem_dark + WATER__cyto_stem_dark <=> NADH__cyto_stem_dark + PROTON__cyto_stem_dark + XANTHOSINE-5-PHOSPHATE__cyto_stem_dark	0.000137836	('PWY-6596', 'adenosine nucleotides degradation I')|('PWY-5695', "inosine 5'-phosphate degradation")|('PWY-7221', 'guanosine ribonucleotides de novo biosynthesis')
BRANCHED-CHAINAMINOTRANSFERVAL-RXN__chlo_stem_light	2-KETOGLUTARATE__chlo_stem_light + VAL__chlo_stem_light <=> 2-KETO-ISOVALERATE__chlo_stem_light + GLT__chlo_stem_light	0.0271186	('PWY-8175', 'even iso-branched-chain fatty acid biosynthesis')|('PWY-5057', 'L-valine degradation II')|('ALANINE-VALINESYN-PWY', 'L-alanine biosynthesis I')|('VALSYN-PWY', 'L-valine biosynthesis')|('PWY-8183', 'L-valine degradation III (oxidative Stickland reaction)')|('VALDEG-PWY', 'L-valine degradation I')
RXN-5781__cyto_stem_dark	CDP-CHOLINE__cyto_stem_dark + 0.01 DIACYLGLYCEROL__cyto_stem_dark <=> CMP__cyto_stem_dark + 0.01 PHOSPHATIDYLCHOLINE__cyto_stem_dark + PROTON__cyto_stem_dark	0.000772411	('PWY-3561', 'choline biosynthesis III')|('PWY-6804', 'diacylglycerol biosynthesis (PUFA enrichment in oilseed)')|('PWY3O-450', 'phosphatidylcholine biosynthesis I')|('PWY4FS-2', 'phosphatidylcholine biosynthesis II')|('PWY-7367', 'phosphatidylcholine resynthesis via glycerophosphocholine')
TR0000242__chlo__cyto_stem_dark	HCO3__chlo_stem_dark <=> HCO3__cyto_stem_dark	0.0451298	('transporters', 'transport reactions')
ACETOLACTREDUCTOISOM-RXN__chlo_stem_dark	2-ACETO-LACTATE__chlo_stem_dark + NADPH__chlo_stem_dark + PROTON__chlo_stem_dark --> CPD-13357__chlo_stem_dark + NADP__chlo_stem_dark	0.00900962	('PWY-7111', 'pyruvate fermentation to isobutanol (engineered)')|('VALSYN-PWY', 'L-valine biosynthesis')
RXN-14014__chlo_stem_dark	CPD-14443__chlo_stem_dark + NADH__chlo_stem_dark + PROTON__chlo_stem_dark --> DELTA1-PIPERIDEINE-2-6-DICARBOXYLATE__chlo_stem_dark + NAD__chlo_stem_dark + WATER__chlo_stem_dark	0.0207563	('PWY-2941', 'L-lysine biosynthesis II')|('PWY-5097', 'L-lysine biosynthesis VI')|('DAPLYSINESYN-PWY', 'L-lysine biosynthesis I')|('PWY-2942', 'L-lysine biosynthesis III')
RXN-7800__chlo_stem_light	CPD-7100__chlo_stem_light + PROTON__chlo_stem_light --> 2K-4CH3-PENTANOATE__chlo_stem_light + CARBON-DIOXIDE__chlo_stem_light	0.0271186	('PWY-6871', '3-methylbutanol biosynthesis (engineered)')|('LEUSYN-PWY', 'L-leucine biosynthesis')
ARGININE--TRNA-LIGASE-RXN__cyto_stem_dark	ARG-tRNAs__cyto_stem_dark + ARG__cyto_stem_dark + ATP__cyto_stem_dark --> AMP__cyto_stem_dark + Charged-ARG-tRNAs__cyto_stem_dark + PPI__cyto_stem_dark + PROTON__cyto_stem_dark	0.00861422	('TRNA-CHARGING-PWY', 'tRNA charging')
3-ISOPROPYLMALDEHYDROG-RXN__chlo_stem_light	2-D-THREO-HYDROXY-3-CARBOXY-ISOCAPROATE__chlo_stem_light + NAD__chlo_stem_light --> CPD-7100__chlo_stem_light + NADH__chlo_stem_light + PROTON__chlo_stem_light	0.0271186	('PWY-6871', '3-methylbutanol biosynthesis (engineered)')|('LEUSYN-PWY', 'L-leucine biosynthesis')
GLYRIBONUCSYN-RXN__chlo_stem_dark	5-P-BETA-D-RIBOSYL-AMINE__chlo_stem_dark + ATP__chlo_stem_dark + GLY__chlo_stem_dark --> 5-PHOSPHO-RIBOSYL-GLYCINEAMIDE__chlo_stem_dark + ADP__chlo_stem_dark + PROTON__chlo_stem_dark + Pi__chlo_stem_dark	0.000137836	('PWY-6277', 'superpathway of 5-aminoimidazole ribonucleotide biosynthesis')|('PWY-6121', '5-aminoimidazole ribonucleotide biosynthesis I')|('PWY-6122', '5-aminoimidazole ribonucleotide biosynthesis II')
2.7.7.60-RXN__chlo_stem_dark	2-C-METHYL-D-ERYTHRITOL-4-PHOSPHATE__chlo_stem_dark + CTP__chlo_stem_dark + PROTON__chlo_stem_dark --> 4-CYTIDINE-5-DIPHOSPHO-2-C__chlo_stem_dark + PPI__chlo_stem_dark	1.02066e-05	('NONMEVIPP-PWY', 'methylerythritol phosphate pathway I')|('PWY-7560', 'methylerythritol phosphate pathway II')
TR2000137__mito__cyto_stem_dark	CIT__mito_stem_dark + PROTON__cyto_stem_dark <=> CIT__cyto_stem_dark + PROTON__mito_stem_dark	0.193498	('transporters', 'transport reactions')
RXN0-882__chlo_stem_dark	2C-METH-D-ERYTHRITOL-CYCLODIPHOSPHATE__chlo_stem_dark + PROTON__chlo_stem_dark + 2.0 Reduced-ferredoxins__chlo_stem_dark --> HYDROXY-METHYL-BUTENYL-DIP__chlo_stem_dark + 2.0 Oxidized-ferredoxins__chlo_stem_dark + WATER__chlo_stem_dark	1.02066e-05	('PWY-7560', 'methylerythritol phosphate pathway II')
SUCCINATE-DEHYDROGENASE-UBIQUINONE-RXN__mito_stem_dark	SUC__mito_stem_dark + UBIQUINONE-10__mito_stem_dark --> CPD-9958__mito_stem_dark + FUM__mito_stem_dark	0.427682	('PWY0-1329', 'succinate to cytochrome bo oxidase electron transfer')|('PWY0-1353', 'succinate to cytochrome bd oxidase electron transfer')|('PWY-7279', 'aerobic respiration II (cytochrome c) (yeast)')|('PWY66-398', 'TCA cycle III (animals)')|('PWYQT-4481', 'TCA cycle variation V (plant)')|('PWY-4302', 'aerobic respiration III (alternative oxidase pathway)')|('PWY-3781', 'aerobic respiration I (c…
THIOREDOXIN-REDUCT-NADPH-RXN__mito_stem_dark	NADPH__mito_stem_dark + Ox-Thioredoxin__mito_stem_dark + PROTON__mito_stem_dark --> NADP__mito_stem_dark + Red-Thioredoxin__mito_stem_dark	6.02149e-05	('THIOREDOX-PWY', 'thioredoxin pathway')
T_VAL__chlo_stem_light	VAL__cyto_stem_light <=> VAL__chlo_stem_light	0.0271186	('transporters', 'transport reactions')
MYO-INOSITOL-1OR-4-MONOPHOSPHATASE-RXN__cyto_stem_dark	1-L-MYO-INOSITOL-1-P__cyto_stem_dark + WATER__cyto_stem_dark --> MYO-INOSITOL__cyto_stem_dark + Pi__cyto_stem_dark	0.000200293	('PWY-2301', 'myo-inositol biosynthesis')
TR2918343__mito__cyto_stem_dark	CIT__mito_stem_dark + MAL__cyto_stem_dark <=> CIT__cyto_stem_dark + MAL__mito_stem_dark	0.0682323	('transporters', 'transport reactions')
T_ACETYL-COA__chlo_stem_light	ACETYL-COA__cyto_stem_light <=> ACETYL-COA__chlo_stem_light	0.0271186	('transporters', 'transport reactions')
GLYCINE--TRNA-LIGASE-RXN__cyto_stem_dark	ATP__cyto_stem_dark + GLY-tRNAs__cyto_stem_dark + GLY__cyto_stem_dark --> AMP__cyto_stem_dark + Charged-GLY-tRNAs__cyto_stem_dark + PPI__cyto_stem_dark	0.0107189	('TRNA-CHARGING-PWY', 'tRNA charging')
RXN-7710__chlo_stem_light	4.0 1-4-alpha-D-Glucan__chlo_stem_light --> Starch__chlo_stem_light + 3.0 WATER__chlo_stem_light	0.0248798
RXN-8991__chlo_stem_dark	2-D-THREO-HYDROXY-3-CARBOXY-ISOCAPROATE__chlo_stem_dark <=> CPD-9451__chlo_stem_dark + WATER__chlo_stem_dark	-0.00900962	('PWY-6871', '3-methylbutanol biosynthesis (engineered)')|('LEUSYN-PWY', 'L-leucine biosynthesis')
NADPH-DEHYDROGENASE-RXN__chlo_stem_dark	NADPH__chlo_stem_dark + NAD__chlo_stem_dark <=> NADH__chlo_stem_dark + NADP__chlo_stem_dark	-0.0295319
TO1000084__cyto__cp1_stem_light	CYS__cp1_light + PROTON__cp1_light --> CYS__cyto_stem_light + PROTON__cyto_stem_light	0.0246746	('transporters', 'transport reactions')
TI1000051__cyto__cp2_stem_light	ARG__cyto_stem_light + PROTON__cyto_stem_light --> ARG__cp2_light + PROTON__cp2_light	0.0243261	('transporters', 'transport reactions')
DIHYDROPYRIMIDINASE-RXN__cyto_stem_dark	DI-H-URACIL__cyto_stem_dark + WATER__cyto_stem_dark --> 3-UREIDO-PROPIONATE__cyto_stem_dark + PROTON__cyto_stem_dark	0.0335489	('PWY-3982', 'uracil degradation I (reductive)')
TO0000059__cyto__cp1_stem_light	ASCORBATE__cp1_light --> ASCORBATE__cyto_stem_light	0.0239263	('transporters', 'transport reactions')
T_HOMO-CYS__cyto_cp2_stem_light	HOMO-CYS__cp2_light <=> HOMO-CYS__cyto_stem_light	0.023829	('transporters', 'transport reactions')
SAICARSYN-RXN__chlo_stem_dark	ATP__chlo_stem_dark + L-ASPARTATE__chlo_stem_dark + PHOSPHORIBOSYL-CARBOXY-AMINOIMIDAZOLE__chlo_stem_dark --> ADP__chlo_stem_dark + P-RIBOSYL-4-SUCCCARB-AMINOIMIDAZOLE__chlo_stem_dark + PROTON__chlo_stem_dark + Pi__chlo_stem_dark	0.000137836	('PWY-6123', "inosine-5'-phosphate biosynthesis I")|('PWY-6124', "inosine-5'-phosphate biosynthesis II")|('PWY-7234', "inosine-5'-phosphate biosynthesis III")
PYRUVDEH-RXN__mito_stem_dark	CO-A__mito_stem_dark + NAD__mito_stem_dark + PYRUVATE__mito_stem_dark --> ACETYL-COA__mito_stem_dark + CARBON-DIOXIDE__mito_stem_dark + NADH__mito_stem_dark	0.405863	('PWY-7218', 'photosynthetic 3-hydroxybutanoate biosynthesis (engineered)')|('PWY-6886', '1-butanol autotrophic biosynthesis (engineered)')|('PWY-7384', 'anaerobic energy metabolism (invertebrates, mitochondrial)')|('PWY-5482', 'pyruvate fermentation to acetate II')|('PWY-5537', 'pyruvate fermentation to acetate V')|('GLYCOLYSIS-TCA-GLYOX-BYPASS', 'superpathway of glycolysis, pyruvate dehydrogena…
PYRUVDEH-RXN__chlo_stem_dark	CO-A__chlo_stem_dark + NAD__chlo_stem_dark + PYRUVATE__chlo_stem_dark --> ACETYL-COA__chlo_stem_dark + CARBON-DIOXIDE__chlo_stem_dark + NADH__chlo_stem_dark	0.00900962	('PWY-7218', 'photosynthetic 3-hydroxybutanoate biosynthesis (engineered)')|('PWY-6886', '1-butanol autotrophic biosynthesis (engineered)')|('PWY-7384', 'anaerobic energy metabolism (invertebrates, mitochondrial)')|('PWY-5482', 'pyruvate fermentation to acetate II')|('PWY-5537', 'pyruvate fermentation to acetate V')|('GLYCOLYSIS-TCA-GLYOX-BYPASS', 'superpathway of glycolysis, pyruvate dehydrogena…
TI1000161__cyto__cp2_stem_light	PROTON__cyto_stem_light + THR__cyto_stem_light --> PROTON__cp2_light + THR__cp2_light	0.0217011	('transporters', 'transport reactions')
e-Protein_vvinif2023__cyto_stem_light	0.497694564787115 Charged-ALA-tRNAs__cyto_stem_light + 0.407338155180229 Charged-ARG-tRNAs__cyto_stem_light + 0.336081364555743 Charged-ASN-tRNAs__cyto_stem_light + 0.405190780768339 Charged-ASP-tRNAs__cyto_stem_light + 0.152433174620542 Charged-CYS-tRNAs__cyto_stem_light + 0.288282386890515 Charged-GLN-tRNAs__cyto_stem_light + 0.51180904656401 Charged-GLT-tRNAs__cyto_stem_light + 0.5068595737936…	0.0211476	('biomass', 'biomass reactions')
RXN-2581__cyto_stem_dark	CPD-412__cyto_stem_dark + OXYGEN-MOLECULE__cyto_stem_dark + Red-NADPH-Hemoprotein-Reductases__cyto_stem_dark --> CAFFEOYLSHIKIMATE__cyto_stem_dark + Ox-NADPH-Hemoprotein-Reductases__cyto_stem_dark + WATER__cyto_stem_dark	0.0328354	('PWY-361', 'phenylpropanoid biosynthesis')|('PWY-6040', 'chlorogenic acid biosynthesis II')|('PWY-6320', 'phaselate biosynthesis')|('PWY-5868', 'simplecoumarins biosynthesis')|('PWY-8157', 'avenanthramide biosynthesis')|('PWY-6039', 'chlorogenic acid biosynthesis I')
TI1000132__cyto__cp2_stem_light	ASN__cyto_stem_light + PROTON__cyto_stem_light --> ASN__cp2_light + PROTON__cp2_light	0.0200706	('transporters', 'transport reactions')
TR2918356__mito__cyto_stem_dark	ADP__mito_stem_dark + PPI__cyto_stem_dark <=> ADP__cyto_stem_dark + PPI__mito_stem_dark	-0.0271826	('transporters', 'transport reactions')
SERINE--PYRUVATE-AMINOTRANSFERASE-RXN__cyto_stem_dark	PYRUVATE__cyto_stem_dark + SER__cyto_stem_dark <=> L-ALPHA-ALANINE__cyto_stem_dark + OH-PYR__cyto_stem_dark	-0.147998	('PWY-8011', 'L-serine biosynthesis II')
TI1000107__cyto__cp2_stem_light	LEU__cyto_stem_light + PROTON__cyto_stem_light --> LEU__cp2_light + PROTON__cp2_light	0.0197265	('transporters', 'transport reactions')
PRPPSYN-RXN__chlo_stem_dark	ATP__chlo_stem_dark + RIBOSE-5P__chlo_stem_dark --> AMP__chlo_stem_dark + PROTON__chlo_stem_dark + PRPP__chlo_stem_dark	0.000137836	('PWY0-662', 'PRPP biosynthesis')
S-ADENMETSYN-RXN__cyto_stem_light	ATP__cyto_stem_light + MET__cyto_stem_light + WATER__cyto_stem_light --> PPI__cyto_stem_light + Pi__cyto_stem_light + S-ADENOSYLMETHIONINE__cyto_stem_light	0.0196468	('PWY-6151', 'S-adenosyl-L-methionine salvage I')|('SAM-PWY', 'S-adenosyl-L-methionine biosynthesis')|('ETHYL-PWY', 'ethylene biosynthesis I (plants)')|('METHIONINE-DEG1-PWY', 'L-methionine degradation I (to L-homocysteine)')|('PWY-5912', "2'-deoxymugineic acid phytosiderophore biosynthesis")|('PWY-5041', 'S-adenosyl-L-methionine cycle II')
FGAMSYN-RXN__chlo_stem_dark	5-P-RIBOSYL-N-FORMYLGLYCINEAMIDE__chlo_stem_dark + ATP__chlo_stem_dark + GLN__chlo_stem_dark + WATER__chlo_stem_dark --> 5-PHOSPHORIBOSYL-N-FORMYLGLYCINEAMIDINE__chlo_stem_dark + ADP__chlo_stem_dark + GLT__chlo_stem_dark + PROTON__chlo_stem_dark + Pi__chlo_stem_dark	0.000137836	('PWY-6277', 'superpathway of 5-aminoimidazole ribonucleotide biosynthesis')|('PWY-6121', '5-aminoimidazole ribonucleotide biosynthesis I')|('PWY-6122', '5-aminoimidazole ribonucleotide biosynthesis II')
T_SUCROSE__cyto_cp1_stem_light	SUCROSE__cp1_light <=> SUCROSE__cyto_stem_light	0.0193903	('transporters', 'transport reactions')
RIBOKIN-RXN__cyto_stem_dark	ATP__cyto_stem_dark + D-Ribofuranose__cyto_stem_dark --> ADP__cyto_stem_dark + PROTON__cyto_stem_dark + RIBOSE-5P__cyto_stem_dark	0.0590971	('RIBOKIN-PWY', 'ribose phosphorylation')
TI1000084__cyto__cp2_stem_light	CYS__cyto_stem_light + PROTON__cyto_stem_light --> CYS__cp2_light + PROTON__cp2_light	0.0182213	('transporters', 'transport reactions')
PRPPAMIDOTRANS-RXN__chlo_stem_dark	GLN__chlo_stem_dark + PRPP__chlo_stem_dark + WATER__chlo_stem_dark --> 5-P-BETA-D-RIBOSYL-AMINE__chlo_stem_dark + GLT__chlo_stem_dark + PPI__chlo_stem_dark	0.000137836	('PWY-6277', 'superpathway of 5-aminoimidazole ribonucleotide biosynthesis')|('PWY-6121', '5-aminoimidazole ribonucleotide biosynthesis I')|('PWY-6122', '5-aminoimidazole ribonucleotide biosynthesis II')|('PWY-7282', '4-amino-2-methyl-5-diphosphomethylpyrimidine biosynthesis II')
RXN-1143__cyto_stem_light	5-HYDROXY-CONIFERALDEHYDE__cyto_stem_light + S-ADENOSYLMETHIONINE__cyto_stem_light --> ADENOSYL-HOMO-CYS__cyto_stem_light + PROTON__cyto_stem_light + SINAPALDEHYDE__cyto_stem_light	0.0176806	('PWY-361', 'phenylpropanoid biosynthesis')|('PWY-5168', 'ferulate and sinapate biosynthesis')
TR2000242__mito__cyto_stem_dark	HCO3__mito_stem_dark + PROTON__cyto_stem_dark <=> HCO3__cyto_stem_dark + PROTON__mito_stem_dark	1.17096	('transporters', 'transport reactions')
TI2903796__mito__cyto_stem_dark	FUM__cyto_stem_dark + SUC__mito_stem_dark --> FUM__mito_stem_dark + SUC__cyto_stem_dark	0.000137836	('transporters', 'transport reactions')
RXN-1125__cyto_stem_light	NADPH__cyto_stem_light + PROTON__cyto_stem_light + SINAPALDEHYDE__cyto_stem_light --> NADP__cyto_stem_light + SINAPYL-ALCOHOL__cyto_stem_light	0.0176806	('PWY-361', 'phenylpropanoid biosynthesis')
CDPREDUCT-RXN__mito_stem_dark	CDP__mito_stem_dark + Red-Thioredoxin__mito_stem_dark --> DCDP__mito_stem_dark + Ox-Thioredoxin__mito_stem_dark + WATER__mito_stem_dark	6.02149e-05	('PWY-7184', 'pyrimidine deoxyribonucleotides de novo biosynthesis I')|('PWY-7210', 'pyrimidine deoxyribonucleotides biosynthesis from CTP')|('PWY-7198', 'pyrimidine deoxyribonucleotides de novo biosynthesis IV')|('PWY0-166', 'superpathway of pyrimidine deoxyribonucleotides de novo biosynthesis (E. coli)')|('PWY-6545', 'pyrimidine deoxyribonucleotides de novo biosynthesis III')
UDPKIN-RXN__cyto_stem_dark	ATP__cyto_stem_dark + UDP__cyto_stem_dark --> ADP__cyto_stem_dark + UTP__cyto_stem_dark	0.230426	('PWY-5687', 'pyrimidine ribonucleotides interconversion')|('PWY-7176', 'UTP and CTP de novo biosynthesis')
DCDPKIN-RXN__mito_stem_dark	ATP__mito_stem_dark + DCDP__mito_stem_dark --> ADP__mito_stem_dark + DCTP__mito_stem_dark	6.02149e-05	('PWY-7184', 'pyrimidine deoxyribonucleotides de novo biosynthesis I')|('PWY-7210', 'pyrimidine deoxyribonucleotides biosynthesis from CTP')|('PWY-7197', 'pyrimidine deoxyribonucleotide phosphorylation')|('PWY-7198', 'pyrimidine deoxyribonucleotides de novo biosynthesis IV')|('PWY0-166', 'superpathway of pyrimidine deoxyribonucleotides de novo biosynthesis (E. coli)')|('PWY-6545', 'pyrimidine deo…
RXN-1142__cyto_stem_light	CONIFERYL-ALDEHYDE__cyto_stem_light + OXYGEN-MOLECULE__cyto_stem_light + Red-NADPH-Hemoprotein-Reductases__cyto_stem_light --> 5-HYDROXY-CONIFERALDEHYDE__cyto_stem_light + Ox-NADPH-Hemoprotein-Reductases__cyto_stem_light + WATER__cyto_stem_light	0.0176806	('PWY-361', 'phenylpropanoid biosynthesis')|('PWY-5168', 'ferulate and sinapate biosynthesis')
ALANINE--TRNA-LIGASE-RXN__cyto_stem_dark	ALA-tRNAs__cyto_stem_dark + ATP__cyto_stem_dark + L-ALPHA-ALANINE__cyto_stem_dark --> AMP__cyto_stem_dark + Charged-ALA-tRNAs__cyto_stem_dark + PPI__cyto_stem_dark	0.010525	('TRNA-CHARGING-PWY', 'tRNA charging')
TO0011423__cyto__cp1_stem_light	0.01 DIACYLGLYCEROL__cp1_light --> 0.01 DIACYLGLYCEROL__cyto_stem_light	0.0169889	('transporters', 'transport reactions')
ASPARAGINE--TRNA-LIGASE-RXN__cyto_stem_dark	ASN-tRNAs__cyto_stem_dark + ASN__cyto_stem_dark + ATP__cyto_stem_dark --> AMP__cyto_stem_dark + Charged-ASN-tRNAs__cyto_stem_dark + PPI__cyto_stem_dark	0.00710731	('TRNA-CHARGING-PWY', 'tRNA charging')
TO1000069__cyto__cp1_stem_light	PROTON__cp1_light + TYR__cp1_light --> PROTON__cyto_stem_light + TYR__cyto_stem_light	0.0167522	('transporters', 'transport reactions')
PHENYLALANINE-AMMONIA-LYASE-RXN__cyto_stem_dark	PHE__cyto_stem_dark --> AMMONIUM__cyto_stem_dark + CPD-674__cyto_stem_dark	0.0454643	('PWY1F-467', 'phenylpropanoid biosynthesis, initial reactions')|('PWY-5883', 'ephedrine biosynthesis')|('PWY-5048', 'rosmarinic acid biosynthesis I')|('PWY-6444', 'benzoate biosynthesis II (CoA-independent, non-&beta;-oxidative)')|('PWY-1121', 'suberin monomers biosynthesis')|('PWY-8157', 'avenanthramide biosynthesis')|('PWY-6457', 'cinnamoyl-CoA biosynthesis')
LEUCINE--TRNA-LIGASE-RXN__cyto_stem_light	ATP__cyto_stem_light + LEU-tRNAs__cyto_stem_light + LEU__cyto_stem_light --> AMP__cyto_stem_light + Charged-LEU-tRNAs__cyto_stem_light + PPI__cyto_stem_light	0.0166948	('TRNA-CHARGING-PWY', 'tRNA charging')
2.7.8.11-RXN__er_stem_dark	0.01 CDPDIACYLGLYCEROL__er_stem_dark + MYO-INOSITOL__er_stem_dark --> CMP__er_stem_dark + 0.01 L-1-phosphatidyl-inositols__er_stem_dark + PROTON__er_stem_dark	0.000200293	('PHOSLIPSYN2-PWY', 'superpathway of phospholipid biosynthesis II (plants)')|('PWY-6352', '3-phosphoinositide biosynthesis')|('PWY-6351', 'D-myo-inositol (1,4,5)-trisphosphate biosynthesis')|('PWY-7625', 'phosphatidylinositol biosynthesis II (eukaryotes)')
TO1000119__cyto__cp1_stem_light	HIS__cp1_light + PROTON__cp1_light --> HIS__cyto_stem_light + PROTON__cyto_stem_light	0.0154724	('transporters', 'transport reactions')
RXN-1223__chlo_stem_dark	CPD-12575__chlo_stem_dark + PROTON__chlo_stem_dark + SO3__chlo_stem_dark --> UDP-SULFOQUINOVOSE__chlo_stem_dark + WATER__chlo_stem_dark	0.000190021	('PWYQT-4427', 'sulfoquinovosyl diacylglycerol biosynthesis')
MET__cyto_stem_light_dark_storage	MET__cyto_stem_light --> MET__cyto_stem_dark	0.0154377	('Storage', 'Storage between light and dark phases')
GLUTAMINESYN-RXN__mito_stem_dark	AMMONIUM__mito_stem_dark + ATP__mito_stem_dark + GLT__mito_stem_dark --> ADP__mito_stem_dark + GLN__mito_stem_dark + PROTON__mito_stem_dark + Pi__mito_stem_dark	0.00637215	('AMMASSIM-PWY', 'ammonia assimilation cycle III')|('PWY4LZ-81', 'Organic Nitrogen Assimilation')|('PWY-7061', 'glutamate-glutamine shuttle')|('PWY-381', 'nitrate reduction II (assimilatory)')|('GLNSYN-PWY', 'L-glutamine biosynthesis I')|('PWY4LZ-283', 'Inorganic Nitrogen Assimilation')|('PWY-7060', 'ornithine-citrulline shuttle')|('PWY-8294', 'L-aspartate degradation III (anaerobic)')|('PWY-6964…
RXN-2602__cyto_stem_light	CONIFERYL-ALDEHYDE__cyto_stem_light + NADPH__cyto_stem_light + PROTON__cyto_stem_light --> CONIFERYL-ALCOHOL__cyto_stem_light + NADP__cyto_stem_light	0.0151548	('PWY-361', 'phenylpropanoid biosynthesis')|('PWY-6027', 'capsiconiate biosynthesis')
PHENYLALANINE--TRNA-LIGASE-RXN__cyto_stem_dark	ATP__cyto_stem_dark + PHE-tRNAs__cyto_stem_dark + PHE__cyto_stem_dark --> AMP__cyto_stem_dark + Charged-PHE-tRNAs__cyto_stem_dark + PPI__cyto_stem_dark	0.00676134	('TRNA-CHARGING-PWY', 'tRNA charging')
2OXOGLUTARATEDEH-RXN__mito_stem_dark	2-KETOGLUTARATE__mito_stem_dark + CO-A__mito_stem_dark + NAD__mito_stem_dark --> CARBON-DIOXIDE__mito_stem_dark + NADH__mito_stem_dark + SUC-COA__mito_stem_dark	0.427819	('PWY-5690', 'TCA cycle II (plants and fungi)')|('TCA', 'TCA cycle I (prokaryotic)')|('TCA-1', 'TCA cycle VIII (Chlamydia)')|('PWY66-398', 'TCA cycle III (animals)')|('PWYQT-4481', 'TCA cycle variation V (plant)')|('PWY-7254', 'TCA cycle VII (acetate-producers)')
2OXOGLUTARATEDEH-RXN__cyto_stem_dark	2-KETOGLUTARATE__cyto_stem_dark + CO-A__cyto_stem_dark + NAD__cyto_stem_dark --> CARBON-DIOXIDE__cyto_stem_dark + NADH__cyto_stem_dark + SUC-COA__cyto_stem_dark	0.000934437	('PWY-5690', 'TCA cycle II (plants and fungi)')|('TCA', 'TCA cycle I (prokaryotic)')|('TCA-1', 'TCA cycle VIII (Chlamydia)')|('PWY66-398', 'TCA cycle III (animals)')|('PWYQT-4481', 'TCA cycle variation V (plant)')|('PWY-7254', 'TCA cycle VII (acetate-producers)')
SERINE--TRNA-LIGASE-RXN__mito_stem_light	ATP__mito_stem_light + SER-tRNAs__mito_stem_light + SER__mito_stem_light --> AMP__mito_stem_light + Charged-SER-tRNAs__mito_stem_light + PPI__mito_stem_light	0.0147094	('TRNA-CHARGING-PWY', 'tRNA charging')
RXN-1125__cyto_stem_dark	NADPH__cyto_stem_dark + PROTON__cyto_stem_dark + SINAPALDEHYDE__cyto_stem_dark --> NADP__cyto_stem_dark + SINAPYL-ALCOHOL__cyto_stem_dark	0.0176806	('PWY-361', 'phenylpropanoid biosynthesis')
T_SER-tRNAs__mito_stem_light	SER-tRNAs__cyto_stem_light <=> SER-tRNAs__mito_stem_light	0.0147094	('transporters', 'transport reactions')
GMP-SYN-NH3-RXN__cyto_stem_dark	AMMONIUM__cyto_stem_dark + ATP__cyto_stem_dark + XANTHOSINE-5-PHOSPHATE__cyto_stem_dark --> AMP__cyto_stem_dark + GMP__cyto_stem_dark + PPI__cyto_stem_dark + 2.0 PROTON__cyto_stem_dark	0.000137836
T_CO-A__cyto_cp2_stem_light	CO-A__cp2_light <=> CO-A__cyto_stem_light	0.0137447	('transporters', 'transport reactions')
URIDINE-NUCLEOSIDASE-RXN__cyto_stem_dark	URIDINE__cyto_stem_dark + WATER__cyto_stem_dark --> D-Ribofuranose__cyto_stem_dark + URACIL__cyto_stem_dark	0.0335489	('PWYQT-4445', 'pyrimidine salvage pathway')|('PWY-6556', 'pyrimidine ribonucleosides salvage II')
DGDPKIN-RXN__cyto_stem_dark	ATP__cyto_stem_dark + DGDP__cyto_stem_dark --> ADP__cyto_stem_dark + DGTP__cyto_stem_dark	0.000276908	('PWY-7226', 'guanosine deoxyribonucleotides de novo biosynthesis I')|('PWY-7224', 'purine deoxyribonucleosides salvage')|('PWY-7222', 'guanosine deoxyribonucleotides de novo biosynthesis II')
TRIOSEPISOMERIZATION-RXN__chlo_stem_light	GAP__chlo_stem_light <=> DIHYDROXY-ACETONE-PHOSPHATE__chlo_stem_light	0.0135593	('CALVIN-PWY', 'Calvin-Benson-Bassham cycle')|('PWY-6142', 'gluconeogenesis II (Methanobacterium thermoautotrophicum)')|('ANAGLYCOLYSIS-PWY', 'glycolysis III (from glucose)')|('PWY-1042', 'glycolysis IV (plant cytosol)')|('P185-PWY', 'formaldehyde assimilation III (dihydroxyacetone cycle)')|('PWY-5484', 'glycolysis II (from fructose 6-phosphate)')|('GLYCOLYSIS', 'glycolysis I (from glucose 6-phos…
RXN-1142__cyto_stem_dark	CONIFERYL-ALDEHYDE__cyto_stem_dark + OXYGEN-MOLECULE__cyto_stem_dark + Red-NADPH-Hemoprotein-Reductases__cyto_stem_dark --> 5-HYDROXY-CONIFERALDEHYDE__cyto_stem_dark + Ox-NADPH-Hemoprotein-Reductases__cyto_stem_dark + WATER__cyto_stem_dark	0.0176806	('PWY-361', 'phenylpropanoid biosynthesis')|('PWY-5168', 'ferulate and sinapate biosynthesis')
F16BDEPHOS-RXN__chlo_stem_light	FRUCTOSE-16-DIPHOSPHATE__chlo_stem_light + WATER__chlo_stem_light --> FRUCTOSE-6P__chlo_stem_light + Pi__chlo_stem_light	0.0135593	('SUCSYN-PWY', 'sucrose biosynthesis I (from photosynthesis)')|('CALVIN-PWY', 'Calvin-Benson-Bassham cycle')|('P185-PWY', 'formaldehyde assimilation III (dihydroxyacetone cycle)')|('PWY-5484', 'glycolysis II (from fructose 6-phosphate)')|('GLYCOLYSIS', 'glycolysis I (from glucose 6-phosphate)')|('GLUCONEO-PWY', 'gluconeogenesis I')|('PWY66-399', 'gluconeogenesis III')
RXN-8642__mito_stem_dark	OXALO-SUCCINATE__mito_stem_dark + PROTON__mito_stem_dark <=> 2-KETOGLUTARATE__mito_stem_dark + CARBON-DIOXIDE__mito_stem_dark	-0.195478
SUCROSE-SYNTHASE-RXN__cyto_stem_light	PROTON__cyto_stem_light + SUCROSE__cyto_stem_light + UDP__cyto_stem_light <=> BETA-D-FRUCTOSE__cyto_stem_light + CPD-12575__cyto_stem_light	0.0131056	('PWY-3801', 'sucrose degradation II (sucrose synthase)')|('PWYQT-4438', 'UDP-glucose biosynthesis (from sucrose)')
T_TARTRATE__cyto_cp2_stem_light	TARTRATE__cp2_light <=> TARTRATE__cyto_stem_light	0.013046	('transporters', 'transport reactions')
RXN-1106__cyto_stem_dark	FERULOYL-COA__cyto_stem_dark + NADPH__cyto_stem_dark + PROTON__cyto_stem_dark --> CO-A__cyto_stem_dark + CONIFERYL-ALDEHYDE__cyto_stem_dark + NADP__cyto_stem_dark	0.0328354	('PWY-361', 'phenylpropanoid biosynthesis')|('PWY-6027', 'capsiconiate biosynthesis')
RXN-1102__cyto_stem_light	COUMARALDEHYDE__cyto_stem_light + NADPH__cyto_stem_light + PROTON__cyto_stem_light --> COUMARYL-ALCOHOL__cyto_stem_light + NADP__cyto_stem_light	0.012629	('PWY-361', 'phenylpropanoid biosynthesis')
RXN-1101__cyto_stem_light	NADPH__cyto_stem_light + P-COUMAROYL-COA__cyto_stem_light + PROTON__cyto_stem_light --> CO-A__cyto_stem_light + COUMARALDEHYDE__cyto_stem_light + NADP__cyto_stem_light	0.012629	('PWY-361', 'phenylpropanoid biosynthesis')
UDP-GLUCURONATE-DECARBOXYLASE-RXN__cyto_stem_dark	PROTON__cyto_stem_dark + UDP-GLUCURONATE__cyto_stem_dark --> CARBON-DIOXIDE__cyto_stem_dark + UDP-D-XYLOSE__cyto_stem_dark	0.0890343	('PWY-4821', 'UDP-&alpha;-D-xylose biosynthesis')
TI1000069__cyto__cp2_stem_light	PROTON__cyto_stem_light + TYR__cyto_stem_light --> PROTON__cp2_light + TYR__cp2_light	0.0123713	('transporters', 'transport reactions')
S-ADENMETSYN-RXN__cyto_stem_dark	ATP__cyto_stem_dark + MET__cyto_stem_dark + WATER__cyto_stem_dark --> PPI__cyto_stem_dark + Pi__cyto_stem_dark + S-ADENOSYLMETHIONINE__cyto_stem_dark	0.0505221	('PWY-6151', 'S-adenosyl-L-methionine salvage I')|('SAM-PWY', 'S-adenosyl-L-methionine biosynthesis')|('ETHYL-PWY', 'ethylene biosynthesis I (plants)')|('METHIONINE-DEG1-PWY', 'L-methionine degradation I (to L-homocysteine)')|('PWY-5912', "2'-deoxymugineic acid phytosiderophore biosynthesis")|('PWY-5041', 'S-adenosyl-L-methionine cycle II')
TI1000119__cyto__cp2_stem_light	HIS__cyto_stem_light + PROTON__cyto_stem_light --> HIS__cp2_light + PROTON__cp2_light	0.0114262	('transporters', 'transport reactions')
CAFFEOYL-COA-O-METHYLTRANSFERASE-RXN__cyto_stem_dark	CAFFEOYL-COA__cyto_stem_dark + S-ADENOSYLMETHIONINE__cyto_stem_dark --> ADENOSYL-HOMO-CYS__cyto_stem_dark + FERULOYL-COA__cyto_stem_dark + PROTON__cyto_stem_dark	0.0328354	('PWY-5710', 'capsaicin biosynthesis')|('PWY-361', 'phenylpropanoid biosynthesis')|('PWY-7398', 'coumarins biosynthesis (engineered)')|('PWY-6792', 'scopoletin biosynthesis')|('PWY-7498', 'phenylpropanoids methylation (ice plant)')|('PWY-1121', 'suberin monomers biosynthesis')|('PWY-6039', 'chlorogenic acid biosynthesis I')|('PWY-6432', 'curcuminoid biosynthesis')
TO0000046__cyto__cp1_stem_light	CMP__cp1_light --> CMP__cyto_stem_light	0.0109572	('transporters', 'transport reactions')
RXN-1224__chlo_stem_dark	0.01 DIACYLGLYCEROL__chlo_stem_dark + UDP-SULFOQUINOVOSE__chlo_stem_dark --> PROTON__chlo_stem_dark + 0.01 SULFOQUINOVOSYLDIACYLGLYCEROL__chlo_stem_dark + UDP__chlo_stem_dark	0.000190021	('PWYQT-4427', 'sulfoquinovosyl diacylglycerol biosynthesis')
PEPDEPHOS-RXN__chlo_stem_dark	ADP__chlo_stem_dark + PHOSPHO-ENOL-PYRUVATE__chlo_stem_dark + PROTON__chlo_stem_dark --> ATP__chlo_stem_dark + PYRUVATE__chlo_stem_dark	0.0477954	('PWY-7218', 'photosynthetic 3-hydroxybutanoate biosynthesis (engineered)')|('P124-PWY', 'Bifidobacterium shunt')|('PWY-6886', '1-butanol autotrophic biosynthesis (engineered)')|('PWY-5723', 'Rubisco shunt')|('FERMENTATION-PWY', 'mixed acid fermentation')|('PWY-6142', 'gluconeogenesis II (Methanobacterium thermoautotrophicum)')|('PWY-7383', 'anaerobic energy metabolism (invertebrates, cytosol)')|…
PEPDEPHOS-RXN__cyto_stem_dark	ADP__cyto_stem_dark + PHOSPHO-ENOL-PYRUVATE__cyto_stem_dark + PROTON__cyto_stem_dark --> ATP__cyto_stem_dark + PYRUVATE__cyto_stem_dark	0.416386	('PWY-7218', 'photosynthetic 3-hydroxybutanoate biosynthesis (engineered)')|('P124-PWY', 'Bifidobacterium shunt')|('PWY-6886', '1-butanol autotrophic biosynthesis (engineered)')|('PWY-5723', 'Rubisco shunt')|('FERMENTATION-PWY', 'mixed acid fermentation')|('PWY-6142', 'gluconeogenesis II (Methanobacterium thermoautotrophicum)')|('PWY-7383', 'anaerobic energy metabolism (invertebrates, cytosol)')|…
TO0000229__cyto__cp1_stem_light	GLYCOLALDEHYDE__cp1_light --> GLYCOLALDEHYDE__cyto_stem_light	0.0108943	('transporters', 'transport reactions')
3-ISOPROPYLMALISOM-RXN__chlo_stem_dark	CPD-9451__chlo_stem_dark + WATER__chlo_stem_dark <=> 3-CARBOXY-3-HYDROXY-ISOCAPROATE__chlo_stem_dark	-0.00900962	('PWY-6871', '3-methylbutanol biosynthesis (engineered)')|('LEUSYN-PWY', 'L-leucine biosynthesis')
GLURS-RXN__cyto_stem_light	ATP__cyto_stem_light + GLT-tRNAs__cyto_stem_light + GLT__cyto_stem_light + PROTON__cyto_stem_light --> AMP__cyto_stem_light + Charged-GLT-tRNAs__cyto_stem_light + PPI__cyto_stem_light	0.0108235	('PWY-5188', 'tetrapyrrole biosynthesis I (from glutamate)')|('TRNA-CHARGING-PWY', 'tRNA charging')
GLYCINE--TRNA-LIGASE-RXN__cyto_stem_light	ATP__cyto_stem_light + GLY-tRNAs__cyto_stem_light + GLY__cyto_stem_light --> AMP__cyto_stem_light + Charged-GLY-tRNAs__cyto_stem_light + PPI__cyto_stem_light	0.0107189	('TRNA-CHARGING-PWY', 'tRNA charging')
CYTOCHROME-C-OXIDASE-RXN__mito_stem_dark	4.0 Cytochromes-C-Reduced__mito_stem_dark + OXYGEN-MOLECULE__mito_stem_dark + 8.0 PROTON__mito_stem_dark --> 4.0 Cytochromes-C-Oxidized__mito_stem_dark + 4.0 PROTON__pmf_stem_dark + 2.0 WATER__mito_stem_dark	2.00073	('PWY-7429', 'arsenite to oxygen electron transfer (via azurin)')|('PWY-4521', 'arsenite to oxygen electron transfer')|('PWY-7279', 'aerobic respiration II (cytochrome c) (yeast)')|('PWY-6692', 'Fe(II) oxidation')|('PWY-3781', 'aerobic respiration I (cytochrome c)')
T_2-KETOGLUTARATE__mito_stem_light	2-KETOGLUTARATE__cyto_stem_light <=> 2-KETOGLUTARATE__mito_stem_light	0.0105338	('transporters', 'transport reactions')
CYSTEINE--TRNA-LIGASE-RXN__cyto_stem_dark	ATP__cyto_stem_dark + CYS-tRNAs__cyto_stem_dark + CYS__cyto_stem_dark --> AMP__cyto_stem_dark + Charged-CYS-tRNAs__cyto_stem_dark + PPI__cyto_stem_dark	0.00322359	('TRNA-CHARGING-PWY', 'tRNA charging')
ALANINE--TRNA-LIGASE-RXN__cyto_stem_light	ALA-tRNAs__cyto_stem_light + ATP__cyto_stem_light + L-ALPHA-ALANINE__cyto_stem_light --> AMP__cyto_stem_light + Charged-ALA-tRNAs__cyto_stem_light + PPI__cyto_stem_light	0.010525	('TRNA-CHARGING-PWY', 'tRNA charging')
3PGAREARR-RXN__chlo_stem_dark	2-PG__chlo_stem_dark <=> G3P__chlo_stem_dark	-0.0319933	('PWY-7218', 'photosynthetic 3-hydroxybutanoate biosynthesis (engineered)')|('P124-PWY', 'Bifidobacterium shunt')|('PWY-7124', 'ethene biosynthesis V (engineered)')|('PWY-6886', '1-butanol autotrophic biosynthesis (engineered)')|('PWY-5723', 'Rubisco shunt')|('PWY-6142', 'gluconeogenesis II (Methanobacterium thermoautotrophicum)')|('ANAGLYCOLYSIS-PWY', 'glycolysis III (from glucose)')|('PWY-2221'…
3PGAREARR-RXN__cyto_stem_dark	2-PG__cyto_stem_dark <=> G3P__cyto_stem_dark	-0.432189	('PWY-7218', 'photosynthetic 3-hydroxybutanoate biosynthesis (engineered)')|('P124-PWY', 'Bifidobacterium shunt')|('PWY-7124', 'ethene biosynthesis V (engineered)')|('PWY-6886', '1-butanol autotrophic biosynthesis (engineered)')|('PWY-5723', 'Rubisco shunt')|('PWY-6142', 'gluconeogenesis II (Methanobacterium thermoautotrophicum)')|('ANAGLYCOLYSIS-PWY', 'glycolysis III (from glucose)')|('PWY-2221'…
VALINE--TRNA-LIGASE-RXN__cyto_stem_light	ATP__cyto_stem_light + VAL-tRNAs__cyto_stem_light + VAL__cyto_stem_light --> AMP__cyto_stem_light + Charged-VAL-tRNAs__cyto_stem_light + PPI__cyto_stem_light	0.0103429	('TRNA-CHARGING-PWY', 'tRNA charging')
PSERTRANSAM-RXN__chlo_stem_dark	3-P-HYDROXYPYRUVATE__chlo_stem_dark + GLT__chlo_stem_dark --> 2-KETOGLUTARATE__chlo_stem_dark + 3-P-SERINE__chlo_stem_dark	0.000137836	('PWY-8010', 'L-cysteine biosynthesis IX (Trichomonas vaginalis)')|('SERSYN-PWY', 'L-serine biosynthesis I')
LYSINE--TRNA-LIGASE-RXN__cyto_stem_light	ATP__cyto_stem_light + LYS-tRNAs__cyto_stem_light + LYS__cyto_stem_light --> AMP__cyto_stem_light + Charged-LYS-tRNAs__cyto_stem_light + PPI__cyto_stem_light + PROTON__cyto_stem_light	0.00981109	('TRNA-CHARGING-PWY', 'tRNA charging')
GLUC1PADENYLTRANS-RXN__chlo_stem_dark	ATP__chlo_stem_dark + GLC-1-P__chlo_stem_dark + PROTON__chlo_stem_dark --> ADP-D-GLUCOSE__chlo_stem_dark + PPI__chlo_stem_dark	0.0583066	('PWY-7902', 'glucosylglycerol biosynthesis')|('PWY-622', 'starch biosynthesis')|('GLYCOGENSYNTH-PWY', 'glycogen biosynthesis I (from ADP-D-Glucose)')
TO1000107__cyto__cp1_stem_light	LEU__cp1_light + PROTON__cp1_light --> LEU__cyto_stem_light + PROTON__cyto_stem_light	0.00930263	('transporters', 'transport reactions')
RXN-1225__cyto_stem_dark	CPD-14553__cyto_stem_dark + 0.01 D-Galactosyl-12-diacyl-glycerols__cyto_stem_dark --> 0.01 Galactosyl-galactosyl-diacyl-glycerols__cyto_stem_dark + PROTON__cyto_stem_dark + UDP__cyto_stem_dark	0.00063991	('PWY-7666', 'galactolipid biosynthesis II')|('PWY-401', 'galactolipid biosynthesis I')
Starch__chlo_stem_light_dark_storage	Starch__chlo_stem_light <=> Starch__chlo_stem_dark	0.00879576	('Storage', 'Storage between light and dark phases')
ISOLEUCINE--TRNA-LIGASE-RXN__cyto_stem_light	ATP__cyto_stem_light + ILE-tRNAs__cyto_stem_light + ILE__cyto_stem_light --> AMP__cyto_stem_light + Charged-ILE-tRNAs__cyto_stem_light + PPI__cyto_stem_light	0.00875491	('TRNA-CHARGING-PWY', 'tRNA charging')
AICARTRANSFORM-RXN__cyto_stem_dark	10-FORMYL-THF__cyto_stem_dark + AICAR__cyto_stem_dark --> PHOSPHORIBOSYL-FORMAMIDO-CARBOXAMIDE__cyto_stem_dark + THF__cyto_stem_dark	0.000137836	('PWY-6123', "inosine-5'-phosphate biosynthesis I")|('PWY-6124', "inosine-5'-phosphate biosynthesis II")
RXN-13697__cyto_stem_dark	2-KETOGLUTARATE__cyto_stem_dark + L-ASPARTATE__cyto_stem_dark <=> GLT__cyto_stem_dark + OXALACETIC_ACID__cyto_stem_dark	-0.029463	('PWY-7117', 'C4 photosynthetic carbon assimilation cycle, PEPCK type')|('PWY-7115', 'C4 photosynthetic carbon assimilation cycle, NAD-ME type')
ILE__cyto_stem_light_dark_storage	ILE__cyto_stem_light --> ILE__cyto_stem_dark	0.00875491	('Storage', 'Storage between light and dark phases')
ARGININE--TRNA-LIGASE-RXN__cyto_stem_light	ARG-tRNAs__cyto_stem_light + ARG__cyto_stem_light + ATP__cyto_stem_light --> AMP__cyto_stem_light + Charged-ARG-tRNAs__cyto_stem_light + PPI__cyto_stem_light + PROTON__cyto_stem_light	0.00861422	('TRNA-CHARGING-PWY', 'tRNA charging')
ASPARTATE--TRNA-LIGASE-RXN__cyto_stem_light	ASP-tRNAs__cyto_stem_light + ATP__cyto_stem_light + L-ASPARTATE__cyto_stem_light + PROTON__cyto_stem_light --> AMP__cyto_stem_light + Charged-ASP-tRNAs__cyto_stem_light + PPI__cyto_stem_light	0.00856881	('TRNA-CHARGING-PWY', 'tRNA charging')
T_OXYGEN-MOLECULE__mito_stem_dark	OXYGEN-MOLECULE__cyto_stem_dark <=> OXYGEN-MOLECULE__mito_stem_dark	2.00073	('transporters', 'transport reactions')
TO1000065__cyto__cp1_stem_light	PROTON__cp1_light + TRP__cp1_light --> PROTON__cyto_stem_light + TRP__cyto_stem_light	0.0082931	('transporters', 'transport reactions')
PROLINE--TRNA-LIGASE-RXN__cyto_stem_light	ATP__cyto_stem_light + PRO-tRNAs__cyto_stem_light + PRO__cyto_stem_light --> AMP__cyto_stem_light + Charged-PRO-tRNAs__cyto_stem_light + PPI__cyto_stem_light	0.00801648	('TRNA-CHARGING-PWY', 'tRNA charging')
T_LEU__chlo_stem_dark	LEU__cyto_stem_dark <=> LEU__chlo_stem_dark	-0.00900962	('transporters', 'transport reactions')
T_PRO__mito_stem_dark	PRO__cyto_stem_dark <=> PRO__mito_stem_dark	0.267999	('transporters', 'transport reactions')
TR0000229__cyto__cp2_stem_light	GLYCOLALDEHYDE__cyto_stem_light <=> GLYCOLALDEHYDE__cp2_light	0.00768614	('transporters', 'transport reactions')
THREONINE--TRNA-LIGASE-RXN__cyto_stem_light	ATP__cyto_stem_light + THR-tRNAs__cyto_stem_light + THR__cyto_stem_light --> AMP__cyto_stem_light + Charged-THR-tRNAs__cyto_stem_light + PPI__cyto_stem_light	0.00768469	('TRNA-CHARGING-PWY', 'tRNA charging')
T_PHOSPHORIBOSYL-CARBOXY-AMINOIMIDAZOLE__chlo_stem_dark	PHOSPHORIBOSYL-CARBOXY-AMINOIMIDAZOLE__cyto_stem_dark <=> PHOSPHORIBOSYL-CARBOXY-AMINOIMIDAZOLE__chlo_stem_dark	0.000137836	('transporters', 'transport reactions')
ASPARAGINE--TRNA-LIGASE-RXN__cyto_stem_light	ASN-tRNAs__cyto_stem_light + ASN__cyto_stem_light + ATP__cyto_stem_light --> AMP__cyto_stem_light + Charged-ASN-tRNAs__cyto_stem_light + PPI__cyto_stem_light	0.00710731	('TRNA-CHARGING-PWY', 'tRNA charging')
T_5-PHOSPHORIBOSYL-5-AMINOIMIDAZOLE__chlo_stem_dark	5-PHOSPHORIBOSYL-5-AMINOIMIDAZOLE__cyto_stem_dark <=> 5-PHOSPHORIBOSYL-5-AMINOIMIDAZOLE__chlo_stem_dark	-0.000137836	('transporters', 'transport reactions')
PHENYLALANINE--TRNA-LIGASE-RXN__cyto_stem_light	ATP__cyto_stem_light + PHE-tRNAs__cyto_stem_light + PHE__cyto_stem_light --> AMP__cyto_stem_light + Charged-PHE-tRNAs__cyto_stem_light + PPI__cyto_stem_light	0.00676134	('TRNA-CHARGING-PWY', 'tRNA charging')
T_MYO-INOSITOL__er_stem_dark	MYO-INOSITOL__cyto_stem_dark <=> MYO-INOSITOL__er_stem_dark	0.000200293	('transporters', 'transport reactions')
GLUTAMINESYN-RXN__mito_stem_light	AMMONIUM__mito_stem_light + ATP__mito_stem_light + GLT__mito_stem_light --> ADP__mito_stem_light + GLN__mito_stem_light + PROTON__mito_stem_light + Pi__mito_stem_light	0.00637215	('AMMASSIM-PWY', 'ammonia assimilation cycle III')|('PWY4LZ-81', 'Organic Nitrogen Assimilation')|('PWY-7061', 'glutamate-glutamine shuttle')|('PWY-381', 'nitrate reduction II (assimilatory)')|('GLNSYN-PWY', 'L-glutamine biosynthesis I')|('PWY4LZ-283', 'Inorganic Nitrogen Assimilation')|('PWY-7060', 'ornithine-citrulline shuttle')|('PWY-8294', 'L-aspartate degradation III (anaerobic)')|('PWY-6964…
T_L-1-phosphatidyl-inositols__er_stem_dark	0.01 L-1-phosphatidyl-inositols__cyto_stem_dark <=> 0.01 L-1-phosphatidyl-inositols__er_stem_dark	-0.000200293	('transporters', 'transport reactions')
T_CMP__chlo_stem_dark	CMP__cyto_stem_dark <=> CMP__chlo_stem_dark	-1.02066e-05	('transporters', 'transport reactions')
TI1000065__cyto__cp2_stem_light	PROTON__cyto_stem_light + TRP__cyto_stem_light --> PROTON__cp2_light + TRP__cp2_light	0.00612437	('transporters', 'transport reactions')
T_DIACYLGLYCEROL__chlo_stem_dark	0.01 DIACYLGLYCEROL__cyto_stem_dark <=> 0.01 DIACYLGLYCEROL__chlo_stem_dark	0.000190021	('transporters', 'transport reactions')
GLUTAMINE--TRNA-LIGASE-RXN__cyto_stem_light	ATP__cyto_stem_light + GLN-tRNAs__cyto_stem_light + GLN__cyto_stem_light --> AMP__cyto_stem_light + Charged-GLN-tRNAs__cyto_stem_light + PPI__cyto_stem_light	0.00609648	('TRNA-CHARGING-PWY', 'tRNA charging')
T_CMP__er_stem_dark	CMP__cyto_stem_dark <=> CMP__er_stem_dark	-0.000200293	('transporters', 'transport reactions')
TYROSINE--TRNA-LIGASE-RXN__cyto_stem_light	ATP__cyto_stem_light + TYR-tRNAs__cyto_stem_light + TYR__cyto_stem_light --> AMP__cyto_stem_light + Charged-TYR-tRNAs__cyto_stem_light + PPI__cyto_stem_light	0.00438087	('TRNA-CHARGING-PWY', 'tRNA charging')
HISTIDINE--TRNA-LIGASE-RXN__cyto_stem_light	ATP__cyto_stem_light + HIS-tRNAs__cyto_stem_light + HIS__cyto_stem_light --> AMP__cyto_stem_light + Charged-HIS-tRNAs__cyto_stem_light + PPI__cyto_stem_light	0.0040462	('TRNA-CHARGING-PWY', 'tRNA charging')
METHIONINE--TRNA-LIGASE-RXN__cyto_stem_light	ATP__cyto_stem_light + MET-tRNAs__cyto_stem_light + MET__cyto_stem_light --> AMP__cyto_stem_light + Charged-MET-tRNAs__cyto_stem_light + PPI__cyto_stem_light	0.00403448	('TRNA-CHARGING-PWY', 'tRNA charging')
T_CDP-CHOLINE__cyto_cp1_stem_light	CDP-CHOLINE__cp1_light <=> CDP-CHOLINE__cyto_stem_light	0.00386206	('transporters', 'transport reactions')
CYS__cyto_stem_light_dark_storage	CYS__cyto_stem_light --> CYS__cyto_stem_dark	0.00322667	('Storage', 'Storage between light and dark phases')
CYSTEINE--TRNA-LIGASE-RXN__cyto_stem_light	ATP__cyto_stem_light + CYS-tRNAs__cyto_stem_light + CYS__cyto_stem_light --> AMP__cyto_stem_light + Charged-CYS-tRNAs__cyto_stem_light + PPI__cyto_stem_light	0.00322359	('TRNA-CHARGING-PWY', 'tRNA charging')
T_P-RIBOSYL-4-SUCCCARB-AMINOIMIDAZOLE__chlo_stem_dark	P-RIBOSYL-4-SUCCCARB-AMINOIMIDAZOLE__cyto_stem_dark <=> P-RIBOSYL-4-SUCCCARB-AMINOIMIDAZOLE__chlo_stem_dark	-0.000137836	('transporters', 'transport reactions')
GLYCOLATEDEHYDRO-RXN__mito_stem_light	GLYCOLLATE__mito_stem_light + NADP__mito_stem_light --> GLYOX__mito_stem_light + NADPH__mito_stem_light + PROTON__mito_stem_light	0.00320812	('GLYCOLATEMET-PWY', 'glycolate and glyoxylate degradation I')|('GLYOXDEG-PWY', 'glycolate and glyoxylate degradation II')|('PWY-6649', 'glycolate and glyoxylate degradation III')
T_CDPDIACYLGLYCEROL__er_stem_dark	0.01 CDPDIACYLGLYCEROL__cyto_stem_dark <=> 0.01 CDPDIACYLGLYCEROL__er_stem_dark	0.000200293	('transporters', 'transport reactions')
ALANINE--GLYOXYLATE-AMINOTRANSFERASE-RXN__mito_stem_light	GLYOX__mito_stem_light + L-ALPHA-ALANINE__mito_stem_light <=> GLY__mito_stem_light + PYRUVATE__mito_stem_light	0.00320812	('GLYSYN-ALA-PWY', 'glycine biosynthesis III')
GLYCOLALD-DEHYDROG-RXN__cyto_stem_light	GLYCOLALDEHYDE__cyto_stem_light + NAD__cyto_stem_light + WATER__cyto_stem_light --> GLYCOLLATE__cyto_stem_light + NADH__cyto_stem_light + 2.0 PROTON__cyto_stem_light	0.00320812	('PWY0-1280', 'ethylene glycol degradation')|('DARABCATK12-PWY', 'D-arabinose degradation II')
T_CPD-12575__chlo_stem_dark	CPD-12575__cyto_stem_dark <=> CPD-12575__chlo_stem_dark	0.000200228	('transporters', 'transport reactions')
T_GLYCOLLATE__mito_stem_light	GLYCOLLATE__cyto_stem_light <=> GLYCOLLATE__mito_stem_light	0.00320812	('transporters', 'transport reactions')
T_B-ALANINE__mito_stem_dark	B-ALANINE__cyto_stem_dark <=> B-ALANINE__mito_stem_dark	0.0335476	('transporters', 'transport reactions')
EX_WATER_drain_light	WATER__env_light <=>	-31.0744	('drains', 'drain reactions')
EX_WATER_drain_dark	WATER__env_dark <=>	1.45533	('drains', 'drain reactions')
EX_OXYGEN-MOLECULE_drain_light	OXYGEN-MOLECULE__env_light <=>	39.8074	('drains', 'drain reactions')
EX_OXYGEN-MOLECULE_drain_dark	OXYGEN-MOLECULE__env_dark <=>	-5.99925	('drains', 'drain reactions')
EX_PROTON_drain_light	PROTON__env_light <=>	-26.3252	('drains', 'drain reactions')
EX_PROTON_drain_dark	PROTON__env_dark <=>	-16.785	('drains', 'drain reactions')
EX_Pi_drain_light	Pi__env_light <=>	0.527089	('drains', 'drain reactions')
EX_Pi_drain_dark	Pi__env_dark <=>	0.527089	('drains', 'drain reactions')
EX_CARBON-DIOXIDE_drain_light	CARBON-DIOXIDE__env_light <=>	-35.8324	('drains', 'drain reactions')
EX_NITRATE_drain_light	NITRATE__env_light <=>	-1.14656	('drains', 'drain reactions')
EX_NITRATE_drain_dark	NITRATE__env_dark <=>	-0.764375	('drains', 'drain reactions')
EX_SULFATE_drain_light	SULFATE__env_light <=>	-0.0983054	('drains', 'drain reactions')
EX_SULFATE_drain_dark	SULFATE__env_dark <=>	-0.00171019	('drains', 'drain reactions')
EX_Light_drain_light	Light__env_light <=>	-300	('drains', 'drain reactions')
EX_S-ADENOSYL-4-METHYLTHIO-2-OXOBUTANOATE_drain_light	S-ADENOSYL-4-METHYLTHIO-2-OXOBUTANOATE__env_light <=>	1.06067e-05	('drains', 'drain reactions')
EX_S-ADENOSYL-4-METHYLTHIO-2-OXOBUTANOATE_drain_dark	S-ADENOSYL-4-METHYLTHIO-2-OXOBUTANOATE__env_dark <=>	1.06067e-05	('drains', 'drain reactions')
EX_HCO3_drain_light	HCO3__env_light -->	2.99524	('drains', 'drain reactions')
EX_HCO3_drain_dark	HCO3__env_dark -->	5.60229	('drains', 'drain reactions')
UDPGLUCEPIM-RXN__cyto_stem_light	CPD-12575__cyto_stem_light <=> CPD-14553__cyto_stem_light	0.00307527	('COLANSYN-PWY', 'colanic acid building blocks biosynthesis')|('PWY-6397', 'mycolyl-arabinogalactan-peptidoglycan complex biosynthesis')|('PWY-6527', 'stachyose degradation')|('PWY-7328', 'superpathway of UDP-glucose-derived O-antigen building blocks biosynthesis')|('PWY-3821', 'D-galactose detoxification')|('PWY-7344', 'UDP-&alpha;-D-galactose biosynthesis')|('GALACTMETAB-PWY', 'UDP-galactose bi…
T_WATER__mito_stem_dark	WATER__cyto_stem_dark <=> WATER__mito_stem_dark	-10.9362	('transporters', 'transport reactions')
e-Lipids_vvinif2023__cyto_stem_light	0.00602795087 D-Galactosyl-12-diacyl-glycerols__cyto_stem_light + 0.00214840583 Galactosyl-galactosyl-diacyl-glycerols__cyto_stem_light + 0.00099661202 L-1-PHOSPHATIDYL-ETHANOLAMINE__cyto_stem_light + 0.00179666042 L-1-PHOSPHATIDYL-GLYCEROL__cyto_stem_light + 0.00067245447 L-1-phosphatidyl-inositols__cyto_stem_light + 0.00092074536 L-PHOSPHATIDATE__cyto_stem_light + 0.00259326033 PHOSPHATIDYLCHOL…	0.00297853	('biomass', 'biomass reactions')
T_PROTON__mito_stem_dark	PROTON__cyto_stem_dark <=> PROTON__mito_stem_dark	8.16707	('transporters', 'transport reactions')
T_L-1-PHOSPHATIDYL-GLYCEROL__cyto_cp1_stem_light	0.01 L-1-PHOSPHATIDYL-GLYCEROL__cp1_light <=> 0.01 L-1-PHOSPHATIDYL-GLYCEROL__cyto_stem_light	0.00267571	('transporters', 'transport reactions')
2.4.1.46-RXN__cyto_stem_light	CPD-14553__cyto_stem_light + 0.01 DIACYLGLYCEROL__cyto_stem_light --> 0.01 D-Galactosyl-12-diacyl-glycerols__cyto_stem_light + PROTON__cyto_stem_light + UDP__cyto_stem_light	0.00243536	('PWY-401', 'galactolipid biosynthesis I')
T_PROTON__er_stem_dark	PROTON__cyto_stem_dark <=> PROTON__er_stem_dark	-0.000200293	('transporters', 'transport reactions')
T_L-PHOSPHATIDATE__cyto_cp1_stem_light	0.01 L-PHOSPHATIDATE__cp1_light <=> 0.01 L-PHOSPHATIDATE__cyto_stem_light	0.0023727	('transporters', 'transport reactions')
T_CARBON-DIOXIDE__mito_stem_dark	CARBON-DIOXIDE__cyto_stem_dark <=> CARBON-DIOXIDE__mito_stem_dark	0.126051	('transporters', 'transport reactions')
TRYPTOPHAN--TRNA-LIGASE-RXN__cyto_stem_light	ATP__cyto_stem_light + TRP-tRNAs__cyto_stem_light + TRP__cyto_stem_light --> AMP__cyto_stem_light + Charged-TRP-tRNAs__cyto_stem_light + PPI__cyto_stem_light	0.00216873	('TRNA-CHARGING-PWY', 'tRNA charging')
T_CARBON-DIOXIDE__chlo_stem_dark	CARBON-DIOXIDE__cyto_stem_dark <=> CARBON-DIOXIDE__chlo_stem_dark	-0.00266991	('transporters', 'transport reactions')
TR2900049__cyto__cp2_stem_light	CIT__cyto_stem_light + SUC__cp2_light <=> CIT__cp2_light + SUC__cyto_stem_light	0.00196583	('transporters', 'transport reactions')
T_L-ASPARTATE__chlo_stem_dark	L-ASPARTATE__cyto_stem_dark <=> L-ASPARTATE__chlo_stem_dark	0.0208941	('transporters', 'transport reactions')
T_L-ALPHA-ALANINE__mito_stem_dark	L-ALPHA-ALANINE__cyto_stem_dark <=> L-ALPHA-ALANINE__mito_stem_dark	0.405861	('transporters', 'transport reactions')
T_ASN__mito_stem_dark	ASN__cyto_stem_dark <=> ASN__mito_stem_dark	-0.027178	('transporters', 'transport reactions')
T_L-1-PHOSPHATIDYL-ETHANOLAMINE__cyto_cp1_stem_light	0.01 L-1-PHOSPHATIDYL-ETHANOLAMINE__cp1_light <=> 0.01 L-1-PHOSPHATIDYL-ETHANOLAMINE__cyto_stem_light	0.00148422	('transporters', 'transport reactions')
T_SO3__cyto_cp1_stem_light	SO3__cp1_light <=> SO3__cyto_stem_light	0.000950107	('transporters', 'transport reactions')
T_GLN__mito_stem_dark	GLN__cyto_stem_dark <=> GLN__mito_stem_dark	-0.00637215	('transporters', 'transport reactions')
T_LYS__chlo_stem_dark	LYS__cyto_stem_dark <=> LYS__chlo_stem_dark	-0.0207563	('transporters', 'transport reactions')
RXN-5781__cyto_stem_light	CDP-CHOLINE__cyto_stem_light + 0.01 DIACYLGLYCEROL__cyto_stem_light <=> CMP__cyto_stem_light + 0.01 PHOSPHATIDYLCHOLINE__cyto_stem_light + PROTON__cyto_stem_light	0.000772411	('PWY-3561', 'choline biosynthesis III')|('PWY-6804', 'diacylglycerol biosynthesis (PUFA enrichment in oilseed)')|('PWY3O-450', 'phosphatidylcholine biosynthesis I')|('PWY4FS-2', 'phosphatidylcholine biosynthesis II')|('PWY-7367', 'phosphatidylcholine resynthesis via glycerophosphocholine')
e-Cofactor_vvinif2023__cyto_stem_light	0.00126732 10-FORMYL-THF__cyto_stem_light + 0.00131455 5-10-METHENYL-THF__cyto_stem_light + 0.001305909 5-METHYL-THF__cyto_stem_light + 0.003406768 ASCORBATE__cyto_stem_light + 0.002455896 BIOTIN__cyto_stem_light + 0.000781728 CO-A__cyto_stem_light + 0.000752596 CPD-9957__mito_stem_light + 0.000693354 CPD-9958__mito_stem_light + 0.000763796 FAD__cyto_stem_light + 0.001314809 FMN__cyto_stem_light …	0.000744634	('biomass', 'biomass reactions')
RXN-1225__cyto_stem_light	CPD-14553__cyto_stem_light + 0.01 D-Galactosyl-12-diacyl-glycerols__cyto_stem_light --> 0.01 Galactosyl-galactosyl-diacyl-glycerols__cyto_stem_light + PROTON__cyto_stem_light + UDP__cyto_stem_light	0.00063991	('PWY-7666', 'galactolipid biosynthesis II')|('PWY-401', 'galactolipid biosynthesis I')
T_UDP__chlo_stem_dark	UDP__cyto_stem_dark <=> UDP__chlo_stem_dark	-0.000190021	('transporters', 'transport reactions')
T_TTP__cyto_cp1_stem_light	TTP__cp1_light <=> TTP__cyto_stem_light	0.000356927	('transporters', 'transport reactions')
T_DADP__cyto_cp1_stem_light	DADP__cp1_light <=> DADP__cyto_stem_light	0.000347351	('transporters', 'transport reactions')
T_BT1_AMP__mito_stem_dark	AMP__cyto_stem_dark <=> AMP__mito_stem_dark	0.259208	('transporters', 'transport reactions')
TO0000052__cyto__cp1_stem_light	CTP__cp1_light --> CTP__cyto_stem_light	0.00031883	('transporters', 'transport reactions')
e-RNA_vvinif2023__cyto_stem_light	0.573793601670821 ATP__cyto_stem_light + 0.3979714310424 CTP__cyto_stem_light + 0.457566422633817 GTP__cyto_stem_light + 0.589619281478055 UTP__cyto_stem_light --> 2.01895073682509 PPI__cyto_stem_light + e-RNA__cyto_stem_light	0.000297853	('biomass', 'biomass reactions')
T_BT1_ATP__mito_stem_dark	ATP__cyto_stem_dark <=> ATP__mito_stem_dark	-0.28639	('transporters', 'transport reactions')
T_DGTP__cyto_cp1_stem_light	DGTP__cp1_light <=> DGTP__cyto_stem_light	0.000276908	('transporters', 'transport reactions')
T_CMP__mito_stem_dark	CMP__cyto_stem_dark <=> CMP__mito_stem_dark	0.0336091	('transporters', 'transport reactions')
T_GLN__chlo_stem_light	GLN__cyto_stem_light <=> GLN__chlo_stem_light	0.000275671	('transporters', 'transport reactions')
TI1000023__chlo__cyto_stem_light	GLT__chlo_stem_light + PROTON__chlo_stem_light --> GLT__cyto_stem_light + PROTON__cyto_stem_light	0.000269873	('transporters', 'transport reactions')
TO0000356__cyto__cp1_stem_light	DCTP__cp1_light --> DCTP__cyto_stem_light	0.000240859	('transporters', 'transport reactions')
T_CIT__vacu_stem_dark	CIT__cyto_stem_dark <=> CIT__vacu_stem_dark	0.261015	('transporters', 'transport reactions')
T_NADP__mito_stem_dark	NADP__cyto_stem_dark <=> NADP__mito_stem_dark	0.072458	('transporters', 'transport reactions')
CDPDIGLYSYN-RXN__cyto_stem_light	CTP__cyto_stem_light + 0.01 L-PHOSPHATIDATE__cyto_stem_light + PROTON__cyto_stem_light --> 0.01 CDPDIACYLGLYCEROL__cyto_stem_light + PPI__cyto_stem_light	0.000200293	('PWY-5667', 'CDP-diacylglycerol biosynthesis I')|('PWY-5981', 'CDP-diacylglycerol biosynthesis III')|('PWY-7817', 'type I lipoteichoic acid biosynthesis (S. aureus)')|('PWY0-1319', 'CDP-diacylglycerol biosynthesis II')
T_NADPH__mito_stem_dark	NADPH__cyto_stem_dark <=> NADPH__mito_stem_dark	-0.072458	('transporters', 'transport reactions')
MYO-INOSITOL-1-PHOSPHATE-SYNTHASE-RXN__cyto_stem_light	GLC-6-P__cyto_stem_light --> 1-L-MYO-INOSITOL-1-P__cyto_stem_light	0.000200293	('PWY-6372', '1D-myo-inositol hexakisphosphate biosynthesis IV (Dictyostelium)')|('PWY-2301', 'myo-inositol biosynthesis')|('PWY-4661', '1D-myo-inositol hexakisphosphate biosynthesis III (Spirodela polyrrhiza)')|('PWY1G-0', 'mycothiol biosynthesis')|('PWY-6664', 'di-myo-inositol phosphate biosynthesis')|('PWY-6580', 'phosphatidylinositol biosynthesis I (bacteria)')
T_METHYLENE-THF__chlo_stem_dark	METHYLENE-THF__cyto_stem_dark <=> METHYLENE-THF__chlo_stem_dark	0.000134136	('transporters', 'transport reactions')
T_10-FORMYL-THF__chlo_stem_dark	10-FORMYL-THF__cyto_stem_dark <=> 10-FORMYL-THF__chlo_stem_dark	-0.000138779	('transporters', 'transport reactions')
T_TMP__mito_stem_dark	TMP__cyto_stem_dark <=> TMP__mito_stem_dark	0.000356927	('transporters', 'transport reactions')
MYO-INOSITOL-1OR-4-MONOPHOSPHATASE-RXN__cyto_stem_light	1-L-MYO-INOSITOL-1-P__cyto_stem_light + WATER__cyto_stem_light --> MYO-INOSITOL__cyto_stem_light + Pi__cyto_stem_light	0.000200293	('PWY-2301', 'myo-inositol biosynthesis')
2.7.8.11-RXN__er_stem_light	0.01 CDPDIACYLGLYCEROL__er_stem_light + MYO-INOSITOL__er_stem_light --> CMP__er_stem_light + 0.01 L-1-phosphatidyl-inositols__er_stem_light + PROTON__er_stem_light	0.000200293	('PHOSLIPSYN2-PWY', 'superpathway of phospholipid biosynthesis II (plants)')|('PWY-6352', '3-phosphoinositide biosynthesis')|('PWY-6351', 'D-myo-inositol (1,4,5)-trisphosphate biosynthesis')|('PWY-7625', 'phosphatidylinositol biosynthesis II (eukaryotes)')
T_GLC-1-P__chlo_stem_dark	GLC-1-P__cyto_stem_dark <=> GLC-1-P__chlo_stem_dark	0.0582963	('transporters', 'transport reactions')
T_2-KETOGLUTARATE__chlo_stem_dark	2-KETOGLUTARATE__cyto_stem_dark <=> 2-KETOGLUTARATE__chlo_stem_dark	-0.0299038	('transporters', 'transport reactions')
T_MYO-INOSITOL__er_stem_light	MYO-INOSITOL__cyto_stem_light <=> MYO-INOSITOL__er_stem_light	0.000200293	('transporters', 'transport reactions')
T_2-KETOGLUTARATE__mito_stem_dark	2-KETOGLUTARATE__cyto_stem_dark <=> 2-KETOGLUTARATE__mito_stem_dark	0.662372	('transporters', 'transport reactions')
T_OXALACETIC_ACID__mito_stem_dark	OXALACETIC_ACID__cyto_stem_dark <=> OXALACETIC_ACID__mito_stem_dark	-0.029463	('transporters', 'transport reactions')
T_CDPDIACYLGLYCEROL__er_stem_light	0.01 CDPDIACYLGLYCEROL__cyto_stem_light <=> 0.01 CDPDIACYLGLYCEROL__er_stem_light	0.000200293	('transporters', 'transport reactions')
T_SO3__chlo_stem_dark	SO3__cyto_stem_dark <=> SO3__chlo_stem_dark	0.000190021	('transporters', 'transport reactions')
RXN-1223__chlo_stem_light	CPD-12575__chlo_stem_light + PROTON__chlo_stem_light + SO3__chlo_stem_light --> UDP-SULFOQUINOVOSE__chlo_stem_light + WATER__chlo_stem_light	0.000190021	('PWYQT-4427', 'sulfoquinovosyl diacylglycerol biosynthesis')
T_PHOSPHO-ENOL-PYRUVATE__chlo_stem_dark	PHOSPHO-ENOL-PYRUVATE__cyto_stem_dark <=> PHOSPHO-ENOL-PYRUVATE__chlo_stem_dark	0.015802	('transporters', 'transport reactions')
RXN-1224__chlo_stem_light	0.01 DIACYLGLYCEROL__chlo_stem_light + UDP-SULFOQUINOVOSE__chlo_stem_light --> PROTON__chlo_stem_light + 0.01 SULFOQUINOVOSYLDIACYLGLYCEROL__chlo_stem_light + UDP__chlo_stem_light	0.000190021	('PWYQT-4427', 'sulfoquinovosyl diacylglycerol biosynthesis')
T_FRUCTOSE-16-DIPHOSPHATE__chlo_stem_dark	FRUCTOSE-16-DIPHOSPHATE__cyto_stem_dark <=> FRUCTOSE-16-DIPHOSPHATE__chlo_stem_dark	0.0160707	('transporters', 'transport reactions')
T_DIACYLGLYCEROL__chlo_stem_light	0.01 DIACYLGLYCEROL__cyto_stem_light <=> 0.01 DIACYLGLYCEROL__chlo_stem_light	0.000190021	('transporters', 'transport reactions')
T_RIBOSE-5P__chlo_stem_dark	RIBOSE-5P__cyto_stem_dark <=> RIBOSE-5P__chlo_stem_dark	0.000140931	('transporters', 'transport reactions')
T_CPD-12575__chlo_stem_light	CPD-12575__cyto_stem_light <=> CPD-12575__chlo_stem_light	0.000190021	('transporters', 'transport reactions')
INORGPYROPHOSPHAT-RXN__cp1_light	PPI__cp1_light + WATER__cp1_light --> PROTON__cp1_light + 2.0 Pi__cp1_light	0.24822	('PWY-7805', '(aminomethyl)phosphonate degradation')|('PWY-7807', 'glyphosate degradation III')
T_SO3__chlo_stem_light	SO3__cyto_stem_light <=> SO3__chlo_stem_light	0.000190021	('transporters', 'transport reactions')
TO1000051__cyto__cp1_stem_dark	ARG__cp1_dark + PROTON__cp1_dark --> ARG__cyto_stem_dark + PROTON__cyto_stem_dark	0.00861422	('transporters', 'transport reactions')
e-DNA_vvinif2023__cyto_stem_light	0.583091164167325 DATP__cyto_stem_light + 0.404325496493377 DCTP__cyto_stem_light + 0.464839976168692 DGTP__cyto_stem_light + 0.59916613912597 TTP__cyto_stem_light --> 2.05142277595537 PPI__cyto_stem_light + e-DNA__cyto_stem_light	0.000148927	('biomass', 'biomass reactions')
TO0000229__cyto__cp1_stem_dark	GLYCOLALDEHYDE__cp1_dark --> GLYCOLALDEHYDE__cyto_stem_dark	0.0239402	('transporters', 'transport reactions')
T_BT1_ATP__chlo_stem_light	ATP__cyto_stem_light <=> ATP__chlo_stem_light	0.000143633	('transporters', 'transport reactions')
TO0000059__cyto__cp1_stem_dark	ASCORBATE__cp1_dark --> ASCORBATE__cyto_stem_dark	0.0108803	('transporters', 'transport reactions')
TI0000229__cyto__cp2_stem_dark	GLYCOLALDEHYDE__cyto_stem_dark --> GLYCOLALDEHYDE__cp2_dark	0.023939	('transporters', 'transport reactions')
T_RIBOSE-5P__chlo_stem_light	RIBOSE-5P__cyto_stem_light <=> RIBOSE-5P__chlo_stem_light	0.000140931	('transporters', 'transport reactions')
TI1000066__cyto__cp2_stem_dark	PHE__cyto_stem_dark + PROTON__cyto_stem_dark --> PHE__cp2_dark + PROTON__cp2_dark	0.0405391	('transporters', 'transport reactions')
ATPSYN-RXN__chlo_leaf_light	ADP__chlo_leaf_light + 4.0 PROTON__lumen_leaf_light + Pi__chlo_leaf_light <=> ATP__chlo_leaf_light + 3.0 PROTON__chlo_leaf_light + WATER__chlo_leaf_light	180	('PWY-7980', 'ATP biosynthesis')
DIHYDROFOLATESYNTH-RXN__mito_leaf_dark	7-8-DIHYDROPTEROATE__mito_leaf_dark + ATP__mito_leaf_dark + GLT__mito_leaf_dark --> ADP__mito_leaf_dark + DIHYDROFOLATE__mito_leaf_dark + PROTON__mito_leaf_dark + Pi__mito_leaf_dark	2.26084e-05	('PWY-3742', 'tetrahydrofolate biosynthesis II')|('PWY-6614', 'tetrahydrofolate biosynthesis')
AIRS-RXN__chlo_stem_light	5-PHOSPHORIBOSYL-N-FORMYLGLYCINEAMIDINE__chlo_stem_light + ATP__chlo_stem_light --> 5-PHOSPHORIBOSYL-5-AMINOIMIDAZOLE__chlo_stem_light + ADP__chlo_stem_light + PROTON__chlo_stem_light + Pi__chlo_stem_light	0.000137836	('PWY-6277', 'superpathway of 5-aminoimidazole ribonucleotide biosynthesis')|('PWY-6121', '5-aminoimidazole ribonucleotide biosynthesis I')|('PWY-6122', '5-aminoimidazole ribonucleotide biosynthesis II')
AICARSYN-RXN__cyto_stem_light	P-RIBOSYL-4-SUCCCARB-AMINOIMIDAZOLE__cyto_stem_light --> AICAR__cyto_stem_light + FUM__cyto_stem_light	0.000137836	('PWY-6123', "inosine-5'-phosphate biosynthesis I")|('PWY-6124', "inosine-5'-phosphate biosynthesis II")|('PWY-7234', "inosine-5'-phosphate biosynthesis III")
IMPCYCLOHYDROLASE-RXN__cyto_stem_light	PHOSPHORIBOSYL-FORMAMIDO-CARBOXAMIDE__cyto_stem_light --> IMP__cyto_stem_light + WATER__cyto_stem_light	0.000137836	('PWY-6123', "inosine-5'-phosphate biosynthesis I")|('PWY-6124', "inosine-5'-phosphate biosynthesis II")|('PWY-7234', "inosine-5'-phosphate biosynthesis III")
TI1000107__cyto__cp2_stem_dark	LEU__cyto_stem_dark + PROTON__cyto_stem_dark --> LEU__cp2_dark + PROTON__cp2_dark	0.0243625	('transporters', 'transport reactions')
GARTRANSFORMYL2-RXN__chlo_stem_light	5-PHOSPHO-RIBOSYL-GLYCINEAMIDE__chlo_stem_light + ATP__chlo_stem_light + FORMATE__chlo_stem_light --> 5-P-RIBOSYL-N-FORMYLGLYCINEAMIDE__chlo_stem_light + ADP__chlo_stem_light + PROTON__chlo_stem_light + Pi__chlo_stem_light	0.000137836	('PWY-6277', 'superpathway of 5-aminoimidazole ribonucleotide biosynthesis')|('PWY-6122', '5-aminoimidazole ribonucleotide biosynthesis II')
TZ2900058__cyto__cp1_stem_dark	2.0 HCO3__cyto_stem_dark + PROTON__cp1_dark <=> 2.0 HCO3__cp1_dark + PROTON__cyto_stem_dark	-1.14202	('transporters', 'transport reactions')
GUANYL-KIN-RXN__cyto_stem_light	ATP__cyto_stem_light + GMP__cyto_stem_light <=> ADP__cyto_stem_light + GDP__cyto_stem_light	0.000137836	('PWY-7221', 'guanosine ribonucleotides de novo biosynthesis')
TZ2900058__cyto__cp2_stem_dark	2.0 HCO3__cyto_stem_dark + PROTON__cp2_dark <=> 2.0 HCO3__cp2_dark + PROTON__cyto_stem_dark	-1.05108	('transporters', 'transport reactions')
GDPKIN-RXN__cyto_stem_light	ATP__cyto_stem_light + GDP__cyto_stem_light --> ADP__cyto_stem_light + GTP__cyto_stem_light	0.000137836	('PPGPPMET-PWY', 'ppGpp biosynthesis')|('PWY-7221', 'guanosine ribonucleotides de novo biosynthesis')
TZ2900058__cyto__env_stem_dark	2.0 HCO3__cyto_stem_dark + PROTON__env_dark <=> 2.0 HCO3__env_dark + PROTON__cyto_stem_dark	2.80114	('transporters', 'transport reactions')
FUMHYDR-RXN__mito_stem_light	FUM__mito_stem_light + WATER__mito_stem_light <=> MAL__mito_stem_light	0.000137836	('PWY-6969', 'TCA cycle V (2-oxoglutarate synthase)')|('PWY-5690', 'TCA cycle II (plants and fungi)')|('TCA', 'TCA cycle I (prokaryotic)')|('P23-PWY', 'reductive TCA cycle I')|('PWY-5392', 'reductive TCA cycle II')|('PWY-6728', 'methylaspartate cycle')|('FERMENTATION-PWY', 'mixed acid fermentation')|('P105-PWY', 'TCA cycle IV (2-oxoglutarate decarboxylase)')|('PWY-7384', 'anaerobic energy metabol…
TO1000107__cyto__cp1_stem_dark	LEU__cp1_dark + PROTON__cp1_dark --> LEU__cyto_stem_dark + PROTON__cyto_stem_dark	0.0320477	('transporters', 'transport reactions')
IMP-DEHYDROG-RXN__cyto_stem_light	IMP__cyto_stem_light + NAD__cyto_stem_light + WATER__cyto_stem_light <=> NADH__cyto_stem_light + PROTON__cyto_stem_light + XANTHOSINE-5-PHOSPHATE__cyto_stem_light	0.000137836	('PWY-6596', 'adenosine nucleotides degradation I')|('PWY-5695', "inosine 5'-phosphate degradation")|('PWY-7221', 'guanosine ribonucleotides de novo biosynthesis')
TO1000119__cyto__cp1_stem_dark	HIS__cp1_dark + PROTON__cp1_dark --> HIS__cyto_stem_dark + PROTON__cyto_stem_dark	0.0130672	('transporters', 'transport reactions')
GLYRIBONUCSYN-RXN__chlo_stem_light	5-P-BETA-D-RIBOSYL-AMINE__chlo_stem_light + ATP__chlo_stem_light + GLY__chlo_stem_light --> 5-PHOSPHO-RIBOSYL-GLYCINEAMIDE__chlo_stem_light + ADP__chlo_stem_light + PROTON__chlo_stem_light + Pi__chlo_stem_light	0.000137836	('PWY-6277', 'superpathway of 5-aminoimidazole ribonucleotide biosynthesis')|('PWY-6121', '5-aminoimidazole ribonucleotide biosynthesis I')|('PWY-6122', '5-aminoimidazole ribonucleotide biosynthesis II')
SAICARSYN-RXN__chlo_stem_light	ATP__chlo_stem_light + L-ASPARTATE__chlo_stem_light + PHOSPHORIBOSYL-CARBOXY-AMINOIMIDAZOLE__chlo_stem_light --> ADP__chlo_stem_light + P-RIBOSYL-4-SUCCCARB-AMINOIMIDAZOLE__chlo_stem_light + PROTON__chlo_stem_light + Pi__chlo_stem_light	0.000137836	('PWY-6123', "inosine-5'-phosphate biosynthesis I")|('PWY-6124', "inosine-5'-phosphate biosynthesis II")|('PWY-7234', "inosine-5'-phosphate biosynthesis III")
TI1000069__cyto__cp2_stem_dark	PROTON__cyto_stem_dark + TYR__cyto_stem_dark --> PROTON__cp2_dark + TYR__cp2_dark	0.0123713	('transporters', 'transport reactions')
PRPPSYN-RXN__chlo_stem_light	ATP__chlo_stem_light + RIBOSE-5P__chlo_stem_light --> AMP__chlo_stem_light + PROTON__chlo_stem_light + PRPP__chlo_stem_light	0.000137836	('PWY0-662', 'PRPP biosynthesis')
TO1000161__cyto__cp1_stem_dark	PROTON__cp1_dark + THR__cp1_dark --> PROTON__cyto_stem_dark + THR__cyto_stem_dark	0.0293858	('transporters', 'transport reactions')
FGAMSYN-RXN__chlo_stem_light	5-P-RIBOSYL-N-FORMYLGLYCINEAMIDE__chlo_stem_light + ATP__chlo_stem_light + GLN__chlo_stem_light + WATER__chlo_stem_light --> 5-PHOSPHORIBOSYL-N-FORMYLGLYCINEAMIDINE__chlo_stem_light + ADP__chlo_stem_light + GLT__chlo_stem_light + PROTON__chlo_stem_light + Pi__chlo_stem_light	0.000137836	('PWY-6277', 'superpathway of 5-aminoimidazole ribonucleotide biosynthesis')|('PWY-6121', '5-aminoimidazole ribonucleotide biosynthesis I')|('PWY-6122', '5-aminoimidazole ribonucleotide biosynthesis II')
TO1000065__cyto__cp1_stem_dark	PROTON__cp1_dark + TRP__cp1_dark --> PROTON__cyto_stem_dark + TRP__cyto_stem_dark	0.0082931	('transporters', 'transport reactions')
PRPPAMIDOTRANS-RXN__chlo_stem_light	GLN__chlo_stem_light + PRPP__chlo_stem_light + WATER__chlo_stem_light --> 5-P-BETA-D-RIBOSYL-AMINE__chlo_stem_light + GLT__chlo_stem_light + PPI__chlo_stem_light	0.000137836	('PWY-6277', 'superpathway of 5-aminoimidazole ribonucleotide biosynthesis')|('PWY-6121', '5-aminoimidazole ribonucleotide biosynthesis I')|('PWY-6122', '5-aminoimidazole ribonucleotide biosynthesis II')|('PWY-7282', '4-amino-2-methyl-5-diphosphomethylpyrimidine biosynthesis II')
GMP-SYN-NH3-RXN__cyto_stem_light	AMMONIUM__cyto_stem_light + ATP__cyto_stem_light + XANTHOSINE-5-PHOSPHATE__cyto_stem_light --> AMP__cyto_stem_light + GMP__cyto_stem_light + PPI__cyto_stem_light + 2.0 PROTON__cyto_stem_light	0.000137836
TO0000046__cyto__cp2_stem_dark	CMP__cp2_dark --> CMP__cyto_stem_dark	0.0326262	('transporters', 'transport reactions')
AICARTRANSFORM-RXN__cyto_stem_light	10-FORMYL-THF__cyto_stem_light + AICAR__cyto_stem_light --> PHOSPHORIBOSYL-FORMAMIDO-CARBOXAMIDE__cyto_stem_light + THF__cyto_stem_light	0.000137836	('PWY-6123', "inosine-5'-phosphate biosynthesis I")|('PWY-6124', "inosine-5'-phosphate biosynthesis II")
TI1000119__cyto__cp2_stem_dark	HIS__cyto_stem_dark + PROTON__cyto_stem_dark --> HIS__cp2_dark + PROTON__cp2_dark	0.00902099	('transporters', 'transport reactions')
T_PHOSPHORIBOSYL-CARBOXY-AMINOIMIDAZOLE__chlo_stem_light	PHOSPHORIBOSYL-CARBOXY-AMINOIMIDAZOLE__cyto_stem_light <=> PHOSPHORIBOSYL-CARBOXY-AMINOIMIDAZOLE__chlo_stem_light	0.000137836	('transporters', 'transport reactions')
TR0011746__cyto__cp1_stem_dark	CELLULOSE__cp1_dark <=> CELLULOSE__cyto_stem_dark	0.141719	('transporters', 'transport reactions')
T_L-ASPARTATE__chlo_stem_light	L-ASPARTATE__cyto_stem_light <=> L-ASPARTATE__chlo_stem_light	0.000137836	('transporters', 'transport reactions')
TR0011746__cyto__cp2_stem_dark	CELLULOSE__cp2_dark <=> CELLULOSE__cyto_stem_dark	-0.0454226	('transporters', 'transport reactions')
TO0000298__cyto__cp1_stem_dark	TMP__cp1_dark --> TMP__cyto_stem_dark	0.000356927	('transporters', 'transport reactions')
T_GLY__chlo_stem_light	GLY__cyto_stem_light <=> GLY__chlo_stem_light	0.00013049	('transporters', 'transport reactions')
TO1000048__cyto__env_stem_dark	PROTON__env_dark + SULFATE__env_dark --> PROTON__cyto_stem_dark + SULFATE__cyto_stem_dark	0.00171019	('transporters', 'transport reactions')
T_FORMATE__chlo_stem_light	FORMATE__cyto_stem_light <=> FORMATE__chlo_stem_light	0.000125847	('transporters', 'transport reactions')
DADPKIN-RXN__cyto_stem_light	ATP__cyto_stem_light + DADP__cyto_stem_light --> ADP__cyto_stem_light + DATP__cyto_stem_light	8.68378e-05	('PWY-7220', 'adenosine deoxyribonucleotides de novo biosynthesis II')|('PWY-7224', 'purine deoxyribonucleosides salvage')|('PWY-7227', 'adenosine deoxyribonucleotides de novo biosynthesis')
TI0000067__cyto__cp1_stem_dark	PROTON__cyto_stem_dark --> PROTON__cp1_dark	1.73827	('transporters', 'transport reactions')
ACETYL-COA-CARBOXYLTRANSFER-RXN__cyto_stem_light	ACETYL-COA__cyto_stem_light + ATP__cyto_stem_light + HCO3__cyto_stem_light --> ADP__cyto_stem_light + MALONYL-COA__cyto_stem_light + PROTON__cyto_stem_light + Pi__cyto_stem_light	3.18201e-05	('PWY-7388', 'octanoyl-[acyl-carrier protein] biosynthesis (mitochondria, yeast)')|('PWY-6679', 'jadomycin biosynthesis')|('PWY-5966-1', 'fatty acid biosynthesis initiation (type I)')
TI0000067__cyto__cp2_stem_dark	PROTON__cyto_stem_dark --> PROTON__cp2_dark	4.60059	('transporters', 'transport reactions')
TI1000033__cyto__cp1_stem_dark	GLY__cyto_stem_dark + PROTON__cyto_stem_dark --> GLY__cp1_dark + PROTON__cp1_dark	0.0313758	('transporters', 'transport reactions')
TI1000033__cyto__cp2_stem_dark	GLY__cyto_stem_dark + PROTON__cyto_stem_dark --> GLY__cp2_dark + PROTON__cp2_dark	0.00855672	('transporters', 'transport reactions')
T_METHYLENE-THF__cyto_cp1_stem_light	METHYLENE-THF__cp1_light <=> METHYLENE-THF__cyto_stem_light	1.32532e-05	('transporters', 'transport reactions')
7KAPSYN-RXN__mito_stem_light	CPD-558__mito_stem_light + L-ALPHA-ALANINE__mito_stem_light + PROTON__mito_stem_light --> 8-AMINO-7-OXONONANOATE__mito_stem_light + CARBON-DIOXIDE__mito_stem_light + CO-A__mito_stem_light	1.06067e-05	('PWY-6578', '8-amino-7-oxononanoate biosynthesis III')
TI1000161__cyto__cp2_stem_dark	PROTON__cyto_stem_dark + THR__cyto_stem_dark --> PROTON__cp2_dark + THR__cp2_dark	0.0217011	('transporters', 'transport reactions')
RXN-CPD-558__cyto_stem_light	3.0 MALONYL-COA__cyto_stem_light + 2.0 PROTON__cyto_stem_light + 2.0 WATER__cyto_stem_light --> 2.0 CARBON-DIOXIDE__cyto_stem_light + 2.0 CO-A__cyto_stem_light + CPD-558__cyto_stem_light + 2.0 OXYGEN-MOLECULE__cyto_stem_light	1.06067e-05
T_CPD-558__mito_stem_light	CPD-558__cyto_stem_light <=> CPD-558__mito_stem_light	1.06067e-05	('transporters', 'transport reactions')
1.1.1.34-RXN__cyto_stem_light	3-HYDROXY-3-METHYL-GLUTARYL-COA__cyto_stem_light + 2.0 NADPH__cyto_stem_light + 2.0 PROTON__cyto_stem_light --> CO-A__cyto_stem_light + MEVALONATE__cyto_stem_light + 2.0 NADP__cyto_stem_light	1.02066e-05	('PWY-8125', 'mevalonate pathway IV (archaea)')|('PWY-6174', 'mevalonate pathway II (haloarchaea)')|('PWY-922', 'mevalonate pathway I')|('PWY-7391', 'isoprene biosynthesis II (engineered)')|('PWY-7524', 'mevalonate pathway III (Thermoplasma)')
TO1000069__cyto__cp1_stem_dark	PROTON__cp1_dark + TYR__cp1_dark --> PROTON__cyto_stem_dark + TYR__cyto_stem_dark	0.0167522	('transporters', 'transport reactions')
HYDROXYMETHYLGLUTARYL-COA-SYNTHASE-RXN__cyto_stem_light	ACETOACETYL-COA__cyto_stem_light + ACETYL-COA__cyto_stem_light + WATER__cyto_stem_light --> 3-HYDROXY-3-METHYL-GLUTARYL-COA__cyto_stem_light + CO-A__cyto_stem_light + PROTON__cyto_stem_light	1.02066e-05	('PWY-8125', 'mevalonate pathway IV (archaea)')|('PWY-6174', 'mevalonate pathway II (haloarchaea)')|('PWY-922', 'mevalonate pathway I')|('PWY-7571', 'ferrichrome A biosynthesis')|('PWY66-367', 'ketogenesis')|('PWY-7391', 'isoprene biosynthesis II (engineered)')|('PWY-7524', 'mevalonate pathway III (Thermoplasma)')
TR2913701__cyto__cp1_stem_dark	MAL__cp1_dark + MYRICETIN__cyto_stem_dark <=> MAL__cyto_stem_dark + MYRICETIN__cp1_dark	0.0131768	('transporters', 'transport reactions')
TI1000132__cyto__cp1_stem_dark	ASN__cyto_stem_dark + PROTON__cyto_stem_dark --> ASN__cp1_dark + PROTON__cp1_dark	0.0200706	('transporters', 'transport reactions')
PHOSPHOMEVALONATE-KINASE-RXN__cyto_stem_light	ATP__cyto_stem_light + CPD-499__cyto_stem_light --> ADP__cyto_stem_light + CPD-641__cyto_stem_light	1.02066e-05	('PWY-922', 'mevalonate pathway I')|('PWY-7391', 'isoprene biosynthesis II (engineered)')
MEVALONATE-KINASE-RXN__cyto_stem_light	ATP__cyto_stem_light + MEVALONATE__cyto_stem_light --> ADP__cyto_stem_light + CPD-499__cyto_stem_light + PROTON__cyto_stem_light	1.02066e-05	('PWY-8125', 'mevalonate pathway IV (archaea)')|('PWY-6174', 'mevalonate pathway II (haloarchaea)')|('PWY-922', 'mevalonate pathway I')|('PWY-7391', 'isoprene biosynthesis II (engineered)')
TI1000060__cyto__cp2_stem_dark	MET__cyto_stem_dark + PROTON__cyto_stem_dark --> MET__cp2_dark + PROTON__cp2_dark	0.0114002	('transporters', 'transport reactions')
DIPHOSPHOMEVALONTE-DECARBOXYLASE-RXN__cyto_stem_light	ATP__cyto_stem_light + CPD-641__cyto_stem_light --> ADP__cyto_stem_light + CARBON-DIOXIDE__cyto_stem_light + DELTA3-ISOPENTENYL-PP__cyto_stem_light + Pi__cyto_stem_light	1.02066e-05	('PWY-922', 'mevalonate pathway I')|('PWY-7391', 'isoprene biosynthesis II (engineered)')
TR0000013__cyto__cp1_stem_dark	AMMONIUM__cyto_stem_dark <=> AMMONIUM__cp1_dark	0.0788696	('transporters', 'transport reactions')
T_S-ADENOSYL-4-METHYLTHIO-2-OXOBUTANOATE__cyto_env_stem_light	S-ADENOSYL-4-METHYLTHIO-2-OXOBUTANOATE__env_light <=> S-ADENOSYL-4-METHYLTHIO-2-OXOBUTANOATE__cyto_stem_light	-1.06067e-05	('transporters', 'transport reactions')
TO1000066__cyto__cp1_stem_dark	PHE__cp1_dark + PROTON__cp1_dark --> PHE__cyto_stem_dark + PROTON__cyto_stem_dark	0.0927648	('transporters', 'transport reactions')
T_8-AMINO-7-OXONONANOATE__mito_stem_light	8-AMINO-7-OXONONANOATE__cyto_stem_light <=> 8-AMINO-7-OXONONANOATE__mito_stem_light	-1.06067e-05	('transporters', 'transport reactions')
TO0000052__cyto__cp2_stem_dark	CTP__cp2_dark --> CTP__cyto_stem_dark	0.00979023	('transporters', 'transport reactions')
TZ2900034__cyto__cp2_stem_dark	PROTON__cp2_dark + 2.0 SULFATE__cyto_stem_dark <=> PROTON__cyto_stem_dark + 2.0 SULFATE__cp2_dark	0.000380043	('transporters', 'transport reactions')
TZ2900038__cyto__env_stem_dark	2.0 NITRATE__cyto_stem_dark + PROTON__env_dark <=> 2.0 NITRATE__env_dark + PROTON__cyto_stem_dark	-0.382187	('transporters', 'transport reactions')
AIRCARBOXY-RXN__cyto_stem_light	PHOSPHORIBOSYL-CARBOXY-AMINOIMIDAZOLE__cyto_stem_light + 2.0 PROTON__cyto_stem_light <=> 5-PHOSPHORIBOSYL-5-AMINOIMIDAZOLE__cyto_stem_light + CARBON-DIOXIDE__cyto_stem_light	-0.000137836	('PWY-6124', "inosine-5'-phosphate biosynthesis II")
TR2900062__mito__cyto_stem_light	FUM__mito_stem_light + MAL__cyto_stem_light <=> FUM__cyto_stem_light + MAL__mito_stem_light	-0.000137836	('transporters', 'transport reactions')
TI0000048__cyto__cp1_stem_dark	SULFATE__cyto_stem_dark --> SULFATE__cp1_dark	0.000950107	('transporters', 'transport reactions')
T_5-PHOSPHORIBOSYL-5-AMINOIMIDAZOLE__chlo_stem_light	5-PHOSPHORIBOSYL-5-AMINOIMIDAZOLE__cyto_stem_light <=> 5-PHOSPHORIBOSYL-5-AMINOIMIDAZOLE__chlo_stem_light	-0.000137836	('transporters', 'transport reactions')
TI1000065__cyto__cp2_stem_dark	PROTON__cyto_stem_dark + TRP__cyto_stem_dark --> PROTON__cp2_dark + TRP__cp2_dark	0.00612437	('transporters', 'transport reactions')
T_P-RIBOSYL-4-SUCCCARB-AMINOIMIDAZOLE__chlo_stem_light	P-RIBOSYL-4-SUCCCARB-AMINOIMIDAZOLE__cyto_stem_light <=> P-RIBOSYL-4-SUCCCARB-AMINOIMIDAZOLE__chlo_stem_light	-0.000137836	('transporters', 'transport reactions')
T_BT1_AMP__chlo_stem_light	AMP__cyto_stem_light <=> AMP__chlo_stem_light	-0.000143633	('transporters', 'transport reactions')
GLUC1PURIDYLTRANS-RXN__cyto_stem_light	GLC-1-P__cyto_stem_light + PROTON__cyto_stem_light + UTP__cyto_stem_light <=> CPD-12575__cyto_stem_light + PPI__cyto_stem_light	-0.00017562	('PWY-3801', 'sucrose degradation II (sucrose synthase)')|('PWY-6527', 'stachyose degradation')|('PWY-7238', 'sucrose biosynthesis II')|('PWY-7343', 'UDP-&alpha;-D-glucose biosynthesis I')|('GALACTMETAB-PWY', 'UDP-galactose biosynthesis (salvage pathway from galactose using UDP-glucose)')|('PWYQT-4466', 'superpathway of sucrose and starch metabolism I (non-photosynthetic tissue)')|('PWY-7817', 't…
T_DCTP__cyto_cp2_stem_light	DCTP__cp2_light <=> DCTP__cyto_stem_light	-0.000180645	('transporters', 'transport reactions')
TI1000156__cyto__cp2_stem_dark	PROTON__cyto_stem_dark + VAL__cyto_stem_dark --> PROTON__cp2_dark + VAL__cp2_dark	0.0292107	('transporters', 'transport reactions')
TI1000054__cyto__cp1_stem_dark	PROTON__cyto_stem_dark + SER__cyto_stem_dark --> PROTON__cp1_dark + SER__cp1_dark	0.026394	('transporters', 'transport reactions')
T_UDP__chlo_stem_light	UDP__cyto_stem_light <=> UDP__chlo_stem_light	-0.000190021	('transporters', 'transport reactions')
TI1000054__cyto__cp2_stem_dark	PROTON__cyto_stem_dark + SER__cyto_stem_dark --> PROTON__cp2_dark + SER__cp2_dark	0.0562434	('transporters', 'transport reactions')
T_L-1-phosphatidyl-inositols__er_stem_light	0.01 L-1-phosphatidyl-inositols__cyto_stem_light <=> 0.01 L-1-phosphatidyl-inositols__er_stem_light	-0.000200293	('transporters', 'transport reactions')
TI1000039__cyto__cp2_stem_dark	LYS__cyto_stem_dark + PROTON__cyto_stem_dark --> LYS__cp2_dark + PROTON__cp2_dark	0.0109452	('transporters', 'transport reactions')
T_CMP__er_stem_light	CMP__cyto_stem_light <=> CMP__er_stem_light	-0.000200293	('transporters', 'transport reactions')
TO0011423__cyto__cp1_stem_dark	0.01 DIACYLGLYCEROL__cp1_dark --> 0.01 DIACYLGLYCEROL__cyto_stem_dark	0.0169889	('transporters', 'transport reactions')
T_PROTON__er_stem_light	PROTON__cyto_stem_light <=> PROTON__er_stem_light	-0.000200293	('transporters', 'transport reactions')
T_DGTP__cyto_cp2_stem_light	DGTP__cp2_light <=> DGTP__cyto_stem_light	-0.000207681	('transporters', 'transport reactions')
T_DADP__cyto_cp2_stem_light	DADP__cp2_light <=> DADP__cyto_stem_light	-0.000260514	('transporters', 'transport reactions')
T_TTP__cyto_cp2_stem_light	TTP__cp2_light <=> TTP__cyto_stem_light	-0.000267696	('transporters', 'transport reactions')
TZ2900062__cyto__cp1_stem_dark	PROTON__cp1_dark + 2.0 Pi__cyto_stem_dark <=> PROTON__cyto_stem_dark + 2.0 Pi__cp1_dark	-0.145276	('transporters', 'transport reactions')
T_ATP__cyto_cp2_stem_light	ATP__cp2_light <=> ATP__cyto_stem_light	-0.000350258	('transporters', 'transport reactions')
TZ2900062__cyto__cp2_stem_dark	PROTON__cp2_dark + 2.0 Pi__cyto_stem_dark <=> PROTON__cyto_stem_dark + 2.0 Pi__cp2_dark	-0.229467	('transporters', 'transport reactions')
T_PROTON__chlo_stem_light	PROTON__cyto_stem_light <=> PROTON__chlo_stem_light	-0.00056053	('transporters', 'transport reactions')
TZ2900062__cyto__env_stem_dark	PROTON__env_dark + 2.0 Pi__cyto_stem_dark <=> PROTON__cyto_stem_dark + 2.0 Pi__env_dark	0.263545	('transporters', 'transport reactions')
T_SO3__cyto_cp2_stem_light	SO3__cp2_light <=> SO3__cyto_stem_light	-0.000760086	('transporters', 'transport reactions')
TR2900049__cyto__cp1_stem_light	CIT__cyto_stem_light + SUC__cp1_light <=> CIT__cp1_light + SUC__cyto_stem_light	-0.00089356	('transporters', 'transport reactions')
T_L-1-PHOSPHATIDYL-ETHANOLAMINE__cyto_cp2_stem_light	0.01 L-1-PHOSPHATIDYL-ETHANOLAMINE__cp2_light <=> 0.01 L-1-PHOSPHATIDYL-ETHANOLAMINE__cyto_stem_light	-0.00118738	('transporters', 'transport reactions')
TI0000209__cyto__cp1_stem_dark	NITRATE__cyto_stem_dark --> NITRATE__cp1_dark	0.0195392	('transporters', 'transport reactions')
TO0000008__cyto__cp1_stem_dark	ADP__cp1_dark --> ADP__cyto_stem_dark	0.000785197	('transporters', 'transport reactions')
T_L-PHOSPHATIDATE__cyto_cp2_stem_light	0.01 L-PHOSPHATIDATE__cp2_light <=> 0.01 L-PHOSPHATIDATE__cyto_stem_light	-0.00189816	('transporters', 'transport reactions')
T_OXYGEN-MOLECULE__cyto_env_stem_dark	OXYGEN-MOLECULE__env_dark <=> OXYGEN-MOLECULE__cyto_stem_dark	2.09671	('transporters', 'transport reactions')
T_L-1-PHOSPHATIDYL-GLYCEROL__cyto_cp2_stem_light	0.01 L-1-PHOSPHATIDYL-GLYCEROL__cp2_light <=> 0.01 L-1-PHOSPHATIDYL-GLYCEROL__cyto_stem_light	-0.00214057	('transporters', 'transport reactions')
T_CDP-CHOLINE__cyto_cp2_stem_light	CDP-CHOLINE__cp2_light <=> CDP-CHOLINE__cyto_stem_light	-0.00308965	('transporters', 'transport reactions')
RXN-9951__mito_stem_light	NADP__mito_stem_light + THREO-DS-ISO-CITRATE__mito_stem_light <=> NADPH__mito_stem_light + OXALO-SUCCINATE__mito_stem_light + PROTON__mito_stem_light	-0.00320364
RXN-8642__mito_stem_light	OXALO-SUCCINATE__mito_stem_light + PROTON__mito_stem_light <=> 2-KETOGLUTARATE__mito_stem_light + CARBON-DIOXIDE__mito_stem_light	-0.00320364
T_ATP__cyto_cp2_stem_dark	ATP__cp2_dark <=> ATP__cyto_stem_dark	-0.000610771	('transporters', 'transport reactions')
ALANINE-AMINOTRANSFERASE-RXN__mito_stem_light	2-KETOGLUTARATE__mito_stem_light + L-ALPHA-ALANINE__mito_stem_light <=> GLT__mito_stem_light + PYRUVATE__mito_stem_light	-0.00320812	('ALACAT2-PWY', 'L-alanine degradation II (to D-lactate)')|('PWY-8189', 'L-alanine degradation V (oxidative Stickland reaction)')|('PWY-8188', 'L-alanine degradation VI (reductive Stickland reaction)')|('PWY-7117', 'C4 photosynthetic carbon assimilation cycle, PEPCK type')|('ALANINE-DEG3-PWY', 'L-alanine degradation III')|('ALANINE-SYN2-PWY', 'L-alanine biosynthesis II')|('PWY-7383', 'anaerobic e…
T_BETA-D-FRUCTOSE__cyto_cp1_stem_light	BETA-D-FRUCTOSE__cp1_light <=> BETA-D-FRUCTOSE__cyto_stem_light	-0.00595707	('transporters', 'transport reactions')
T_UTP__cyto_cp1_stem_dark	UTP__cp1_dark <=> UTP__cyto_stem_dark	-0.373522	('transporters', 'transport reactions')
T_SUCROSE__cyto_cp2_stem_light	SUCROSE__cp2_light <=> SUCROSE__cyto_stem_light	-0.00610599	('transporters', 'transport reactions')
T_DIACYLGLYCEROL__cyto_cp2_stem_dark	0.01 DIACYLGLYCEROL__cp2_dark <=> 0.01 DIACYLGLYCEROL__cyto_stem_dark	-0.0135912	('transporters', 'transport reactions')
T_CTP__cyto_cp1_stem_dark	CTP__cp1_dark <=> CTP__cyto_stem_dark	-0.0094714	('transporters', 'transport reactions')
T_GLN__mito_stem_light	GLN__cyto_stem_light <=> GLN__mito_stem_light	-0.00637215	('transporters', 'transport reactions')
ALANINE-AMINOTRANSFERASE-RXN__cyto_stem_light	2-KETOGLUTARATE__cyto_stem_light + L-ALPHA-ALANINE__cyto_stem_light <=> GLT__cyto_stem_light + PYRUVATE__cyto_stem_light	-0.0105338	('ALACAT2-PWY', 'L-alanine degradation II (to D-lactate)')|('PWY-8189', 'L-alanine degradation V (oxidative Stickland reaction)')|('PWY-8188', 'L-alanine degradation VI (reductive Stickland reaction)')|('PWY-7117', 'C4 photosynthetic carbon assimilation cycle, PEPCK type')|('ALANINE-DEG3-PWY', 'L-alanine degradation III')|('ALANINE-SYN2-PWY', 'L-alanine biosynthesis II')|('PWY-7383', 'anaerobic e…
T_TTP__cyto_cp2_stem_dark	TTP__cp2_dark <=> TTP__cyto_stem_dark	-0.000267696	('transporters', 'transport reactions')
PHOSPHOGLUCMUT-RXN__chlo_stem_light	GLC-1-P__chlo_stem_light <=> GLC-6-P__chlo_stem_light	-0.0135593	('PWY-6731', 'starch degradation III')|('PWY-7902', 'glucosylglycerol biosynthesis')|('PWY-6737', 'starch degradation V')|('PWY-622', 'starch biosynthesis')|('PWY-5940', 'streptomycin biosynthesis')|('PWY-3801', 'sucrose degradation II (sucrose synthase)')|('PWY-6981', 'chitin biosynthesis')|('PWY-5941', 'glycogen degradation II')|('PWY-7900', 'glycogen biosynthesis III (from &alpha;-maltose 1-ph…
PGLUCISOM-RXN__chlo_stem_light	GLC-6-P__chlo_stem_light <=> FRUCTOSE-6P__chlo_stem_light	-0.0135593	('UDPNACETYLGALSYN-PWY', 'UDP-N-acetyl-D-glucosamine biosynthesis II')|('UDPNAGSYN-PWY', 'UDP-N-acetyl-D-glucosamine biosynthesis I')|('P124-PWY', 'Bifidobacterium shunt')|('PWY-622', 'starch biosynthesis')|('PWY-3801', 'sucrose degradation II (sucrose synthase)')|('SUCSYN-PWY', 'sucrose biosynthesis I (from photosynthesis)')|('PWY-6981', 'chitin biosynthesis')|('PWY-6992', '1,5-anhydrofructose d…
T_S-ADENOSYL-4-METHYLTHIO-2-OXOBUTANOATE__cyto_env_stem_dark	S-ADENOSYL-4-METHYLTHIO-2-OXOBUTANOATE__env_dark <=> S-ADENOSYL-4-METHYLTHIO-2-OXOBUTANOATE__cyto_stem_dark	-1.06067e-05	('transporters', 'transport reactions')
F16ALDOLASE-RXN__chlo_stem_light	FRUCTOSE-16-DIPHOSPHATE__chlo_stem_light <=> DIHYDROXY-ACETONE-PHOSPHATE__chlo_stem_light + GAP__chlo_stem_light	-0.0135593	('SUCSYN-PWY', 'sucrose biosynthesis I (from photosynthesis)')|('PWY-1861', 'formaldehyde assimilation II (assimilatory RuMP Cycle)')|('CALVIN-PWY', 'Calvin-Benson-Bassham cycle')|('PWY-6142', 'gluconeogenesis II (Methanobacterium thermoautotrophicum)')|('PWY-7385', '1,3-propanediol biosynthesis (engineered)')|('ANAGLYCOLYSIS-PWY', 'glycolysis III (from glucose)')|('PWY-1042', 'glycolysis IV (pla…
T_L-1-PHOSPHATIDYL-ETHANOLAMINE__cyto_cp1_stem_dark	0.01 L-1-PHOSPHATIDYL-ETHANOLAMINE__cp1_dark <=> 0.01 L-1-PHOSPHATIDYL-ETHANOLAMINE__cyto_stem_dark	0.00148422	('transporters', 'transport reactions')
T_DIACYLGLYCEROL__cyto_cp2_stem_light	0.01 DIACYLGLYCEROL__cp2_light <=> 0.01 DIACYLGLYCEROL__cyto_stem_light	-0.0135912	('transporters', 'transport reactions')
T_L-1-PHOSPHATIDYL-ETHANOLAMINE__cyto_cp2_stem_dark	0.01 L-1-PHOSPHATIDYL-ETHANOLAMINE__cp2_dark <=> 0.01 L-1-PHOSPHATIDYL-ETHANOLAMINE__cyto_stem_dark	-0.00118738	('transporters', 'transport reactions')
T_DGDP__cyto_cp1_stem_dark	DGDP__cp1_dark <=> DGDP__cyto_stem_dark	0.000276908	('transporters', 'transport reactions')
T_ACETOACETYL-COA__cyto_cp2_stem_light	ACETOACETYL-COA__cp2_light <=> ACETOACETYL-COA__cyto_stem_light	-0.0137461	('transporters', 'transport reactions')
T_DADP__cyto_cp1_stem_dark	DADP__cp1_dark <=> DADP__cyto_stem_dark	8.68378e-05	('transporters', 'transport reactions')
T_Charged-SER-tRNAs__mito_stem_light	Charged-SER-tRNAs__cyto_stem_light <=> Charged-SER-tRNAs__mito_stem_light	-0.0147094	('transporters', 'transport reactions')
TR2918356__mito__cyto_stem_light	ADP__mito_stem_light + PPI__cyto_stem_light <=> ADP__cyto_stem_light + PPI__mito_stem_light	-0.0147141	('transporters', 'transport reactions')
T_ASCORBATE__cyto_cp2_stem_dark	ASCORBATE__cp2_dark <=> ASCORBATE__cyto_stem_dark	-0.0108777	('transporters', 'transport reactions')
T_ASCORBATE__cyto_cp2_stem_light	ASCORBATE__cp2_light <=> ASCORBATE__cyto_stem_light	-0.0239237	('transporters', 'transport reactions')
T_L-1-PHOSPHATIDYL-GLYCEROL__cyto_cp1_stem_dark	0.01 L-1-PHOSPHATIDYL-GLYCEROL__cp1_dark <=> 0.01 L-1-PHOSPHATIDYL-GLYCEROL__cyto_stem_dark	0.00267571	('transporters', 'transport reactions')
T_L-ASPARTATE__cyto_cp2_stem_light	L-ASPARTATE__cp2_light <=> L-ASPARTATE__cyto_stem_light	-0.0244741	('transporters', 'transport reactions')
T_L-1-PHOSPHATIDYL-GLYCEROL__cyto_cp2_stem_dark	0.01 L-1-PHOSPHATIDYL-GLYCEROL__cp2_dark <=> 0.01 L-1-PHOSPHATIDYL-GLYCEROL__cyto_stem_dark	-0.00214057	('transporters', 'transport reactions')
T_2-KETO-ISOVALERATE__cyto_cp1_stem_dark	2-KETO-ISOVALERATE__cp1_dark <=> 2-KETO-ISOVALERATE__cyto_stem_dark	0.0395548	('transporters', 'transport reactions')
T_NAD__cyto_cp1_stem_dark	NAD__cp1_dark <=> NAD__cyto_stem_dark	-0.983263	('transporters', 'transport reactions')
GAPOXNPHOSPHN-RXN__chlo_stem_light	GAP__chlo_stem_light + NAD__chlo_stem_light + Pi__chlo_stem_light <=> DPG__chlo_stem_light + NADH__chlo_stem_light + PROTON__chlo_stem_light	-0.0271186	('P124-PWY', 'Bifidobacterium shunt')|('SUCSYN-PWY', 'sucrose biosynthesis I (from photosynthesis)')|('ANAGLYCOLYSIS-PWY', 'glycolysis III (from glucose)')|('PWY-1042', 'glycolysis IV (plant cytosol)')|('P185-PWY', 'formaldehyde assimilation III (dihydroxyacetone cycle)')|('P122-PWY', 'heterolactic fermentation')|('PWY-8004', 'Entner-Doudoroff pathway I')|('PWY-5484', 'glycolysis II (from fructos…
T_L-PHOSPHATIDATE__cyto_cp1_stem_dark	0.01 L-PHOSPHATIDATE__cp1_dark <=> 0.01 L-PHOSPHATIDATE__cyto_stem_dark	0.0023727	('transporters', 'transport reactions')
BRANCHED-CHAINAMINOTRANSFERLEU-RXN__chlo_stem_light	2-KETOGLUTARATE__chlo_stem_light + LEU__chlo_stem_light <=> 2K-4CH3-PENTANOATE__chlo_stem_light + GLT__chlo_stem_light	-0.0271186	('PWY-5076', 'L-leucine degradation III')|('LEUSYN-PWY', 'L-leucine biosynthesis')|('PWY-7767', 'L-leucine degradation IV (reductive Stickland reaction)')|('PWY-8174', 'odd iso-branched-chain fatty acid biosynthesis')|('PWY-8185', 'L-leucine degradation V (oxidative Stickland reaction)')|('LEU-DEG2-PWY', 'L-leucine degradation I')
T_L-PHOSPHATIDATE__cyto_cp2_stem_dark	0.01 L-PHOSPHATIDATE__cp2_dark <=> 0.01 L-PHOSPHATIDATE__cyto_stem_dark	-0.00189816	('transporters', 'transport reactions')
RXN-8991__chlo_stem_light	2-D-THREO-HYDROXY-3-CARBOXY-ISOCAPROATE__chlo_stem_light <=> CPD-9451__chlo_stem_light + WATER__chlo_stem_light	-0.0271186	('PWY-6871', '3-methylbutanol biosynthesis (engineered)')|('LEUSYN-PWY', 'L-leucine biosynthesis')
T_WATER__cyto_env_stem_dark	WATER__env_dark <=> WATER__cyto_stem_dark	-1.45533	('transporters', 'transport reactions')
3-ISOPROPYLMALISOM-RXN__chlo_stem_light	CPD-9451__chlo_stem_light + WATER__chlo_stem_light <=> 3-CARBOXY-3-HYDROXY-ISOCAPROATE__chlo_stem_light	-0.0271186	('PWY-6871', '3-methylbutanol biosynthesis (engineered)')|('LEUSYN-PWY', 'L-leucine biosynthesis')
T_LEU__chlo_stem_light	LEU__cyto_stem_light <=> LEU__chlo_stem_light	-0.0271186	('transporters', 'transport reactions')
T_PROTON__cyto_env_stem_dark	PROTON__env_dark <=> PROTON__cyto_stem_dark	14.1008	('transporters', 'transport reactions')
T_CO-A__chlo_stem_light	CO-A__cyto_stem_light <=> CO-A__chlo_stem_light	-0.0271186	('transporters', 'transport reactions')
T_SUCROSE__cyto_cp1_stem_dark	SUCROSE__cp1_dark <=> SUCROSE__cyto_stem_dark	0.0193903	('transporters', 'transport reactions')
T_CARBON-DIOXIDE__chlo_stem_light	CARBON-DIOXIDE__cyto_stem_light <=> CARBON-DIOXIDE__chlo_stem_light	-0.027123	('transporters', 'transport reactions')
T_SUCROSE__cyto_cp2_stem_dark	SUCROSE__cp2_dark <=> SUCROSE__cyto_stem_dark	-0.00610599	('transporters', 'transport reactions')
TR0011746__cyto__cp2_stem_light	CELLULOSE__cp2_light <=> CELLULOSE__cyto_stem_light	-0.0454226	('transporters', 'transport reactions')
T_BETA-D-FRUCTOSE__cyto_cp1_stem_dark	BETA-D-FRUCTOSE__cp1_dark <=> BETA-D-FRUCTOSE__cyto_stem_dark	-0.00595707	('transporters', 'transport reactions')
T_D-Ribofuranose__cyto_cp1_stem_dark	D-Ribofuranose__cp1_dark <=> D-Ribofuranose__cyto_stem_dark	0.032859	('transporters', 'transport reactions')
MALATE-DEH-RXN__cyto_stem_light	MAL__cyto_stem_light + NAD__cyto_stem_light <=> NADH__cyto_stem_light + OXALACETIC_ACID__cyto_stem_light + PROTON__cyto_stem_light	-0.0656334	('PWY-6969', 'TCA cycle V (2-oxoglutarate synthase)')|('PWY-5690', 'TCA cycle II (plants and fungi)')|('TCA', 'TCA cycle I (prokaryotic)')|('P23-PWY', 'reductive TCA cycle I')|('PWY-5392', 'reductive TCA cycle II')|('GLYOXYLATE-BYPASS', 'glyoxylate cycle')|('PWY-6728', 'methylaspartate cycle')|('FERMENTATION-PWY', 'mixed acid fermentation')|('P105-PWY', 'TCA cycle IV (2-oxoglutarate decarboxylase…
T_D-Ribofuranose__cyto_cp2_stem_dark	D-Ribofuranose__cp2_dark <=> D-Ribofuranose__cyto_stem_dark	-0.00731085	('transporters', 'transport reactions')
PHOSGLYPHOS-RXN__chlo_stem_light	ATP__chlo_stem_light + G3P__chlo_stem_light <=> ADP__chlo_stem_light + DPG__chlo_stem_light	-0.0656334	('P124-PWY', 'Bifidobacterium shunt')|('SUCSYN-PWY', 'sucrose biosynthesis I (from photosynthesis)')|('PWY-6886', '1-butanol autotrophic biosynthesis (engineered)')|('CALVIN-PWY', 'Calvin-Benson-Bassham cycle')|('ANAGLYCOLYSIS-PWY', 'glycolysis III (from glucose)')|('PWY-1042', 'glycolysis IV (plant cytosol)')|('P185-PWY', 'formaldehyde assimilation III (dihydroxyacetone cycle)')|('P122-PWY', 'he…
3PGAREARR-RXN__chlo_stem_light	2-PG__chlo_stem_light <=> G3P__chlo_stem_light	-0.0656334	('PWY-7218', 'photosynthetic 3-hydroxybutanoate biosynthesis (engineered)')|('P124-PWY', 'Bifidobacterium shunt')|('PWY-7124', 'ethene biosynthesis V (engineered)')|('PWY-6886', '1-butanol autotrophic biosynthesis (engineered)')|('PWY-5723', 'Rubisco shunt')|('PWY-6142', 'gluconeogenesis II (Methanobacterium thermoautotrophicum)')|('ANAGLYCOLYSIS-PWY', 'glycolysis III (from glucose)')|('PWY-2221'…
T_DGTP__cyto_cp2_stem_dark	DGTP__cp2_dark <=> DGTP__cyto_stem_dark	-0.000207681	('transporters', 'transport reactions')
T_PHOSPHO-ENOL-PYRUVATE__chlo_stem_light	PHOSPHO-ENOL-PYRUVATE__cyto_stem_light <=> PHOSPHO-ENOL-PYRUVATE__chlo_stem_light	-0.0656334	('transporters', 'transport reactions')
T_CDP-CHOLINE__cyto_cp1_stem_dark	CDP-CHOLINE__cp1_dark <=> CDP-CHOLINE__cyto_stem_dark	0.000772411	('transporters', 'transport reactions')
T_AMP__cyto_cp1_stem_light	AMP__cp1_light <=> AMP__cyto_stem_light	-0.0701288	('transporters', 'transport reactions')
T_METHYLENE-THF__mito_stem_light	METHYLENE-THF__cyto_stem_light <=> METHYLENE-THF__mito_stem_light	-0.074485	('transporters', 'transport reactions')
1TRANSKETO-RXN__cyto_stem_light	D-SEDOHEPTULOSE-7-P__cyto_stem_light + GAP__cyto_stem_light <=> RIBOSE-5P__cyto_stem_light + XYLULOSE-5-PHOSPHATE__cyto_stem_light	-0.0927521	('P21-PWY', 'pentose phosphate pathway (partial)')|('P124-PWY', 'Bifidobacterium shunt')|('PWY-8178', 'pentose phosphate pathway (non-oxidative branch) II')|('PWY-5723', 'Rubisco shunt')|('PWY-1861', 'formaldehyde assimilation II (assimilatory RuMP Cycle)')|('CALVIN-PWY', 'Calvin-Benson-Bassham cycle')|('P185-PWY', 'formaldehyde assimilation III (dihydroxyacetone cycle)')|('NONOXIPENT-PWY', 'pent…
T_ACETOACETYL-COA__cyto_cp1_stem_light	ACETOACETYL-COA__cp1_light <=> ACETOACETYL-COA__cyto_stem_light	-0.109148	('transporters', 'transport reactions')
T_NADH__cyto_cp1_stem_dark	NADH__cp1_dark <=> NADH__cyto_stem_dark	0.983267	('transporters', 'transport reactions')
T_D-Ribofuranose__cyto_cp2_stem_light	D-Ribofuranose__cp2_light <=> D-Ribofuranose__cyto_stem_light	-0.180077	('transporters', 'transport reactions')
PHOSPHOGLUCMUT-RXN__cyto_stem_light	GLC-1-P__cyto_stem_light <=> GLC-6-P__cyto_stem_light	-0.185304	('PWY-6731', 'starch degradation III')|('PWY-7902', 'glucosylglycerol biosynthesis')|('PWY-6737', 'starch degradation V')|('PWY-622', 'starch biosynthesis')|('PWY-5940', 'streptomycin biosynthesis')|('PWY-3801', 'sucrose degradation II (sucrose synthase)')|('PWY-6981', 'chitin biosynthesis')|('PWY-5941', 'glycogen degradation II')|('PWY-7900', 'glycogen biosynthesis III (from &alpha;-maltose 1-ph…
PGLUCISOM-RXN__cyto_stem_light	GLC-6-P__cyto_stem_light <=> FRUCTOSE-6P__cyto_stem_light	-0.185504	('UDPNACETYLGALSYN-PWY', 'UDP-N-acetyl-D-glucosamine biosynthesis II')|('UDPNAGSYN-PWY', 'UDP-N-acetyl-D-glucosamine biosynthesis I')|('P124-PWY', 'Bifidobacterium shunt')|('PWY-622', 'starch biosynthesis')|('PWY-3801', 'sucrose degradation II (sucrose synthase)')|('SUCSYN-PWY', 'sucrose biosynthesis I (from photosynthesis)')|('PWY-6981', 'chitin biosynthesis')|('PWY-6992', '1,5-anhydrofructose d…
T_CPD-12575__cyto_cp1_stem_dark	CPD-12575__cp1_dark <=> CPD-12575__cyto_stem_dark	0.315084	('transporters', 'transport reactions')
T_BT1_ATP__mito_stem_light	ATP__cyto_stem_light <=> ATP__mito_stem_light	-0.189227	('transporters', 'transport reactions')
T_CPD-12575__cyto_cp2_stem_dark	CPD-12575__cp2_dark <=> CPD-12575__cyto_stem_dark	-0.0831364	('transporters', 'transport reactions')
T_CPD-12575__cyto_cp2_stem_light	CPD-12575__cp2_light <=> CPD-12575__cyto_stem_light	-0.191674	('transporters', 'transport reactions')
T_METHYLENE-THF__cyto_cp1_stem_dark	METHYLENE-THF__cp1_dark <=> METHYLENE-THF__cyto_stem_dark	1.32532e-05	('transporters', 'transport reactions')
T_UDP__cyto_cp1_stem_light	UDP__cp1_light <=> UDP__cyto_stem_light	-0.230426	('transporters', 'transport reactions')
T_RIBULOSE-5P__cyto_cp2_stem_light	RIBULOSE-5P__cp2_light <=> RIBULOSE-5P__cyto_stem_light	-0.255328	('transporters', 'transport reactions')
T_CIT__vacu_stem_light	CIT__cyto_stem_light <=> CIT__vacu_stem_light	-0.261015	('transporters', 'transport reactions')
CIT__vacu_stem_light_dark_storage	CIT__vacu_stem_light <=> CIT__vacu_stem_dark	-0.261015	('Storage', 'Storage between light and dark phases')
T_ACETYL-COA__mito_stem_light	ACETYL-COA__cyto_stem_light <=> ACETYL-COA__mito_stem_light	-0.272969	('transporters', 'transport reactions')
T_SO3__cyto_cp1_stem_dark	SO3__cp1_dark <=> SO3__cyto_stem_dark	0.000190021	('transporters', 'transport reactions')
TZ2900062__cyto__cp2_stem_light	PROTON__cp2_light + 2.0 Pi__cyto_stem_light <=> PROTON__cyto_stem_light + 2.0 Pi__cp2_light	-0.438178	('transporters', 'transport reactions')
T_PYRUVATE__cyto_cp1_stem_light	PYRUVATE__cp1_light <=> PYRUVATE__cyto_stem_light	-0.519113	('transporters', 'transport reactions')
TZ2900058__cyto__cp2_stem_light	2.0 HCO3__cyto_stem_light + PROTON__cp2_light <=> 2.0 HCO3__cp2_light + PROTON__cyto_stem_light	-0.562398	('transporters', 'transport reactions')
NITRATE__vacu_stem_light_dark_storage	NITRATE__vacu_stem_light <=> NITRATE__vacu_stem_dark	-0.744836	('Storage', 'Storage between light and dark phases')
T_RIBULOSE-5P__cyto_cp1_stem_dark	RIBULOSE-5P__cp1_dark <=> RIBULOSE-5P__cyto_stem_dark	0.340794	('transporters', 'transport reactions')
T_WATER__cyto_cp1_stem_light	WATER__cp1_light <=> WATER__cyto_stem_light	-0.755382	('transporters', 'transport reactions')
T_RIBULOSE-5P__cyto_cp2_stem_dark	RIBULOSE-5P__cp2_dark <=> RIBULOSE-5P__cyto_stem_dark	-0.222882	('transporters', 'transport reactions')
T_TARTRATE__cyto_cp1_stem_dark	TARTRATE__cp1_dark <=> TARTRATE__cyto_stem_dark	0.013046	('transporters', 'transport reactions')
T_SER__mito_stem_light	SER__cyto_stem_light <=> SER__mito_stem_light	-0.92568	('transporters', 'transport reactions')
T_MYRICETIN__cyto_cp1_stem_dark	MYRICETIN__cp1_dark <=> MYRICETIN__cyto_stem_dark	0.0131768	('transporters', 'transport reactions')
PLASTOQUINOL--PLASTOCYANIN-REDUCTASE-RXN__chlo_leaf_light	CPD-12829__chlo_leaf_light + 2.0 Oxidized-Plastocyanins__chlo_leaf_light + 2.0 PROTON__chlo_leaf_light --> PLASTOQUINONE-9__chlo_leaf_light + 4.0 PROTON__lumen_leaf_light + 2.0 Plastocyanin-Reduced__chlo_leaf_light	120	('PWY-8270', 'cyclic electron flow')|('PWY-8271', 'NADPH to cytochrome c oxidase via plastocyanin')|('PWY-101', 'photosynthesis light reactions')|('PWY1YI0-3', 'succinate to cytochrome c oxidase via plastocyanin')
1.10.2.2-RXN__mito_leaf_dark	CPD-9958__mito_leaf_dark + 2.0 Cytochromes-C-Oxidized__mito_leaf_dark + 2.0 PROTON__mito_leaf_dark --> 2.0 Cytochromes-C-Reduced__mito_leaf_dark + 4.0 PROTON__pmf_leaf_dark + UBIQUINONE-10__mito_leaf_dark	3.36444	('PWY-7279', 'aerobic respiration II (cytochrome c) (yeast)')|('PWY-3781', 'aerobic respiration I (cytochrome c)')|('PWY-7082', 'ammonia oxidation IV (autotrophic ammonia oxidizers)')
1.2.1.13-RXN__chlo_leaf_light	DPG__chlo_leaf_light + NADPH__chlo_leaf_light + PROTON__chlo_leaf_light --> GAP__chlo_leaf_light + NADP__chlo_leaf_light + Pi__chlo_leaf_light	107.23	('CALVIN-PWY', 'Calvin-Benson-Bassham cycle')
NADH-DEHYDROG-A-RXN__mito_leaf_dark	NADH__mito_leaf_dark + 5.0 PROTON__mito_leaf_dark + UBIQUINONE-10__mito_leaf_dark <=> CPD-9958__mito_leaf_dark + NAD__mito_leaf_dark + 4.0 PROTON__pmf_leaf_dark	3.36444	('PWY-5083', 'NAD/NADH phosphorylation and dephosphorylation')|('PWY0-1334', 'NADH to cytochrome bd oxidase electron transfer I')|('PWY0-1335', 'NADH to cytochrome bo oxidase electron transfer I')|('PWY-4302', 'aerobic respiration III (alternative oxidase pathway)')|('PWY-6692', 'Fe(II) oxidation')|('PWY-3781', 'aerobic respiration I (cytochrome c)')
1.18.1.2-RXN__chlo_leaf_light	NADP__chlo_leaf_light + PROTON__chlo_leaf_light + 2.0 Reduced-ferredoxins__chlo_leaf_light <=> NADPH__chlo_leaf_light + 2.0 Oxidized-ferredoxins__chlo_leaf_light	105.134	('PWY-8271', 'NADPH to cytochrome c oxidase via plastocyanin')|('PWY-101', 'photosynthesis light reactions')
Maintenance_vvinif2023__cyto_leaf_dark	ATP__cyto_leaf_dark + WATER__cyto_leaf_dark --> ADP__cyto_leaf_dark + PROTON__cyto_leaf_dark + Pi__cyto_leaf_dark	2	('biomass', 'biomass reactions')
PHOSGLYPHOS-RXN__chlo_leaf_light	ATP__chlo_leaf_light + G3P__chlo_leaf_light <=> ADP__chlo_leaf_light + DPG__chlo_leaf_light	100.805	('P124-PWY', 'Bifidobacterium shunt')|('SUCSYN-PWY', 'sucrose biosynthesis I (from photosynthesis)')|('PWY-6886', '1-butanol autotrophic biosynthesis (engineered)')|('CALVIN-PWY', 'Calvin-Benson-Bassham cycle')|('ANAGLYCOLYSIS-PWY', 'glycolysis III (from glucose)')|('PWY-1042', 'glycolysis IV (plant cytosol)')|('P185-PWY', 'formaldehyde assimilation III (dihydroxyacetone cycle)')|('P122-PWY', 'he…
GAPOXNPHOSPHN-RXN__cyto_leaf_dark	GAP__cyto_leaf_dark + NAD__cyto_leaf_dark + Pi__cyto_leaf_dark <=> DPG__cyto_leaf_dark + NADH__cyto_leaf_dark + PROTON__cyto_leaf_dark	1.94366	('P124-PWY', 'Bifidobacterium shunt')|('SUCSYN-PWY', 'sucrose biosynthesis I (from photosynthesis)')|('ANAGLYCOLYSIS-PWY', 'glycolysis III (from glucose)')|('PWY-1042', 'glycolysis IV (plant cytosol)')|('P185-PWY', 'formaldehyde assimilation III (dihydroxyacetone cycle)')|('P122-PWY', 'heterolactic fermentation')|('PWY-8004', 'Entner-Doudoroff pathway I')|('PWY-5484', 'glycolysis II (from fructos…
PSII-RXN__chlo_leaf_light	Light__chlo_leaf_light + 2.0 PLASTOQUINONE-9__chlo_leaf_light + 4.0 PROTON__chlo_leaf_light + 2.0 WATER__chlo_leaf_light --> 2.0 CPD-12829__chlo_leaf_light + OXYGEN-MOLECULE__chlo_leaf_light + 4.0 PROTON__lumen_leaf_light	60	('PWY-101', 'photosynthesis light reactions')|('PWY1YI0-7', 'protective electron sinks in the thylakoid membrane (PSII to PTOX)')
2PGADEHYDRAT-RXN__cyto_leaf_dark	2-PG__cyto_leaf_dark <=> PHOSPHO-ENOL-PYRUVATE__cyto_leaf_dark + WATER__cyto_leaf_dark	1.79566	('PWY-7218', 'photosynthetic 3-hydroxybutanoate biosynthesis (engineered)')|('P124-PWY', 'Bifidobacterium shunt')|('PWY-7124', 'ethene biosynthesis V (engineered)')|('PWY-6886', '1-butanol autotrophic biosynthesis (engineered)')|('PWY-5723', 'Rubisco shunt')|('PWY-6142', 'gluconeogenesis II (Methanobacterium thermoautotrophicum)')|('ANAGLYCOLYSIS-PWY', 'glycolysis III (from glucose)')|('PWY-2221'…
PHOSPHORIBULOKINASE-RXN__chlo_leaf_light	ATP__chlo_leaf_light + RIBULOSE-5P__chlo_leaf_light --> ADP__chlo_leaf_light + D-RIBULOSE-15-P2__chlo_leaf_light + PROTON__chlo_leaf_light	54.6713	('PWY-5723', 'Rubisco shunt')|('CALVIN-PWY', 'Calvin-Benson-Bassham cycle')
PHOSPHOGLUCMUT-RXN__chlo_leaf_dark	GLC-1-P__chlo_leaf_dark <=> GLC-6-P__chlo_leaf_dark	1.75842	('PWY-6731', 'starch degradation III')|('PWY-7902', 'glucosylglycerol biosynthesis')|('PWY-6737', 'starch degradation V')|('PWY-622', 'starch biosynthesis')|('PWY-5940', 'streptomycin biosynthesis')|('PWY-3801', 'sucrose degradation II (sucrose synthase)')|('PWY-6981', 'chitin biosynthesis')|('PWY-5941', 'glycogen degradation II')|('PWY-7900', 'glycogen biosynthesis III (from &alpha;-maltose 1-ph…
TRIOSEPISOMERIZATION-RXN__chlo_leaf_light	GAP__chlo_leaf_light <=> DIHYDROXY-ACETONE-PHOSPHATE__chlo_leaf_light	41.1396	('CALVIN-PWY', 'Calvin-Benson-Bassham cycle')|('PWY-6142', 'gluconeogenesis II (Methanobacterium thermoautotrophicum)')|('ANAGLYCOLYSIS-PWY', 'glycolysis III (from glucose)')|('PWY-1042', 'glycolysis IV (plant cytosol)')|('P185-PWY', 'formaldehyde assimilation III (dihydroxyacetone cycle)')|('PWY-5484', 'glycolysis II (from fructose 6-phosphate)')|('GLYCOLYSIS', 'glycolysis I (from glucose 6-phos…
CYTOCHROME-C-OXIDASE-RXN__mito_leaf_dark	4.0 Cytochromes-C-Reduced__mito_leaf_dark + OXYGEN-MOLECULE__mito_leaf_dark + 8.0 PROTON__mito_leaf_dark --> 4.0 Cytochromes-C-Oxidized__mito_leaf_dark + 4.0 PROTON__pmf_leaf_dark + 2.0 WATER__mito_leaf_dark	1.69962	('PWY-7429', 'arsenite to oxygen electron transfer (via azurin)')|('PWY-4521', 'arsenite to oxygen electron transfer')|('PWY-7279', 'aerobic respiration II (cytochrome c) (yeast)')|('PWY-6692', 'Fe(II) oxidation')|('PWY-3781', 'aerobic respiration I (cytochrome c)')
RIBULOSE-BISPHOSPHATE-CARBOXYLASE-RXN__chlo_leaf_light	CARBON-DIOXIDE__chlo_leaf_light + D-RIBULOSE-15-P2__chlo_leaf_light + WATER__chlo_leaf_light --> 2.0 G3P__chlo_leaf_light + 2.0 PROTON__chlo_leaf_light	41.0035	('PWY-5723', 'Rubisco shunt')|('CALVIN-PWY', 'Calvin-Benson-Bassham cycle')|('PWY-5532', 'nucleoside and nucleotide degradation (archaea)')
PGLUCISOM-RXN__cyto_leaf_dark	GLC-6-P__cyto_leaf_dark <=> FRUCTOSE-6P__cyto_leaf_dark	1.33343	('UDPNACETYLGALSYN-PWY', 'UDP-N-acetyl-D-glucosamine biosynthesis II')|('UDPNAGSYN-PWY', 'UDP-N-acetyl-D-glucosamine biosynthesis I')|('P124-PWY', 'Bifidobacterium shunt')|('PWY-622', 'starch biosynthesis')|('PWY-3801', 'sucrose degradation II (sucrose synthase)')|('SUCSYN-PWY', 'sucrose biosynthesis I (from photosynthesis)')|('PWY-6981', 'chitin biosynthesis')|('PWY-6992', '1,5-anhydrofructose d…
T_CARBON-DIOXIDE__chlo_leaf_light	CARBON-DIOXIDE__cyto_leaf_light <=> CARBON-DIOXIDE__chlo_leaf_light	36.2227	('transporters', 'transport reactions')
MALATE-DEH-RXN__mito_leaf_dark	MAL__mito_leaf_dark + NAD__mito_leaf_dark <=> NADH__mito_leaf_dark + OXALACETIC_ACID__mito_leaf_dark + PROTON__mito_leaf_dark	1.16014	('PWY-6969', 'TCA cycle V (2-oxoglutarate synthase)')|('PWY-5690', 'TCA cycle II (plants and fungi)')|('TCA', 'TCA cycle I (prokaryotic)')|('P23-PWY', 'reductive TCA cycle I')|('PWY-5392', 'reductive TCA cycle II')|('GLYOXYLATE-BYPASS', 'glyoxylate cycle')|('PWY-6728', 'methylaspartate cycle')|('FERMENTATION-PWY', 'mixed acid fermentation')|('P105-PWY', 'TCA cycle IV (2-oxoglutarate decarboxylase…
T_CARBON-DIOXIDE__cyto_env_leaf_light	CARBON-DIOXIDE__env_light <=> CARBON-DIOXIDE__cyto_leaf_light	35.6622	('transporters', 'transport reactions')
F16ALDOLASE-RXN__cyto_leaf_dark	FRUCTOSE-16-DIPHOSPHATE__cyto_leaf_dark <=> DIHYDROXY-ACETONE-PHOSPHATE__cyto_leaf_dark + GAP__cyto_leaf_dark	1.0784	('SUCSYN-PWY', 'sucrose biosynthesis I (from photosynthesis)')|('PWY-1861', 'formaldehyde assimilation II (assimilatory RuMP Cycle)')|('CALVIN-PWY', 'Calvin-Benson-Bassham cycle')|('PWY-6142', 'gluconeogenesis II (Methanobacterium thermoautotrophicum)')|('PWY-7385', '1,3-propanediol biosynthesis (engineered)')|('ANAGLYCOLYSIS-PWY', 'glycolysis III (from glucose)')|('PWY-1042', 'glycolysis IV (pla…
T_WATER__cyto_env_leaf_light	WATER__env_light <=> WATER__cyto_leaf_light	31.0744	('transporters', 'transport reactions')
GLUC1PURIDYLTRANS-RXN__cyto_leaf_dark	GLC-1-P__cyto_leaf_dark + PROTON__cyto_leaf_dark + UTP__cyto_leaf_dark <=> CPD-12575__cyto_leaf_dark + PPI__cyto_leaf_dark	1.06823	('PWY-3801', 'sucrose degradation II (sucrose synthase)')|('PWY-6527', 'stachyose degradation')|('PWY-7238', 'sucrose biosynthesis II')|('PWY-7343', 'UDP-&alpha;-D-glucose biosynthesis I')|('GALACTMETAB-PWY', 'UDP-galactose biosynthesis (salvage pathway from galactose using UDP-glucose)')|('PWYQT-4466', 'superpathway of sucrose and starch metabolism I (non-photosynthetic tissue)')|('PWY-7817', 't…
T_WATER__chlo_leaf_light	WATER__cyto_leaf_light <=> WATER__chlo_leaf_light	26.3319	('transporters', 'transport reactions')
ALANINE-AMINOTRANSFERASE-RXN__mito_leaf_dark	2-KETOGLUTARATE__mito_leaf_dark + L-ALPHA-ALANINE__mito_leaf_dark <=> GLT__mito_leaf_dark + PYRUVATE__mito_leaf_dark	0.966331	('ALACAT2-PWY', 'L-alanine degradation II (to D-lactate)')|('PWY-8189', 'L-alanine degradation V (oxidative Stickland reaction)')|('PWY-8188', 'L-alanine degradation VI (reductive Stickland reaction)')|('PWY-7117', 'C4 photosynthetic carbon assimilation cycle, PEPCK type')|('ALANINE-DEG3-PWY', 'L-alanine degradation III')|('ALANINE-SYN2-PWY', 'L-alanine biosynthesis II')|('PWY-7383', 'anaerobic e…
F16BDEPHOS-RXN__chlo_leaf_light	FRUCTOSE-16-DIPHOSPHATE__chlo_leaf_light + WATER__chlo_leaf_light --> FRUCTOSE-6P__chlo_leaf_light + Pi__chlo_leaf_light	22.8084	('SUCSYN-PWY', 'sucrose biosynthesis I (from photosynthesis)')|('CALVIN-PWY', 'Calvin-Benson-Bassham cycle')|('P185-PWY', 'formaldehyde assimilation III (dihydroxyacetone cycle)')|('PWY-5484', 'glycolysis II (from fructose 6-phosphate)')|('GLYCOLYSIS', 'glycolysis I (from glucose 6-phosphate)')|('GLUCONEO-PWY', 'gluconeogenesis I')|('PWY66-399', 'gluconeogenesis III')
UDPKIN-RXN__cyto_leaf_dark	ATP__cyto_leaf_dark + UDP__cyto_leaf_dark --> ADP__cyto_leaf_dark + UTP__cyto_leaf_dark	0.816242	('PWY-5687', 'pyrimidine ribonucleotides interconversion')|('PWY-7176', 'UTP and CTP de novo biosynthesis')
1TRANSKETO-RXN__chlo_leaf_light	D-SEDOHEPTULOSE-7-P__chlo_leaf_light + GAP__chlo_leaf_light <=> RIBOSE-5P__chlo_leaf_light + XYLULOSE-5-PHOSPHATE__chlo_leaf_light	18.3263	('P21-PWY', 'pentose phosphate pathway (partial)')|('P124-PWY', 'Bifidobacterium shunt')|('PWY-8178', 'pentose phosphate pathway (non-oxidative branch) II')|('PWY-5723', 'Rubisco shunt')|('PWY-1861', 'formaldehyde assimilation II (assimilatory RuMP Cycle)')|('CALVIN-PWY', 'Calvin-Benson-Bassham cycle')|('P185-PWY', 'formaldehyde assimilation III (dihydroxyacetone cycle)')|('NONOXIPENT-PWY', 'pent…
GAPOXNPHOSPHN-RXN__chlo_leaf_dark	GAP__chlo_leaf_dark + NAD__chlo_leaf_dark + Pi__chlo_leaf_dark <=> DPG__chlo_leaf_dark + NADH__chlo_leaf_dark + PROTON__chlo_leaf_dark	0.762934	('P124-PWY', 'Bifidobacterium shunt')|('SUCSYN-PWY', 'sucrose biosynthesis I (from photosynthesis)')|('ANAGLYCOLYSIS-PWY', 'glycolysis III (from glucose)')|('PWY-1042', 'glycolysis IV (plant cytosol)')|('P185-PWY', 'formaldehyde assimilation III (dihydroxyacetone cycle)')|('P122-PWY', 'heterolactic fermentation')|('PWY-8004', 'Entner-Doudoroff pathway I')|('PWY-5484', 'glycolysis II (from fructos…
TI0000130__vacu__cyto_leaf_dark	MAL__vacu_leaf_dark --> MAL__cyto_leaf_dark	1.16849	('transporters', 'transport reactions')
SEDOBISALDOL-RXN__chlo_leaf_light	DIHYDROXY-ACETONE-PHOSPHATE__chlo_leaf_light + ERYTHROSE-4P__chlo_leaf_light --> D-SEDOHEPTULOSE-1-7-P2__chlo_leaf_light	18.3263	('PWY-8178', 'pentose phosphate pathway (non-oxidative branch) II')|('PWY0-1517', 'sedoheptulose bisphosphate bypass')|('CALVIN-PWY', 'Calvin-Benson-Bassham cycle')
2PGADEHYDRAT-RXN__chlo_leaf_dark	2-PG__chlo_leaf_dark <=> PHOSPHO-ENOL-PYRUVATE__chlo_leaf_dark + WATER__chlo_leaf_dark	0.693703	('PWY-7218', 'photosynthetic 3-hydroxybutanoate biosynthesis (engineered)')|('P124-PWY', 'Bifidobacterium shunt')|('PWY-7124', 'ethene biosynthesis V (engineered)')|('PWY-6886', '1-butanol autotrophic biosynthesis (engineered)')|('PWY-5723', 'Rubisco shunt')|('PWY-6142', 'gluconeogenesis II (Methanobacterium thermoautotrophicum)')|('ANAGLYCOLYSIS-PWY', 'glycolysis III (from glucose)')|('PWY-2221'…
SEDOHEPTULOSE-BISPHOSPHATASE-RXN__chlo_leaf_light	D-SEDOHEPTULOSE-1-7-P2__chlo_leaf_light + WATER__chlo_leaf_light --> D-SEDOHEPTULOSE-7-P__chlo_leaf_light + Pi__chlo_leaf_light	18.3263	('CALVIN-PWY', 'Calvin-Benson-Bassham cycle')
RIB5PISOM-RXN__chlo_leaf_light	RIBOSE-5P__chlo_leaf_light <=> RIBULOSE-5P__chlo_leaf_light	17.8419	('P124-PWY', 'Bifidobacterium shunt')|('PWY-8178', 'pentose phosphate pathway (non-oxidative branch) II')|('PWY-5723', 'Rubisco shunt')|('PWY-1861', 'formaldehyde assimilation II (assimilatory RuMP Cycle)')|('CALVIN-PWY', 'Calvin-Benson-Bassham cycle')|('P185-PWY', 'formaldehyde assimilation III (dihydroxyacetone cycle)')|('NONOXIPENT-PWY', 'pentose phosphate pathway (non-oxidative branch)')
TR2900091__mito__cyto_leaf_dark	NADH__cyto_leaf_dark + NAD__mito_leaf_dark <=> NADH__mito_leaf_dark + NAD__cyto_leaf_dark	0.735033	('transporters', 'transport reactions')
GLYCOLATEDEHYDRO-RXN__chlo_leaf_light	GLYCOLLATE__chlo_leaf_light + NADP__chlo_leaf_light --> GLYOX__chlo_leaf_light + NADPH__chlo_leaf_light + PROTON__chlo_leaf_light	13.6678	('GLYCOLATEMET-PWY', 'glycolate and glyoxylate degradation I')|('GLYOXDEG-PWY', 'glycolate and glyoxylate degradation II')|('PWY-6649', 'glycolate and glyoxylate degradation III')
GPH-RXN__chlo_leaf_light	CPD-67__chlo_leaf_light + WATER__chlo_leaf_light --> GLYCOLLATE__chlo_leaf_light + Pi__chlo_leaf_light	13.6678	('PWY-8363', 'photorespiration III')|('PWY-8362', 'photorespiration II')|('PWY-181', 'photorespiration')
RXN-961__chlo_leaf_light	D-RIBULOSE-15-P2__chlo_leaf_light + OXYGEN-MOLECULE__chlo_leaf_light --> CPD-67__chlo_leaf_light + G3P__chlo_leaf_light + 2.0 PROTON__chlo_leaf_light	13.6678	('PWY-8363', 'photorespiration III')|('PWY-8362', 'photorespiration II')|('PWY-181', 'photorespiration')
ACETYL-COA-CARBOXYLTRANSFER-RXN__chlo_leaf_dark	ACETYL-COA__chlo_leaf_dark + ATP__chlo_leaf_dark + HCO3__chlo_leaf_dark --> ADP__chlo_leaf_dark + MALONYL-COA__chlo_leaf_dark + PROTON__chlo_leaf_dark + Pi__chlo_leaf_dark	0.666445	('PWY-7388', 'octanoyl-[acyl-carrier protein] biosynthesis (mitochondria, yeast)')|('PWY-6679', 'jadomycin biosynthesis')|('PWY-5966-1', 'fatty acid biosynthesis initiation (type I)')
MALONYL-COA-ACP-TRANSACYL-RXN__chlo_leaf_dark	ACP__chlo_leaf_dark + MALONYL-COA__chlo_leaf_dark --> CO-A__chlo_leaf_dark + MALONYL-ACP__chlo_leaf_dark + PROTON__chlo_leaf_dark	0.592744	('PWY66-429', 'fatty acid biosynthesis initiation (mitochondria)')|('PWY-8012', 'mupirocin biosynthesis')|('PWY-7388', 'octanoyl-[acyl-carrier protein] biosynthesis (mitochondria, yeast)')|('PWY-6799', 'fatty acid biosynthesis (plant mitochondria)')|('PWY-4381', 'fatty acid biosynthesis initiation I')
TI2903744__mito__cyto_leaf_dark	FUM__cyto_leaf_dark + Pi__mito_leaf_dark --> FUM__mito_leaf_dark + Pi__cyto_leaf_dark	0.0603108	('transporters', 'transport reactions')
T_L-ALPHA-ALANINE__chlo_leaf_light	L-ALPHA-ALANINE__cyto_leaf_light <=> L-ALPHA-ALANINE__chlo_leaf_light	13.6678	('transporters', 'transport reactions')
PGLUCISOM-RXN__chlo_leaf_dark	GLC-6-P__chlo_leaf_dark <=> FRUCTOSE-6P__chlo_leaf_dark	0.424184	('UDPNACETYLGALSYN-PWY', 'UDP-N-acetyl-D-glucosamine biosynthesis II')|('UDPNAGSYN-PWY', 'UDP-N-acetyl-D-glucosamine biosynthesis I')|('P124-PWY', 'Bifidobacterium shunt')|('PWY-622', 'starch biosynthesis')|('PWY-3801', 'sucrose degradation II (sucrose synthase)')|('SUCSYN-PWY', 'sucrose biosynthesis I (from photosynthesis)')|('PWY-6981', 'chitin biosynthesis')|('PWY-6992', '1,5-anhydrofructose d…
F16ALDOLASE-RXN__chlo_leaf_dark	FRUCTOSE-16-DIPHOSPHATE__chlo_leaf_dark <=> DIHYDROXY-ACETONE-PHOSPHATE__chlo_leaf_dark + GAP__chlo_leaf_dark	0.397295	('SUCSYN-PWY', 'sucrose biosynthesis I (from photosynthesis)')|('PWY-1861', 'formaldehyde assimilation II (assimilatory RuMP Cycle)')|('CALVIN-PWY', 'Calvin-Benson-Bassham cycle')|('PWY-6142', 'gluconeogenesis II (Methanobacterium thermoautotrophicum)')|('PWY-7385', '1,3-propanediol biosynthesis (engineered)')|('ANAGLYCOLYSIS-PWY', 'glycolysis III (from glucose)')|('PWY-1042', 'glycolysis IV (pla…
T_PROTON__cyto_cp1_leaf_light	PROTON__cp1_light <=> PROTON__cyto_leaf_light	12.1685	('transporters', 'transport reactions')
RXN0-5184__chlo_leaf_dark	8.0 Pi__chlo_leaf_dark + Starch__chlo_leaf_dark --> 8.0 GLC-1-P__chlo_leaf_dark + WATER__chlo_leaf_dark	0.360627
TO0000009__mito__cyto_leaf_light	Pi__cyto_leaf_light --> Pi__mito_leaf_light	11.6925	('transporters', 'transport reactions')
RXN-7183__mito_leaf_dark	L-DELTA1-PYRROLINE_5-CARBOXYLATE__mito_leaf_dark + NAD__mito_leaf_dark + 2.0 WATER__mito_leaf_dark --> GLT__mito_leaf_dark + NADH__mito_leaf_dark + PROTON__mito_leaf_dark	0.337479
TI2903719__mito__cyto_leaf_light	ADP__cyto_leaf_light + ATP__mito_leaf_light --> ADP__mito_leaf_light + ATP__cyto_leaf_light	11.5482	('transporters', 'transport reactions')
RXN-7181__mito_leaf_dark	NADP__mito_leaf_dark + PRO__mito_leaf_dark --> L-DELTA1-PYRROLINE_5-CARBOXYLATE__mito_leaf_dark + NADPH__mito_leaf_dark + 2.0 PROTON__mito_leaf_dark	0.337479
GLUTAMINESYN-RXN__mito_leaf_dark	AMMONIUM__mito_leaf_dark + ATP__mito_leaf_dark + GLT__mito_leaf_dark --> ADP__mito_leaf_dark + GLN__mito_leaf_dark + PROTON__mito_leaf_dark + Pi__mito_leaf_dark	0.214967	('AMMASSIM-PWY', 'ammonia assimilation cycle III')|('PWY4LZ-81', 'Organic Nitrogen Assimilation')|('PWY-7061', 'glutamate-glutamine shuttle')|('PWY-381', 'nitrate reduction II (assimilatory)')|('GLNSYN-PWY', 'L-glutamine biosynthesis I')|('PWY4LZ-283', 'Inorganic Nitrogen Assimilation')|('PWY-7060', 'ornithine-citrulline shuttle')|('PWY-8294', 'L-aspartate degradation III (anaerobic)')|('PWY-6964…
DXPREDISOM-RXN__chlo_leaf_dark	DEOXYXYLULOSE-5P__chlo_leaf_dark + NADPH__chlo_leaf_dark + PROTON__chlo_leaf_dark --> 2-C-METHYL-D-ERYTHRITOL-4-PHOSPHATE__chlo_leaf_dark + NADP__chlo_leaf_dark	4.68691e-05	('NONMEVIPP-PWY', 'methylerythritol phosphate pathway I')|('PWY-7560', 'methylerythritol phosphate pathway II')
T_GLY__mito_leaf_light	GLY__cyto_leaf_light <=> GLY__mito_leaf_light	9.98882	('transporters', 'transport reactions')
TI3000590__chlo__cyto_leaf_dark	ATP__chlo_leaf_dark + PALMITATE__chlo_leaf_dark + WATER__chlo_leaf_dark --> ADP__chlo_leaf_dark + PALMITATE__cyto_leaf_dark + PROTON__chlo_leaf_dark + Pi__chlo_leaf_dark	0.0110081	('transporters', 'transport reactions')
GLUTAMATE-SYNTHASE-FERREDOXIN-RXN__chlo_leaf_light	2-KETOGLUTARATE__chlo_leaf_light + GLN__chlo_leaf_light + 2.0 PROTON__chlo_leaf_light + 2.0 Reduced-ferredoxins__chlo_leaf_light --> 2.0 GLT__chlo_leaf_light + 2.0 Oxidized-ferredoxins__chlo_leaf_light	8.77775	('PWY4LZ-81', 'Organic Nitrogen Assimilation')|('PWY-7061', 'glutamate-glutamine shuttle')|('PWY-8346', 'GABA shunt II')|('PWY4LZ-283', 'Inorganic Nitrogen Assimilation')|('PWY-6964', 'ammonia assimilation cycle II')|('PWY-4341', 'L-glutamate biosynthesis V')|('PWY-6549', 'L-glutamine biosynthesis III')
GLUTAMATE-SYNTHASE-NADH-RXN__chlo_leaf_dark	2-KETOGLUTARATE__chlo_leaf_dark + GLN__chlo_leaf_dark + NADH__chlo_leaf_dark + PROTON__chlo_leaf_dark --> 2.0 GLT__chlo_leaf_dark + NAD__chlo_leaf_dark	0.178749	('PWY4LZ-81', 'Organic Nitrogen Assimilation')|('PWY4LZ-283', 'Inorganic Nitrogen Assimilation')|('PWY-6963', 'ammonia assimilation cycle I')|('GLUGLNSYN-PWY', 'L-glutamate biosynthesis IV')
GLUTAMINESYN-RXN__chlo_leaf_light	AMMONIUM__chlo_leaf_light + ATP__chlo_leaf_light + GLT__chlo_leaf_light --> ADP__chlo_leaf_light + GLN__chlo_leaf_light + PROTON__chlo_leaf_light + Pi__chlo_leaf_light	8.53351	('AMMASSIM-PWY', 'ammonia assimilation cycle III')|('PWY4LZ-81', 'Organic Nitrogen Assimilation')|('PWY-7061', 'glutamate-glutamine shuttle')|('PWY-381', 'nitrate reduction II (assimilatory)')|('GLNSYN-PWY', 'L-glutamine biosynthesis I')|('PWY4LZ-283', 'Inorganic Nitrogen Assimilation')|('PWY-7060', 'ornithine-citrulline shuttle')|('PWY-8294', 'L-aspartate degradation III (anaerobic)')|('PWY-6964…
T_2-KETOGLUTARATE__chlo_leaf_light	2-KETOGLUTARATE__cyto_leaf_light <=> 2-KETOGLUTARATE__chlo_leaf_light	8.17002	('transporters', 'transport reactions')
TI1000023__chlo__cyto_leaf_light	GLT__chlo_leaf_light + PROTON__chlo_leaf_light --> GLT__cyto_leaf_light + PROTON__cyto_leaf_light	7.52477	('transporters', 'transport reactions')
CELLULOSE-SYNTHASE-UDP-FORMING-RXN__cyto_leaf_dark	4.0 CPD-12575__cyto_leaf_dark + WATER__cyto_leaf_dark --> CELLULOSE__cyto_leaf_dark + 4.0 PROTON__cyto_leaf_dark + 4.0 UDP__cyto_leaf_dark	0.17844	('PWY-1001', 'cellulose biosynthesis')
TO1000223__chlo__cyto_leaf_light	GLYCERATE__cyto_leaf_light + PROTON__cyto_leaf_light --> GLYCERATE__chlo_leaf_light + PROTON__chlo_leaf_light	6.49312	('transporters', 'transport reactions')
CHORISMATE-SYNTHASE-RXN__cyto_leaf_dark	3-ENOLPYRUVYL-SHIKIMATE-5P__cyto_leaf_dark --> CHORISMATE__cyto_leaf_dark + Pi__cyto_leaf_dark	0.15009	('PWY-6163', 'chorismate biosynthesis from 3-dehydroquinate')
SERINE--PYRUVATE-AMINOTRANSFERASE-RXN__cyto_leaf_light	PYRUVATE__cyto_leaf_light + SER__cyto_leaf_light <=> L-ALPHA-ALANINE__cyto_leaf_light + OH-PYR__cyto_leaf_light	6.49312	('PWY-8011', 'L-serine biosynthesis II')
SHIKIMATE-KINASE-RXN__cyto_leaf_dark	ATP__cyto_leaf_dark + SHIKIMATE__cyto_leaf_dark --> ADP__cyto_leaf_dark + PROTON__cyto_leaf_dark + SHIKIMATE-5P__cyto_leaf_dark	0.15009	('PWY-6163', 'chorismate biosynthesis from 3-dehydroquinate')
GLY3KIN-RXN__chlo_leaf_light	ATP__chlo_leaf_light + GLYCERATE__chlo_leaf_light --> ADP__chlo_leaf_light + G3P__chlo_leaf_light + PROTON__chlo_leaf_light	6.49312	('PWY-8363', 'photorespiration III')|('PWY-181', 'photorespiration')
GAPOXNPHOSPHN-RXN__cyto_leaf_light	GAP__cyto_leaf_light + NAD__cyto_leaf_light + Pi__cyto_leaf_light <=> DPG__cyto_leaf_light + NADH__cyto_leaf_light + PROTON__cyto_leaf_light	6.42435	('P124-PWY', 'Bifidobacterium shunt')|('SUCSYN-PWY', 'sucrose biosynthesis I (from photosynthesis)')|('ANAGLYCOLYSIS-PWY', 'glycolysis III (from glucose)')|('PWY-1042', 'glycolysis IV (plant cytosol)')|('P185-PWY', 'formaldehyde assimilation III (dihydroxyacetone cycle)')|('P122-PWY', 'heterolactic fermentation')|('PWY-8004', 'Entner-Doudoroff pathway I')|('PWY-5484', 'glycolysis II (from fructos…
T_DPG__chlo_leaf_light	DPG__cyto_leaf_light <=> DPG__chlo_leaf_light	6.42435	('transporters', 'transport reactions')
DAHPSYN-RXN__cyto_leaf_dark	ERYTHROSE-4P__cyto_leaf_dark + PHOSPHO-ENOL-PYRUVATE__cyto_leaf_dark + WATER__cyto_leaf_dark --> 3-DEOXY-D-ARABINO-HEPTULOSONATE-7-P__cyto_leaf_dark + Pi__cyto_leaf_dark	0.15009	('PWY-6164', '3-dehydroquinate biosynthesis I')
T_PROTON__mito_leaf_light	PROTON__cyto_leaf_light <=> PROTON__mito_leaf_light	6.35079	('transporters', 'transport reactions')
2.5.1.19-RXN__cyto_leaf_dark	PHOSPHO-ENOL-PYRUVATE__cyto_leaf_dark + SHIKIMATE-5P__cyto_leaf_dark --> 3-ENOLPYRUVYL-SHIKIMATE-5P__cyto_leaf_dark + Pi__cyto_leaf_dark	0.15009	('PWY-6163', 'chorismate biosynthesis from 3-dehydroquinate')
TR2000242__mito__cyto_leaf_light	HCO3__mito_leaf_light + PROTON__cyto_leaf_light <=> HCO3__cyto_leaf_light + PROTON__mito_leaf_light	5.25968	('transporters', 'transport reactions')
INORGPYROPHOSPHAT-RXN__cyto_leaf_light	PPI__cyto_leaf_light + WATER__cyto_leaf_light --> PROTON__cyto_leaf_light + 2.0 Pi__cyto_leaf_light	5.19222	('PWY-7805', '(aminomethyl)phosphonate degradation')|('PWY-7807', 'glyphosate degradation III')
SHIKIMATE-5-DEHYDROGENASE-RXN__cyto_leaf_dark	3-DEHYDRO-SHIKIMATE__cyto_leaf_dark + NADPH__cyto_leaf_dark + PROTON__cyto_leaf_dark --> NADP__cyto_leaf_dark + SHIKIMATE__cyto_leaf_dark	0.15009	('PWY-6163', 'chorismate biosynthesis from 3-dehydroquinate')
GCVMULTI-RXN__mito_leaf_light	GLY__mito_leaf_light + NAD__mito_leaf_light + THF__mito_leaf_light --> AMMONIUM__mito_leaf_light + CARBON-DIOXIDE__mito_leaf_light + METHYLENE-THF__mito_leaf_light + NADH__mito_leaf_light	5.01708	('1CMET2-PWY', 'folate transformations III (E. coli)')|('PWY-8363', 'photorespiration III')|('PWY-3841', 'folate transformations II')|('PWY-8362', 'photorespiration II')|('PWY-181', 'photorespiration')|('PWY-2201', 'folate transformations I')|('PWY-8303', 'reductive glycine pathway of autotrophic CO2 fixation')
3-DEHYDROQUINATE-DEHYDRATASE-RXN__cyto_leaf_dark	DEHYDROQUINATE__cyto_leaf_dark --> 3-DEHYDRO-SHIKIMATE__cyto_leaf_dark + WATER__cyto_leaf_dark	0.15009	('PWY-6707', 'gallate biosynthesis')|('QUINATEDEG-PWY', 'quinate degradation I')|('PWY-6163', 'chorismate biosynthesis from 3-dehydroquinate')|('PWY-6416', 'quinate degradation II')
1.10.2.2-RXN__mito_leaf_light	CPD-9958__mito_leaf_light + 2.0 Cytochromes-C-Oxidized__mito_leaf_light + 2.0 PROTON__mito_leaf_light --> 2.0 Cytochromes-C-Reduced__mito_leaf_light + 4.0 PROTON__pmf_leaf_light + UBIQUINONE-10__mito_leaf_light	4.93196	('PWY-7279', 'aerobic respiration II (cytochrome c) (yeast)')|('PWY-3781', 'aerobic respiration I (cytochrome c)')|('PWY-7082', 'ammonia oxidation IV (autotrophic ammonia oxidizers)')
RXN-20674__cyto_leaf_dark	CPD-22307__cyto_leaf_dark --> DEHYDROQUINATE__cyto_leaf_dark + Pi__cyto_leaf_dark	0.15009
NADH-DEHYDROG-A-RXN__mito_leaf_light	NADH__mito_leaf_light + 5.0 PROTON__mito_leaf_light + UBIQUINONE-10__mito_leaf_light <=> CPD-9958__mito_leaf_light + NAD__mito_leaf_light + 4.0 PROTON__pmf_leaf_light	4.93196	('PWY-5083', 'NAD/NADH phosphorylation and dephosphorylation')|('PWY0-1334', 'NADH to cytochrome bd oxidase electron transfer I')|('PWY0-1335', 'NADH to cytochrome bo oxidase electron transfer I')|('PWY-4302', 'aerobic respiration III (alternative oxidase pathway)')|('PWY-6692', 'Fe(II) oxidation')|('PWY-3781', 'aerobic respiration I (cytochrome c)')
RXN-20673__cyto_leaf_dark	3-DEOXY-D-ARABINO-HEPTULOSONATE-7-P__cyto_leaf_dark --> CPD-22307__cyto_leaf_dark	0.15009
TO1000009__chlo__cyto_leaf_light	PROTON__cyto_leaf_light + Pi__cyto_leaf_light --> PROTON__chlo_leaf_light + Pi__chlo_leaf_light	4.45137	('transporters', 'transport reactions')
e-Biomass_vvinif2023__cyto_leaf_dark	53.26 ATP__cyto_leaf_dark + 53.26 WATER__cyto_leaf_dark + 0.25 e-Carbohydrates__cyto_leaf_dark + 0.25 e-CellWall__cyto_leaf_dark + 0.012 e-Cofactor__cyto_leaf_dark + 0.003 e-DNA__cyto_leaf_dark + 0.08 e-Lipids__cyto_leaf_dark + 0.401 e-Protein__cyto_leaf_dark + 0.004 e-RNA__cyto_leaf_dark --> 53.26 ADP__cyto_leaf_dark + 53.26 Pi__cyto_leaf_dark + e-Biomass__cyto_leaf_dark	0.148927	('biomass', 'biomass reactions')
TR0000013__mito__cyto_leaf_light	AMMONIUM__mito_leaf_light <=> AMMONIUM__cyto_leaf_light	4.36165	('transporters', 'transport reactions')
3-PHOSPHOGLYCERATE-PHOSPHATASE-RXN__cyto_leaf_dark	G3P__cyto_leaf_dark + WATER__cyto_leaf_dark --> GLYCERATE__cyto_leaf_dark + Pi__cyto_leaf_dark	0.147998	('PWY-8011', 'L-serine biosynthesis II')
NADPH-DEHYDROGENASE-RXN__chlo_leaf_light	NADPH__chlo_leaf_light + NAD__chlo_leaf_light <=> NADH__chlo_leaf_light + NADP__chlo_leaf_light	4.30303
ACETOLACTSYN-RXN__chlo_leaf_dark	PROTON__chlo_leaf_dark + 2.0 PYRUVATE__chlo_leaf_dark --> 2-ACETO-LACTATE__chlo_leaf_dark + CARBON-DIOXIDE__chlo_leaf_dark	0.147962	('PWY-7111', 'pyruvate fermentation to isobutanol (engineered)')|('PWY-5938', 'pyruvate fermentation to (R)-acetoin I')|('VALSYN-PWY', 'L-valine biosynthesis')|('PWY-5939', 'pyruvate fermentation to (R)-acetoin II')|('PWY-6389', 'pyruvate fermentation to (S)-acetoin')
RXN0-5224__chlo_leaf_light	HCO3__chlo_leaf_light + PROTON__chlo_leaf_light <=> CARBON-DIOXIDE__chlo_leaf_light + WATER__chlo_leaf_light	3.51031	('PWY-7117', 'C4 photosynthetic carbon assimilation cycle, PEPCK type')|('PWY-5743', '3-hydroxypropanoate cycle')|('PWY-6142', 'gluconeogenesis II (Methanobacterium thermoautotrophicum)')|('CYANCAT-PWY', 'cyanate degradation')|('PWYIO2-3', 'carbon concentration mechanism (Chlamydomonas)')|('PWY-5789', '3-hydroxypropanoate/4-hydroxybutanate cycle')|('PWY-241', 'C4 photosynthetic carbon assimilatio…
DIHYDROXYISOVALDEHYDRAT-RXN__chlo_leaf_dark	CPD-13357__chlo_leaf_dark --> 2-KETO-ISOVALERATE__chlo_leaf_dark + WATER__chlo_leaf_dark	0.147962	('PWY-7111', 'pyruvate fermentation to isobutanol (engineered)')|('VALSYN-PWY', 'L-valine biosynthesis')
TR0000012__chlo__cyto_leaf_light	PPI__chlo_leaf_light <=> PPI__cyto_leaf_light	3.24613	('transporters', 'transport reactions')
ACETOLACTREDUCTOISOM-RXN__chlo_leaf_dark	2-ACETO-LACTATE__chlo_leaf_dark + NADPH__chlo_leaf_dark + PROTON__chlo_leaf_dark --> CPD-13357__chlo_leaf_dark + NADP__chlo_leaf_dark	0.147962	('PWY-7111', 'pyruvate fermentation to isobutanol (engineered)')|('VALSYN-PWY', 'L-valine biosynthesis')
GLUC1PADENYLTRANS-RXN__chlo_leaf_light	ATP__chlo_leaf_light + GLC-1-P__chlo_leaf_light + PROTON__chlo_leaf_light --> ADP-D-GLUCOSE__chlo_leaf_light + PPI__chlo_leaf_light	3.09947	('PWY-7902', 'glucosylglycerol biosynthesis')|('PWY-622', 'starch biosynthesis')|('GLYCOGENSYNTH-PWY', 'glycogen biosynthesis I (from ADP-D-Glucose)')
CHORISMATEMUT-RXN__cyto_leaf_dark	CHORISMATE__cyto_leaf_dark --> PREPHENATE__cyto_leaf_dark	0.135672	('PWY-3461', 'L-tyrosine biosynthesis II')|('PWY-3462', 'L-phenylalanine biosynthesis II')|('PWY-6120', 'L-tyrosine biosynthesis III')|('TYRSYN', 'L-tyrosine biosynthesis I')|('PHESYN', 'L-phenylalanine biosynthesis I')|('PWY-7626', 'bacilysin biosynthesis')|('PWY-6627', 'salinosporamide A biosynthesis')
T_NADP__chlo_leaf_light	NADP__cyto_leaf_light <=> NADP__chlo_leaf_light	3.07716	('transporters', 'transport reactions')
RIB5PISOM-RXN__cyto_leaf_dark	RIBOSE-5P__cyto_leaf_dark <=> RIBULOSE-5P__cyto_leaf_dark	0.120458	('P124-PWY', 'Bifidobacterium shunt')|('PWY-8178', 'pentose phosphate pathway (non-oxidative branch) II')|('PWY-5723', 'Rubisco shunt')|('PWY-1861', 'formaldehyde assimilation II (assimilatory RuMP Cycle)')|('CALVIN-PWY', 'Calvin-Benson-Bassham cycle')|('P185-PWY', 'formaldehyde assimilation III (dihydroxyacetone cycle)')|('NONOXIPENT-PWY', 'pentose phosphate pathway (non-oxidative branch)')
e-FattyAcid_vvinif2023__cyto_leaf_dark	0.55 LINOLEIC_ACID__cyto_leaf_dark + 0.01 LINOLENIC_ACID__cyto_leaf_dark + 0.21 OLEATE-CPD__cyto_leaf_dark + 0.13 PALMITATE__cyto_leaf_dark + 0.1 STEARIC_ACID__cyto_leaf_dark --> 0.01 Fatty-Acids__cyto_leaf_dark	0.0846777	('biomass', 'biomass reactions')
RXN-2902__mito_leaf_dark	CO-A__mito_leaf_dark + MALONATE-S-ALD__mito_leaf_dark + NAD__mito_leaf_dark --> ACETYL-COA__mito_leaf_dark + CARBON-DIOXIDE__mito_leaf_dark + NADH__mito_leaf_dark	0.132605	('PWY-1781', '&beta;-alanine degradation II')|('BETA-ALA-DEGRADATION-I-PWY', '&beta;-alanine degradation I')|('P562-PWY', 'myo-inositol degradation I')|('PWY-7574', 'propanoyl-CoA degradation II')
T_NADP__cyto_cp1_leaf_light	NADP__cp1_light <=> NADP__cyto_leaf_light	2.97596	('transporters', 'transport reactions')
RXN-9520__chlo_leaf_dark	R-3-hydroxyhexanoyl-ACPs__chlo_leaf_dark --> Hex-2-enoyl-ACPs__chlo_leaf_dark + WATER__chlo_leaf_dark	0.0846777	('PWY-5971', 'palmitate biosynthesis II (bacteria and plants)')|('PWY-7388', 'octanoyl-[acyl-carrier protein] biosynthesis (mitochondria, yeast)')|('PWY-8279', 'palmitate biosynthesis III')|('PWY1A0-6120', 'streptorubin B biosynthesis')|('PWY66-430', 'tetradecanoate biosynthesis (mitochondria)')|('PWY-5994', 'palmitate biosynthesis I (type I fatty acid synthase)')
TO0000003__chlo__cyto_leaf_light	NAD__cyto_leaf_light --> NAD__chlo_leaf_light	2.5534	('transporters', 'transport reactions')
4.2.1.58-RXN__chlo_leaf_dark	Beta-3-hydroxybutyryl-ACPs__chlo_leaf_dark <=> Crotonyl-ACPs__chlo_leaf_dark + WATER__chlo_leaf_dark	0.0846777	('PWY-5971', 'palmitate biosynthesis II (bacteria and plants)')|('PWY-7388', 'octanoyl-[acyl-carrier protein] biosynthesis (mitochondria, yeast)')|('PWY-8279', 'palmitate biosynthesis III')|('PWY1A0-6120', 'streptorubin B biosynthesis')|('PWY66-430', 'tetradecanoate biosynthesis (mitochondria)')|('PWY-5994', 'palmitate biosynthesis I (type I fatty acid synthase)')
T_OXYGEN-MOLECULE__mito_leaf_light	OXYGEN-MOLECULE__cyto_leaf_light <=> OXYGEN-MOLECULE__mito_leaf_light	2.48339	('transporters', 'transport reactions')
RXN-9516__chlo_leaf_dark	Butanoyl-ACPs__chlo_leaf_dark + MALONYL-ACP__chlo_leaf_dark + 2.0 PROTON__chlo_leaf_dark --> 3-oxo-hexanoyl-ACPs__chlo_leaf_dark + ACP__chlo_leaf_dark + CARBON-DIOXIDE__chlo_leaf_dark	0.0846777	('PWY-5971', 'palmitate biosynthesis II (bacteria and plants)')|('PWY-7388', 'octanoyl-[acyl-carrier protein] biosynthesis (mitochondria, yeast)')|('PWY-8279', 'palmitate biosynthesis III')|('PWY1A0-6120', 'streptorubin B biosynthesis')
CYTOCHROME-C-OXIDASE-RXN__mito_leaf_light	4.0 Cytochromes-C-Reduced__mito_leaf_light + OXYGEN-MOLECULE__mito_leaf_light + 8.0 PROTON__mito_leaf_light --> 4.0 Cytochromes-C-Oxidized__mito_leaf_light + 4.0 PROTON__pmf_leaf_light + 2.0 WATER__mito_leaf_light	2.48338	('PWY-7429', 'arsenite to oxygen electron transfer (via azurin)')|('PWY-4521', 'arsenite to oxygen electron transfer')|('PWY-7279', 'aerobic respiration II (cytochrome c) (yeast)')|('PWY-6692', 'Fe(II) oxidation')|('PWY-3781', 'aerobic respiration I (cytochrome c)')
TO0000013__cyto__cp1_leaf_light	AMMONIUM__cp1_light --> AMMONIUM__cyto_leaf_light	2.17012	('transporters', 'transport reactions')
Maintenance_vvinif2023__cyto_leaf_light	ATP__cyto_leaf_light + WATER__cyto_leaf_light --> ADP__cyto_leaf_light + PROTON__cyto_leaf_light + Pi__cyto_leaf_light	2	('biomass', 'biomass reactions')
TI1000033__cyto__cp1_leaf_light	GLY__cyto_leaf_light + PROTON__cyto_leaf_light --> GLY__cp1_light + PROTON__cp1_light	1.96291	('transporters', 'transport reactions')
RXN-9662__chlo_leaf_dark	NADH__chlo_leaf_dark + PROTON__chlo_leaf_dark + Tetradec-2-enoyl-ACPs__chlo_leaf_dark --> Myristoyl-ACPs__chlo_leaf_dark + NAD__chlo_leaf_dark	0.0846777	('PWY-5971', 'palmitate biosynthesis II (bacteria and plants)')|('PWYG-321', 'mycolate biosynthesis')
FERREDOXIN--NITRITE-REDUCTASE-RXN__chlo_leaf_light	NITRITE__chlo_leaf_light + 8.0 PROTON__chlo_leaf_light + 6.0 Reduced-ferredoxins__chlo_leaf_light --> AMMONIUM__chlo_leaf_light + 6.0 Oxidized-ferredoxins__chlo_leaf_light + 2.0 WATER__chlo_leaf_light	1.91094	('PWY-381', 'nitrate reduction II (assimilatory)')|('PWY490-3', 'nitrate reduction VI (assimilatory)')
RXN-9537__chlo_leaf_dark	R-3-hydroxymyristoyl-ACPs__chlo_leaf_dark --> Tetradec-2-enoyl-ACPs__chlo_leaf_dark + WATER__chlo_leaf_dark	0.0846777	('PWY-5971', 'palmitate biosynthesis II (bacteria and plants)')|('PWY-8279', 'palmitate biosynthesis III')|('PWYG-321', 'mycolate biosynthesis')|('PWY66-430', 'tetradecanoate biosynthesis (mitochondria)')|('PWY-5994', 'palmitate biosynthesis I (type I fatty acid synthase)')
NITRATE-REDUCTASE-NADH-RXN__cyto_leaf_light	NADH__cyto_leaf_light + NITRATE__cyto_leaf_light + PROTON__cyto_leaf_light --> NAD__cyto_leaf_light + NITRITE__cyto_leaf_light + WATER__cyto_leaf_light	1.91094	('PWY-381', 'nitrate reduction II (assimilatory)')|('PWY4LZ-283', 'Inorganic Nitrogen Assimilation')
T_FORMATE__cyto_cp1_leaf_light	FORMATE__cp1_light <=> FORMATE__cyto_leaf_light	1.76865	('transporters', 'transport reactions')
RXN-9531__chlo_leaf_dark	Decanoyl-ACPs__chlo_leaf_dark + MALONYL-ACP__chlo_leaf_dark + 2.0 PROTON__chlo_leaf_dark --> 3-oxo-dodecanoyl-ACPs__chlo_leaf_dark + ACP__chlo_leaf_dark + CARBON-DIOXIDE__chlo_leaf_dark	0.0846777	('PWY-5971', 'palmitate biosynthesis II (bacteria and plants)')|('PWY-8279', 'palmitate biosynthesis III')|('PWY1A0-6120', 'streptorubin B biosynthesis')
T_FORMATE__chlo_leaf_light	FORMATE__cyto_leaf_light <=> FORMATE__chlo_leaf_light	1.76789	('transporters', 'transport reactions')
RXN-9527__chlo_leaf_dark	MALONYL-ACP__chlo_leaf_dark + Octanoyl-ACPs__chlo_leaf_dark + 2.0 PROTON__chlo_leaf_dark --> 3-oxo-decanoyl-ACPs__chlo_leaf_dark + ACP__chlo_leaf_dark + CARBON-DIOXIDE__chlo_leaf_dark	0.0846777	('PWY-5971', 'palmitate biosynthesis II (bacteria and plants)')|('PWY-8279', 'palmitate biosynthesis III')|('PWY1A0-6120', 'streptorubin B biosynthesis')
FORMATETHFLIG-RXN__chlo_leaf_light	ATP__chlo_leaf_light + FORMATE__chlo_leaf_light + THF__chlo_leaf_light <=> 10-FORMYL-THF__chlo_leaf_light + ADP__chlo_leaf_light + Pi__chlo_leaf_light	1.76562	('CODH-PWY', 'reductive acetyl coenzyme A pathway I (homoacetogenic bacteria)')|('PWY-3841', 'folate transformations II')|('PWY-1722', 'formate assimilation into 5,10-methylenetetrahydrofolate')|('PWY-3742', 'tetrahydrofolate biosynthesis II')|('PWY-2201', 'folate transformations I')|('PWY-8303', 'reductive glycine pathway of autotrophic CO2 fixation')|('PWY-2161', 'folate polyglutamylation')
2.3.1.180-RXN__chlo_leaf_dark	ACETYL-COA__chlo_leaf_dark + MALONYL-ACP__chlo_leaf_dark + PROTON__chlo_leaf_dark --> Acetoacetyl-ACPs__chlo_leaf_dark + CARBON-DIOXIDE__chlo_leaf_dark + CO-A__chlo_leaf_dark	0.0846777	('PWY1A0-6120', 'streptorubin B biosynthesis')|('PWY-4381', 'fatty acid biosynthesis initiation I')
GLYCOGENSYN-RXN__chlo_leaf_light	2.0 ADP-D-GLUCOSE__chlo_leaf_light + WATER__chlo_leaf_light --> 1-4-alpha-D-Glucan__chlo_leaf_light + 2.0 ADP__chlo_leaf_light + 2.0 PROTON__chlo_leaf_light	1.54974	('PWY-622', 'starch biosynthesis')|('GLYCOGENSYNTH-PWY', 'glycogen biosynthesis I (from ADP-D-Glucose)')
RXN-9533__chlo_leaf_dark	R-3-hydroxydodecanoyl-ACPs__chlo_leaf_dark --> Dodec-2-enoyl-ACPs__chlo_leaf_dark + WATER__chlo_leaf_dark	0.0846777	('PWY-5971', 'palmitate biosynthesis II (bacteria and plants)')|('PWY-8279', 'palmitate biosynthesis III')|('PWY1A0-6120', 'streptorubin B biosynthesis')|('PWY-7664', 'oleate biosynthesis IV (anaerobic)')|('PWY66-430', 'tetradecanoate biosynthesis (mitochondria)')|('PWY-5994', 'palmitate biosynthesis I (type I fatty acid synthase)')
2PGADEHYDRAT-RXN__chlo_leaf_light	2-PG__chlo_leaf_light <=> PHOSPHO-ENOL-PYRUVATE__chlo_leaf_light + WATER__chlo_leaf_light	1.36257	('PWY-7218', 'photosynthetic 3-hydroxybutanoate biosynthesis (engineered)')|('P124-PWY', 'Bifidobacterium shunt')|('PWY-7124', 'ethene biosynthesis V (engineered)')|('PWY-6886', '1-butanol autotrophic biosynthesis (engineered)')|('PWY-5723', 'Rubisco shunt')|('PWY-6142', 'gluconeogenesis II (Methanobacterium thermoautotrophicum)')|('ANAGLYCOLYSIS-PWY', 'glycolysis III (from glucose)')|('PWY-2221'…
RXN-9540__chlo_leaf_dark	3-oxo-palmitoyl-ACPs__chlo_leaf_dark + NADPH__chlo_leaf_dark + PROTON__chlo_leaf_dark --> NADP__chlo_leaf_dark + R-3-Hydroxypalmitoyl-ACPs__chlo_leaf_dark	0.0846777	('PWY-5971', 'palmitate biosynthesis II (bacteria and plants)')|('PWY-8279', 'palmitate biosynthesis III')|('PWYG-321', 'mycolate biosynthesis')|('PWY-5994', 'palmitate biosynthesis I (type I fatty acid synthase)')
RXN-9536__chlo_leaf_dark	3-oxo-myristoyl-ACPs__chlo_leaf_dark + NADPH__chlo_leaf_dark + PROTON__chlo_leaf_dark --> NADP__chlo_leaf_dark + R-3-hydroxymyristoyl-ACPs__chlo_leaf_dark	0.0846777	('PWY-5971', 'palmitate biosynthesis II (bacteria and plants)')|('PWY-8279', 'palmitate biosynthesis III')|('PWYG-321', 'mycolate biosynthesis')|('PWY66-430', 'tetradecanoate biosynthesis (mitochondria)')|('PWY-5994', 'palmitate biosynthesis I (type I fatty acid synthase)')
DIHYDRONEOPTERIN-MONO-P-DEPHOS-RXN__cyto_leaf_dark	DIHYDRONEOPTERIN-P__cyto_leaf_dark + WATER__cyto_leaf_dark --> DIHYDRO-NEO-PTERIN__cyto_leaf_dark + Pi__cyto_leaf_dark	2.26084e-05	('PWY-6147', '6-hydroxymethyl-dihydropterin diphosphate biosynthesis I')|('PWY-7539', '6-hydroxymethyl-dihydropterin diphosphate biosynthesis III (Chlamydia)')|('PWY-3742', 'tetrahydrofolate biosynthesis II')|('PWY-6797', '6-hydroxymethyl-dihydropterin diphosphate biosynthesis II (Methanocaldococcus)')
RXN-9524__chlo_leaf_dark	3-Oxo-octanoyl-ACPs__chlo_leaf_dark + NADPH__chlo_leaf_dark + PROTON__chlo_leaf_dark --> 3-Hydroxy-octanoyl-ACPs__chlo_leaf_dark + NADP__chlo_leaf_dark	0.0846777	('PWY-5971', 'palmitate biosynthesis II (bacteria and plants)')|('PWY-7388', 'octanoyl-[acyl-carrier protein] biosynthesis (mitochondria, yeast)')|('PWY-8279', 'palmitate biosynthesis III')|('PWY1A0-6120', 'streptorubin B biosynthesis')|('PWY66-430', 'tetradecanoate biosynthesis (mitochondria)')|('PWY-5994', 'palmitate biosynthesis I (type I fatty acid synthase)')
RXN-9659__chlo_leaf_dark	2-Octenoyl-ACPs__chlo_leaf_dark + NADH__chlo_leaf_dark + PROTON__chlo_leaf_dark --> NAD__chlo_leaf_dark + Octanoyl-ACPs__chlo_leaf_dark	0.0846777	('PWY-5971', 'palmitate biosynthesis II (bacteria and plants)')|('PWY1A0-6120', 'streptorubin B biosynthesis')
TO1000130__vacu__cyto_leaf_light	MAL__cyto_leaf_light + PROTON__cyto_leaf_light --> MAL__vacu_leaf_light + PROTON__vacu_leaf_light	1.16849	('transporters', 'transport reactions')
RXN-9658__chlo_leaf_dark	Hex-2-enoyl-ACPs__chlo_leaf_dark + NADH__chlo_leaf_dark + PROTON__chlo_leaf_dark --> Hexanoyl-ACPs__chlo_leaf_dark + NAD__chlo_leaf_dark	0.0846777	('PWY-5971', 'palmitate biosynthesis II (bacteria and plants)')|('PWY1A0-6120', 'streptorubin B biosynthesis')
MAL__vacu_leaf_light_dark_storage	MAL__vacu_leaf_light <=> MAL__vacu_leaf_dark	1.16849	('Storage', 'Storage between light and dark phases')
RXN-9660__chlo_leaf_dark	NADH__chlo_leaf_dark + PROTON__chlo_leaf_dark + Trans-D2-decenoyl-ACPs__chlo_leaf_dark --> Decanoyl-ACPs__chlo_leaf_dark + NAD__chlo_leaf_dark	0.0846777	('PWY-5971', 'palmitate biosynthesis II (bacteria and plants)')|('PWY1A0-6120', 'streptorubin B biosynthesis')
TI0000067__vacu__cyto_leaf_light	PROTON__vacu_leaf_light --> PROTON__cyto_leaf_light	1.14895	('transporters', 'transport reactions')
ADENYL-KIN-RXN__chlo_leaf_light	AMP__chlo_leaf_light + ATP__chlo_leaf_light <=> 2.0 ADP__chlo_leaf_light	1.07014	('PWY-7219', 'adenosine ribonucleotides de novo biosynthesis')
RXN-9539__chlo_leaf_dark	MALONYL-ACP__chlo_leaf_dark + Myristoyl-ACPs__chlo_leaf_dark + 2.0 PROTON__chlo_leaf_dark --> 3-oxo-palmitoyl-ACPs__chlo_leaf_dark + ACP__chlo_leaf_dark + CARBON-DIOXIDE__chlo_leaf_dark	0.0846777	('PWY-5971', 'palmitate biosynthesis II (bacteria and plants)')|('PWY-8279', 'palmitate biosynthesis III')|('PWYG-321', 'mycolate biosynthesis')
UDPKIN-RXN__cyto_leaf_light	ATP__cyto_leaf_light + UDP__cyto_leaf_light --> ADP__cyto_leaf_light + UTP__cyto_leaf_light	1.06513	('PWY-5687', 'pyrimidine ribonucleotides interconversion')|('PWY-7176', 'UTP and CTP de novo biosynthesis')
4.2.1.61-RXN__chlo_leaf_dark	R-3-Hydroxypalmitoyl-ACPs__chlo_leaf_dark --> 2-Hexadecenoyl-ACPs__chlo_leaf_dark + WATER__chlo_leaf_dark	0.0846777	('PWY-5971', 'palmitate biosynthesis II (bacteria and plants)')|('PWY-8279', 'palmitate biosynthesis III')|('PWYG-321', 'mycolate biosynthesis')|('PWY-5994', 'palmitate biosynthesis I (type I fatty acid synthase)')
GLUC1PURIDYLTRANS-RXN__cyto_leaf_light	GLC-1-P__cyto_leaf_light + PROTON__cyto_leaf_light + UTP__cyto_leaf_light <=> CPD-12575__cyto_leaf_light + PPI__cyto_leaf_light	1.05647	('PWY-3801', 'sucrose degradation II (sucrose synthase)')|('PWY-6527', 'stachyose degradation')|('PWY-7238', 'sucrose biosynthesis II')|('PWY-7343', 'UDP-&alpha;-D-glucose biosynthesis I')|('GALACTMETAB-PWY', 'UDP-galactose biosynthesis (salvage pathway from galactose using UDP-glucose)')|('PWYQT-4466', 'superpathway of sucrose and starch metabolism I (non-photosynthetic tissue)')|('PWY-7817', 't…
RXN-9528__chlo_leaf_dark	3-oxo-decanoyl-ACPs__chlo_leaf_dark + NADPH__chlo_leaf_dark + PROTON__chlo_leaf_dark --> Beta-hydroxydecanoyl-ACPs__chlo_leaf_dark + NADP__chlo_leaf_dark	0.0846777	('PWY-5971', 'palmitate biosynthesis II (bacteria and plants)')|('PWY-8279', 'palmitate biosynthesis III')|('PWY1A0-6120', 'streptorubin B biosynthesis')|('PWY66-430', 'tetradecanoate biosynthesis (mitochondria)')|('PWY-5994', 'palmitate biosynthesis I (type I fatty acid synthase)')
PEPCARBOX-RXN__cyto_leaf_light	HCO3__cyto_leaf_light + PHOSPHO-ENOL-PYRUVATE__cyto_leaf_light --> OXALACETIC_ACID__cyto_leaf_light + Pi__cyto_leaf_light	1.02569	('P23-PWY', 'reductive TCA cycle I')|('PWY-7117', 'C4 photosynthetic carbon assimilation cycle, PEPCK type')|('PWY-7124', 'ethene biosynthesis V (engineered)')|('FERMENTATION-PWY', 'mixed acid fermentation')|('PWY-6142', 'gluconeogenesis II (Methanobacterium thermoautotrophicum)')|('PWY-5913', 'partial TCA cycle (obligate autotrophs)')|('PWY-6146', 'Methanobacterium thermoautotrophicum biosynthet…
RXN-9535__chlo_leaf_dark	Dodecanoyl-ACPs__chlo_leaf_dark + MALONYL-ACP__chlo_leaf_dark + 2.0 PROTON__chlo_leaf_dark --> 3-oxo-myristoyl-ACPs__chlo_leaf_dark + ACP__chlo_leaf_dark + CARBON-DIOXIDE__chlo_leaf_dark	0.0846777	('PWY-5971', 'palmitate biosynthesis II (bacteria and plants)')|('PWY-8279', 'palmitate biosynthesis III')
T_BT1_AMP__chlo_leaf_light	AMP__cyto_leaf_light <=> AMP__chlo_leaf_light	0.87102	('transporters', 'transport reactions')
GLUTSEMIALDEHYDROG-RXN__chlo_leaf_light	L-GLUTAMATE-5-P__chlo_leaf_light + NADPH__chlo_leaf_light + PROTON__chlo_leaf_light --> L-GLUTAMATE_GAMMA-SEMIALDEHYDE__chlo_leaf_light + NADP__chlo_leaf_light + Pi__chlo_leaf_light	0.851175	('PWY-3341', 'L-proline biosynthesis III')|('PWY-6922', 'L-N&delta;-acetylornithine biosynthesis')|('PROSYN-PWY', 'L-proline biosynthesis I (from L-glutamate)')|('ARGININE-SYN4-PWY', 'L-ornithine biosynthesis II')|('CITRULBIO-PWY', 'L-citrulline biosynthesis')
RXN-9532__chlo_leaf_dark	3-oxo-dodecanoyl-ACPs__chlo_leaf_dark + NADPH__chlo_leaf_dark + PROTON__chlo_leaf_dark --> NADP__chlo_leaf_dark + R-3-hydroxydodecanoyl-ACPs__chlo_leaf_dark	0.0846777	('PWY-5971', 'palmitate biosynthesis II (bacteria and plants)')|('PWY-8279', 'palmitate biosynthesis III')|('PWY1A0-6120', 'streptorubin B biosynthesis')|('PWY66-430', 'tetradecanoate biosynthesis (mitochondria)')|('PWY-5994', 'palmitate biosynthesis I (type I fatty acid synthase)')
BUTYRATE--COA-LIGASE-RXN__cyto_leaf_dark	ATP__cyto_leaf_dark + CO-A__cyto_leaf_dark + 0.01 Fatty-Acids__cyto_leaf_dark --> 0.01 ACYL-COA__cyto_leaf_dark + AMP__cyto_leaf_dark + PPI__cyto_leaf_dark	0.0846777	('PWY-7007', 'methyl ketone biosynthesis (engineered)')
4.2.1.59-RXN__chlo_leaf_dark	3-Hydroxy-octanoyl-ACPs__chlo_leaf_dark --> 2-Octenoyl-ACPs__chlo_leaf_dark + WATER__chlo_leaf_dark	0.0846777	('PWY-5971', 'palmitate biosynthesis II (bacteria and plants)')|('PWY-7388', 'octanoyl-[acyl-carrier protein] biosynthesis (mitochondria, yeast)')|('PWY-8279', 'palmitate biosynthesis III')|('PWY1A0-6120', 'streptorubin B biosynthesis')|('PWY66-430', 'tetradecanoate biosynthesis (mitochondria)')|('PWY-5994', 'palmitate biosynthesis I (type I fatty acid synthase)')
GLUTKIN-RXN__chlo_leaf_light	ATP__chlo_leaf_light + GLT__chlo_leaf_light --> ADP__chlo_leaf_light + L-GLUTAMATE-5-P__chlo_leaf_light	0.851175	('PWY-3341', 'L-proline biosynthesis III')|('PWY-6922', 'L-N&delta;-acetylornithine biosynthesis')|('PROSYN-PWY', 'L-proline biosynthesis I (from L-glutamate)')|('ARGININE-SYN4-PWY', 'L-ornithine biosynthesis II')|('CITRULBIO-PWY', 'L-citrulline biosynthesis')
RXN-9661__chlo_leaf_dark	Dodec-2-enoyl-ACPs__chlo_leaf_dark + NADH__chlo_leaf_dark + PROTON__chlo_leaf_dark --> Dodecanoyl-ACPs__chlo_leaf_dark + NAD__chlo_leaf_dark	0.0846777	('PWY-5971', 'palmitate biosynthesis II (bacteria and plants)')|('PWY1A0-6120', 'streptorubin B biosynthesis')
PYRROLINECARBREDUCT-RXN__chlo_leaf_light	L-DELTA1-PYRROLINE_5-CARBOXYLATE__chlo_leaf_light + NADH__chlo_leaf_light + 2.0 PROTON__chlo_leaf_light --> NAD__chlo_leaf_light + PRO__chlo_leaf_light	0.851175	('PWY-3341', 'L-proline biosynthesis III')|('PWY-6344', 'L-arginine degradation XIV (oxidative Stickland reaction)')|('PWY-8187', 'L-arginine degradation XIII (reductive Stickland reaction)')|('ARG-PRO-PWY', 'L-arginine degradation VI (arginase 2 pathway)')|('PROSYN-PWY', 'L-proline biosynthesis I (from L-glutamate)')|('PWY-4981', 'L-proline biosynthesis II (from arginine)')
RXN-9657__chlo_leaf_dark	Crotonyl-ACPs__chlo_leaf_dark + NADH__chlo_leaf_dark + PROTON__chlo_leaf_dark --> Butanoyl-ACPs__chlo_leaf_dark + NAD__chlo_leaf_dark	0.0846777	('PWY-5971', 'palmitate biosynthesis II (bacteria and plants)')|('PWY1A0-6120', 'streptorubin B biosynthesis')
T_L-DELTA1-PYRROLINE_5-CARBOXYLATE__chlo_leaf_light	L-DELTA1-PYRROLINE_5-CARBOXYLATE__cyto_leaf_light <=> L-DELTA1-PYRROLINE_5-CARBOXYLATE__chlo_leaf_light	0.851175	('transporters', 'transport reactions')
RXN-9523__chlo_leaf_dark	Hexanoyl-ACPs__chlo_leaf_dark + MALONYL-ACP__chlo_leaf_dark + 2.0 PROTON__chlo_leaf_dark --> 3-Oxo-octanoyl-ACPs__chlo_leaf_dark + ACP__chlo_leaf_dark + CARBON-DIOXIDE__chlo_leaf_dark	0.0846777	('PWY-5971', 'palmitate biosynthesis II (bacteria and plants)')|('PWY-7388', 'octanoyl-[acyl-carrier protein] biosynthesis (mitochondria, yeast)')|('PWY-8279', 'palmitate biosynthesis III')|('PWY1A0-6120', 'streptorubin B biosynthesis')
T_ACETYL-COA__chlo_leaf_light	ACETYL-COA__cyto_leaf_light <=> ACETYL-COA__chlo_leaf_light	0.807539	('transporters', 'transport reactions')
RXN-9655__chlo_leaf_dark	Beta-hydroxydecanoyl-ACPs__chlo_leaf_dark --> Trans-D2-decenoyl-ACPs__chlo_leaf_dark + WATER__chlo_leaf_dark	0.0846777	('PWY0-862', '(5Z)-dodecenoate biosynthesis I')|('PWY-5971', 'palmitate biosynthesis II (bacteria and plants)')|('PWY-8279', 'palmitate biosynthesis III')|('PWY1A0-6120', 'streptorubin B biosynthesis')|('PWY66-430', 'tetradecanoate biosynthesis (mitochondria)')|('PWY-5994', 'palmitate biosynthesis I (type I fatty acid synthase)')
RXN-12195__cyto_leaf_dark	CTP__cyto_leaf_dark + WATER__cyto_leaf_dark --> CDP__cyto_leaf_dark + PROTON__cyto_leaf_dark + Pi__cyto_leaf_dark	0.000180645	('PWY-7185', 'UTP and CTP dephosphorylation I')|('PWY-7184', 'pyrimidine deoxyribonucleotides de novo biosynthesis I')|('PWY-7210', 'pyrimidine deoxyribonucleotides biosynthesis from CTP')|('PWY-5687', 'pyrimidine ribonucleotides interconversion')|('PWY-7198', 'pyrimidine deoxyribonucleotides de novo biosynthesis IV')|('PWY-6545', 'pyrimidine deoxyribonucleotides de novo biosynthesis III')
ACETYL-COA-CARBOXYLTRANSFER-RXN__chlo_leaf_light	ACETYL-COA__chlo_leaf_light + ATP__chlo_leaf_light + HCO3__chlo_leaf_light --> ADP__chlo_leaf_light + MALONYL-COA__chlo_leaf_light + PROTON__chlo_leaf_light + Pi__chlo_leaf_light	0.666413	('PWY-7388', 'octanoyl-[acyl-carrier protein] biosynthesis (mitochondria, yeast)')|('PWY-6679', 'jadomycin biosynthesis')|('PWY-5966-1', 'fatty acid biosynthesis initiation (type I)')
RXN-9518__chlo_leaf_dark	3-oxo-hexanoyl-ACPs__chlo_leaf_dark + NADPH__chlo_leaf_dark + PROTON__chlo_leaf_dark --> NADP__chlo_leaf_dark + R-3-hydroxyhexanoyl-ACPs__chlo_leaf_dark	0.0846777	('PWY-5971', 'palmitate biosynthesis II (bacteria and plants)')|('PWY-7388', 'octanoyl-[acyl-carrier protein] biosynthesis (mitochondria, yeast)')|('PWY-8279', 'palmitate biosynthesis III')|('PWY1A0-6120', 'streptorubin B biosynthesis')|('PWY66-430', 'tetradecanoate biosynthesis (mitochondria)')|('PWY-5994', 'palmitate biosynthesis I (type I fatty acid synthase)')
GLUTAMINESYN-RXN__mito_leaf_light	AMMONIUM__mito_leaf_light + ATP__mito_leaf_light + GLT__mito_leaf_light --> ADP__mito_leaf_light + GLN__mito_leaf_light + PROTON__mito_leaf_light + Pi__mito_leaf_light	0.608188	('AMMASSIM-PWY', 'ammonia assimilation cycle III')|('PWY4LZ-81', 'Organic Nitrogen Assimilation')|('PWY-7061', 'glutamate-glutamine shuttle')|('PWY-381', 'nitrate reduction II (assimilatory)')|('GLNSYN-PWY', 'L-glutamine biosynthesis I')|('PWY4LZ-283', 'Inorganic Nitrogen Assimilation')|('PWY-7060', 'ornithine-citrulline shuttle')|('PWY-8294', 'L-aspartate degradation III (anaerobic)')|('PWY-6964…
MALONYL-COA-ACP-TRANSACYL-RXN__chlo_leaf_light	ACP__chlo_leaf_light + MALONYL-COA__chlo_leaf_light --> CO-A__chlo_leaf_light + MALONYL-ACP__chlo_leaf_light + PROTON__chlo_leaf_light	0.592744	('PWY66-429', 'fatty acid biosynthesis initiation (mitochondria)')|('PWY-8012', 'mupirocin biosynthesis')|('PWY-7388', 'octanoyl-[acyl-carrier protein] biosynthesis (mitochondria, yeast)')|('PWY-6799', 'fatty acid biosynthesis (plant mitochondria)')|('PWY-4381', 'fatty acid biosynthesis initiation I')
RXN-9514__chlo_leaf_dark	Acetoacetyl-ACPs__chlo_leaf_dark + NADPH__chlo_leaf_dark + PROTON__chlo_leaf_dark --> Beta-3-hydroxybutyryl-ACPs__chlo_leaf_dark + NADP__chlo_leaf_dark	0.0846777	('PWY-5971', 'palmitate biosynthesis II (bacteria and plants)')|('PWY-7388', 'octanoyl-[acyl-carrier protein] biosynthesis (mitochondria, yeast)')|('PWY-8279', 'palmitate biosynthesis III')|('PWY1A0-6120', 'streptorubin B biosynthesis')|('PWY66-430', 'tetradecanoate biosynthesis (mitochondria)')|('PWY-5994', 'palmitate biosynthesis I (type I fatty acid synthase)')
ATP-CITRATE-PRO-S--LYASE-RXN__cyto_leaf_light	ATP__cyto_leaf_light + CIT__cyto_leaf_light + CO-A__cyto_leaf_light --> ACETYL-COA__cyto_leaf_light + ADP__cyto_leaf_light + OXALACETIC_ACID__cyto_leaf_light + Pi__cyto_leaf_light	0.542811	('P23-PWY', 'reductive TCA cycle I')|('PWY-5172', 'acetyl-CoA biosynthesis III (from citrate)')
RXN-9663__chlo_leaf_dark	2-Hexadecenoyl-ACPs__chlo_leaf_dark + NADH__chlo_leaf_dark + PROTON__chlo_leaf_dark --> NAD__chlo_leaf_dark + Palmitoyl-ACPs__chlo_leaf_dark	0.0846777	('PWY-5971', 'palmitate biosynthesis II (bacteria and plants)')|('PWYG-321', 'mycolate biosynthesis')
ISOCITRATE-DEHYDROGENASE-NAD+-RXN__cyto_leaf_light	NAD__cyto_leaf_light + THREO-DS-ISO-CITRATE__cyto_leaf_light --> 2-KETOGLUTARATE__cyto_leaf_light + CARBON-DIOXIDE__cyto_leaf_light + NADH__cyto_leaf_light	0.520669	('PWY-5690', 'TCA cycle II (plants and fungi)')|('PWY66-398', 'TCA cycle III (animals)')|('PWYQT-4481', 'TCA cycle variation V (plant)')|('PWY-6549', 'L-glutamine biosynthesis III')
2-ISOPROPYLMALATESYN-RXN__chlo_leaf_dark	2-KETO-ISOVALERATE__chlo_leaf_dark + ACETYL-COA__chlo_leaf_dark + WATER__chlo_leaf_dark --> 3-CARBOXY-3-HYDROXY-ISOCAPROATE__chlo_leaf_dark + CO-A__chlo_leaf_dark + PROTON__chlo_leaf_dark	0.0791929	('PWY-6871', '3-methylbutanol biosynthesis (engineered)')|('LEUSYN-PWY', 'L-leucine biosynthesis')
ACONITATEDEHYDR-RXN__cyto_leaf_light	CIT__cyto_leaf_light <=> CIS-ACONITATE__cyto_leaf_light + WATER__cyto_leaf_light	0.520669	('PWY-6969', 'TCA cycle V (2-oxoglutarate synthase)')|('PWY-5690', 'TCA cycle II (plants and fungi)')|('TCA', 'TCA cycle I (prokaryotic)')|('P23-PWY', 'reductive TCA cycle I')|('PWY-5392', 'reductive TCA cycle II')|('GLYOXYLATE-BYPASS', 'glyoxylate cycle')|('PWY-7124', 'ethene biosynthesis V (engineered)')|('PWY-6728', 'methylaspartate cycle')|('FERMENTATION-PWY', 'mixed acid fermentation')|('P10…
ACONITATEHYDR-RXN__cyto_leaf_light	CIS-ACONITATE__cyto_leaf_light + WATER__cyto_leaf_light <=> THREO-DS-ISO-CITRATE__cyto_leaf_light	0.520669	('PWY-6969', 'TCA cycle V (2-oxoglutarate synthase)')|('PWY-5690', 'TCA cycle II (plants and fungi)')|('TCA', 'TCA cycle I (prokaryotic)')|('P23-PWY', 'reductive TCA cycle I')|('PWY-5392', 'reductive TCA cycle II')|('GLYOXYLATE-BYPASS', 'glyoxylate cycle')|('PWY-7124', 'ethene biosynthesis V (engineered)')|('PWY-6728', 'methylaspartate cycle')|('FERMENTATION-PWY', 'mixed acid fermentation')|('P10…
TI2903719__mito__cyto_leaf_dark	ADP__cyto_leaf_dark + ATP__mito_leaf_dark --> ADP__mito_leaf_dark + ATP__cyto_leaf_dark	8.21386	('transporters', 'transport reactions')
T_PYRUVATE__cyto_cp1_leaf_light	PYRUVATE__cp1_light <=> PYRUVATE__cyto_leaf_light	0.519113	('transporters', 'transport reactions')
RXN-7800__chlo_leaf_dark	CPD-7100__chlo_leaf_dark + PROTON__chlo_leaf_dark --> 2K-4CH3-PENTANOATE__chlo_leaf_dark + CARBON-DIOXIDE__chlo_leaf_dark	0.0791929	('PWY-6871', '3-methylbutanol biosynthesis (engineered)')|('LEUSYN-PWY', 'L-leucine biosynthesis')
T_WATER__cyto_cp1_leaf_light	WATER__cp1_light <=> WATER__cyto_leaf_light	0.507161	('transporters', 'transport reactions')
3-ISOPROPYLMALDEHYDROG-RXN__chlo_leaf_dark	2-D-THREO-HYDROXY-3-CARBOXY-ISOCAPROATE__chlo_leaf_dark + NAD__chlo_leaf_dark --> CPD-7100__chlo_leaf_dark + NADH__chlo_leaf_dark + PROTON__chlo_leaf_dark	0.0791929	('PWY-6871', '3-methylbutanol biosynthesis (engineered)')|('LEUSYN-PWY', 'L-leucine biosynthesis')
TO1000009__cyto__cp1_leaf_light	PROTON__cp1_light + Pi__cp1_light --> PROTON__cyto_leaf_light + Pi__cyto_leaf_light	0.49644	('transporters', 'transport reactions')
RXN-9632__chlo_leaf_dark	MALONYL-COA__chlo_leaf_dark + PROTON__chlo_leaf_dark + Palmitoyl-ACPs__chlo_leaf_dark --> 3-oxo-stearoyl-ACPs__chlo_leaf_dark + CARBON-DIOXIDE__chlo_leaf_dark + CO-A__chlo_leaf_dark	0.0736696	('PWY-8280', 'stearate biosynthesis IV')|('PWYG-321', 'mycolate biosynthesis')|('PWY-5989', 'stearate biosynthesis II (bacteria and plants)')
TI1000129__cyto__cp1_leaf_light	PROTON__cyto_leaf_light + PRO__cyto_leaf_light --> PROTON__cp1_light + PRO__cp1_light	0.468419	('transporters', 'transport reactions')
RIB5PISOM-RXN__cyto_leaf_light	RIBOSE-5P__cyto_leaf_light <=> RIBULOSE-5P__cyto_leaf_light	0.440832	('P124-PWY', 'Bifidobacterium shunt')|('PWY-8178', 'pentose phosphate pathway (non-oxidative branch) II')|('PWY-5723', 'Rubisco shunt')|('PWY-1861', 'formaldehyde assimilation II (assimilatory RuMP Cycle)')|('CALVIN-PWY', 'Calvin-Benson-Bassham cycle')|('P185-PWY', 'formaldehyde assimilation III (dihydroxyacetone cycle)')|('NONOXIPENT-PWY', 'pentose phosphate pathway (non-oxidative branch)')
6PFRUCTPHOS-RXN__chlo_leaf_dark	ATP__chlo_leaf_dark + FRUCTOSE-6P__chlo_leaf_dark --> ADP__chlo_leaf_dark + FRUCTOSE-16-DIPHOSPHATE__chlo_leaf_dark + PROTON__chlo_leaf_dark	0.397399	('PWY-1861', 'formaldehyde assimilation II (assimilatory RuMP Cycle)')|('PWY-7385', '1,3-propanediol biosynthesis (engineered)')|('ANAGLYCOLYSIS-PWY', 'glycolysis III (from glucose)')|('PWY-1042', 'glycolysis IV (plant cytosol)')|('PWY-5484', 'glycolysis II (from fructose 6-phosphate)')|('GLYCOLYSIS', 'glycolysis I (from glucose 6-phosphate)')
RXN-7710__chlo_leaf_light	4.0 1-4-alpha-D-Glucan__chlo_leaf_light --> Starch__chlo_leaf_light + 3.0 WATER__chlo_leaf_light	0.387434
RXN-9634__chlo_leaf_dark	R-3-hydroxystearoyl-ACPs__chlo_leaf_dark --> Octadec-2-enoyl-ACPs__chlo_leaf_dark + WATER__chlo_leaf_dark	0.0736696	('PWY3O-355', 'stearate biosynthesis III (fungi)')|('PWY-8280', 'stearate biosynthesis IV')|('PWYG-321', 'mycolate biosynthesis')|('PWY-5989', 'stearate biosynthesis II (bacteria and plants)')
Starch__chlo_leaf_light_dark_storage	Starch__chlo_leaf_light <=> Starch__chlo_leaf_dark	0.374031	('Storage', 'Storage between light and dark phases')
RXN-9635__chlo_leaf_dark	NADH__chlo_leaf_dark + Octadec-2-enoyl-ACPs__chlo_leaf_dark + PROTON__chlo_leaf_dark --> NAD__chlo_leaf_dark + Stearoyl-ACPs__chlo_leaf_dark	0.0736696	('PWYG-321', 'mycolate biosynthesis')|('PWY-5989', 'stearate biosynthesis II (bacteria and plants)')
T_L-ASPARTATE__chlo_leaf_light	L-ASPARTATE__cyto_leaf_light <=> L-ASPARTATE__chlo_leaf_light	0.368153	('transporters', 'transport reactions')
PRO__cyto_leaf_light_dark_storage	PRO__cyto_leaf_light --> PRO__cyto_leaf_dark	0.360118	('Storage', 'Storage between light and dark phases')
RXN-9633__chlo_leaf_dark	3-oxo-stearoyl-ACPs__chlo_leaf_dark + NADPH__chlo_leaf_dark + PROTON__chlo_leaf_dark --> NADP__chlo_leaf_dark + R-3-hydroxystearoyl-ACPs__chlo_leaf_dark	0.0736696	('PWY3O-355', 'stearate biosynthesis III (fungi)')|('PWY-8280', 'stearate biosynthesis IV')|('PWYG-321', 'mycolate biosynthesis')|('PWY-5989', 'stearate biosynthesis II (bacteria and plants)')
ASPARTATEKIN-RXN__chlo_leaf_light	ATP__chlo_leaf_light + L-ASPARTATE__chlo_leaf_light --> ADP__chlo_leaf_light + L-BETA-ASPARTYL-P__chlo_leaf_light	0.337476	('PWY-2941', 'L-lysine biosynthesis II')|('PWY-5097', 'L-lysine biosynthesis VI')|('PWY-8179', 'platensimycin biosynthesis')|('PWY-6160', '3-dehydroquinate biosynthesis II (archaea)')|('PWY-7153', 'grixazone biosynthesis')|('PWY-6559', 'spermidine biosynthesis II')|('PWY-7977', 'L-methionine biosynthesis IV')|('P101-PWY', 'ectoine biosynthesis')|('DAPLYSINESYN-PWY', 'L-lysine biosynthesis I')|('P…
RXN-7903__chlo_leaf_dark	OXYGEN-MOLECULE__chlo_leaf_dark + 2.0 PROTON__chlo_leaf_dark + 2.0 Reduced-ferredoxins__chlo_leaf_dark + Stearoyl-ACPs__chlo_leaf_dark --> Oleoyl-ACPs__chlo_leaf_dark + 2.0 Oxidized-ferredoxins__chlo_leaf_dark + 2.0 WATER__chlo_leaf_dark	0.0652018	('PWY-5147', 'oleate biosynthesis I (plants)')
GLUTAMATE-SYNTHASE-NADH-RXN__mito_leaf_light	2-KETOGLUTARATE__mito_leaf_light + GLN__mito_leaf_light + NADH__mito_leaf_light + PROTON__mito_leaf_light --> 2.0 GLT__mito_leaf_light + NAD__mito_leaf_light	0.327726	('PWY4LZ-81', 'Organic Nitrogen Assimilation')|('PWY4LZ-283', 'Inorganic Nitrogen Assimilation')|('PWY-6963', 'ammonia assimilation cycle I')|('GLUGLNSYN-PWY', 'L-glutamate biosynthesis IV')
3.1.2.14-RXN__chlo_leaf_dark	Oleoyl-ACPs__chlo_leaf_dark + WATER__chlo_leaf_dark --> ACP__chlo_leaf_dark + OLEATE-CPD__chlo_leaf_dark	0.0652018	('PWY-5147', 'oleate biosynthesis I (plants)')
TO0000137__mito__cyto_leaf_light	CIT__cyto_leaf_light --> CIT__mito_leaf_light	0.289172	('transporters', 'transport reactions')
FUMHYDR-RXN__mito_leaf_dark	FUM__mito_leaf_dark + WATER__mito_leaf_dark <=> MAL__mito_leaf_dark	0.0612043	('PWY-6969', 'TCA cycle V (2-oxoglutarate synthase)')|('PWY-5690', 'TCA cycle II (plants and fungi)')|('TCA', 'TCA cycle I (prokaryotic)')|('P23-PWY', 'reductive TCA cycle I')|('PWY-5392', 'reductive TCA cycle II')|('PWY-6728', 'methylaspartate cycle')|('FERMENTATION-PWY', 'mixed acid fermentation')|('P105-PWY', 'TCA cycle IV (2-oxoglutarate decarboxylase)')|('PWY-7384', 'anaerobic energy metabol…
e-Protein_vvinif2023__cyto_leaf_dark	0.497694564787115 Charged-ALA-tRNAs__cyto_leaf_dark + 0.407338155180229 Charged-ARG-tRNAs__cyto_leaf_dark + 0.336081364555743 Charged-ASN-tRNAs__cyto_leaf_dark + 0.405190780768339 Charged-ASP-tRNAs__cyto_leaf_dark + 0.152433174620542 Charged-CYS-tRNAs__cyto_leaf_dark + 0.288282386890515 Charged-GLN-tRNAs__cyto_leaf_dark + 0.51180904656401 Charged-GLT-tRNAs__cyto_leaf_dark + 0.506859573793667 Char…	0.0597196	('biomass', 'biomass reactions')
DXS-RXN__chlo_leaf_dark	GAP__chlo_leaf_dark + PROTON__chlo_leaf_dark + PYRUVATE__chlo_leaf_dark --> CARBON-DIOXIDE__chlo_leaf_dark + DEOXYXYLULOSE-5P__chlo_leaf_dark	4.68691e-05	('PWY-6892', 'thiazole component of thiamine diphosphate biosynthesis I')|('NONMEVIPP-PWY', 'methylerythritol phosphate pathway I')|('PYRIDOXSYN-PWY', "pyridoxal 5'-phosphate biosynthesis I")|('PWY-6891', 'thiazole component of thiamine diphosphate biosynthesis II')|('PWY-7560', 'methylerythritol phosphate pathway II')
HOMOSERDEHYDROG-RXN__chlo_leaf_light	L-ASPARTATE-SEMIALDEHYDE__chlo_leaf_light + NADH__chlo_leaf_light + PROTON__chlo_leaf_light --> HOMO-SER__chlo_leaf_light + NAD__chlo_leaf_light	0.272253	('HOMOSERSYN-PWY', 'L-homoserine biosynthesis')
HOMOSERKIN-RXN__chlo_leaf_light	ATP__chlo_leaf_light + HOMO-SER__chlo_leaf_light --> ADP__chlo_leaf_light + O-PHOSPHO-L-HOMOSERINE__chlo_leaf_light + PROTON__chlo_leaf_light	0.272253	('PWY-702', 'L-methionine biosynthesis II (plants)')|('HOMOSER-THRESYN-PWY', 'L-threonine biosynthesis')
MALATE-DEH-RXN__cyto_leaf_dark	MAL__cyto_leaf_dark + NAD__cyto_leaf_dark <=> NADH__cyto_leaf_dark + OXALACETIC_ACID__cyto_leaf_dark + PROTON__cyto_leaf_dark	0.0519112	('PWY-6969', 'TCA cycle V (2-oxoglutarate synthase)')|('PWY-5690', 'TCA cycle II (plants and fungi)')|('TCA', 'TCA cycle I (prokaryotic)')|('P23-PWY', 'reductive TCA cycle I')|('PWY-5392', 'reductive TCA cycle II')|('GLYOXYLATE-BYPASS', 'glyoxylate cycle')|('PWY-6728', 'methylaspartate cycle')|('FERMENTATION-PWY', 'mixed acid fermentation')|('P105-PWY', 'TCA cycle IV (2-oxoglutarate decarboxylase…
T_GLN__chlo_leaf_light	GLN__cyto_leaf_light <=> GLN__chlo_leaf_light	0.263238	('transporters', 'transport reactions')
CYTOCHROME-B5-REDUCTASE-RXN__er_leaf_dark	2.0 FERRICYTOCHROME-B5__er_leaf_dark + NADH__er_leaf_dark --> 2.0 FERROCYTOCHROME-B5__er_leaf_dark + NAD__er_leaf_dark + PROTON__er_leaf_dark	0.0482663
ISOCITRATE-DEHYDROGENASE-NAD+-RXN__mito_leaf_light	NAD__mito_leaf_light + THREO-DS-ISO-CITRATE__mito_leaf_light --> 2-KETOGLUTARATE__mito_leaf_light + CARBON-DIOXIDE__mito_leaf_light + NADH__mito_leaf_light	0.2426	('PWY-5690', 'TCA cycle II (plants and fungi)')|('PWY66-398', 'TCA cycle III (animals)')|('PWYQT-4481', 'TCA cycle variation V (plant)')|('PWY-6549', 'L-glutamine biosynthesis III')
RXN-9644__er_leaf_dark	ATP__er_leaf_dark + CO-A__er_leaf_dark + OLEATE-CPD__er_leaf_dark --> AMP__er_leaf_dark + OLEOYL-COA__er_leaf_dark + PPI__er_leaf_dark	0.0474195	('PWY-6001', 'linoleate biosynthesis II (animals)')|('PWY0-1337', 'oleate &beta;-oxidation')|('PWY-5147', 'oleate biosynthesis I (plants)')
ACONITATEDEHYDR-RXN__mito_leaf_light	CIT__mito_leaf_light <=> CIS-ACONITATE__mito_leaf_light + WATER__mito_leaf_light	0.2426	('PWY-6969', 'TCA cycle V (2-oxoglutarate synthase)')|('PWY-5690', 'TCA cycle II (plants and fungi)')|('TCA', 'TCA cycle I (prokaryotic)')|('P23-PWY', 'reductive TCA cycle I')|('PWY-5392', 'reductive TCA cycle II')|('GLYOXYLATE-BYPASS', 'glyoxylate cycle')|('PWY-7124', 'ethene biosynthesis V (engineered)')|('PWY-6728', 'methylaspartate cycle')|('FERMENTATION-PWY', 'mixed acid fermentation')|('P10…
RXN-9601__er_leaf_dark	2.0 FERROCYTOCHROME-B5__er_leaf_dark + OLEOYL-COA__er_leaf_dark + OXYGEN-MOLECULE__er_leaf_dark + 2.0 PROTON__er_leaf_dark --> CPD-18__er_leaf_dark + 2.0 FERRICYTOCHROME-B5__er_leaf_dark + 2.0 WATER__er_leaf_dark	0.0474195	('PWY-6001', 'linoleate biosynthesis II (animals)')
ACONITATEHYDR-RXN__mito_leaf_light	CIS-ACONITATE__mito_leaf_light + WATER__mito_leaf_light <=> THREO-DS-ISO-CITRATE__mito_leaf_light	0.2426	('PWY-6969', 'TCA cycle V (2-oxoglutarate synthase)')|('PWY-5690', 'TCA cycle II (plants and fungi)')|('TCA', 'TCA cycle I (prokaryotic)')|('P23-PWY', 'reductive TCA cycle I')|('PWY-5392', 'reductive TCA cycle II')|('GLYOXYLATE-BYPASS', 'glyoxylate cycle')|('PWY-7124', 'ethene biosynthesis V (engineered)')|('PWY-6728', 'methylaspartate cycle')|('FERMENTATION-PWY', 'mixed acid fermentation')|('P10…
LEUCINE--TRNA-LIGASE-RXN__chlo_leaf_dark	ATP__chlo_leaf_dark + LEU-tRNAs__chlo_leaf_dark + LEU__chlo_leaf_dark --> AMP__chlo_leaf_dark + Charged-LEU-tRNAs__chlo_leaf_dark + PPI__chlo_leaf_dark	0.0471452	('TRNA-CHARGING-PWY', 'tRNA charging')
T_UDP__cyto_cp1_leaf_light	UDP__cp1_light <=> UDP__cyto_leaf_light	0.230426	('transporters', 'transport reactions')
LINOLEOYL-RXN__cyto_leaf_dark	CPD-18__cyto_leaf_dark + WATER__cyto_leaf_dark --> CO-A__cyto_leaf_dark + LINOLEIC_ACID__cyto_leaf_dark + PROTON__cyto_leaf_dark	0.0465727	('PWY-6917', 'vernolate biosynthesis III')
THRESYN-RXN__chlo_leaf_light	O-PHOSPHO-L-HOMOSERINE__chlo_leaf_light + WATER__chlo_leaf_light --> Pi__chlo_leaf_light + THR__chlo_leaf_light	0.218577	('HOMOSER-THRESYN-PWY', 'L-threonine biosynthesis')
NADPH--FERRIHEMOPROTEIN-REDUCTASE-RXN__cyto_leaf_dark	NADPH__cyto_leaf_dark + Ox-NADPH-Hemoprotein-Reductases__cyto_leaf_dark + PROTON__cyto_leaf_dark --> NADP__cyto_leaf_dark + Red-NADPH-Hemoprotein-Reductases__cyto_leaf_dark	0.0452925
TO1000023__cyto__cp1_leaf_light	GLT__cp1_light + PROTON__cp1_light --> GLT__cyto_leaf_light + PROTON__cyto_leaf_light	0.193018	('transporters', 'transport reactions')
RXN-1381__cyto_leaf_dark	0.01 ACYL-COA__cyto_leaf_dark + GLYCEROL-3P__cyto_leaf_dark --> 0.01 ACYL-SN-GLYCEROL-3P__cyto_leaf_dark + CO-A__cyto_leaf_dark	0.0423388	('PWY-5667', 'CDP-diacylglycerol biosynthesis I')|('PWYIO2-7', 'triacylglycerol biosynthesis (Chlamydomonas)')|('TRIGLSYN-PWY', 'diacylglycerol and triacylglycerol biosynthesis')
ACETOLACTSYN-RXN__chlo_leaf_light	PROTON__chlo_leaf_light + 2.0 PYRUVATE__chlo_leaf_light --> 2-ACETO-LACTATE__chlo_leaf_light + CARBON-DIOXIDE__chlo_leaf_light	0.179507	('PWY-7111', 'pyruvate fermentation to isobutanol (engineered)')|('PWY-5938', 'pyruvate fermentation to (R)-acetoin I')|('VALSYN-PWY', 'L-valine biosynthesis')|('PWY-5939', 'pyruvate fermentation to (R)-acetoin II')|('PWY-6389', 'pyruvate fermentation to (S)-acetoin')
RXN-1623__cyto_leaf_dark	0.01 ACYL-COA__cyto_leaf_dark + 0.01 ACYL-SN-GLYCEROL-3P__cyto_leaf_dark --> CO-A__cyto_leaf_dark + 0.01 L-PHOSPHATIDATE__cyto_leaf_dark	0.0423388	('PWY-5667', 'CDP-diacylglycerol biosynthesis I')|('PWYIO2-7', 'triacylglycerol biosynthesis (Chlamydomonas)')|('TRIGLSYN-PWY', 'diacylglycerol and triacylglycerol biosynthesis')
DIHYDROXYISOVALDEHYDRAT-RXN__chlo_leaf_light	CPD-13357__chlo_leaf_light --> 2-KETO-ISOVALERATE__chlo_leaf_light + WATER__chlo_leaf_light	0.179507	('PWY-7111', 'pyruvate fermentation to isobutanol (engineered)')|('VALSYN-PWY', 'L-valine biosynthesis')
GLYC3PDEHYDROGBIOSYN-RXN__cyto_leaf_dark	DIHYDROXY-ACETONE-PHOSPHATE__cyto_leaf_dark + NADH__cyto_leaf_dark + PROTON__cyto_leaf_dark --> GLYCEROL-3P__cyto_leaf_dark + NAD__cyto_leaf_dark	0.0423388	('PWY-7902', 'glucosylglycerol biosynthesis')|('PWY-5667', 'CDP-diacylglycerol biosynthesis I')|('PWY-5981', 'CDP-diacylglycerol biosynthesis III')|('PWY0-1319', 'CDP-diacylglycerol biosynthesis II')
ACETOLACTREDUCTOISOM-RXN__chlo_leaf_light	2-ACETO-LACTATE__chlo_leaf_light + NADPH__chlo_leaf_light + PROTON__chlo_leaf_light --> CPD-13357__chlo_leaf_light + NADP__chlo_leaf_light	0.179507	('PWY-7111', 'pyruvate fermentation to isobutanol (engineered)')|('VALSYN-PWY', 'L-valine biosynthesis')
UGD-RXN__cyto_leaf_dark	CPD-12575__cyto_leaf_dark + 2.0 NAD__cyto_leaf_dark + WATER__cyto_leaf_dark --> 2.0 NADH__cyto_leaf_dark + 3.0 PROTON__cyto_leaf_dark + UDP-GLUCURONATE__cyto_leaf_dark	0.0419973	('PWY-7820', 'teichuronic acid biosynthesis (B. subtilis 168)')|('PWY-7346', 'UDP-&alpha;-D-glucuronate biosynthesis (from UDP-glucose)')
CELLULOSE-SYNTHASE-UDP-FORMING-RXN__cyto_leaf_light	4.0 CPD-12575__cyto_leaf_light + WATER__cyto_leaf_light --> CELLULOSE__cyto_leaf_light + 4.0 PROTON__cyto_leaf_light + 4.0 UDP__cyto_leaf_light	0.17844	('PWY-1001', 'cellulose biosynthesis')
UDP-GLUCURONATE-DECARBOXYLASE-RXN__cyto_leaf_dark	PROTON__cyto_leaf_dark + UDP-GLUCURONATE__cyto_leaf_dark --> CARBON-DIOXIDE__cyto_leaf_dark + UDP-D-XYLOSE__cyto_leaf_dark	0.0419973	('PWY-4821', 'UDP-&alpha;-D-xylose biosynthesis')
CHORISMATE-SYNTHASE-RXN__chlo_leaf_light	3-ENOLPYRUVYL-SHIKIMATE-5P__chlo_leaf_light --> CHORISMATE__chlo_leaf_light + Pi__chlo_leaf_light	0.176875	('PWY-6163', 'chorismate biosynthesis from 3-dehydroquinate')
SERINE--TRNA-LIGASE-RXN__cyto_leaf_dark	ATP__cyto_leaf_dark + SER-tRNAs__cyto_leaf_dark + SER__cyto_leaf_dark --> AMP__cyto_leaf_dark + Charged-SER-tRNAs__cyto_leaf_dark + PPI__cyto_leaf_dark	0.0415385	('TRNA-CHARGING-PWY', 'tRNA charging')
BRANCHED-CHAINAMINOTRANSFERVAL-RXN__cyto_leaf_dark	2-KETOGLUTARATE__cyto_leaf_dark + VAL__cyto_leaf_dark <=> 2-KETO-ISOVALERATE__cyto_leaf_dark + GLT__cyto_leaf_dark	0.0395548	('PWY-8175', 'even iso-branched-chain fatty acid biosynthesis')|('PWY-5057', 'L-valine degradation II')|('ALANINE-VALINESYN-PWY', 'L-alanine biosynthesis I')|('VALSYN-PWY', 'L-valine biosynthesis')|('PWY-8183', 'L-valine degradation III (oxidative Stickland reaction)')|('VALDEG-PWY', 'L-valine degradation I')
SHIKIMATE-KINASE-RXN__chlo_leaf_light	ATP__chlo_leaf_light + SHIKIMATE__chlo_leaf_light --> ADP__chlo_leaf_light + PROTON__chlo_leaf_light + SHIKIMATE-5P__chlo_leaf_light	0.176875	('PWY-6163', 'chorismate biosynthesis from 3-dehydroquinate')
DAHPSYN-RXN__chlo_leaf_light	ERYTHROSE-4P__chlo_leaf_light + PHOSPHO-ENOL-PYRUVATE__chlo_leaf_light + WATER__chlo_leaf_light --> 3-DEOXY-D-ARABINO-HEPTULOSONATE-7-P__chlo_leaf_light + Pi__chlo_leaf_light	0.176875	('PWY-6164', '3-dehydroquinate biosynthesis I')
RXN-10814__cyto_leaf_dark	2-KETOGLUTARATE__cyto_leaf_dark + PHE__cyto_leaf_dark <=> GLT__cyto_leaf_dark + PHENYL-PYRUVATE__cyto_leaf_dark	-0.133302	('PWY-8014', 'L-phenylalanine degradation VI (reductive Stickland reaction)')|('PWY-6318', 'L-phenylalanine degradation IV (mammalian, via side chain)')|('ANAPHENOXI-PWY', 'L-phenylalanine degradation II (anaerobic)')|('PHESYN', 'L-phenylalanine biosynthesis I')|('PWY-5079', 'L-phenylalanine degradation III')
2.5.1.19-RXN__chlo_leaf_light	PHOSPHO-ENOL-PYRUVATE__chlo_leaf_light + SHIKIMATE-5P__chlo_leaf_light --> 3-ENOLPYRUVYL-SHIKIMATE-5P__chlo_leaf_light + Pi__chlo_leaf_light	0.176875	('PWY-6163', 'chorismate biosynthesis from 3-dehydroquinate')
e-Carbohydrates_vvinif2023__cyto_leaf_dark	0.16 BETA-D-FRUCTOSE__cyto_leaf_dark + 0.016 CIT__cyto_leaf_dark + 0.212 CPD-12575__cyto_leaf_dark + 0.12 MAL__cyto_leaf_dark + 0.004 SUCROSE__cyto_leaf_dark + 0.024 SUC__cyto_leaf_dark + 0.36 Starch__chlo_leaf_dark + 0.292 TARTRATE__cyto_leaf_dark --> 0.212 UDP__cyto_leaf_dark + e-Carbohydrates__cyto_leaf_dark	0.0372317	('biomass', 'biomass reactions')
SHIKIMATE-5-DEHYDROGENASE-RXN__chlo_leaf_light	3-DEHYDRO-SHIKIMATE__chlo_leaf_light + NADPH__chlo_leaf_light + PROTON__chlo_leaf_light --> NADP__chlo_leaf_light + SHIKIMATE__chlo_leaf_light	0.176875	('PWY-6163', 'chorismate biosynthesis from 3-dehydroquinate')
3-DEHYDROQUINATE-DEHYDRATASE-RXN__chlo_leaf_light	DEHYDROQUINATE__chlo_leaf_light --> 3-DEHYDRO-SHIKIMATE__chlo_leaf_light + WATER__chlo_leaf_light	0.176875	('PWY-6707', 'gallate biosynthesis')|('QUINATEDEG-PWY', 'quinate degradation I')|('PWY-6163', 'chorismate biosynthesis from 3-dehydroquinate')|('PWY-6416', 'quinate degradation II')
e-Cellwall_vvinif2023__cyto_leaf_dark	1.22 CELLULOSE__cyto_leaf_dark + 0.192 CONIFERYL-ALCOHOL__cyto_leaf_dark + 0.16 COUMARYL-ALCOHOL__cyto_leaf_dark + 0.224 SINAPYL-ALCOHOL__cyto_leaf_dark + 1.128 UDP-D-XYLOSE__cyto_leaf_dark --> 2.924 UDP__cyto_leaf_dark + e-CellWall__cyto_leaf_dark	0.0372317	('biomass', 'biomass reactions')
3-DEHYDROQUINATE-SYNTHASE-RXN__chlo_leaf_light	3-DEOXY-D-ARABINO-HEPTULOSONATE-7-P__chlo_leaf_light --> DEHYDROQUINATE__chlo_leaf_light + Pi__chlo_leaf_light	0.176875	('PWY-6164', '3-dehydroquinate biosynthesis I')
S-ADENMETSYN-RXN__cyto_leaf_dark	ATP__cyto_leaf_dark + MET__cyto_leaf_dark + WATER__cyto_leaf_dark --> PPI__cyto_leaf_dark + Pi__cyto_leaf_dark + S-ADENOSYLMETHIONINE__cyto_leaf_dark	0.0354331	('PWY-6151', 'S-adenosyl-L-methionine salvage I')|('SAM-PWY', 'S-adenosyl-L-methionine biosynthesis')|('ETHYL-PWY', 'ethylene biosynthesis I (plants)')|('METHIONINE-DEG1-PWY', 'L-methionine degradation I (to L-homocysteine)')|('PWY-5912', "2'-deoxymugineic acid phytosiderophore biosynthesis")|('PWY-5041', 'S-adenosyl-L-methionine cycle II')
CHORISMATEMUT-RXN__chlo_leaf_light	CHORISMATE__chlo_leaf_light --> PREPHENATE__chlo_leaf_light	0.162435	('PWY-3461', 'L-tyrosine biosynthesis II')|('PWY-3462', 'L-phenylalanine biosynthesis II')|('PWY-6120', 'L-tyrosine biosynthesis III')|('TYRSYN', 'L-tyrosine biosynthesis I')|('PHESYN', 'L-phenylalanine biosynthesis I')|('PWY-7626', 'bacilysin biosynthesis')|('PWY-6627', 'salinosporamide A biosynthesis')
HOMOCYSMET-RXN__cyto_leaf_dark	5-METHYL-THF__cyto_leaf_dark + HOMO-CYS__cyto_leaf_dark --> MET__cyto_leaf_dark + THF__cyto_leaf_dark	0.035426	('PWY-6151', 'S-adenosyl-L-methionine salvage I')|('PWY-702', 'L-methionine biosynthesis II (plants)')|('HSERMETANA-PWY', 'L-methionine biosynthesis III')|('HOMOSER-METSYN-PWY', 'L-methionine biosynthesis I')|('PWY-5041', 'S-adenosyl-L-methionine cycle II')
TRANSALDOL-RXN__cyto_leaf_dark	D-SEDOHEPTULOSE-7-P__cyto_leaf_dark + GAP__cyto_leaf_dark <=> ERYTHROSE-4P__cyto_leaf_dark + FRUCTOSE-6P__cyto_leaf_dark	-0.0351231	('P124-PWY', 'Bifidobacterium shunt')|('PWY-5723', 'Rubisco shunt')|('PWY-1861', 'formaldehyde assimilation II (assimilatory RuMP Cycle)')|('P185-PWY', 'formaldehyde assimilation III (dihydroxyacetone cycle)')|('NONOXIPENT-PWY', 'pentose phosphate pathway (non-oxidative branch)')
e-Biomass_vvinif2023__cyto_leaf_light	53.26 ATP__cyto_leaf_light + 53.26 WATER__cyto_leaf_light + 0.25 e-Carbohydrates__cyto_leaf_light + 0.25 e-CellWall__cyto_leaf_light + 0.012 e-Cofactor__cyto_leaf_light + 0.003 e-DNA__cyto_leaf_light + 0.08 e-Lipids__cyto_leaf_light + 0.401 e-Protein__cyto_leaf_light + 0.004 e-RNA__cyto_leaf_light --> 53.26 ADP__cyto_leaf_light + 53.26 Pi__cyto_leaf_light + e-Biomass__cyto_leaf_light	0.148927	('biomass', 'biomass reactions')
TI1000066__chlo__cyto_leaf_light	PHE__chlo_leaf_light + PROTON__chlo_leaf_light --> PHE__cyto_leaf_light + PROTON__cyto_leaf_light	0.133304	('transporters', 'transport reactions')
ADENOSYLHOMOCYSTEINASE-RXN__cyto_leaf_dark	ADENOSYL-HOMO-CYS__cyto_leaf_dark + WATER__cyto_leaf_dark --> ADENOSINE__cyto_leaf_dark + HOMO-CYS__cyto_leaf_dark	0.035426	('METHIONINE-DEG1-PWY', 'L-methionine degradation I (to L-homocysteine)')|('PWY-5041', 'S-adenosyl-L-methionine cycle II')
CARBOXYCYCLOHEXADIENYL-DEHYDRATASE-RXN__chlo_leaf_light	CPD-659__chlo_leaf_light + PROTON__chlo_leaf_light --> CARBON-DIOXIDE__chlo_leaf_light + PHE__chlo_leaf_light + WATER__chlo_leaf_light	0.133302	('PWY-3462', 'L-phenylalanine biosynthesis II')
ADENOSINE-KINASE-RXN__cyto_leaf_dark	ADENOSINE__cyto_leaf_dark + ATP__cyto_leaf_dark --> ADP__cyto_leaf_dark + AMP__cyto_leaf_dark + PROTON__cyto_leaf_dark	0.035426	('PWY-6619', 'adenine and adenosine salvage VI')
DIHYDROXYMETVALDEHYDRAT-RXN__chlo_leaf_light	1-KETO-2-METHYLVALERATE__chlo_leaf_light --> 2-KETO-3-METHYL-VALERATE__chlo_leaf_light + WATER__chlo_leaf_light	0.116403	('PWY-5104', 'L-isoleucine biosynthesis IV')|('ILEUSYN-PWY', 'L-isoleucine biosynthesis I (from threonine)')|('PWY-5101', 'L-isoleucine biosynthesis II')|('PWY-5103', 'L-isoleucine biosynthesis III')
1TRANSKETO-RXN__cyto_leaf_dark	D-SEDOHEPTULOSE-7-P__cyto_leaf_dark + GAP__cyto_leaf_dark <=> RIBOSE-5P__cyto_leaf_dark + XYLULOSE-5-PHOSPHATE__cyto_leaf_dark	0.0351231	('P21-PWY', 'pentose phosphate pathway (partial)')|('P124-PWY', 'Bifidobacterium shunt')|('PWY-8178', 'pentose phosphate pathway (non-oxidative branch) II')|('PWY-5723', 'Rubisco shunt')|('PWY-1861', 'formaldehyde assimilation II (assimilatory RuMP Cycle)')|('CALVIN-PWY', 'Calvin-Benson-Bassham cycle')|('P185-PWY', 'formaldehyde assimilation III (dihydroxyacetone cycle)')|('NONOXIPENT-PWY', 'pent…
ACETOOHBUTREDUCTOISOM-RXN__chlo_leaf_light	2-ACETO-2-HYDROXY-BUTYRATE__chlo_leaf_light + NADPH__chlo_leaf_light + PROTON__chlo_leaf_light --> 1-KETO-2-METHYLVALERATE__chlo_leaf_light + NADP__chlo_leaf_light	0.116403	('ILEUSYN-PWY', 'L-isoleucine biosynthesis I (from threonine)')|('PWY-5103', 'L-isoleucine biosynthesis III')
RXN-1882__cyto_leaf_dark	GDP-MANNOSE__cyto_leaf_dark <=> GDP-L-GALACTOSE__cyto_leaf_dark	0.034804	('PWY4FS-12', 'VTC2 cycle')|('PWY-5115', 'GDP-L-galactose biosynthesis')|('PWY4FS-13', 'extended VTC2 cycle')|('PWY-882', 'L-ascorbate biosynthesis I (L-galactose pathway)')
ACETOOHBUTSYN-RXN__chlo_leaf_light	2-OXOBUTANOATE__chlo_leaf_light + PROTON__chlo_leaf_light + PYRUVATE__chlo_leaf_light --> 2-ACETO-2-HYDROXY-BUTYRATE__chlo_leaf_light + CARBON-DIOXIDE__chlo_leaf_light	0.116403	('PWY-5104', 'L-isoleucine biosynthesis IV')|('ILEUSYN-PWY', 'L-isoleucine biosynthesis I (from threonine)')|('PWY-5101', 'L-isoleucine biosynthesis II')|('PWY-5103', 'L-isoleucine biosynthesis III')
RXN4FS-13__cyto_leaf_dark	GDP-L-GALACTOSE__cyto_leaf_dark + GLC-1-P__cyto_leaf_dark --> CPDQT-4__cyto_leaf_dark + GDP-D-GLUCOSE__cyto_leaf_dark	0.034804	('PWY4FS-13', 'extended VTC2 cycle')
THREDEHYD-RXN__chlo_leaf_light	THR__chlo_leaf_light --> 2-OXOBUTANOATE__chlo_leaf_light + AMMONIUM__chlo_leaf_light	0.116403	('PWY66-428', 'L-threonine degradation V')
RXNQT-4142__cyto_leaf_dark	CPDQT-4__cyto_leaf_dark + WATER__cyto_leaf_dark --> L-Galactopyranose__cyto_leaf_dark + Pi__cyto_leaf_dark	0.034804	('PWY-882', 'L-ascorbate biosynthesis I (L-galactose pathway)')
T_ACETOACETYL-COA__cyto_cp1_leaf_light	ACETOACETYL-COA__cp1_light <=> ACETOACETYL-COA__cyto_leaf_light	0.109148	('transporters', 'transport reactions')
GALACTONOLACTONE-DEHYDROGENASE-RXN__mito_leaf_dark	CPD-330__mito_leaf_dark + 2.0 Cytochromes-C-Oxidized__mito_leaf_dark --> ASCORBATE__mito_leaf_dark + 2.0 Cytochromes-C-Reduced__mito_leaf_dark + 3.0 PROTON__mito_leaf_dark	0.034804	('PWY-8143', 'L-ascorbate biosynthesis VII (plants, D-galacturonate pathway)')|('PWY-882', 'L-ascorbate biosynthesis I (L-galactose pathway)')
GLUTATHIONE-REDUCT-NADPH-RXN__chlo_leaf_light	NADPH__chlo_leaf_light + OXIDIZED-GLUTATHIONE__chlo_leaf_light + PROTON__chlo_leaf_light --> 2.0 GLUTATHIONE__chlo_leaf_light + NADP__chlo_leaf_light	0.0983054	('PWY-4081', 'glutathione-peroxide redox reactions')
1.8.4.9-RXN__chlo_leaf_light	APS__chlo_leaf_light + 2.0 GLUTATHIONE__chlo_leaf_light --> AMP__chlo_leaf_light + OXIDIZED-GLUTATHIONE__chlo_leaf_light + 2.0 PROTON__chlo_leaf_light + SO3__chlo_leaf_light	0.0983054	('SULFMETII-PWY', 'assimilatory sulfate reduction II')
RXN-1884__cyto_leaf_dark	L-Galactopyranose__cyto_leaf_dark + NAD__cyto_leaf_dark --> CPD-330__cyto_leaf_dark + NADH__cyto_leaf_dark + PROTON__cyto_leaf_dark	0.034804	('PWY-882', 'L-ascorbate biosynthesis I (L-galactose pathway)')
SULFATE-ADENYLYLTRANSFERASE-ADP-RXN__chlo_leaf_light	ADP__chlo_leaf_light + PROTON__chlo_leaf_light + SULFATE__chlo_leaf_light --> APS__chlo_leaf_light + Pi__chlo_leaf_light	0.0983054	('PWY-5279', 'sulfite oxidation II')
MANNPGUANYLTRANGDP-RXN__cyto_leaf_dark	GDP__cyto_leaf_dark + MANNOSE-1P__cyto_leaf_dark + PROTON__cyto_leaf_dark --> GDP-MANNOSE__cyto_leaf_dark + Pi__cyto_leaf_dark	0.034804
TO1000048__cyto__cp1_leaf_light	PROTON__cp1_light + SULFATE__cp1_light --> PROTON__cyto_leaf_light + SULFATE__cyto_leaf_light	0.0983054	('transporters', 'transport reactions')
PHOSMANMUT-RXN__cyto_leaf_dark	CPD-15979__cyto_leaf_dark --> MANNOSE-1P__cyto_leaf_dark	0.034804	('PWY-7586', '&beta;-1,4-D-mannosyl-N-acetyl-D-glucosamine degradation')|('PWY-5659', 'GDP-mannose biosynthesis')|('PWY-7456', '&beta;-(1,4)-mannan degradation')|('PWY-882', 'L-ascorbate biosynthesis I (L-galactose pathway)')
ACETATE--COA-LIGASE-RXN__cyto_leaf_light	ACET__cyto_leaf_light + ATP__cyto_leaf_light + CO-A__cyto_leaf_light --> ACETYL-COA__cyto_leaf_light + AMP__cyto_leaf_light + PPI__cyto_leaf_light	0.0965953	('PWY66-21', 'ethanol degradation II')|('PWY66-162', 'ethanol degradation IV')|('PWY66-161', 'ethanol degradation III')|('PWY-7118', 'chitin deacetylation')|('PWY0-1313', 'acetate conversion to acetyl-CoA')|('PWY-6672', 'cis-geranyl-CoA degradation')|('PWY-8328', 'acetate and ATP formation from acetyl-CoA III')|('PWY-8303', 'reductive glycine pathway of autotrophic CO2 fixation')
ACETYLGLUTKIN-RXN__chlo_leaf_dark	ACETYL-GLU__chlo_leaf_dark + ATP__chlo_leaf_dark --> ADP__chlo_leaf_dark + N-ACETYL-GLUTAMYL-P__chlo_leaf_dark	0.0329403	('GLUTORN-PWY', 'L-ornithine biosynthesis I')|('ARGSYNBSUB-PWY', 'L-arginine biosynthesis II (acetyl cycle)')|('PWY-5154', 'L-arginine biosynthesis III (via N-acetyl-L-citrulline)')
SERINE-O-ACETTRAN-RXN__cyto_leaf_light	ACETYL-COA__cyto_leaf_light + SER__cyto_leaf_light --> ACETYLSERINE__cyto_leaf_light + CO-A__cyto_leaf_light	0.0965953	('PWY-8071', 'N-3-oxalyl-L-2,3-diaminopropanoate biosynthesis')|('PWY-7274', 'D-cycloserine biosynthesis')|('PWY-7870', 'L-cysteine biosynthesis VII (from S-sulfo-L-cysteine)')|('PWY-6936', 'seleno-amino acid biosynthesis (plants)')|('PWY-I9', 'L-cysteine biosynthesis VI (reverse transsulfuration)')|('CYSTSYN-PWY', 'L-cysteine biosynthesis I')
RXN0-5114__chlo_leaf_dark	3-P-SERINE__chlo_leaf_dark + WATER__chlo_leaf_dark --> Pi__chlo_leaf_dark + SER__chlo_leaf_dark	0.0692307	('SERSYN-PWY', 'L-serine biosynthesis I')
SULFITE-REDUCTASE-FERREDOXIN-RXN__chlo_leaf_light	8.0 PROTON__chlo_leaf_light + 6.0 Reduced-ferredoxins__chlo_leaf_light + SO3__chlo_leaf_light --> HS__chlo_leaf_light + 6.0 Oxidized-ferredoxins__chlo_leaf_light + 3.0 WATER__chlo_leaf_light	0.0965953	('SULFMETII-PWY', 'assimilatory sulfate reduction II')|('PWY1ZNC-1', 'assimilatory sulfate reduction IV')
RXN-16909__chlo_leaf_dark	ATP__chlo_leaf_dark + HCO3__chlo_leaf_dark --> ADP__chlo_leaf_dark + CPD-18238__chlo_leaf_dark	0.0329403	('PWY-7693', 'guadinomine B biosynthesis')
ACSERLY-RXN__cyto_leaf_light	ACETYLSERINE__cyto_leaf_light + HS__cyto_leaf_light --> ACET__cyto_leaf_light + CYS__cyto_leaf_light + PROTON__cyto_leaf_light	0.0965953	('CYSTSYN-PWY', 'L-cysteine biosynthesis I')
GLUTAMATE-N-ACETYLTRANSFERASE-RXN__chlo_leaf_dark	GLT__chlo_leaf_dark + N-ALPHA-ACETYLORNITHINE__chlo_leaf_dark --> ACETYL-GLU__chlo_leaf_dark + L-ORNITHINE__chlo_leaf_dark	0.0329403	('ARGSYNBSUB-PWY', 'L-arginine biosynthesis II (acetyl cycle)')
RXN-16910__chlo_leaf_dark	AMMONIUM__chlo_leaf_dark + CPD-18238__chlo_leaf_dark --> CARBAMATE__chlo_leaf_dark + 2.0 PROTON__chlo_leaf_dark + Pi__chlo_leaf_dark	0.0329403	('PWY-7693', 'guadinomine B biosynthesis')
ARGSUCCINLYA-RXN__cyto_leaf_dark	L-ARGININO-SUCCINATE__cyto_leaf_dark --> ARG__cyto_leaf_dark + FUM__cyto_leaf_dark	0.0329403	('PWY-4984', 'urea cycle')|('PWY-4983', 'nitric oxide biosynthesis II (mammals)')|('ARGSYNBSUB-PWY', 'L-arginine biosynthesis II (acetyl cycle)')|('ARGSYN-PWY', 'L-arginine biosynthesis I (via L-ornithine)')|('PWY-7400', 'L-arginine biosynthesis IV (archaea)')|('PWY-5154', 'L-arginine biosynthesis III (via N-acetyl-L-citrulline)')
TR0000239__chlo__cyto_leaf_light	HS__chlo_leaf_light <=> HS__cyto_leaf_light	0.0965953	('transporters', 'transport reactions')
1.3.1.2-RXN__cyto_leaf_dark	NADPH__cyto_leaf_dark + PROTON__cyto_leaf_dark + URACIL__cyto_leaf_dark --> DI-H-URACIL__cyto_leaf_dark + NADP__cyto_leaf_dark	0.132612	('PWY-3982', 'uracil degradation I (reductive)')
TI1000156__cyto__cp1_leaf_light	PROTON__cyto_leaf_light + VAL__cyto_leaf_light --> PROTON__cp1_light + VAL__cp1_light	0.0938447	('transporters', 'transport reactions')
ARGSUCCINSYN-RXN__cyto_leaf_dark	ATP__cyto_leaf_dark + L-ASPARTATE__cyto_leaf_dark + L-CITRULLINE__cyto_leaf_dark --> AMP__cyto_leaf_dark + L-ARGININO-SUCCINATE__cyto_leaf_dark + PPI__cyto_leaf_dark + PROTON__cyto_leaf_dark	0.0329403	('PWY-4984', 'urea cycle')|('PWY-4983', 'nitric oxide biosynthesis II (mammals)')|('ARGSYNBSUB-PWY', 'L-arginine biosynthesis II (acetyl cycle)')|('ARGSYN-PWY', 'L-arginine biosynthesis I (via L-ornithine)')|('PWY-7400', 'L-arginine biosynthesis IV (archaea)')|('PWY-5154', 'L-arginine biosynthesis III (via N-acetyl-L-citrulline)')
TI1000066__cyto__cp1_leaf_light	PHE__cyto_leaf_light + PROTON__cyto_leaf_light --> PHE__cp1_light + PROTON__cp1_light	0.0927648	('transporters', 'transport reactions')
N-ACETYLGLUTPREDUCT-RXN__chlo_leaf_dark	N-ACETYL-GLUTAMYL-P__chlo_leaf_dark + NADPH__chlo_leaf_dark + PROTON__chlo_leaf_dark --> CPD-469__chlo_leaf_dark + NADP__chlo_leaf_dark + Pi__chlo_leaf_dark	0.0329403	('GLUTORN-PWY', 'L-ornithine biosynthesis I')|('ARGSYNBSUB-PWY', 'L-arginine biosynthesis II (acetyl cycle)')|('PWY-5154', 'L-arginine biosynthesis III (via N-acetyl-L-citrulline)')
FUMHYDR-RXN__mito_leaf_light	FUM__mito_leaf_light + WATER__mito_leaf_light <=> MAL__mito_leaf_light	0.0879357	('PWY-6969', 'TCA cycle V (2-oxoglutarate synthase)')|('PWY-5690', 'TCA cycle II (plants and fungi)')|('TCA', 'TCA cycle I (prokaryotic)')|('P23-PWY', 'reductive TCA cycle I')|('PWY-5392', 'reductive TCA cycle II')|('PWY-6728', 'methylaspartate cycle')|('FERMENTATION-PWY', 'mixed acid fermentation')|('P105-PWY', 'TCA cycle IV (2-oxoglutarate decarboxylase)')|('PWY-7384', 'anaerobic energy metabol…
RXN-14196__chlo_leaf_dark	ATP__chlo_leaf_dark + CARBAMATE__chlo_leaf_dark <=> ADP__chlo_leaf_dark + CARBAMOYL-P__chlo_leaf_dark	0.0329403	('CITRULLINE-DEG-PWY', 'L-citrulline degradation')|('PWY-7693', 'guadinomine B biosynthesis')|('PWY0-41', 'allantoin degradation IV (anaerobic)')
e-FattyAcid_vvinif2023__cyto_leaf_light	0.55 LINOLEIC_ACID__cyto_leaf_light + 0.01 LINOLENIC_ACID__cyto_leaf_light + 0.21 OLEATE-CPD__cyto_leaf_light + 0.13 PALMITATE__cyto_leaf_light + 0.1 STEARIC_ACID__cyto_leaf_light --> 0.01 Fatty-Acids__cyto_leaf_light	0.0846777	('biomass', 'biomass reactions')
ACETYLORNTRANSAM-RXN__chlo_leaf_dark	CPD-469__chlo_leaf_dark + GLT__chlo_leaf_dark --> 2-KETOGLUTARATE__chlo_leaf_dark + N-ALPHA-ACETYLORNITHINE__chlo_leaf_dark	0.0329403	('GLUTORN-PWY', 'L-ornithine biosynthesis I')|('ARGSYNBSUB-PWY', 'L-arginine biosynthesis II (acetyl cycle)')|('PWY-5154', 'L-arginine biosynthesis III (via N-acetyl-L-citrulline)')
RXN-9520__chlo_leaf_light	R-3-hydroxyhexanoyl-ACPs__chlo_leaf_light --> Hex-2-enoyl-ACPs__chlo_leaf_light + WATER__chlo_leaf_light	0.0846777	('PWY-5971', 'palmitate biosynthesis II (bacteria and plants)')|('PWY-7388', 'octanoyl-[acyl-carrier protein] biosynthesis (mitochondria, yeast)')|('PWY-8279', 'palmitate biosynthesis III')|('PWY1A0-6120', 'streptorubin B biosynthesis')|('PWY66-430', 'tetradecanoate biosynthesis (mitochondria)')|('PWY-5994', 'palmitate biosynthesis I (type I fatty acid synthase)')
4.2.1.58-RXN__chlo_leaf_light	Beta-3-hydroxybutyryl-ACPs__chlo_leaf_light <=> Crotonyl-ACPs__chlo_leaf_light + WATER__chlo_leaf_light	0.0846777	('PWY-5971', 'palmitate biosynthesis II (bacteria and plants)')|('PWY-7388', 'octanoyl-[acyl-carrier protein] biosynthesis (mitochondria, yeast)')|('PWY-8279', 'palmitate biosynthesis III')|('PWY1A0-6120', 'streptorubin B biosynthesis')|('PWY66-430', 'tetradecanoate biosynthesis (mitochondria)')|('PWY-5994', 'palmitate biosynthesis I (type I fatty acid synthase)')
ORNCARBAMTRANSFER-RXN__chlo_leaf_dark	CARBAMOYL-P__chlo_leaf_dark + L-ORNITHINE__chlo_leaf_dark <=> L-CITRULLINE__chlo_leaf_dark + PROTON__chlo_leaf_dark + Pi__chlo_leaf_dark	0.0329403	('CITRULLINE-DEG-PWY', 'L-citrulline degradation')|('PWY-4984', 'urea cycle')|('PWY4LZ-81', 'Organic Nitrogen Assimilation')|('ARGSYNBSUB-PWY', 'L-arginine biosynthesis II (acetyl cycle)')|('PWY-6344', 'L-arginine degradation XIV (oxidative Stickland reaction)')|('PWY-8187', 'L-arginine degradation XIII (reductive Stickland reaction)')|('PWY-7060', 'ornithine-citrulline shuttle')|('ARGSYN-PWY', '…
RXN-9516__chlo_leaf_light	Butanoyl-ACPs__chlo_leaf_light + MALONYL-ACP__chlo_leaf_light + 2.0 PROTON__chlo_leaf_light --> 3-oxo-hexanoyl-ACPs__chlo_leaf_light + ACP__chlo_leaf_light + CARBON-DIOXIDE__chlo_leaf_light	0.0846777	('PWY-5971', 'palmitate biosynthesis II (bacteria and plants)')|('PWY-7388', 'octanoyl-[acyl-carrier protein] biosynthesis (mitochondria, yeast)')|('PWY-8279', 'palmitate biosynthesis III')|('PWY1A0-6120', 'streptorubin B biosynthesis')
RXN-9662__chlo_leaf_light	NADH__chlo_leaf_light + PROTON__chlo_leaf_light + Tetradec-2-enoyl-ACPs__chlo_leaf_light --> Myristoyl-ACPs__chlo_leaf_light + NAD__chlo_leaf_light	0.0846777	('PWY-5971', 'palmitate biosynthesis II (bacteria and plants)')|('PWYG-321', 'mycolate biosynthesis')
TR0000009__mito__cyto_leaf_dark	Pi__mito_leaf_dark <=> Pi__cyto_leaf_dark	-8.26328	('transporters', 'transport reactions')
TR0000009__chlo__cyto_leaf_dark	Pi__chlo_leaf_dark <=> Pi__cyto_leaf_dark	-2.43664	('transporters', 'transport reactions')
RXN-9537__chlo_leaf_light	R-3-hydroxymyristoyl-ACPs__chlo_leaf_light --> Tetradec-2-enoyl-ACPs__chlo_leaf_light + WATER__chlo_leaf_light	0.0846777	('PWY-5971', 'palmitate biosynthesis II (bacteria and plants)')|('PWY-8279', 'palmitate biosynthesis III')|('PWYG-321', 'mycolate biosynthesis')|('PWY66-430', 'tetradecanoate biosynthesis (mitochondria)')|('PWY-5994', 'palmitate biosynthesis I (type I fatty acid synthase)')
PHOSPHATIDATE-PHOSPHATASE-RXN__er_leaf_dark	0.01 L-PHOSPHATIDATE__er_leaf_dark + WATER__er_leaf_dark --> 0.01 DIACYLGLYCEROL__er_leaf_dark + Pi__er_leaf_dark	0.0305801	('PWYIO2-7', 'triacylglycerol biosynthesis (Chlamydomonas)')|('TRIGLSYN-PWY', 'diacylglycerol and triacylglycerol biosynthesis')
RXN-9531__chlo_leaf_light	Decanoyl-ACPs__chlo_leaf_light + MALONYL-ACP__chlo_leaf_light + 2.0 PROTON__chlo_leaf_light --> 3-oxo-dodecanoyl-ACPs__chlo_leaf_light + ACP__chlo_leaf_light + CARBON-DIOXIDE__chlo_leaf_light	0.0846777	('PWY-5971', 'palmitate biosynthesis II (bacteria and plants)')|('PWY-8279', 'palmitate biosynthesis III')|('PWY1A0-6120', 'streptorubin B biosynthesis')
RXN-9527__chlo_leaf_light	MALONYL-ACP__chlo_leaf_light + Octanoyl-ACPs__chlo_leaf_light + 2.0 PROTON__chlo_leaf_light --> 3-oxo-decanoyl-ACPs__chlo_leaf_light + ACP__chlo_leaf_light + CARBON-DIOXIDE__chlo_leaf_light	0.0846777	('PWY-5971', 'palmitate biosynthesis II (bacteria and plants)')|('PWY-8279', 'palmitate biosynthesis III')|('PWY1A0-6120', 'streptorubin B biosynthesis')
GLURS-RXN__cyto_leaf_dark	ATP__cyto_leaf_dark + GLT-tRNAs__cyto_leaf_dark + GLT__cyto_leaf_dark + PROTON__cyto_leaf_dark --> AMP__cyto_leaf_dark + Charged-GLT-tRNAs__cyto_leaf_dark + PPI__cyto_leaf_dark	0.030565	('PWY-5188', 'tetrapyrrole biosynthesis I (from glutamate)')|('TRNA-CHARGING-PWY', 'tRNA charging')
2.3.1.180-RXN__chlo_leaf_light	ACETYL-COA__chlo_leaf_light + MALONYL-ACP__chlo_leaf_light + PROTON__chlo_leaf_light --> Acetoacetyl-ACPs__chlo_leaf_light + CARBON-DIOXIDE__chlo_leaf_light + CO-A__chlo_leaf_light	0.0846777	('PWY1A0-6120', 'streptorubin B biosynthesis')|('PWY-4381', 'fatty acid biosynthesis initiation I')
ALANINE--TRNA-LIGASE-RXN__cyto_leaf_dark	ALA-tRNAs__cyto_leaf_dark + ATP__cyto_leaf_dark + L-ALPHA-ALANINE__cyto_leaf_dark --> AMP__cyto_leaf_dark + Charged-ALA-tRNAs__cyto_leaf_dark + PPI__cyto_leaf_dark	0.0297221	('TRNA-CHARGING-PWY', 'tRNA charging')
RXN-9533__chlo_leaf_light	R-3-hydroxydodecanoyl-ACPs__chlo_leaf_light --> Dodec-2-enoyl-ACPs__chlo_leaf_light + WATER__chlo_leaf_light	0.0846777	('PWY-5971', 'palmitate biosynthesis II (bacteria and plants)')|('PWY-8279', 'palmitate biosynthesis III')|('PWY1A0-6120', 'streptorubin B biosynthesis')|('PWY-7664', 'oleate biosynthesis IV (anaerobic)')|('PWY66-430', 'tetradecanoate biosynthesis (mitochondria)')|('PWY-5994', 'palmitate biosynthesis I (type I fatty acid synthase)')
VALINE--TRNA-LIGASE-RXN__cyto_leaf_dark	ATP__cyto_leaf_dark + VAL-tRNAs__cyto_leaf_dark + VAL__cyto_leaf_dark --> AMP__cyto_leaf_dark + Charged-VAL-tRNAs__cyto_leaf_dark + PPI__cyto_leaf_dark	0.0292077	('TRNA-CHARGING-PWY', 'tRNA charging')
RXN-9540__chlo_leaf_light	3-oxo-palmitoyl-ACPs__chlo_leaf_light + NADPH__chlo_leaf_light + PROTON__chlo_leaf_light --> NADP__chlo_leaf_light + R-3-Hydroxypalmitoyl-ACPs__chlo_leaf_light	0.0846777	('PWY-5971', 'palmitate biosynthesis II (bacteria and plants)')|('PWY-8279', 'palmitate biosynthesis III')|('PWYG-321', 'mycolate biosynthesis')|('PWY-5994', 'palmitate biosynthesis I (type I fatty acid synthase)')
FORMATETHFLIG-RXN__chlo_berry_dark	ATP__chlo_berry_dark + FORMATE__chlo_berry_dark + THF__chlo_berry_dark <=> 10-FORMYL-THF__chlo_berry_dark + ADP__chlo_berry_dark + Pi__chlo_berry_dark	-0.000265146	('CODH-PWY', 'reductive acetyl coenzyme A pathway I (homoacetogenic bacteria)')|('PWY-3841', 'folate transformations II')|('PWY-1722', 'formate assimilation into 5,10-methylenetetrahydrofolate')|('PWY-3742', 'tetrahydrofolate biosynthesis II')|('PWY-2201', 'folate transformations I')|('PWY-8303', 'reductive glycine pathway of autotrophic CO2 fixation')|('PWY-2161', 'folate polyglutamylation')
RXN-9536__chlo_leaf_light	3-oxo-myristoyl-ACPs__chlo_leaf_light + NADPH__chlo_leaf_light + PROTON__chlo_leaf_light --> NADP__chlo_leaf_light + R-3-hydroxymyristoyl-ACPs__chlo_leaf_light	0.0846777	('PWY-5971', 'palmitate biosynthesis II (bacteria and plants)')|('PWY-8279', 'palmitate biosynthesis III')|('PWYG-321', 'mycolate biosynthesis')|('PWY66-430', 'tetradecanoate biosynthesis (mitochondria)')|('PWY-5994', 'palmitate biosynthesis I (type I fatty acid synthase)')
TR2000023__mito__cyto_leaf_dark	GLT__mito_leaf_dark + PROTON__cyto_leaf_dark <=> GLT__cyto_leaf_dark + PROTON__mito_leaf_dark	1.22143	('transporters', 'transport reactions')
RXN-9524__chlo_leaf_light	3-Oxo-octanoyl-ACPs__chlo_leaf_light + NADPH__chlo_leaf_light + PROTON__chlo_leaf_light --> 3-Hydroxy-octanoyl-ACPs__chlo_leaf_light + NADP__chlo_leaf_light	0.0846777	('PWY-5971', 'palmitate biosynthesis II (bacteria and plants)')|('PWY-7388', 'octanoyl-[acyl-carrier protein] biosynthesis (mitochondria, yeast)')|('PWY-8279', 'palmitate biosynthesis III')|('PWY1A0-6120', 'streptorubin B biosynthesis')|('PWY66-430', 'tetradecanoate biosynthesis (mitochondria)')|('PWY-5994', 'palmitate biosynthesis I (type I fatty acid synthase)')
FORMATETHFLIG-RXN__chlo_berry_light	ATP__chlo_berry_light + FORMATE__chlo_berry_light + THF__chlo_berry_light <=> 10-FORMYL-THF__chlo_berry_light + ADP__chlo_berry_light + Pi__chlo_berry_light	-0.000265146	('CODH-PWY', 'reductive acetyl coenzyme A pathway I (homoacetogenic bacteria)')|('PWY-3841', 'folate transformations II')|('PWY-1722', 'formate assimilation into 5,10-methylenetetrahydrofolate')|('PWY-3742', 'tetrahydrofolate biosynthesis II')|('PWY-2201', 'folate transformations I')|('PWY-8303', 'reductive glycine pathway of autotrophic CO2 fixation')|('PWY-2161', 'folate polyglutamylation')
RXN-9659__chlo_leaf_light	2-Octenoyl-ACPs__chlo_leaf_light + NADH__chlo_leaf_light + PROTON__chlo_leaf_light --> NAD__chlo_leaf_light + Octanoyl-ACPs__chlo_leaf_light	0.0846777	('PWY-5971', 'palmitate biosynthesis II (bacteria and plants)')|('PWY1A0-6120', 'streptorubin B biosynthesis')
RXN-9658__chlo_leaf_light	Hex-2-enoyl-ACPs__chlo_leaf_light + NADH__chlo_leaf_light + PROTON__chlo_leaf_light --> Hexanoyl-ACPs__chlo_leaf_light + NAD__chlo_leaf_light	0.0846777	('PWY-5971', 'palmitate biosynthesis II (bacteria and plants)')|('PWY1A0-6120', 'streptorubin B biosynthesis')
FORMATETHFLIG-RXN__chlo_leaf_dark	ATP__chlo_leaf_dark + FORMATE__chlo_leaf_dark + THF__chlo_leaf_dark <=> 10-FORMYL-THF__chlo_leaf_dark + ADP__chlo_leaf_dark + Pi__chlo_leaf_dark	-0.0022433	('CODH-PWY', 'reductive acetyl coenzyme A pathway I (homoacetogenic bacteria)')|('PWY-3841', 'folate transformations II')|('PWY-1722', 'formate assimilation into 5,10-methylenetetrahydrofolate')|('PWY-3742', 'tetrahydrofolate biosynthesis II')|('PWY-2201', 'folate transformations I')|('PWY-8303', 'reductive glycine pathway of autotrophic CO2 fixation')|('PWY-2161', 'folate polyglutamylation')
RXN-9660__chlo_leaf_light	NADH__chlo_leaf_light + PROTON__chlo_leaf_light + Trans-D2-decenoyl-ACPs__chlo_leaf_light --> Decanoyl-ACPs__chlo_leaf_light + NAD__chlo_leaf_light	0.0846777	('PWY-5971', 'palmitate biosynthesis II (bacteria and plants)')|('PWY1A0-6120', 'streptorubin B biosynthesis')
RXN0-302__chlo_leaf_dark	2-PHOSPHO-4-CYTIDINE-5-DIPHOSPHO-2-C-MET__chlo_leaf_dark --> 2C-METH-D-ERYTHRITOL-CYCLODIPHOSPHATE__chlo_leaf_dark + CMP__chlo_leaf_dark	4.68691e-05	('NONMEVIPP-PWY', 'methylerythritol phosphate pathway I')|('PWY-7560', 'methylerythritol phosphate pathway II')
RXN-9539__chlo_leaf_light	MALONYL-ACP__chlo_leaf_light + Myristoyl-ACPs__chlo_leaf_light + 2.0 PROTON__chlo_leaf_light --> 3-oxo-palmitoyl-ACPs__chlo_leaf_light + ACP__chlo_leaf_light + CARBON-DIOXIDE__chlo_leaf_light	0.0846777	('PWY-5971', 'palmitate biosynthesis II (bacteria and plants)')|('PWY-8279', 'palmitate biosynthesis III')|('PWYG-321', 'mycolate biosynthesis')
TR0000012__er__cyto_leaf_dark	PPI__er_leaf_dark <=> PPI__cyto_leaf_dark	0.0474195	('transporters', 'transport reactions')
TR0000012__mito__cyto_leaf_dark	PPI__mito_leaf_dark <=> PPI__cyto_leaf_dark	3.38662e-05	('transporters', 'transport reactions')
4.2.1.61-RXN__chlo_leaf_light	R-3-Hydroxypalmitoyl-ACPs__chlo_leaf_light --> 2-Hexadecenoyl-ACPs__chlo_leaf_light + WATER__chlo_leaf_light	0.0846777	('PWY-5971', 'palmitate biosynthesis II (bacteria and plants)')|('PWY-8279', 'palmitate biosynthesis III')|('PWYG-321', 'mycolate biosynthesis')|('PWY-5994', 'palmitate biosynthesis I (type I fatty acid synthase)')
RXN-9528__chlo_leaf_light	3-oxo-decanoyl-ACPs__chlo_leaf_light + NADPH__chlo_leaf_light + PROTON__chlo_leaf_light --> Beta-hydroxydecanoyl-ACPs__chlo_leaf_light + NADP__chlo_leaf_light	0.0846777	('PWY-5971', 'palmitate biosynthesis II (bacteria and plants)')|('PWY-8279', 'palmitate biosynthesis III')|('PWY1A0-6120', 'streptorubin B biosynthesis')|('PWY66-430', 'tetradecanoate biosynthesis (mitochondria)')|('PWY-5994', 'palmitate biosynthesis I (type I fatty acid synthase)')
DIAMINOPIMDECARB-RXN__chlo_leaf_dark	MESO-DIAMINOPIMELATE__chlo_leaf_dark + PROTON__chlo_leaf_dark --> CARBON-DIOXIDE__chlo_leaf_dark + LYS__chlo_leaf_dark	0.027706	('PWY-2941', 'L-lysine biosynthesis II')|('PWY-5097', 'L-lysine biosynthesis VI')|('DAPLYSINESYN-PWY', 'L-lysine biosynthesis I')|('PWY-2942', 'L-lysine biosynthesis III')
RXN-9535__chlo_leaf_light	Dodecanoyl-ACPs__chlo_leaf_light + MALONYL-ACP__chlo_leaf_light + 2.0 PROTON__chlo_leaf_light --> 3-oxo-myristoyl-ACPs__chlo_leaf_light + ACP__chlo_leaf_light + CARBON-DIOXIDE__chlo_leaf_light	0.0846777	('PWY-5971', 'palmitate biosynthesis II (bacteria and plants)')|('PWY-8279', 'palmitate biosynthesis III')
LYSINE--TRNA-LIGASE-RXN__cyto_leaf_dark	ATP__cyto_leaf_dark + LYS-tRNAs__cyto_leaf_dark + LYS__cyto_leaf_dark --> AMP__cyto_leaf_dark + Charged-LYS-tRNAs__cyto_leaf_dark + PPI__cyto_leaf_dark + PROTON__cyto_leaf_dark	0.027706	('TRNA-CHARGING-PWY', 'tRNA charging')
RXN-9532__chlo_leaf_light	3-oxo-dodecanoyl-ACPs__chlo_leaf_light + NADPH__chlo_leaf_light + PROTON__chlo_leaf_light --> NADP__chlo_leaf_light + R-3-hydroxydodecanoyl-ACPs__chlo_leaf_light	0.0846777	('PWY-5971', 'palmitate biosynthesis II (bacteria and plants)')|('PWY-8279', 'palmitate biosynthesis III')|('PWY1A0-6120', 'streptorubin B biosynthesis')|('PWY66-430', 'tetradecanoate biosynthesis (mitochondria)')|('PWY-5994', 'palmitate biosynthesis I (type I fatty acid synthase)')
DIHYDRODIPICSYN-RXN__chlo_leaf_dark	L-ASPARTATE-SEMIALDEHYDE__chlo_leaf_dark + PYRUVATE__chlo_leaf_dark --> CPD-14443__chlo_leaf_dark + PROTON__chlo_leaf_dark + WATER__chlo_leaf_dark	0.027706	('PWY-2941', 'L-lysine biosynthesis II')|('PWY-5097', 'L-lysine biosynthesis VI')|('DAPLYSINESYN-PWY', 'L-lysine biosynthesis I')|('PWY-8088', 'dipicolinate biosynthesis')|('PWY-2942', 'L-lysine biosynthesis III')
BUTYRATE--COA-LIGASE-RXN__cyto_leaf_light	ATP__cyto_leaf_light + CO-A__cyto_leaf_light + 0.01 Fatty-Acids__cyto_leaf_light --> 0.01 ACYL-COA__cyto_leaf_light + AMP__cyto_leaf_light + PPI__cyto_leaf_light	0.0846777	('PWY-7007', 'methyl ketone biosynthesis (engineered)')
4.2.1.59-RXN__chlo_leaf_light	3-Hydroxy-octanoyl-ACPs__chlo_leaf_light --> 2-Octenoyl-ACPs__chlo_leaf_light + WATER__chlo_leaf_light	0.0846777	('PWY-5971', 'palmitate biosynthesis II (bacteria and plants)')|('PWY-7388', 'octanoyl-[acyl-carrier protein] biosynthesis (mitochondria, yeast)')|('PWY-8279', 'palmitate biosynthesis III')|('PWY1A0-6120', 'streptorubin B biosynthesis')|('PWY66-430', 'tetradecanoate biosynthesis (mitochondria)')|('PWY-5994', 'palmitate biosynthesis I (type I fatty acid synthase)')
DIAMINOPIMEPIM-RXN__chlo_leaf_dark	LL-DIAMINOPIMELATE__chlo_leaf_dark --> MESO-DIAMINOPIMELATE__chlo_leaf_dark	0.027706	('PWY-2941', 'L-lysine biosynthesis II')|('PWY-5097', 'L-lysine biosynthesis VI')|('DAPLYSINESYN-PWY', 'L-lysine biosynthesis I')
RXN-9661__chlo_leaf_light	Dodec-2-enoyl-ACPs__chlo_leaf_light + NADH__chlo_leaf_light + PROTON__chlo_leaf_light --> Dodecanoyl-ACPs__chlo_leaf_light + NAD__chlo_leaf_light	0.0846777	('PWY-5971', 'palmitate biosynthesis II (bacteria and plants)')|('PWY1A0-6120', 'streptorubin B biosynthesis')
ASPARTATEKIN-RXN__chlo_leaf_dark	ATP__chlo_leaf_dark + L-ASPARTATE__chlo_leaf_dark --> ADP__chlo_leaf_dark + L-BETA-ASPARTYL-P__chlo_leaf_dark	0.027706	('PWY-2941', 'L-lysine biosynthesis II')|('PWY-5097', 'L-lysine biosynthesis VI')|('PWY-8179', 'platensimycin biosynthesis')|('PWY-6160', '3-dehydroquinate biosynthesis II (archaea)')|('PWY-7153', 'grixazone biosynthesis')|('PWY-6559', 'spermidine biosynthesis II')|('PWY-7977', 'L-methionine biosynthesis IV')|('P101-PWY', 'ectoine biosynthesis')|('DAPLYSINESYN-PWY', 'L-lysine biosynthesis I')|('P…
RXN-14014__chlo_leaf_dark	CPD-14443__chlo_leaf_dark + NADH__chlo_leaf_dark + PROTON__chlo_leaf_dark --> DELTA1-PIPERIDEINE-2-6-DICARBOXYLATE__chlo_leaf_dark + NAD__chlo_leaf_dark + WATER__chlo_leaf_dark	0.027706	('PWY-2941', 'L-lysine biosynthesis II')|('PWY-5097', 'L-lysine biosynthesis VI')|('DAPLYSINESYN-PWY', 'L-lysine biosynthesis I')|('PWY-2942', 'L-lysine biosynthesis III')
RXN-9657__chlo_leaf_light	Crotonyl-ACPs__chlo_leaf_light + NADH__chlo_leaf_light + PROTON__chlo_leaf_light --> Butanoyl-ACPs__chlo_leaf_light + NAD__chlo_leaf_light	0.0846777	('PWY-5971', 'palmitate biosynthesis II (bacteria and plants)')|('PWY1A0-6120', 'streptorubin B biosynthesis')
2.7.1.148-RXN__chlo_leaf_dark	4-CYTIDINE-5-DIPHOSPHO-2-C__chlo_leaf_dark + ATP__chlo_leaf_dark --> 2-PHOSPHO-4-CYTIDINE-5-DIPHOSPHO-2-C-MET__chlo_leaf_dark + ADP__chlo_leaf_dark + PROTON__chlo_leaf_dark	4.68691e-05	('NONMEVIPP-PWY', 'methylerythritol phosphate pathway I')|('PWY-7560', 'methylerythritol phosphate pathway II')
RXN-9523__chlo_leaf_light	Hexanoyl-ACPs__chlo_leaf_light + MALONYL-ACP__chlo_leaf_light + 2.0 PROTON__chlo_leaf_light --> 3-Oxo-octanoyl-ACPs__chlo_leaf_light + ACP__chlo_leaf_light + CARBON-DIOXIDE__chlo_leaf_light	0.0846777	('PWY-5971', 'palmitate biosynthesis II (bacteria and plants)')|('PWY-7388', 'octanoyl-[acyl-carrier protein] biosynthesis (mitochondria, yeast)')|('PWY-8279', 'palmitate biosynthesis III')|('PWY1A0-6120', 'streptorubin B biosynthesis')
CHORISMATE-SYNTHASE-RXN__chlo_leaf_dark	3-ENOLPYRUVYL-SHIKIMATE-5P__chlo_leaf_dark --> CHORISMATE__chlo_leaf_dark + Pi__chlo_leaf_dark	0.0267853	('PWY-6163', 'chorismate biosynthesis from 3-dehydroquinate')
SHIKIMATE-KINASE-RXN__chlo_leaf_dark	ATP__chlo_leaf_dark + SHIKIMATE__chlo_leaf_dark --> ADP__chlo_leaf_dark + PROTON__chlo_leaf_dark + SHIKIMATE-5P__chlo_leaf_dark	0.0267853	('PWY-6163', 'chorismate biosynthesis from 3-dehydroquinate')
RXN-9655__chlo_leaf_light	Beta-hydroxydecanoyl-ACPs__chlo_leaf_light --> Trans-D2-decenoyl-ACPs__chlo_leaf_light + WATER__chlo_leaf_light	0.0846777	('PWY0-862', '(5Z)-dodecenoate biosynthesis I')|('PWY-5971', 'palmitate biosynthesis II (bacteria and plants)')|('PWY-8279', 'palmitate biosynthesis III')|('PWY1A0-6120', 'streptorubin B biosynthesis')|('PWY66-430', 'tetradecanoate biosynthesis (mitochondria)')|('PWY-5994', 'palmitate biosynthesis I (type I fatty acid synthase)')
DAHPSYN-RXN__chlo_leaf_dark	ERYTHROSE-4P__chlo_leaf_dark + PHOSPHO-ENOL-PYRUVATE__chlo_leaf_dark + WATER__chlo_leaf_dark --> 3-DEOXY-D-ARABINO-HEPTULOSONATE-7-P__chlo_leaf_dark + Pi__chlo_leaf_dark	0.0267853	('PWY-6164', '3-dehydroquinate biosynthesis I')
RXN-9518__chlo_leaf_light	3-oxo-hexanoyl-ACPs__chlo_leaf_light + NADPH__chlo_leaf_light + PROTON__chlo_leaf_light --> NADP__chlo_leaf_light + R-3-hydroxyhexanoyl-ACPs__chlo_leaf_light	0.0846777	('PWY-5971', 'palmitate biosynthesis II (bacteria and plants)')|('PWY-7388', 'octanoyl-[acyl-carrier protein] biosynthesis (mitochondria, yeast)')|('PWY-8279', 'palmitate biosynthesis III')|('PWY1A0-6120', 'streptorubin B biosynthesis')|('PWY66-430', 'tetradecanoate biosynthesis (mitochondria)')|('PWY-5994', 'palmitate biosynthesis I (type I fatty acid synthase)')
2.5.1.19-RXN__chlo_leaf_dark	PHOSPHO-ENOL-PYRUVATE__chlo_leaf_dark + SHIKIMATE-5P__chlo_leaf_dark --> 3-ENOLPYRUVYL-SHIKIMATE-5P__chlo_leaf_dark + Pi__chlo_leaf_dark	0.0267853	('PWY-6163', 'chorismate biosynthesis from 3-dehydroquinate')
RXN-9514__chlo_leaf_light	Acetoacetyl-ACPs__chlo_leaf_light + NADPH__chlo_leaf_light + PROTON__chlo_leaf_light --> Beta-3-hydroxybutyryl-ACPs__chlo_leaf_light + NADP__chlo_leaf_light	0.0846777	('PWY-5971', 'palmitate biosynthesis II (bacteria and plants)')|('PWY-7388', 'octanoyl-[acyl-carrier protein] biosynthesis (mitochondria, yeast)')|('PWY-8279', 'palmitate biosynthesis III')|('PWY1A0-6120', 'streptorubin B biosynthesis')|('PWY66-430', 'tetradecanoate biosynthesis (mitochondria)')|('PWY-5994', 'palmitate biosynthesis I (type I fatty acid synthase)')
SHIKIMATE-5-DEHYDROGENASE-RXN__chlo_leaf_dark	3-DEHYDRO-SHIKIMATE__chlo_leaf_dark + NADPH__chlo_leaf_dark + PROTON__chlo_leaf_dark --> NADP__chlo_leaf_dark + SHIKIMATE__chlo_leaf_dark	0.0267853	('PWY-6163', 'chorismate biosynthesis from 3-dehydroquinate')
3-DEHYDROQUINATE-DEHYDRATASE-RXN__chlo_leaf_dark	DEHYDROQUINATE__chlo_leaf_dark --> 3-DEHYDRO-SHIKIMATE__chlo_leaf_dark + WATER__chlo_leaf_dark	0.0267853	('PWY-6707', 'gallate biosynthesis')|('QUINATEDEG-PWY', 'quinate degradation I')|('PWY-6163', 'chorismate biosynthesis from 3-dehydroquinate')|('PWY-6416', 'quinate degradation II')
BETA-UREIDOPROPIONASE-RXN__cyto_leaf_dark	3-UREIDO-PROPIONATE__cyto_leaf_dark + 2.0 PROTON__cyto_leaf_dark + WATER__cyto_leaf_dark --> AMMONIUM__cyto_leaf_dark + B-ALANINE__cyto_leaf_dark + CARBON-DIOXIDE__cyto_leaf_dark	0.132612	('PWY-3982', 'uracil degradation I (reductive)')
RXN-9663__chlo_leaf_light	2-Hexadecenoyl-ACPs__chlo_leaf_light + NADH__chlo_leaf_light + PROTON__chlo_leaf_light --> NAD__chlo_leaf_light + Palmitoyl-ACPs__chlo_leaf_light	0.0846777	('PWY-5971', 'palmitate biosynthesis II (bacteria and plants)')|('PWYG-321', 'mycolate biosynthesis')
3-DEHYDROQUINATE-SYNTHASE-RXN__chlo_leaf_dark	3-DEOXY-D-ARABINO-HEPTULOSONATE-7-P__chlo_leaf_dark --> DEHYDROQUINATE__chlo_leaf_dark + Pi__chlo_leaf_dark	0.0267853	('PWY-6164', '3-dehydroquinate biosynthesis I')
S-ADENMETSYN-RXN__cyto_leaf_light	ATP__cyto_leaf_light + MET__cyto_leaf_light + WATER__cyto_leaf_light --> PPI__cyto_leaf_light + Pi__cyto_leaf_light + S-ADENOSYLMETHIONINE__cyto_leaf_light	0.0755773	('PWY-6151', 'S-adenosyl-L-methionine salvage I')|('SAM-PWY', 'S-adenosyl-L-methionine biosynthesis')|('ETHYL-PWY', 'ethylene biosynthesis I (plants)')|('METHIONINE-DEG1-PWY', 'L-methionine degradation I (to L-homocysteine)')|('PWY-5912', "2'-deoxymugineic acid phytosiderophore biosynthesis")|('PWY-5041', 'S-adenosyl-L-methionine cycle II')
RXN-9632__chlo_leaf_light	MALONYL-COA__chlo_leaf_light + PROTON__chlo_leaf_light + Palmitoyl-ACPs__chlo_leaf_light --> 3-oxo-stearoyl-ACPs__chlo_leaf_light + CARBON-DIOXIDE__chlo_leaf_light + CO-A__chlo_leaf_light	0.0736696	('PWY-8280', 'stearate biosynthesis IV')|('PWYG-321', 'mycolate biosynthesis')|('PWY-5989', 'stearate biosynthesis II (bacteria and plants)')
PRPPSYN-RXN__chlo_leaf_dark	ATP__chlo_leaf_dark + RIBOSE-5P__chlo_leaf_dark --> AMP__chlo_leaf_dark + PROTON__chlo_leaf_dark + PRPP__chlo_leaf_dark	0.0267779	('PWY0-662', 'PRPP biosynthesis')
RXN-9634__chlo_leaf_light	R-3-hydroxystearoyl-ACPs__chlo_leaf_light --> Octadec-2-enoyl-ACPs__chlo_leaf_light + WATER__chlo_leaf_light	0.0736696	('PWY3O-355', 'stearate biosynthesis III (fungi)')|('PWY-8280', 'stearate biosynthesis IV')|('PWYG-321', 'mycolate biosynthesis')|('PWY-5989', 'stearate biosynthesis II (bacteria and plants)')
RXN-9635__chlo_leaf_light	NADH__chlo_leaf_light + Octadec-2-enoyl-ACPs__chlo_leaf_light + PROTON__chlo_leaf_light --> NAD__chlo_leaf_light + Stearoyl-ACPs__chlo_leaf_light	0.0736696	('PWYG-321', 'mycolate biosynthesis')|('PWY-5989', 'stearate biosynthesis II (bacteria and plants)')
CHORISMATEMUT-RXN__chlo_leaf_dark	CHORISMATE__chlo_leaf_dark --> PREPHENATE__chlo_leaf_dark	0.0267627	('PWY-3461', 'L-tyrosine biosynthesis II')|('PWY-3462', 'L-phenylalanine biosynthesis II')|('PWY-6120', 'L-tyrosine biosynthesis III')|('TYRSYN', 'L-tyrosine biosynthesis I')|('PHESYN', 'L-phenylalanine biosynthesis I')|('PWY-7626', 'bacilysin biosynthesis')|('PWY-6627', 'salinosporamide A biosynthesis')
RXN-9633__chlo_leaf_light	3-oxo-stearoyl-ACPs__chlo_leaf_light + NADPH__chlo_leaf_light + PROTON__chlo_leaf_light --> NADP__chlo_leaf_light + R-3-hydroxystearoyl-ACPs__chlo_leaf_light	0.0736696	('PWY3O-355', 'stearate biosynthesis III (fungi)')|('PWY-8280', 'stearate biosynthesis IV')|('PWYG-321', 'mycolate biosynthesis')|('PWY-5989', 'stearate biosynthesis II (bacteria and plants)')
RXN-5682__chlo_leaf_dark	CPD-659__chlo_leaf_dark + NADP__chlo_leaf_dark --> CARBON-DIOXIDE__chlo_leaf_dark + NADPH__chlo_leaf_dark + TYR__chlo_leaf_dark	0.0267612	('PWY-3461', 'L-tyrosine biosynthesis II')
T_AMP__cyto_cp1_leaf_light	AMP__cp1_light <=> AMP__cyto_leaf_light	0.0701288	('transporters', 'transport reactions')
UDPKIN-RXN__chlo_leaf_dark	ATP__chlo_leaf_dark + UDP__chlo_leaf_dark --> ADP__chlo_leaf_dark + UTP__chlo_leaf_dark	0.0267139	('PWY-5687', 'pyrimidine ribonucleotides interconversion')|('PWY-7176', 'UTP and CTP de novo biosynthesis')
TI1000322__cyto__cp1_leaf_light	ILE__cyto_leaf_light + PROTON__cyto_leaf_light --> ILE__cp1_light + PROTON__cp1_light	0.0669566	('transporters', 'transport reactions')
DIAMINOPIMDECARB-RXN__chlo_leaf_light	MESO-DIAMINOPIMELATE__chlo_leaf_light + PROTON__chlo_leaf_light --> CARBON-DIOXIDE__chlo_leaf_light + LYS__chlo_leaf_light	0.065223	('PWY-2941', 'L-lysine biosynthesis II')|('PWY-5097', 'L-lysine biosynthesis VI')|('DAPLYSINESYN-PWY', 'L-lysine biosynthesis I')|('PWY-2942', 'L-lysine biosynthesis III')
DIHYDRODIPICSYN-RXN__chlo_leaf_light	L-ASPARTATE-SEMIALDEHYDE__chlo_leaf_light + PYRUVATE__chlo_leaf_light --> CPD-14443__chlo_leaf_light + PROTON__chlo_leaf_light + WATER__chlo_leaf_light	0.065223	('PWY-2941', 'L-lysine biosynthesis II')|('PWY-5097', 'L-lysine biosynthesis VI')|('DAPLYSINESYN-PWY', 'L-lysine biosynthesis I')|('PWY-8088', 'dipicolinate biosynthesis')|('PWY-2942', 'L-lysine biosynthesis III')
IMPCYCLOHYDROLASE-RXN__chlo_leaf_dark	PHOSPHORIBOSYL-FORMAMIDO-CARBOXAMIDE__chlo_leaf_dark --> IMP__chlo_leaf_dark + WATER__chlo_leaf_dark	0.025987	('PWY-6123', "inosine-5'-phosphate biosynthesis I")|('PWY-6124', "inosine-5'-phosphate biosynthesis II")|('PWY-7234', "inosine-5'-phosphate biosynthesis III")
DIAMINOPIMEPIM-RXN__chlo_leaf_light	LL-DIAMINOPIMELATE__chlo_leaf_light --> MESO-DIAMINOPIMELATE__chlo_leaf_light	0.065223	('PWY-2941', 'L-lysine biosynthesis II')|('PWY-5097', 'L-lysine biosynthesis VI')|('DAPLYSINESYN-PWY', 'L-lysine biosynthesis I')
TR0000048__chlo__cyto_leaf_dark	SULFATE__chlo_leaf_dark <=> SULFATE__cyto_leaf_dark	-0.000760086	('transporters', 'transport reactions')
RXN-14014__chlo_leaf_light	CPD-14443__chlo_leaf_light + NADH__chlo_leaf_light + PROTON__chlo_leaf_light --> DELTA1-PIPERIDEINE-2-6-DICARBOXYLATE__chlo_leaf_light + NAD__chlo_leaf_light + WATER__chlo_leaf_light	0.065223	('PWY-2941', 'L-lysine biosynthesis II')|('PWY-5097', 'L-lysine biosynthesis VI')|('DAPLYSINESYN-PWY', 'L-lysine biosynthesis I')|('PWY-2942', 'L-lysine biosynthesis III')
ADENYLOSUCCINATE-SYNTHASE-RXN__chlo_leaf_dark	GTP__chlo_leaf_dark + IMP__chlo_leaf_dark + L-ASPARTATE__chlo_leaf_dark --> ADENYLOSUCC__chlo_leaf_dark + GDP__chlo_leaf_dark + 2.0 PROTON__chlo_leaf_dark + Pi__chlo_leaf_dark	0.025987	('PWY-7219', 'adenosine ribonucleotides de novo biosynthesis')
TI1000039__chlo__cyto_leaf_light	LYS__chlo_leaf_light + PROTON__chlo_leaf_light --> LYS__cyto_leaf_light + PROTON__cyto_leaf_light	0.065223	('transporters', 'transport reactions')
RXN-7903__chlo_leaf_light	OXYGEN-MOLECULE__chlo_leaf_light + 2.0 PROTON__chlo_leaf_light + 2.0 Reduced-ferredoxins__chlo_leaf_light + Stearoyl-ACPs__chlo_leaf_light --> Oleoyl-ACPs__chlo_leaf_light + 2.0 Oxidized-ferredoxins__chlo_leaf_light + 2.0 WATER__chlo_leaf_light	0.0652018	('PWY-5147', 'oleate biosynthesis I (plants)')
3.1.2.14-RXN__chlo_leaf_light	Oleoyl-ACPs__chlo_leaf_light + WATER__chlo_leaf_light --> ACP__chlo_leaf_light + OLEATE-CPD__chlo_leaf_light	0.0652018	('PWY-5147', 'oleate biosynthesis I (plants)')
AICARTRANSFORM-RXN__chlo_leaf_dark	10-FORMYL-THF__chlo_leaf_dark + AICAR__chlo_leaf_dark --> PHOSPHORIBOSYL-FORMAMIDO-CARBOXAMIDE__chlo_leaf_dark + THF__chlo_leaf_dark	0.025987	('PWY-6123', "inosine-5'-phosphate biosynthesis I")|('PWY-6124', "inosine-5'-phosphate biosynthesis II")
e-Protein_vvinif2023__cyto_leaf_light	0.497694564787115 Charged-ALA-tRNAs__cyto_leaf_light + 0.407338155180229 Charged-ARG-tRNAs__cyto_leaf_light + 0.336081364555743 Charged-ASN-tRNAs__cyto_leaf_light + 0.405190780768339 Charged-ASP-tRNAs__cyto_leaf_light + 0.152433174620542 Charged-CYS-tRNAs__cyto_leaf_light + 0.288282386890515 Charged-GLN-tRNAs__cyto_leaf_light + 0.51180904656401 Charged-GLT-tRNAs__cyto_leaf_light + 0.5068595737936…	0.0597196	('biomass', 'biomass reactions')
GLYCINE--TRNA-LIGASE-RXN__chlo_leaf_dark	ATP__chlo_leaf_dark + GLY-tRNAs__chlo_leaf_dark + GLY__chlo_leaf_dark --> AMP__chlo_leaf_dark + Charged-GLY-tRNAs__chlo_leaf_dark + PPI__chlo_leaf_dark	0.0259448	('TRNA-CHARGING-PWY', 'tRNA charging')
7KAPSYN-RXN__mito_leaf_dark	CPD-558__mito_leaf_dark + L-ALPHA-ALANINE__mito_leaf_dark + PROTON__mito_leaf_dark --> 8-AMINO-7-OXONONANOATE__mito_leaf_dark + CARBON-DIOXIDE__mito_leaf_dark + CO-A__mito_leaf_dark	1.06067e-05	('PWY-6578', '8-amino-7-oxononanoate biosynthesis III')
ACETYLGLUTKIN-RXN__chlo_leaf_light	ACETYL-GLU__chlo_leaf_light + ATP__chlo_leaf_light --> ADP__chlo_leaf_light + N-ACETYL-GLUTAMYL-P__chlo_leaf_light	0.0572664	('GLUTORN-PWY', 'L-ornithine biosynthesis I')|('ARGSYNBSUB-PWY', 'L-arginine biosynthesis II (acetyl cycle)')|('PWY-5154', 'L-arginine biosynthesis III (via N-acetyl-L-citrulline)')
ISOLEUCINE--TRNA-LIGASE-RXN__cyto_leaf_dark	ATP__cyto_leaf_dark + ILE-tRNAs__cyto_leaf_dark + ILE__cyto_leaf_dark --> AMP__cyto_leaf_dark + Charged-ILE-tRNAs__cyto_leaf_dark + PPI__cyto_leaf_dark	0.0247234	('TRNA-CHARGING-PWY', 'tRNA charging')
RXN-2901__mito_leaf_dark	2-KETOGLUTARATE__mito_leaf_dark + B-ALANINE__mito_leaf_dark <=> GLT__mito_leaf_dark + MALONATE-S-ALD__mito_leaf_dark	0.132605	('PWY-8120', '&beta;-alanine degradation III')|('BETA-ALA-DEGRADATION-I-PWY', '&beta;-alanine degradation I')
DUTP-PYROP-RXN__cyto_leaf_dark	DUTP__cyto_leaf_dark + WATER__cyto_leaf_dark --> DUMP__cyto_leaf_dark + PPI__cyto_leaf_dark + PROTON__cyto_leaf_dark	0.000624623	('PWY-7184', 'pyrimidine deoxyribonucleotides de novo biosynthesis I')|('PWY-7206', 'pyrimidine deoxyribonucleotides dephosphorylation')|('PWY-7187', 'pyrimidine deoxyribonucleotides de novo biosynthesis II')|('PWY0-166', 'superpathway of pyrimidine deoxyribonucleotides de novo biosynthesis (E. coli)')|('PWY-6545', 'pyrimidine deoxyribonucleotides de novo biosynthesis III')
RXN-16909__chlo_leaf_light	ATP__chlo_leaf_light + HCO3__chlo_leaf_light --> ADP__chlo_leaf_light + CPD-18238__chlo_leaf_light	0.0572664	('PWY-7693', 'guadinomine B biosynthesis')
RXN-12199__cyto_leaf_dark	UTP__cyto_leaf_dark + 2.0 WATER__cyto_leaf_dark --> 2.0 PROTON__cyto_leaf_dark + 2.0 Pi__cyto_leaf_dark + UMP__cyto_leaf_dark	0.117177	('PWY-7185', 'UTP and CTP dephosphorylation I')|('PWY-7177', 'UTP and CTP dephosphorylation II')|('PWY-5687', 'pyrimidine ribonucleotides interconversion')
RXN-12199__er_leaf_dark	UTP__er_leaf_dark + 2.0 WATER__er_leaf_dark --> 2.0 PROTON__er_leaf_dark + 2.0 Pi__er_leaf_dark + UMP__er_leaf_dark	0.00400955	('PWY-7185', 'UTP and CTP dephosphorylation I')|('PWY-7177', 'UTP and CTP dephosphorylation II')|('PWY-5687', 'pyrimidine ribonucleotides interconversion')
PGLYCDEHYDROG-RXN__chlo_leaf_dark	G3P__chlo_leaf_dark + NAD__chlo_leaf_dark <=> 3-P-HYDROXYPYRUVATE__chlo_leaf_dark + NADH__chlo_leaf_dark + PROTON__chlo_leaf_dark	0.0692307	('PWY-8010', 'L-cysteine biosynthesis IX (Trichomonas vaginalis)')|('SERSYN-PWY', 'L-serine biosynthesis I')
GLUTAMATE-N-ACETYLTRANSFERASE-RXN__chlo_leaf_light	GLT__chlo_leaf_light + N-ALPHA-ACETYLORNITHINE__chlo_leaf_light --> ACETYL-GLU__chlo_leaf_light + L-ORNITHINE__chlo_leaf_light	0.0572664	('ARGSYNBSUB-PWY', 'L-arginine biosynthesis II (acetyl cycle)')
RXN-16910__chlo_leaf_light	AMMONIUM__chlo_leaf_light + CPD-18238__chlo_leaf_light --> CARBAMATE__chlo_leaf_light + 2.0 PROTON__chlo_leaf_light + Pi__chlo_leaf_light	0.0572664	('PWY-7693', 'guadinomine B biosynthesis')
AMPSYN-RXN__chlo_leaf_dark	ADENYLOSUCC__chlo_leaf_dark --> AMP__chlo_leaf_dark + FUM__chlo_leaf_dark	0.0244934	('PWY-7219', 'adenosine ribonucleotides de novo biosynthesis')
ARGSUCCINLYA-RXN__cyto_leaf_light	L-ARGININO-SUCCINATE__cyto_leaf_light --> ARG__cyto_leaf_light + FUM__cyto_leaf_light	0.0572664	('PWY-4984', 'urea cycle')|('PWY-4983', 'nitric oxide biosynthesis II (mammals)')|('ARGSYNBSUB-PWY', 'L-arginine biosynthesis II (acetyl cycle)')|('ARGSYN-PWY', 'L-arginine biosynthesis I (via L-ornithine)')|('PWY-7400', 'L-arginine biosynthesis IV (archaea)')|('PWY-5154', 'L-arginine biosynthesis III (via N-acetyl-L-citrulline)')
PRIBFAICARPISOM-RXN__chlo_leaf_dark	PHOSPHORIBOSYL-FORMIMINO-AICAR-P__chlo_leaf_dark --> PHOSPHORIBULOSYL-FORMIMINO-AICAR-P__chlo_leaf_dark	0.0244934	('HISTSYN-PWY', 'L-histidine biosynthesis')
ARGSUCCINSYN-RXN__cyto_leaf_light	ATP__cyto_leaf_light + L-ASPARTATE__cyto_leaf_light + L-CITRULLINE__cyto_leaf_light --> AMP__cyto_leaf_light + L-ARGININO-SUCCINATE__cyto_leaf_light + PPI__cyto_leaf_light + PROTON__cyto_leaf_light	0.0572664	('PWY-4984', 'urea cycle')|('PWY-4983', 'nitric oxide biosynthesis II (mammals)')|('ARGSYNBSUB-PWY', 'L-arginine biosynthesis II (acetyl cycle)')|('ARGSYN-PWY', 'L-arginine biosynthesis I (via L-ornithine)')|('PWY-7400', 'L-arginine biosynthesis IV (archaea)')|('PWY-5154', 'L-arginine biosynthesis III (via N-acetyl-L-citrulline)')
IMIDPHOSDEHYD-RXN__chlo_leaf_dark	D-ERYTHRO-IMIDAZOLE-GLYCEROL-P__chlo_leaf_dark --> IMIDAZOLE-ACETOL-P__chlo_leaf_dark + WATER__chlo_leaf_dark	0.0244934	('HISTSYN-PWY', 'L-histidine biosynthesis')
N-ACETYLGLUTPREDUCT-RXN__chlo_leaf_light	N-ACETYL-GLUTAMYL-P__chlo_leaf_light + NADPH__chlo_leaf_light + PROTON__chlo_leaf_light --> CPD-469__chlo_leaf_light + NADP__chlo_leaf_light + Pi__chlo_leaf_light	0.0572664	('GLUTORN-PWY', 'L-ornithine biosynthesis I')|('ARGSYNBSUB-PWY', 'L-arginine biosynthesis II (acetyl cycle)')|('PWY-5154', 'L-arginine biosynthesis III (via N-acetyl-L-citrulline)')
HISTCYCLOHYD-RXN__chlo_leaf_dark	PHOSPHORIBOSYL-AMP__chlo_leaf_dark + WATER__chlo_leaf_dark --> PHOSPHORIBOSYL-FORMIMINO-AICAR-P__chlo_leaf_dark	0.0244934	('HISTSYN-PWY', 'L-histidine biosynthesis')
RXN-14196__chlo_leaf_light	ATP__chlo_leaf_light + CARBAMATE__chlo_leaf_light <=> ADP__chlo_leaf_light + CARBAMOYL-P__chlo_leaf_light	0.0572664	('CITRULLINE-DEG-PWY', 'L-citrulline degradation')|('PWY-7693', 'guadinomine B biosynthesis')|('PWY0-41', 'allantoin degradation IV (anaerobic)')
RXN-17900__chlo_leaf_dark	AMMONIUM__chlo_leaf_dark + PHOSPHORIBULOSYL-FORMIMINO-AICAR-P__chlo_leaf_dark --> AICAR__chlo_leaf_dark + D-ERYTHRO-IMIDAZOLE-GLYCEROL-P__chlo_leaf_dark + PROTON__chlo_leaf_dark + WATER__chlo_leaf_dark	0.0244934
ACETYLORNTRANSAM-RXN__chlo_leaf_light	CPD-469__chlo_leaf_light + GLT__chlo_leaf_light --> 2-KETOGLUTARATE__chlo_leaf_light + N-ALPHA-ACETYLORNITHINE__chlo_leaf_light	0.0572664	('GLUTORN-PWY', 'L-ornithine biosynthesis I')|('ARGSYNBSUB-PWY', 'L-arginine biosynthesis II (acetyl cycle)')|('PWY-5154', 'L-arginine biosynthesis III (via N-acetyl-L-citrulline)')
HISTPRATPHYD-RXN__chlo_leaf_dark	PHOSPHORIBOSYL-ATP__chlo_leaf_dark + WATER__chlo_leaf_dark --> PHOSPHORIBOSYL-AMP__chlo_leaf_dark + PPI__chlo_leaf_dark + 2.0 PROTON__chlo_leaf_dark	0.0244934	('HISTSYN-PWY', 'L-histidine biosynthesis')
RXN-8001__chlo_leaf_dark	HISTIDINOL__chlo_leaf_dark + 2.0 NAD__chlo_leaf_dark + WATER__chlo_leaf_dark --> HIS__chlo_leaf_dark + 2.0 NADH__chlo_leaf_dark + 3.0 PROTON__chlo_leaf_dark	0.0244934
ORNCARBAMTRANSFER-RXN__chlo_leaf_light	CARBAMOYL-P__chlo_leaf_light + L-ORNITHINE__chlo_leaf_light <=> L-CITRULLINE__chlo_leaf_light + PROTON__chlo_leaf_light + Pi__chlo_leaf_light	0.0572664	('CITRULLINE-DEG-PWY', 'L-citrulline degradation')|('PWY-4984', 'urea cycle')|('PWY4LZ-81', 'Organic Nitrogen Assimilation')|('ARGSYNBSUB-PWY', 'L-arginine biosynthesis II (acetyl cycle)')|('PWY-6344', 'L-arginine degradation XIV (oxidative Stickland reaction)')|('PWY-8187', 'L-arginine degradation XIII (reductive Stickland reaction)')|('PWY-7060', 'ornithine-citrulline shuttle')|('ARGSYN-PWY', '…
ATPPHOSPHORIBOSYLTRANS-RXN__chlo_leaf_dark	ATP__chlo_leaf_dark + PROTON__chlo_leaf_dark + PRPP__chlo_leaf_dark --> PHOSPHORIBOSYL-ATP__chlo_leaf_dark + PPI__chlo_leaf_dark	0.0244934	('HISTSYN-PWY', 'L-histidine biosynthesis')
2-ISOPROPYLMALATESYN-RXN__chlo_leaf_light	2-KETO-ISOVALERATE__chlo_leaf_light + ACETYL-COA__chlo_leaf_light + WATER__chlo_leaf_light --> 3-CARBOXY-3-HYDROXY-ISOCAPROATE__chlo_leaf_light + CO-A__chlo_leaf_light + PROTON__chlo_leaf_light	0.0564478	('PWY-6871', '3-methylbutanol biosynthesis (engineered)')|('LEUSYN-PWY', 'L-leucine biosynthesis')
HISTIDPHOS-RXN__chlo_leaf_dark	L-HISTIDINOL-P__chlo_leaf_dark + WATER__chlo_leaf_dark --> HISTIDINOL__chlo_leaf_dark + Pi__chlo_leaf_dark	0.0244934	('HISTSYN-PWY', 'L-histidine biosynthesis')
RXN-7800__chlo_leaf_light	CPD-7100__chlo_leaf_light + PROTON__chlo_leaf_light --> 2K-4CH3-PENTANOATE__chlo_leaf_light + CARBON-DIOXIDE__chlo_leaf_light	0.0564478	('PWY-6871', '3-methylbutanol biosynthesis (engineered)')|('LEUSYN-PWY', 'L-leucine biosynthesis')
ARGININE--TRNA-LIGASE-RXN__cyto_leaf_dark	ARG-tRNAs__cyto_leaf_dark + ARG__cyto_leaf_dark + ATP__cyto_leaf_dark --> AMP__cyto_leaf_dark + Charged-ARG-tRNAs__cyto_leaf_dark + PPI__cyto_leaf_dark + PROTON__cyto_leaf_dark	0.0243261	('TRNA-CHARGING-PWY', 'tRNA charging')
3-ISOPROPYLMALDEHYDROG-RXN__chlo_leaf_light	2-D-THREO-HYDROXY-3-CARBOXY-ISOCAPROATE__chlo_leaf_light + NAD__chlo_leaf_light --> CPD-7100__chlo_leaf_light + NADH__chlo_leaf_light + PROTON__chlo_leaf_light	0.0564478	('PWY-6871', '3-methylbutanol biosynthesis (engineered)')|('LEUSYN-PWY', 'L-leucine biosynthesis')
ASPARTATE--TRNA-LIGASE-RXN__cyto_leaf_dark	ASP-tRNAs__cyto_leaf_dark + ATP__cyto_leaf_dark + L-ASPARTATE__cyto_leaf_dark + PROTON__cyto_leaf_dark --> AMP__cyto_leaf_dark + Charged-ASP-tRNAs__cyto_leaf_dark + PPI__cyto_leaf_dark	0.0241978	('TRNA-CHARGING-PWY', 'tRNA charging')
T_CYS__chlo_leaf_light	CYS__cyto_leaf_light <=> CYS__chlo_leaf_light	0.0536842	('transporters', 'transport reactions')
RXN-12108__cyto_leaf_dark	ASCORBATE__cyto_leaf_dark + WATER__cyto_leaf_dark --> CPD-13059__cyto_leaf_dark	0.0239176	('PWY-7165', 'L-ascorbate biosynthesis VIII (engineered pathway)')|('PWY-6704', 'L-ascorbate degradation IV')
HOMOCYSMET-RXN__chlo_leaf_light	5-METHYL-THF__chlo_leaf_light + HOMO-CYS__chlo_leaf_light --> MET__chlo_leaf_light + THF__chlo_leaf_light	0.0536758	('PWY-6151', 'S-adenosyl-L-methionine salvage I')|('PWY-702', 'L-methionine biosynthesis II (plants)')|('HSERMETANA-PWY', 'L-methionine biosynthesis III')|('HOMOSER-METSYN-PWY', 'L-methionine biosynthesis I')|('PWY-5041', 'S-adenosyl-L-methionine cycle II')
CYSPH-RXN__chlo_leaf_light	CYS__chlo_leaf_light + O-PHOSPHO-L-HOMOSERINE__chlo_leaf_light --> L-CYSTATHIONINE__chlo_leaf_light + Pi__chlo_leaf_light	0.0536758	('PWY-702', 'L-methionine biosynthesis II (plants)')
RXN-12110__cyto_leaf_dark	CPD-13061__cyto_leaf_dark + WATER__cyto_leaf_dark --> 3.0 PROTON__cyto_leaf_dark + TARTRATE__cyto_leaf_dark	0.0239176	('PWY-6704', 'L-ascorbate degradation IV')
CYSTATHIONINE-BETA-LYASE-RXN__chlo_leaf_light	L-CYSTATHIONINE__chlo_leaf_light + WATER__chlo_leaf_light --> AMMONIUM__chlo_leaf_light + HOMO-CYS__chlo_leaf_light + PYRUVATE__chlo_leaf_light	0.0536758	('HOMOSER-METSYN-PWY', 'L-methionine biosynthesis I')|('PWY-801', 'homocysteine and cysteine interconversion')
TR2900056__mito__cyto_leaf_dark	FUM__cyto_leaf_dark + SUC__mito_leaf_dark <=> FUM__mito_leaf_dark + SUC__cyto_leaf_dark	0.00089356	('transporters', 'transport reactions')
T_5-METHYL-THF__chlo_leaf_light	5-METHYL-THF__cyto_leaf_light <=> 5-METHYL-THF__chlo_leaf_light	0.0536758	('transporters', 'transport reactions')
RXN-12109__cyto_leaf_dark	5-DEHYDROGLUCONATE__cyto_leaf_dark --> CPD-13061__cyto_leaf_dark + GLYCOLALDEHYDE__cyto_leaf_dark	0.0239176	('PWY-6704', 'L-ascorbate degradation IV')
THR__cyto_leaf_light_dark_storage	THR__cyto_leaf_light --> THR__cyto_leaf_dark	0.051087	('Storage', 'Storage between light and dark phases')
1.5.1.20-RXN__cyto_leaf_light	2.0 METHYLENE-THF__cyto_leaf_light + NADH__cyto_leaf_light + 3.0 PROTON__cyto_leaf_light --> 2.0 5-METHYL-THF__cyto_leaf_light + NAD__cyto_leaf_light	0.0491865	('CODH-PWY', 'reductive acetyl coenzyme A pathway I (homoacetogenic bacteria)')|('1CMET2-PWY', 'folate transformations III (E. coli)')|('PWY-3841', 'folate transformations II')|('PWY-2201', 'folate transformations I')
CYTOCHROME-B5-REDUCTASE-RXN__er_leaf_light	2.0 FERRICYTOCHROME-B5__er_leaf_light + NADH__er_leaf_light --> 2.0 FERROCYTOCHROME-B5__er_leaf_light + NAD__er_leaf_light + PROTON__er_leaf_light	0.0482663
RXN-12107__cyto_leaf_dark	L-IDONATE__cyto_leaf_dark + NAD__cyto_leaf_dark --> 5-DEHYDROGLUCONATE__cyto_leaf_dark + NADH__cyto_leaf_dark + PROTON__cyto_leaf_dark	0.0239176	('PWY-6704', 'L-ascorbate degradation IV')
T_OXYGEN-MOLECULE__er_leaf_light	OXYGEN-MOLECULE__cyto_leaf_light <=> OXYGEN-MOLECULE__er_leaf_light	0.0482663	('transporters', 'transport reactions')
RXN0-7021__cyto_leaf_dark	CPD-13059__cyto_leaf_dark + NADPH__cyto_leaf_dark + PROTON__cyto_leaf_dark --> L-IDONATE__cyto_leaf_dark + NADP__cyto_leaf_dark	0.0239176	('KETOGLUCONMET-PWY', 'ketogluconate metabolism')|('PWY-6704', 'L-ascorbate degradation IV')
T_NADH__er_leaf_light	NADH__cyto_leaf_light <=> NADH__er_leaf_light	0.0482663	('transporters', 'transport reactions')
GLUC1PURIDYLTRANS-RXN__chlo_leaf_dark	GLC-1-P__chlo_leaf_dark + PROTON__chlo_leaf_dark + UTP__chlo_leaf_dark <=> CPD-12575__chlo_leaf_dark + PPI__chlo_leaf_dark	0.0235697	('PWY-3801', 'sucrose degradation II (sucrose synthase)')|('PWY-6527', 'stachyose degradation')|('PWY-7238', 'sucrose biosynthesis II')|('PWY-7343', 'UDP-&alpha;-D-glucose biosynthesis I')|('GALACTMETAB-PWY', 'UDP-galactose biosynthesis (salvage pathway from galactose using UDP-glucose)')|('PWYQT-4466', 'superpathway of sucrose and starch metabolism I (non-photosynthetic tissue)')|('PWY-7817', 't…
ADENYL-KIN-RXN__mito_leaf_light	AMP__mito_leaf_light + ATP__mito_leaf_light <=> 2.0 ADP__mito_leaf_light	0.0479076	('PWY-7219', 'adenosine ribonucleotides de novo biosynthesis')
PROLINE--TRNA-LIGASE-RXN__cyto_leaf_dark	ATP__cyto_leaf_dark + PRO-tRNAs__cyto_leaf_dark + PRO__cyto_leaf_dark --> AMP__cyto_leaf_dark + Charged-PRO-tRNAs__cyto_leaf_dark + PPI__cyto_leaf_dark	0.0226381	('TRNA-CHARGING-PWY', 'tRNA charging')
RXN-9644__er_leaf_light	ATP__er_leaf_light + CO-A__er_leaf_light + OLEATE-CPD__er_leaf_light --> AMP__er_leaf_light + OLEOYL-COA__er_leaf_light + PPI__er_leaf_light	0.0474195	('PWY-6001', 'linoleate biosynthesis II (animals)')|('PWY0-1337', 'oleate &beta;-oxidation')|('PWY-5147', 'oleate biosynthesis I (plants)')
2.7.1.90-RXN__cyto_leaf_dark	FRUCTOSE-6P__cyto_leaf_dark + PPI__cyto_leaf_dark <=> FRUCTOSE-16-DIPHOSPHATE__cyto_leaf_dark + PROTON__cyto_leaf_dark + Pi__cyto_leaf_dark	1.07829	('PWY-1042', 'glycolysis IV (plant cytosol)')
CITSYN-RXN__mito_leaf_dark	ACETYL-COA__mito_leaf_dark + OXALACETIC_ACID__mito_leaf_dark + WATER__mito_leaf_dark --> CIT__mito_leaf_dark + CO-A__mito_leaf_dark + PROTON__mito_leaf_dark	1.09894	('PWY-6969', 'TCA cycle V (2-oxoglutarate synthase)')|('PWY-5690', 'TCA cycle II (plants and fungi)')|('TCA', 'TCA cycle I (prokaryotic)')|('GLYOXYLATE-BYPASS', 'glyoxylate cycle')|('PWY-7124', 'ethene biosynthesis V (engineered)')|('PWY-6728', 'methylaspartate cycle')|('FERMENTATION-PWY', 'mixed acid fermentation')|('P105-PWY', 'TCA cycle IV (2-oxoglutarate decarboxylase)')|('REDCITCYC', 'TCA cy…
TR0000012__er__cyto_leaf_light	PPI__er_leaf_light <=> PPI__cyto_leaf_light	0.0474195	('transporters', 'transport reactions')
THREONINE--TRNA-LIGASE-RXN__cyto_leaf_dark	ATP__cyto_leaf_dark + THR-tRNAs__cyto_leaf_dark + THR__cyto_leaf_dark --> AMP__cyto_leaf_dark + Charged-THR-tRNAs__cyto_leaf_dark + PPI__cyto_leaf_dark	0.0217011	('TRNA-CHARGING-PWY', 'tRNA charging')
RXN-9601__er_leaf_light	2.0 FERROCYTOCHROME-B5__er_leaf_light + OLEOYL-COA__er_leaf_light + OXYGEN-MOLECULE__er_leaf_light + 2.0 PROTON__er_leaf_light --> CPD-18__er_leaf_light + 2.0 FERRICYTOCHROME-B5__er_leaf_light + 2.0 WATER__er_leaf_light	0.0474195	('PWY-6001', 'linoleate biosynthesis II (animals)')
TRANS-CINNAMATE-4-MONOOXYGENASE-RXN__cyto_leaf_dark	CPD-674__cyto_leaf_dark + OXYGEN-MOLECULE__cyto_leaf_dark + Red-NADPH-Hemoprotein-Reductases__cyto_leaf_dark --> COUMARATE__cyto_leaf_dark + Ox-NADPH-Hemoprotein-Reductases__cyto_leaf_dark + WATER__cyto_leaf_dark	0.0214454	('PWY1F-467', 'phenylpropanoid biosynthesis, initial reactions')|('PWY-5048', 'rosmarinic acid biosynthesis I')|('PWY-1121', 'suberin monomers biosynthesis')|('PWY-8157', 'avenanthramide biosynthesis')
T_OLEATE-CPD__er_leaf_light	OLEATE-CPD__cyto_leaf_light <=> OLEATE-CPD__er_leaf_light	0.0474195	('transporters', 'transport reactions')
T_ATP__er_leaf_light	ATP__cyto_leaf_light <=> ATP__er_leaf_light	0.0474195	('transporters', 'transport reactions')
4-COUMARATE--COA-LIGASE-RXN__cyto_leaf_dark	ATP__cyto_leaf_dark + CO-A__cyto_leaf_dark + COUMARATE__cyto_leaf_dark --> AMP__cyto_leaf_dark + P-COUMAROYL-COA__cyto_leaf_dark + PPI__cyto_leaf_dark	0.0214454	('PWY-8002', '4-coumarate degradation (aerobic)')|('PWY-361', 'phenylpropanoid biosynthesis')|('PWY1F-FLAVSYN', 'flavonoid biosynthesis')|('PWY-7046', '4-coumarate degradation (anaerobic)')|('PWY-6982', 'umbelliferone biosynthesis')|('PWY-6320', 'phaselate biosynthesis')|('PWY-6435', '4-hydroxybenzoate biosynthesis III (plants)')|('PWY-7398', 'coumarins biosynthesis (engineered)')|('PWY-5048', 'r…
PHENYLALANINE-AMMONIA-LYASE-RXN__cyto_leaf_dark	PHE__cyto_leaf_dark --> AMMONIUM__cyto_leaf_dark + CPD-674__cyto_leaf_dark	0.0214454	('PWY1F-467', 'phenylpropanoid biosynthesis, initial reactions')|('PWY-5883', 'ephedrine biosynthesis')|('PWY-5048', 'rosmarinic acid biosynthesis I')|('PWY-6444', 'benzoate biosynthesis II (CoA-independent, non-&beta;-oxidative)')|('PWY-1121', 'suberin monomers biosynthesis')|('PWY-8157', 'avenanthramide biosynthesis')|('PWY-6457', 'cinnamoyl-CoA biosynthesis')
UDPKIN-RXN__chlo_leaf_light	ATP__chlo_leaf_light + UDP__chlo_leaf_light --> ADP__chlo_leaf_light + UTP__chlo_leaf_light	0.0473263	('PWY-5687', 'pyrimidine ribonucleotides interconversion')|('PWY-7176', 'UTP and CTP de novo biosynthesis')
ASPARAGINE--TRNA-LIGASE-RXN__cyto_leaf_dark	ASN-tRNAs__cyto_leaf_dark + ASN__cyto_leaf_dark + ATP__cyto_leaf_dark --> AMP__cyto_leaf_dark + Charged-ASN-tRNAs__cyto_leaf_dark + PPI__cyto_leaf_dark	0.0200706	('TRNA-CHARGING-PWY', 'tRNA charging')
ASNSYNA-RXN__mito_leaf_light	AMMONIUM__mito_leaf_light + ATP__mito_leaf_light + L-ASPARTATE__mito_leaf_light --> AMP__mito_leaf_light + ASN__mito_leaf_light + PPI__mito_leaf_light + PROTON__mito_leaf_light	0.0472486	('ASPARAGINESYN-PWY', 'L-asparagine biosynthesis II')
LEUCINE--TRNA-LIGASE-RXN__cyto_leaf_light	ATP__cyto_leaf_light + LEU-tRNAs__cyto_leaf_light + LEU__cyto_leaf_light --> AMP__cyto_leaf_light + Charged-LEU-tRNAs__cyto_leaf_light + PPI__cyto_leaf_light	0.0471452	('TRNA-CHARGING-PWY', 'tRNA charging')
T_SUCROSE__vacu_r_leaf_dark	PROTON__vacu_leaf_dark + SUCROSE__vacu_leaf_dark --> PROTON__cyto_leaf_dark + SUCROSE__cyto_leaf_dark	0.0195392
LINOLEOYL-RXN__mito_leaf_light	CPD-18__mito_leaf_light + WATER__mito_leaf_light --> CO-A__mito_leaf_light + LINOLEIC_ACID__mito_leaf_light + PROTON__mito_leaf_light	0.0465727	('PWY-6917', 'vernolate biosynthesis III')
PHENYLALANINE--TRNA-LIGASE-RXN__cyto_leaf_dark	ATP__cyto_leaf_dark + PHE-tRNAs__cyto_leaf_dark + PHE__cyto_leaf_dark --> AMP__cyto_leaf_dark + Charged-PHE-tRNAs__cyto_leaf_dark + PPI__cyto_leaf_dark	0.0190936	('TRNA-CHARGING-PWY', 'tRNA charging')
ATP-CITRATE-PRO-S--LYASE-RXN__mito_leaf_light	ATP__mito_leaf_light + CIT__mito_leaf_light + CO-A__mito_leaf_light --> ACETYL-COA__mito_leaf_light + ADP__mito_leaf_light + OXALACETIC_ACID__mito_leaf_light + Pi__mito_leaf_light	0.0465727	('P23-PWY', 'reductive TCA cycle I')|('PWY-5172', 'acetyl-CoA biosynthesis III (from citrate)')
FORMATETHFLIG-RXN__chlo_stem_dark	ATP__chlo_stem_dark + FORMATE__chlo_stem_dark + THF__chlo_stem_dark <=> 10-FORMYL-THF__chlo_stem_dark + ADP__chlo_stem_dark + Pi__chlo_stem_dark	-0.000133192	('CODH-PWY', 'reductive acetyl coenzyme A pathway I (homoacetogenic bacteria)')|('PWY-3841', 'folate transformations II')|('PWY-1722', 'formate assimilation into 5,10-methylenetetrahydrofolate')|('PWY-3742', 'tetrahydrofolate biosynthesis II')|('PWY-2201', 'folate transformations I')|('PWY-8303', 'reductive glycine pathway of autotrophic CO2 fixation')|('PWY-2161', 'folate polyglutamylation')
T_CPD-18__mito_leaf_light	CPD-18__cyto_leaf_light <=> CPD-18__mito_leaf_light	0.0465727	('transporters', 'transport reactions')
GLUTAMINE--TRNA-LIGASE-RXN__cyto_leaf_dark	ATP__cyto_leaf_dark + GLN-tRNAs__cyto_leaf_dark + GLN__cyto_leaf_dark --> AMP__cyto_leaf_dark + Charged-GLN-tRNAs__cyto_leaf_dark + PPI__cyto_leaf_dark	0.0172161	('TRNA-CHARGING-PWY', 'tRNA charging')
T_CO-A__er_leaf_light	CO-A__cyto_leaf_light <=> CO-A__er_leaf_light	0.0465727	('transporters', 'transport reactions')
2.3.1.133-RXN__cyto_leaf_dark	P-COUMAROYL-COA__cyto_leaf_dark + SHIKIMATE__cyto_leaf_dark --> CO-A__cyto_leaf_dark + CPD-412__cyto_leaf_dark	0.0154884	('PWY-361', 'phenylpropanoid biosynthesis')|('PWY-6040', 'chlorogenic acid biosynthesis II')|('PWY-6320', 'phaselate biosynthesis')|('PWY-5868', 'simplecoumarins biosynthesis')|('PWY-8157', 'avenanthramide biosynthesis')|('PWY-6039', 'chlorogenic acid biosynthesis I')
NADPH--FERRIHEMOPROTEIN-REDUCTASE-RXN__cyto_leaf_light	NADPH__cyto_leaf_light + Ox-NADPH-Hemoprotein-Reductases__cyto_leaf_light + PROTON__cyto_leaf_light --> NADP__cyto_leaf_light + Red-NADPH-Hemoprotein-Reductases__cyto_leaf_light	0.0452925
TR2000249__mito__cyto_leaf_dark	PROTON__cyto_leaf_dark + URIDINE__mito_leaf_dark <=> PROTON__mito_leaf_dark + URIDINE__cyto_leaf_dark	0.0114256	('transporters', 'transport reactions')
HOMOCYSMET-RXN__cyto_leaf_light	5-METHYL-THF__cyto_leaf_light + HOMO-CYS__cyto_leaf_light --> MET__cyto_leaf_light + THF__cyto_leaf_light	0.0446949	('PWY-6151', 'S-adenosyl-L-methionine salvage I')|('PWY-702', 'L-methionine biosynthesis II (plants)')|('HSERMETANA-PWY', 'L-methionine biosynthesis III')|('HOMOSER-METSYN-PWY', 'L-methionine biosynthesis I')|('PWY-5041', 'S-adenosyl-L-methionine cycle II')
RXN-2621__cyto_leaf_dark	CAFFEOYLSHIKIMATE__cyto_leaf_dark + CO-A__cyto_leaf_dark --> CAFFEOYL-COA__cyto_leaf_dark + SHIKIMATE__cyto_leaf_dark	0.0154884	('PWY-361', 'phenylpropanoid biosynthesis')|('PWY-6320', 'phaselate biosynthesis')|('PWY-8157', 'avenanthramide biosynthesis')|('PWY-6039', 'chlorogenic acid biosynthesis I')
ADENOSYLHOMOCYSTEINASE-RXN__cyto_leaf_light	ADENOSYL-HOMO-CYS__cyto_leaf_light + WATER__cyto_leaf_light --> ADENOSINE__cyto_leaf_light + HOMO-CYS__cyto_leaf_light	0.0446949	('METHIONINE-DEG1-PWY', 'L-methionine degradation I (to L-homocysteine)')|('PWY-5041', 'S-adenosyl-L-methionine cycle II')
RXN-2581__cyto_leaf_dark	CPD-412__cyto_leaf_dark + OXYGEN-MOLECULE__cyto_leaf_dark + Red-NADPH-Hemoprotein-Reductases__cyto_leaf_dark --> CAFFEOYLSHIKIMATE__cyto_leaf_dark + Ox-NADPH-Hemoprotein-Reductases__cyto_leaf_dark + WATER__cyto_leaf_dark	0.0154884	('PWY-361', 'phenylpropanoid biosynthesis')|('PWY-6040', 'chlorogenic acid biosynthesis II')|('PWY-6320', 'phaselate biosynthesis')|('PWY-5868', 'simplecoumarins biosynthesis')|('PWY-8157', 'avenanthramide biosynthesis')|('PWY-6039', 'chlorogenic acid biosynthesis I')
CYTIDEAM2-RXN__mito_leaf_dark	CYTIDINE__mito_leaf_dark + PROTON__mito_leaf_dark + WATER__mito_leaf_dark --> AMMONIUM__mito_leaf_dark + URIDINE__mito_leaf_dark	0.0114256	('PWY0-1295', 'pyrimidine ribonucleosides degradation')|('PWY-6556', 'pyrimidine ribonucleosides salvage II')|('PWY-7193', 'pyrimidine ribonucleosides salvage I')
TO1000209__vacu__cyto_leaf_dark	NITRATE__cyto_leaf_dark + PROTON__cyto_leaf_dark --> NITRATE__vacu_leaf_dark + PROTON__vacu_leaf_dark	0.0195392	('transporters', 'transport reactions')
SUCCCOASYN-RXN__mito_leaf_dark	ADP__mito_leaf_dark + Pi__mito_leaf_dark + SUC-COA__mito_leaf_dark <=> ATP__mito_leaf_dark + CO-A__mito_leaf_dark + SUC__mito_leaf_dark	0.00089356	('PWY-6969', 'TCA cycle V (2-oxoglutarate synthase)')|('PWY-5690', 'TCA cycle II (plants and fungi)')|('TCA', 'TCA cycle I (prokaryotic)')|('P23-PWY', 'reductive TCA cycle I')|('PWY-5392', 'reductive TCA cycle II')|('PWY-6728', 'methylaspartate cycle')|('PWY-7384', 'anaerobic energy metabolism (invertebrates, mitochondrial)')|('PWY-5913', 'partial TCA cycle (obligate autotrophs)')|('P42-PWY', 'in…
ADENOSINE-KINASE-RXN__cyto_leaf_light	ADENOSINE__cyto_leaf_light + ATP__cyto_leaf_light --> ADP__cyto_leaf_light + AMP__cyto_leaf_light + PROTON__cyto_leaf_light	0.0446949	('PWY-6619', 'adenine and adenosine salvage VI')
T_THF__mito_leaf_light	THF__cyto_leaf_light <=> THF__mito_leaf_light	0.0446903	('transporters', 'transport reactions')
RXN-1106__cyto_leaf_dark	FERULOYL-COA__cyto_leaf_dark + NADPH__cyto_leaf_dark + PROTON__cyto_leaf_dark --> CO-A__cyto_leaf_dark + CONIFERYL-ALDEHYDE__cyto_leaf_dark + NADP__cyto_leaf_dark	0.0154884	('PWY-361', 'phenylpropanoid biosynthesis')|('PWY-6027', 'capsiconiate biosynthesis')
PRPPSYN-RXN__chlo_leaf_light	ATP__chlo_leaf_light + RIBOSE-5P__chlo_leaf_light --> AMP__chlo_leaf_light + PROTON__chlo_leaf_light + PRPP__chlo_leaf_light	0.0436006	('PWY0-662', 'PRPP biosynthesis')
CAFFEOYL-COA-O-METHYLTRANSFERASE-RXN__cyto_leaf_dark	CAFFEOYL-COA__cyto_leaf_dark + S-ADENOSYLMETHIONINE__cyto_leaf_dark --> ADENOSYL-HOMO-CYS__cyto_leaf_dark + FERULOYL-COA__cyto_leaf_dark + PROTON__cyto_leaf_dark	0.0154884	('PWY-5710', 'capsaicin biosynthesis')|('PWY-361', 'phenylpropanoid biosynthesis')|('PWY-7398', 'coumarins biosynthesis (engineered)')|('PWY-6792', 'scopoletin biosynthesis')|('PWY-7498', 'phenylpropanoids methylation (ice plant)')|('PWY-1121', 'suberin monomers biosynthesis')|('PWY-6039', 'chlorogenic acid biosynthesis I')|('PWY-6432', 'curcuminoid biosynthesis')
RXN-1381__cyto_leaf_light	0.01 ACYL-COA__cyto_leaf_light + GLYCEROL-3P__cyto_leaf_light --> 0.01 ACYL-SN-GLYCEROL-3P__cyto_leaf_light + CO-A__cyto_leaf_light	0.0423388	('PWY-5667', 'CDP-diacylglycerol biosynthesis I')|('PWYIO2-7', 'triacylglycerol biosynthesis (Chlamydomonas)')|('TRIGLSYN-PWY', 'diacylglycerol and triacylglycerol biosynthesis')
ANTHRANSYN-RXN__cyto_leaf_dark	CHORISMATE__cyto_leaf_dark + GLN__cyto_leaf_dark --> ANTHRANILATE__cyto_leaf_dark + GLT__cyto_leaf_dark + PROTON__cyto_leaf_dark + PYRUVATE__cyto_leaf_dark	0.0144175	('TRPSYN-PWY', 'L-tryptophan biosynthesis')|('PWY-6661', '4-hydroxy-2(1H)-quinolone biosynthesis')|('PWY-5958', 'acridone alkaloid biosynthesis')
RXN-1623__cyto_leaf_light	0.01 ACYL-COA__cyto_leaf_light + 0.01 ACYL-SN-GLYCEROL-3P__cyto_leaf_light --> CO-A__cyto_leaf_light + 0.01 L-PHOSPHATIDATE__cyto_leaf_light	0.0423388	('PWY-5667', 'CDP-diacylglycerol biosynthesis I')|('PWYIO2-7', 'triacylglycerol biosynthesis (Chlamydomonas)')|('TRIGLSYN-PWY', 'diacylglycerol and triacylglycerol biosynthesis')
PRTRANS-RXN__cyto_leaf_dark	ANTHRANILATE__cyto_leaf_dark + PRPP__cyto_leaf_dark --> N-5-PHOSPHORIBOSYL-ANTHRANILATE__cyto_leaf_dark + PPI__cyto_leaf_dark	0.0144175	('TRPSYN-PWY', 'L-tryptophan biosynthesis')
TRYPSYN-RXN__cyto_leaf_dark	INDOLE-3-GLYCEROL-P__cyto_leaf_dark + SER__cyto_leaf_dark --> GAP__cyto_leaf_dark + TRP__cyto_leaf_dark + WATER__cyto_leaf_dark	0.0144175
TRIOSEPISOMERIZATION-RXN__cyto_leaf_light	GAP__cyto_leaf_light <=> DIHYDROXY-ACETONE-PHOSPHATE__cyto_leaf_light	0.0423388	('CALVIN-PWY', 'Calvin-Benson-Bassham cycle')|('PWY-6142', 'gluconeogenesis II (Methanobacterium thermoautotrophicum)')|('ANAGLYCOLYSIS-PWY', 'glycolysis III (from glucose)')|('PWY-1042', 'glycolysis IV (plant cytosol)')|('P185-PWY', 'formaldehyde assimilation III (dihydroxyacetone cycle)')|('PWY-5484', 'glycolysis II (from fructose 6-phosphate)')|('GLYCOLYSIS', 'glycolysis I (from glucose 6-phos…
IGPSYN-RXN__cyto_leaf_dark	CARBOXYPHENYLAMINO-DEOXYRIBULOSE-P__cyto_leaf_dark + PROTON__cyto_leaf_dark --> CARBON-DIOXIDE__cyto_leaf_dark + INDOLE-3-GLYCEROL-P__cyto_leaf_dark + WATER__cyto_leaf_dark	0.0144175	('TRPSYN-PWY', 'L-tryptophan biosynthesis')
GLYC3PDEHYDROGBIOSYN-RXN__cyto_leaf_light	DIHYDROXY-ACETONE-PHOSPHATE__cyto_leaf_light + NADH__cyto_leaf_light + PROTON__cyto_leaf_light --> GLYCEROL-3P__cyto_leaf_light + NAD__cyto_leaf_light	0.0423388	('PWY-7902', 'glucosylglycerol biosynthesis')|('PWY-5667', 'CDP-diacylglycerol biosynthesis I')|('PWY-5981', 'CDP-diacylglycerol biosynthesis III')|('PWY0-1319', 'CDP-diacylglycerol biosynthesis II')
PRPPSYN-RXN__cyto_leaf_dark	ATP__cyto_leaf_dark + RIBOSE-5P__cyto_leaf_dark --> AMP__cyto_leaf_dark + PROTON__cyto_leaf_dark + PRPP__cyto_leaf_dark	0.0144175	('PWY0-662', 'PRPP biosynthesis')
ISOCITDEH-RXN__cyto_leaf_dark	NADP__cyto_leaf_dark + THREO-DS-ISO-CITRATE__cyto_leaf_dark <=> 2-KETOGLUTARATE__cyto_leaf_dark + CARBON-DIOXIDE__cyto_leaf_dark + NADPH__cyto_leaf_dark	-0.2558	('PWY-6969', 'TCA cycle V (2-oxoglutarate synthase)')|('TCA', 'TCA cycle I (prokaryotic)')|('P23-PWY', 'reductive TCA cycle I')|('PWY-7268', 'cytosolic NADPH production (yeast)')|('PWY-7124', 'ethene biosynthesis V (engineered)')|('PWY-6728', 'methylaspartate cycle')|('FERMENTATION-PWY', 'mixed acid fermentation')|('P105-PWY', 'TCA cycle IV (2-oxoglutarate decarboxylase)')|('REDCITCYC', 'TCA cycl…
UGD-RXN__cyto_leaf_light	CPD-12575__cyto_leaf_light + 2.0 NAD__cyto_leaf_light + WATER__cyto_leaf_light --> 2.0 NADH__cyto_leaf_light + 3.0 PROTON__cyto_leaf_light + UDP-GLUCURONATE__cyto_leaf_light	0.0419973	('PWY-7820', 'teichuronic acid biosynthesis (B. subtilis 168)')|('PWY-7346', 'UDP-&alpha;-D-glucuronate biosynthesis (from UDP-glucose)')
PRAISOM-RXN__cyto_leaf_dark	N-5-PHOSPHORIBOSYL-ANTHRANILATE__cyto_leaf_dark --> CARBOXYPHENYLAMINO-DEOXYRIBULOSE-P__cyto_leaf_dark	0.0144175	('TRPSYN-PWY', 'L-tryptophan biosynthesis')
UDP-GLUCURONATE-DECARBOXYLASE-RXN__cyto_leaf_light	PROTON__cyto_leaf_light + UDP-GLUCURONATE__cyto_leaf_light --> CARBON-DIOXIDE__cyto_leaf_light + UDP-D-XYLOSE__cyto_leaf_light	0.0419973	('PWY-4821', 'UDP-&alpha;-D-xylose biosynthesis')
TYROSINE--TRNA-LIGASE-RXN__cyto_leaf_dark	ATP__cyto_leaf_dark + TYR-tRNAs__cyto_leaf_dark + TYR__cyto_leaf_dark --> AMP__cyto_leaf_dark + Charged-TYR-tRNAs__cyto_leaf_dark + PPI__cyto_leaf_dark	0.0123713	('TRNA-CHARGING-PWY', 'tRNA charging')
SERINE--TRNA-LIGASE-RXN__cyto_leaf_light	ATP__cyto_leaf_light + SER-tRNAs__cyto_leaf_light + SER__cyto_leaf_light --> AMP__cyto_leaf_light + Charged-SER-tRNAs__cyto_leaf_light + PPI__cyto_leaf_light	0.0415385	('TRNA-CHARGING-PWY', 'tRNA charging')
UDPGLUCEPIM-RXN__cyto_leaf_dark	CPD-12575__cyto_leaf_dark <=> CPD-14553__cyto_leaf_dark	0.0123011	('COLANSYN-PWY', 'colanic acid building blocks biosynthesis')|('PWY-6397', 'mycolyl-arabinogalactan-peptidoglycan complex biosynthesis')|('PWY-6527', 'stachyose degradation')|('PWY-7328', 'superpathway of UDP-glucose-derived O-antigen building blocks biosynthesis')|('PWY-3821', 'D-galactose detoxification')|('PWY-7344', 'UDP-&alpha;-D-galactose biosynthesis')|('GALACTMETAB-PWY', 'UDP-galactose bi…
TR2000298__mito__cyto_leaf_dark	PROTON__cyto_leaf_dark + TMP__mito_leaf_dark <=> PROTON__mito_leaf_dark + TMP__cyto_leaf_dark	0.000356927	('transporters', 'transport reactions')
GLUC1PURIDYLTRANS-RXN__chlo_leaf_light	GLC-1-P__chlo_leaf_light + PROTON__chlo_leaf_light + UTP__chlo_leaf_light <=> CPD-12575__chlo_leaf_light + PPI__chlo_leaf_light	0.0398385	('PWY-3801', 'sucrose degradation II (sucrose synthase)')|('PWY-6527', 'stachyose degradation')|('PWY-7238', 'sucrose biosynthesis II')|('PWY-7343', 'UDP-&alpha;-D-glucose biosynthesis I')|('GALACTMETAB-PWY', 'UDP-galactose biosynthesis (salvage pathway from galactose using UDP-glucose)')|('PWYQT-4466', 'superpathway of sucrose and starch metabolism I (non-photosynthetic tissue)')|('PWY-7817', 't…
RXN-14026__mito_leaf_dark	CMP__mito_leaf_dark + WATER__mito_leaf_dark --> CYTIDINE__mito_leaf_dark + Pi__mito_leaf_dark	0.0114256	('PWY-7185', 'UTP and CTP dephosphorylation I')
SUCROSE-PHOSPHATASE-RXN__chlo_leaf_light	SUCROSE-6P__chlo_leaf_light + WATER__chlo_leaf_light --> Pi__chlo_leaf_light + SUCROSE__chlo_leaf_light	0.0390784	('SUCSYN-PWY', 'sucrose biosynthesis I (from photosynthesis)')|('PWY-7238', 'sucrose biosynthesis II')|('PWY-7347', 'sucrose biosynthesis III')
e-Lipids_vvinif2023__cyto_leaf_dark	0.00602795087 D-Galactosyl-12-diacyl-glycerols__cyto_leaf_dark + 0.00214840583 Galactosyl-galactosyl-diacyl-glycerols__cyto_leaf_dark + 0.00099661202 L-1-PHOSPHATIDYL-ETHANOLAMINE__cyto_leaf_dark + 0.00179666042 L-1-PHOSPHATIDYL-GLYCEROL__cyto_leaf_dark + 0.00067245447 L-1-phosphatidyl-inositols__cyto_leaf_dark + 0.00092074536 L-PHOSPHATIDATE__cyto_leaf_dark + 0.00259326033 PHOSPHATIDYLCHOLINE__c…	0.0119141	('biomass', 'biomass reactions')
SUCROSE-PHOSPHATE-SYNTHASE-RXN__chlo_leaf_light	CPD-12575__chlo_leaf_light + FRUCTOSE-6P__chlo_leaf_light --> PROTON__chlo_leaf_light + SUCROSE-6P__chlo_leaf_light + UDP__chlo_leaf_light	0.0390784	('SUCSYN-PWY', 'sucrose biosynthesis I (from photosynthesis)')|('PWY-7238', 'sucrose biosynthesis II')|('PWY-7347', 'sucrose biosynthesis III')
T_2-KETOGLUTARATE__mito_leaf_light	2-KETOGLUTARATE__cyto_leaf_light <=> 2-KETOGLUTARATE__mito_leaf_light	0.0378846	('transporters', 'transport reactions')
HISTIDINE--TRNA-LIGASE-RXN__chlo_leaf_dark	ATP__chlo_leaf_dark + HIS-tRNAs__chlo_leaf_dark + HIS__chlo_leaf_dark --> AMP__chlo_leaf_dark + Charged-HIS-tRNAs__chlo_leaf_dark + PPI__chlo_leaf_dark	0.0114262	('TRNA-CHARGING-PWY', 'tRNA charging')
TI1000039__cyto__cp1_leaf_light	LYS__cyto_leaf_light + PROTON__cyto_leaf_light --> LYS__cp1_light + PROTON__cp1_light	0.0375171	('transporters', 'transport reactions')
METHIONINE--TRNA-LIGASE-RXN__cyto_leaf_dark	ATP__cyto_leaf_dark + MET-tRNAs__cyto_leaf_dark + MET__cyto_leaf_dark --> AMP__cyto_leaf_dark + Charged-MET-tRNAs__cyto_leaf_dark + PPI__cyto_leaf_dark	0.0113931	('TRNA-CHARGING-PWY', 'tRNA charging')
e-Carbohydrates_vvinif2023__cyto_leaf_light	0.16 BETA-D-FRUCTOSE__cyto_leaf_light + 0.016 CIT__cyto_leaf_light + 0.212 CPD-12575__cyto_leaf_light + 0.12 MAL__cyto_leaf_light + 0.004 SUCROSE__cyto_leaf_light + 0.024 SUC__cyto_leaf_light + 0.36 Starch__chlo_leaf_light + 0.292 TARTRATE__cyto_leaf_light --> 0.212 UDP__cyto_leaf_light + e-Carbohydrates__cyto_leaf_light	0.0372317	('biomass', 'biomass reactions')
TR2000357__mito__cyto_leaf_dark	PROTON__cyto_leaf_dark + TTP__mito_leaf_dark <=> PROTON__mito_leaf_dark + TTP__cyto_leaf_dark	0.000267696	('transporters', 'transport reactions')
e-Cellwall_vvinif2023__cyto_leaf_light	1.22 CELLULOSE__cyto_leaf_light + 0.192 CONIFERYL-ALCOHOL__cyto_leaf_light + 0.16 COUMARYL-ALCOHOL__cyto_leaf_light + 0.224 SINAPYL-ALCOHOL__cyto_leaf_light + 1.128 UDP-D-XYLOSE__cyto_leaf_light --> 2.924 UDP__cyto_leaf_light + e-CellWall__cyto_leaf_light	0.0372317	('biomass', 'biomass reactions')
RXN-9549__chlo_leaf_dark	Palmitoyl-ACPs__chlo_leaf_dark + WATER__chlo_leaf_dark --> ACP__chlo_leaf_dark + PALMITATE__chlo_leaf_dark	0.0110081	('PWY-7746', 'mycobacterial sulfolipid biosynthesis')|('PWY-5971', 'palmitate biosynthesis II (bacteria and plants)')|('PWY-8279', 'palmitate biosynthesis III')|('PWY-5994', 'palmitate biosynthesis I (type I fatty acid synthase)')
2.4.1.46-RXN__cyto_leaf_dark	CPD-14553__cyto_leaf_dark + 0.01 DIACYLGLYCEROL__cyto_leaf_dark --> 0.01 D-Galactosyl-12-diacyl-glycerols__cyto_leaf_dark + PROTON__cyto_leaf_dark + UDP__cyto_leaf_dark	0.00974142	('PWY-401', 'galactolipid biosynthesis I')
CYSTEINE--TRNA-LIGASE-RXN__cyto_leaf_dark	ATP__cyto_leaf_dark + CYS-tRNAs__cyto_leaf_dark + CYS__cyto_leaf_dark --> AMP__cyto_leaf_dark + Charged-CYS-tRNAs__cyto_leaf_dark + PPI__cyto_leaf_dark	0.00910325	('TRNA-CHARGING-PWY', 'tRNA charging')
RXN-1882__cyto_leaf_light	GDP-MANNOSE__cyto_leaf_light <=> GDP-L-GALACTOSE__cyto_leaf_light	0.034804	('PWY4FS-12', 'VTC2 cycle')|('PWY-5115', 'GDP-L-galactose biosynthesis')|('PWY4FS-13', 'extended VTC2 cycle')|('PWY-882', 'L-ascorbate biosynthesis I (L-galactose pathway)')
CELLULOSE-SYNTHASE-GDP-FORMING-RXN__cyto_leaf_dark	4.0 GDP-D-GLUCOSE__cyto_leaf_dark + WATER__cyto_leaf_dark --> CELLULOSE__cyto_leaf_dark + 4.0 GDP__cyto_leaf_dark + 4.0 PROTON__cyto_leaf_dark	0.008701
ISPH2-RXN__chlo_leaf_dark	HYDROXY-METHYL-BUTENYL-DIP__chlo_leaf_dark + 2.0 PROTON__chlo_leaf_dark + 2.0 Reduced-ferredoxins__chlo_leaf_dark --> DELTA3-ISOPENTENYL-PP__chlo_leaf_dark + 2.0 Oxidized-ferredoxins__chlo_leaf_dark + WATER__chlo_leaf_dark	4.04759e-05	('NONMEVIPP-PWY', 'methylerythritol phosphate pathway I')|('PWY-7560', 'methylerythritol phosphate pathway II')
RXN4FS-13__cyto_leaf_light	GDP-L-GALACTOSE__cyto_leaf_light + GLC-1-P__cyto_leaf_light --> CPDQT-4__cyto_leaf_light + GDP-D-GLUCOSE__cyto_leaf_light	0.034804	('PWY4FS-13', 'extended VTC2 cycle')
RXN-9548__chlo_leaf_dark	Stearoyl-ACPs__chlo_leaf_dark + WATER__chlo_leaf_dark --> ACP__chlo_leaf_dark + STEARIC_ACID__chlo_leaf_dark	0.00846777	('PWY-8280', 'stearate biosynthesis IV')|('PWY-5989', 'stearate biosynthesis II (bacteria and plants)')
RXNQT-4142__cyto_leaf_light	CPDQT-4__cyto_leaf_light + WATER__cyto_leaf_light --> L-Galactopyranose__cyto_leaf_light + Pi__cyto_leaf_light	0.034804	('PWY-882', 'L-ascorbate biosynthesis I (L-galactose pathway)')
RXN-1143__cyto_leaf_dark	5-HYDROXY-CONIFERALDEHYDE__cyto_leaf_dark + S-ADENOSYLMETHIONINE__cyto_leaf_dark --> ADENOSYL-HOMO-CYS__cyto_leaf_dark + PROTON__cyto_leaf_dark + SINAPALDEHYDE__cyto_leaf_dark	0.0083399	('PWY-361', 'phenylpropanoid biosynthesis')|('PWY-5168', 'ferulate and sinapate biosynthesis')
GALACTONOLACTONE-DEHYDROGENASE-RXN__mito_leaf_light	CPD-330__mito_leaf_light + 2.0 Cytochromes-C-Oxidized__mito_leaf_light --> ASCORBATE__mito_leaf_light + 2.0 Cytochromes-C-Reduced__mito_leaf_light + 3.0 PROTON__mito_leaf_light	0.034804	('PWY-8143', 'L-ascorbate biosynthesis VII (plants, D-galacturonate pathway)')|('PWY-882', 'L-ascorbate biosynthesis I (L-galactose pathway)')
RXN-1125__cyto_leaf_dark	NADPH__cyto_leaf_dark + PROTON__cyto_leaf_dark + SINAPALDEHYDE__cyto_leaf_dark --> NADP__cyto_leaf_dark + SINAPYL-ALCOHOL__cyto_leaf_dark	0.0083399	('PWY-361', 'phenylpropanoid biosynthesis')
RXN-1142__cyto_leaf_dark	CONIFERYL-ALDEHYDE__cyto_leaf_dark + OXYGEN-MOLECULE__cyto_leaf_dark + Red-NADPH-Hemoprotein-Reductases__cyto_leaf_dark --> 5-HYDROXY-CONIFERALDEHYDE__cyto_leaf_dark + Ox-NADPH-Hemoprotein-Reductases__cyto_leaf_dark + WATER__cyto_leaf_dark	0.0083399	('PWY-361', 'phenylpropanoid biosynthesis')|('PWY-5168', 'ferulate and sinapate biosynthesis')
RXN-1884__cyto_leaf_light	L-Galactopyranose__cyto_leaf_light + NAD__cyto_leaf_light --> CPD-330__cyto_leaf_light + NADH__cyto_leaf_light + PROTON__cyto_leaf_light	0.034804	('PWY-882', 'L-ascorbate biosynthesis I (L-galactose pathway)')
RXN-2602__cyto_leaf_dark	CONIFERYL-ALDEHYDE__cyto_leaf_dark + NADPH__cyto_leaf_dark + PROTON__cyto_leaf_dark --> CONIFERYL-ALCOHOL__cyto_leaf_dark + NADP__cyto_leaf_dark	0.00714848	('PWY-361', 'phenylpropanoid biosynthesis')|('PWY-6027', 'capsiconiate biosynthesis')
TRYPTOPHAN--TRNA-LIGASE-RXN__cyto_leaf_dark	ATP__cyto_leaf_dark + TRP-tRNAs__cyto_leaf_dark + TRP__cyto_leaf_dark --> AMP__cyto_leaf_dark + Charged-TRP-tRNAs__cyto_leaf_dark + PPI__cyto_leaf_dark	0.00612437	('TRNA-CHARGING-PWY', 'tRNA charging')
MANNPGUANYLTRANGDP-RXN__cyto_leaf_light	GDP__cyto_leaf_light + MANNOSE-1P__cyto_leaf_light + PROTON__cyto_leaf_light --> GDP-MANNOSE__cyto_leaf_light + Pi__cyto_leaf_light	0.034804
RXN-1102__cyto_leaf_dark	COUMARALDEHYDE__cyto_leaf_dark + NADPH__cyto_leaf_dark + PROTON__cyto_leaf_dark --> COUMARYL-ALCOHOL__cyto_leaf_dark + NADP__cyto_leaf_dark	0.00595707	('PWY-361', 'phenylpropanoid biosynthesis')
PHOSMANMUT-RXN__cyto_leaf_light	CPD-15979__cyto_leaf_light --> MANNOSE-1P__cyto_leaf_light	0.034804	('PWY-7586', '&beta;-1,4-D-mannosyl-N-acetyl-D-glucosamine degradation')|('PWY-5659', 'GDP-mannose biosynthesis')|('PWY-7456', '&beta;-(1,4)-mannan degradation')|('PWY-882', 'L-ascorbate biosynthesis I (L-galactose pathway)')
T_CPD-330__mito_leaf_light	CPD-330__cyto_leaf_light <=> CPD-330__mito_leaf_light	0.034804	('transporters', 'transport reactions')
TR0000013__mito__cyto_leaf_dark	AMMONIUM__mito_leaf_dark <=> AMMONIUM__cyto_leaf_dark	-0.171585	('transporters', 'transport reactions')
TI1000051__cyto__cp1_leaf_light	ARG__cyto_leaf_light + PROTON__cyto_leaf_light --> ARG__cp1_light + PROTON__cp1_light	0.0329403	('transporters', 'transport reactions')
TR0000013__chlo__cyto_leaf_dark	AMMONIUM__chlo_leaf_dark <=> AMMONIUM__cyto_leaf_dark	-0.0605615	('transporters', 'transport reactions')
TR2000009__er__cyto_leaf_light	PROTON__cyto_leaf_light + Pi__er_leaf_light <=> PROTON__er_leaf_light + Pi__cyto_leaf_light	0.0318421	('transporters', 'transport reactions')
PHOSPHATIDATE-PHOSPHATASE-RXN__er_leaf_light	0.01 L-PHOSPHATIDATE__er_leaf_light + WATER__er_leaf_light --> 0.01 DIACYLGLYCEROL__er_leaf_light + Pi__er_leaf_light	0.0305801	('PWYIO2-7', 'triacylglycerol biosynthesis (Chlamydomonas)')|('TRIGLSYN-PWY', 'diacylglycerol and triacylglycerol biosynthesis')
RXN-1101__cyto_leaf_dark	NADPH__cyto_leaf_dark + P-COUMAROYL-COA__cyto_leaf_dark + PROTON__cyto_leaf_dark --> CO-A__cyto_leaf_dark + COUMARALDEHYDE__cyto_leaf_dark + NADP__cyto_leaf_dark	0.00595707	('PWY-361', 'phenylpropanoid biosynthesis')
T_L-PHOSPHATIDATE__er_leaf_light	0.01 L-PHOSPHATIDATE__cyto_leaf_light <=> 0.01 L-PHOSPHATIDATE__er_leaf_light	0.0305801	('transporters', 'transport reactions')
CDPDIGLYSYN-RXN__cyto_leaf_dark	CTP__cyto_leaf_dark + 0.01 L-PHOSPHATIDATE__cyto_leaf_dark + PROTON__cyto_leaf_dark --> 0.01 CDPDIACYLGLYCEROL__cyto_leaf_dark + PPI__cyto_leaf_dark	0.00519162	('PWY-5667', 'CDP-diacylglycerol biosynthesis I')|('PWY-5981', 'CDP-diacylglycerol biosynthesis III')|('PWY-7817', 'type I lipoteichoic acid biosynthesis (S. aureus)')|('PWY0-1319', 'CDP-diacylglycerol biosynthesis II')
FORMATETHFLIG-RXN__cyto_berry_light	ATP__cyto_berry_light + FORMATE__cyto_berry_light + THF__cyto_berry_light <=> 10-FORMYL-THF__cyto_berry_light + ADP__cyto_berry_light + Pi__cyto_berry_light	-1.76878	('CODH-PWY', 'reductive acetyl coenzyme A pathway I (homoacetogenic bacteria)')|('PWY-3841', 'folate transformations II')|('PWY-1722', 'formate assimilation into 5,10-methylenetetrahydrofolate')|('PWY-3742', 'tetrahydrofolate biosynthesis II')|('PWY-2201', 'folate transformations I')|('PWY-8303', 'reductive glycine pathway of autotrophic CO2 fixation')|('PWY-2161', 'folate polyglutamylation')
GLURS-RXN__cyto_leaf_light	ATP__cyto_leaf_light + GLT-tRNAs__cyto_leaf_light + GLT__cyto_leaf_light + PROTON__cyto_leaf_light --> AMP__cyto_leaf_light + Charged-GLT-tRNAs__cyto_leaf_light + PPI__cyto_leaf_light	0.030565	('PWY-5188', 'tetrapyrrole biosynthesis I (from glutamate)')|('TRNA-CHARGING-PWY', 'tRNA charging')
PGPPHOSPHA-RXN__chlo_leaf_dark	0.01 L-1-PHOSPHATIDYL-GLYCEROL-P__chlo_leaf_dark + WATER__chlo_leaf_dark --> 0.01 L-1-PHOSPHATIDYL-GLYCEROL__chlo_leaf_dark + Pi__chlo_leaf_dark	0.00481627	('PWY-5269', 'cardiolipin biosynthesis II')|('PWY4FS-8', 'phosphatidylglycerol biosynthesis II (non-plastidic)')|('PWY4FS-7', 'phosphatidylglycerol biosynthesis I (plastidic)')|('PWY0-1545', 'cardiolipin biosynthesis III')|('PWY-5668', 'cardiolipin biosynthesis I')|('PWY-7817', 'type I lipoteichoic acid biosynthesis (S. aureus)')
GLYCINE--TRNA-LIGASE-RXN__cyto_leaf_light	ATP__cyto_leaf_light + GLY-tRNAs__cyto_leaf_light + GLY__cyto_leaf_light --> AMP__cyto_leaf_light + Charged-GLY-tRNAs__cyto_leaf_light + PPI__cyto_leaf_light	0.0302695	('TRNA-CHARGING-PWY', 'tRNA charging')
1.1.1.8-RXN__chlo_leaf_dark	DIHYDROXY-ACETONE-PHOSPHATE__chlo_leaf_dark + NADH__chlo_leaf_dark + PROTON__chlo_leaf_dark --> GLYCEROL-3P__chlo_leaf_dark + NAD__chlo_leaf_dark	0.00481627	('PWY-7385', '1,3-propanediol biosynthesis (engineered)')|('PWY-7411', 'phosphatidate biosynthesis (yeast)')|('PWY-6118', 'glycerol-3-phosphate shuttle')
ALANINE--TRNA-LIGASE-RXN__cyto_leaf_light	ALA-tRNAs__cyto_leaf_light + ATP__cyto_leaf_light + L-ALPHA-ALANINE__cyto_leaf_light --> AMP__cyto_leaf_light + Charged-ALA-tRNAs__cyto_leaf_light + PPI__cyto_leaf_light	0.0297221	('TRNA-CHARGING-PWY', 'tRNA charging')
PHOSPHAGLYPSYN-RXN__chlo_leaf_dark	0.01 CDPDIACYLGLYCEROL__chlo_leaf_dark + GLYCEROL-3P__chlo_leaf_dark --> CMP__chlo_leaf_dark + 0.01 L-1-PHOSPHATIDYL-GLYCEROL-P__chlo_leaf_dark + PROTON__chlo_leaf_dark	0.00481627	('PWY-5269', 'cardiolipin biosynthesis II')|('PWY4FS-8', 'phosphatidylglycerol biosynthesis II (non-plastidic)')|('PWY4FS-7', 'phosphatidylglycerol biosynthesis I (plastidic)')|('PWY0-1545', 'cardiolipin biosynthesis III')|('PWY-5668', 'cardiolipin biosynthesis I')|('PWY-7817', 'type I lipoteichoic acid biosynthesis (S. aureus)')
TI1000161__cyto__cp1_leaf_light	PROTON__cyto_leaf_light + THR__cyto_leaf_light --> PROTON__cp1_light + THR__cp1_light	0.0293858	('transporters', 'transport reactions')
GLYCINE--TRNA-LIGASE-RXN__cyto_leaf_dark	ATP__cyto_leaf_dark + GLY-tRNAs__cyto_leaf_dark + GLY__cyto_leaf_dark --> AMP__cyto_leaf_dark + Charged-GLY-tRNAs__cyto_leaf_dark + PPI__cyto_leaf_dark	0.00432465	('TRNA-CHARGING-PWY', 'tRNA charging')
VALINE--TRNA-LIGASE-RXN__cyto_leaf_light	ATP__cyto_leaf_light + VAL-tRNAs__cyto_leaf_light + VAL__cyto_leaf_light --> AMP__cyto_leaf_light + Charged-VAL-tRNAs__cyto_leaf_light + PPI__cyto_leaf_light	0.0292077	('TRNA-CHARGING-PWY', 'tRNA charging')
RXN-5682__chlo_leaf_light	CPD-659__chlo_leaf_light + NADP__chlo_leaf_light --> CARBON-DIOXIDE__chlo_leaf_light + NADPH__chlo_leaf_light + TYR__chlo_leaf_light	0.0291312	('PWY-3461', 'L-tyrosine biosynthesis II')
TI1000069__chlo__cyto_leaf_light	PROTON__chlo_leaf_light + TYR__chlo_leaf_light --> PROTON__cyto_leaf_light + TYR__cyto_leaf_light	0.0291297	('transporters', 'transport reactions')
ETHANOLAMINE-KINASE-RXN__cyto_leaf_dark	ATP__cyto_leaf_dark + ETHANOL-AMINE__cyto_leaf_dark --> ADP__cyto_leaf_dark + PHOSPHORYL-ETHANOLAMINE__cyto_leaf_dark + PROTON__cyto_leaf_dark	0.00386206	('PWY4FS-6', 'phosphatidylethanolamine biosynthesis II')|('PWY-7782', 'plasmalogen biosynthesis I (aerobic)')|('PWY-3385', 'choline biosynthesis I')
GDPKIN-RXN__chlo_leaf_light	ATP__chlo_leaf_light + GDP__chlo_leaf_light --> ADP__chlo_leaf_light + GTP__chlo_leaf_light	0.028396	('PPGPPMET-PWY', 'ppGpp biosynthesis')|('PWY-7221', 'guanosine ribonucleotides de novo biosynthesis')
IMPCYCLOHYDROLASE-RXN__chlo_leaf_light	PHOSPHORIBOSYL-FORMAMIDO-CARBOXAMIDE__chlo_leaf_light --> IMP__chlo_leaf_light + WATER__chlo_leaf_light	0.0283922	('PWY-6123', "inosine-5'-phosphate biosynthesis I")|('PWY-6124', "inosine-5'-phosphate biosynthesis II")|('PWY-7234', "inosine-5'-phosphate biosynthesis III")
TR2000009__er__cyto_leaf_dark	PROTON__cyto_leaf_dark + Pi__er_leaf_dark <=> PROTON__er_leaf_dark + Pi__cyto_leaf_dark	0.0385992	('transporters', 'transport reactions')
ADENYLOSUCCINATE-SYNTHASE-RXN__chlo_leaf_light	GTP__chlo_leaf_light + IMP__chlo_leaf_light + L-ASPARTATE__chlo_leaf_light --> ADENYLOSUCC__chlo_leaf_light + GDP__chlo_leaf_light + 2.0 PROTON__chlo_leaf_light + Pi__chlo_leaf_light	0.0283922	('PWY-7219', 'adenosine ribonucleotides de novo biosynthesis')
AMPSYN-RXN__chlo_leaf_light	ADENYLOSUCC__chlo_leaf_light --> AMP__chlo_leaf_light + FUM__chlo_leaf_light	0.0283922	('PWY-7219', 'adenosine ribonucleotides de novo biosynthesis')
RXN-5642__cyto_leaf_dark	CPD-406__cyto_leaf_dark + S-ADENOSYLMETHIONINE__cyto_leaf_dark --> ADENOSYL-HOMO-CYS__cyto_leaf_dark + CPD-5441__cyto_leaf_dark + PROTON__cyto_leaf_dark	0.00386206	('PWY4FS-4', 'phosphatidylcholine biosynthesis IV')|('PWY4FS-2', 'phosphatidylcholine biosynthesis II')|('PWY-3385', 'choline biosynthesis I')
AICARTRANSFORM-RXN__chlo_leaf_light	10-FORMYL-THF__chlo_leaf_light + AICAR__chlo_leaf_light --> PHOSPHORIBOSYL-FORMAMIDO-CARBOXAMIDE__chlo_leaf_light + THF__chlo_leaf_light	0.0283922	('PWY-6123', "inosine-5'-phosphate biosynthesis I")|('PWY-6124', "inosine-5'-phosphate biosynthesis II")
2.1.1.103-RXN__cyto_leaf_dark	PHOSPHORYL-ETHANOLAMINE__cyto_leaf_dark + S-ADENOSYLMETHIONINE__cyto_leaf_dark --> ADENOSYL-HOMO-CYS__cyto_leaf_dark + CPD-406__cyto_leaf_dark + PROTON__cyto_leaf_dark	0.00386206	('PWY4FS-3', 'phosphatidylcholine biosynthesis III')|('PWY4FS-4', 'phosphatidylcholine biosynthesis IV')|('PWY4FS-2', 'phosphatidylcholine biosynthesis II')|('PWY-3385', 'choline biosynthesis I')
RXN-5643__cyto_leaf_dark	CPD-5441__cyto_leaf_dark + S-ADENOSYLMETHIONINE__cyto_leaf_dark --> ADENOSYL-HOMO-CYS__cyto_leaf_dark + PHOSPHORYL-CHOLINE__cyto_leaf_dark + PROTON__cyto_leaf_dark	0.00386206	('PWY4FS-2', 'phosphatidylcholine biosynthesis II')|('PWY-3385', 'choline biosynthesis I')
LYSINE--TRNA-LIGASE-RXN__cyto_leaf_light	ATP__cyto_leaf_light + LYS-tRNAs__cyto_leaf_light + LYS__cyto_leaf_light --> AMP__cyto_leaf_light + Charged-LYS-tRNAs__cyto_leaf_light + PPI__cyto_leaf_light + PROTON__cyto_leaf_light	0.027706	('TRNA-CHARGING-PWY', 'tRNA charging')
2.7.7.15-RXN__cyto_leaf_dark	CTP__cyto_leaf_dark + PHOSPHORYL-CHOLINE__cyto_leaf_dark + PROTON__cyto_leaf_dark --> CDP-CHOLINE__cyto_leaf_dark + PPI__cyto_leaf_dark	0.00386206	('PWY-3561', 'choline biosynthesis III')|('PWY-7782', 'plasmalogen biosynthesis I (aerobic)')|('PWY3O-450', 'phosphatidylcholine biosynthesis I')|('PWY-7818', 'type IV lipoteichoic acid biosynthesis (S. pneumoniae)')|('PWY-7886', 'cell-surface glycoconjugate-linked phosphocholine biosynthesis')|('PWY4FS-2', 'phosphatidylcholine biosynthesis II')
TI1000132__cyto__cp1_leaf_light	ASN__cyto_leaf_light + PROTON__cyto_leaf_light --> ASN__cp1_light + PROTON__cp1_light	0.027178	('transporters', 'transport reactions')
RXN-5641__cyto_leaf_dark	PROTON__cyto_leaf_dark + SER__cyto_leaf_dark --> CARBON-DIOXIDE__cyto_leaf_dark + ETHANOL-AMINE__cyto_leaf_dark	0.00386206	('PWY4FS-6', 'phosphatidylethanolamine biosynthesis II')|('PWY-7782', 'plasmalogen biosynthesis I (aerobic)')|('PWY-3385', 'choline biosynthesis I')
PRIBFAICARPISOM-RXN__chlo_leaf_light	PHOSPHORIBOSYL-FORMIMINO-AICAR-P__chlo_leaf_light --> PHOSPHORIBULOSYL-FORMIMINO-AICAR-P__chlo_leaf_light	0.0268987	('HISTSYN-PWY', 'L-histidine biosynthesis')
RXN-14325__chlo_leaf_dark	AMMONIUM__chlo_leaf_dark + ATP__chlo_leaf_dark + UTP__chlo_leaf_dark --> ADP__chlo_leaf_dark + CTP__chlo_leaf_dark + 2.0 PROTON__chlo_leaf_dark + Pi__chlo_leaf_dark	0.00314429
IMIDPHOSDEHYD-RXN__chlo_leaf_light	D-ERYTHRO-IMIDAZOLE-GLYCEROL-P__chlo_leaf_light --> IMIDAZOLE-ACETOL-P__chlo_leaf_light + WATER__chlo_leaf_light	0.0268987	('HISTSYN-PWY', 'L-histidine biosynthesis')
HISTCYCLOHYD-RXN__chlo_leaf_light	PHOSPHORIBOSYL-AMP__chlo_leaf_light + WATER__chlo_leaf_light --> PHOSPHORIBOSYL-FORMIMINO-AICAR-P__chlo_leaf_light	0.0268987	('HISTSYN-PWY', 'L-histidine biosynthesis')
CDPDIGLYSYN-RXN__chlo_leaf_dark	CTP__chlo_leaf_dark + 0.01 L-PHOSPHATIDATE__chlo_leaf_dark + PROTON__chlo_leaf_dark --> 0.01 CDPDIACYLGLYCEROL__chlo_leaf_dark + PPI__chlo_leaf_dark	0.00309742	('PWY-5667', 'CDP-diacylglycerol biosynthesis I')|('PWY-5981', 'CDP-diacylglycerol biosynthesis III')|('PWY-7817', 'type I lipoteichoic acid biosynthesis (S. aureus)')|('PWY0-1319', 'CDP-diacylglycerol biosynthesis II')
RXN-17900__chlo_leaf_light	AMMONIUM__chlo_leaf_light + PHOSPHORIBULOSYL-FORMIMINO-AICAR-P__chlo_leaf_light --> AICAR__chlo_leaf_light + D-ERYTHRO-IMIDAZOLE-GLYCEROL-P__chlo_leaf_light + PROTON__chlo_leaf_light + WATER__chlo_leaf_light	0.0268987
HISTPRATPHYD-RXN__chlo_leaf_light	PHOSPHORIBOSYL-ATP__chlo_leaf_light + WATER__chlo_leaf_light --> PHOSPHORIBOSYL-AMP__chlo_leaf_light + PPI__chlo_leaf_light + 2.0 PROTON__chlo_leaf_light	0.0268987	('HISTSYN-PWY', 'L-histidine biosynthesis')
RXN-5781__cyto_leaf_dark	CDP-CHOLINE__cyto_leaf_dark + 0.01 DIACYLGLYCEROL__cyto_leaf_dark <=> CMP__cyto_leaf_dark + 0.01 PHOSPHATIDYLCHOLINE__cyto_leaf_dark + PROTON__cyto_leaf_dark	0.00308965	('PWY-3561', 'choline biosynthesis III')|('PWY-6804', 'diacylglycerol biosynthesis (PUFA enrichment in oilseed)')|('PWY3O-450', 'phosphatidylcholine biosynthesis I')|('PWY4FS-2', 'phosphatidylcholine biosynthesis II')|('PWY-7367', 'phosphatidylcholine resynthesis via glycerophosphocholine')
RXN-8001__chlo_leaf_light	HISTIDINOL__chlo_leaf_light + 2.0 NAD__chlo_leaf_light + WATER__chlo_leaf_light --> HIS__chlo_leaf_light + 2.0 NADH__chlo_leaf_light + 3.0 PROTON__chlo_leaf_light	0.0268987
PHOSPHASERSYN-RXN__chlo_leaf_dark	0.01 CDPDIACYLGLYCEROL__chlo_leaf_dark + SER__chlo_leaf_dark --> CMP__chlo_leaf_dark + 0.01 L-1-PHOSPHATIDYL-SERINE__chlo_leaf_dark + 2.0 PROTON__chlo_leaf_dark	0.0026716	('PHOSLIPSYN2-PWY', 'superpathway of phospholipid biosynthesis II (plants)')|('PWY-5669', 'phosphatidylserine and phosphatidylethanolamine biosynthesis I')
ATPPHOSPHORIBOSYLTRANS-RXN__chlo_leaf_light	ATP__chlo_leaf_light + PROTON__chlo_leaf_light + PRPP__chlo_leaf_light --> PHOSPHORIBOSYL-ATP__chlo_leaf_light + PPI__chlo_leaf_light	0.0268987	('HISTSYN-PWY', 'L-histidine biosynthesis')
RXN-5641__chlo_leaf_dark	PROTON__chlo_leaf_dark + SER__chlo_leaf_dark --> CARBON-DIOXIDE__chlo_leaf_dark + ETHANOL-AMINE__chlo_leaf_dark	0.0026716	('PWY4FS-6', 'phosphatidylethanolamine biosynthesis II')|('PWY-7782', 'plasmalogen biosynthesis I (aerobic)')|('PWY-3385', 'choline biosynthesis I')
HISTIDPHOS-RXN__chlo_leaf_light	L-HISTIDINOL-P__chlo_leaf_light + WATER__chlo_leaf_light --> HISTIDINOL__chlo_leaf_light + Pi__chlo_leaf_light	0.0268987	('HISTSYN-PWY', 'L-histidine biosynthesis')
RXN-1225__cyto_leaf_dark	CPD-14553__cyto_leaf_dark + 0.01 D-Galactosyl-12-diacyl-glycerols__cyto_leaf_dark --> 0.01 Galactosyl-galactosyl-diacyl-glycerols__cyto_leaf_dark + PROTON__cyto_leaf_dark + UDP__cyto_leaf_dark	0.00255964	('PWY-7666', 'galactolipid biosynthesis II')|('PWY-401', 'galactolipid biosynthesis I')
ISOLEUCINE--TRNA-LIGASE-RXN__cyto_leaf_light	ATP__cyto_leaf_light + ILE-tRNAs__cyto_leaf_light + ILE__cyto_leaf_light --> AMP__cyto_leaf_light + Charged-ILE-tRNAs__cyto_leaf_light + PPI__cyto_leaf_light	0.0247234	('TRNA-CHARGING-PWY', 'tRNA charging')
RXN-5682__cyto_leaf_dark	CPD-659__cyto_leaf_dark + NADP__cyto_leaf_dark --> CARBON-DIOXIDE__cyto_leaf_dark + NADPH__cyto_leaf_dark + TYR__cyto_leaf_dark	0.00236992	('PWY-3461', 'L-tyrosine biosynthesis II')
ILE__cyto_leaf_light_dark_storage	ILE__cyto_leaf_light --> ILE__cyto_leaf_dark	0.0247234	('Storage', 'Storage between light and dark phases')
TR0000242__chlo__cyto_leaf_dark	HCO3__chlo_leaf_dark <=> HCO3__cyto_leaf_dark	0.205892	('transporters', 'transport reactions')
TI1000084__cyto__cp1_leaf_light	CYS__cyto_leaf_light + PROTON__cyto_leaf_light --> CYS__cp1_light + PROTON__cp1_light	0.0246746	('transporters', 'transport reactions')
ARGININE--TRNA-LIGASE-RXN__cyto_leaf_light	ARG-tRNAs__cyto_leaf_light + ARG__cyto_leaf_light + ATP__cyto_leaf_light --> AMP__cyto_leaf_light + Charged-ARG-tRNAs__cyto_leaf_light + PPI__cyto_leaf_light + PROTON__cyto_leaf_light	0.0243261	('TRNA-CHARGING-PWY', 'tRNA charging')
AIRS-RXN__chlo_leaf_dark	5-PHOSPHORIBOSYL-N-FORMYLGLYCINEAMIDINE__chlo_leaf_dark + ATP__chlo_leaf_dark --> 5-PHOSPHORIBOSYL-5-AMINOIMIDAZOLE__chlo_leaf_dark + ADP__chlo_leaf_dark + PROTON__chlo_leaf_dark + Pi__chlo_leaf_dark	0.00227705	('PWY-6277', 'superpathway of 5-aminoimidazole ribonucleotide biosynthesis')|('PWY-6121', '5-aminoimidazole ribonucleotide biosynthesis I')|('PWY-6122', '5-aminoimidazole ribonucleotide biosynthesis II')
ASPARTATE--TRNA-LIGASE-RXN__cyto_leaf_light	ASP-tRNAs__cyto_leaf_light + ATP__cyto_leaf_light + L-ASPARTATE__cyto_leaf_light + PROTON__cyto_leaf_light --> AMP__cyto_leaf_light + Charged-ASP-tRNAs__cyto_leaf_light + PPI__cyto_leaf_light	0.0241978	('TRNA-CHARGING-PWY', 'tRNA charging')
GARTRANSFORMYL2-RXN__chlo_leaf_dark	5-PHOSPHO-RIBOSYL-GLYCINEAMIDE__chlo_leaf_dark + ATP__chlo_leaf_dark + FORMATE__chlo_leaf_dark --> 5-P-RIBOSYL-N-FORMYLGLYCINEAMIDE__chlo_leaf_dark + ADP__chlo_leaf_dark + PROTON__chlo_leaf_dark + Pi__chlo_leaf_dark	0.00227705	('PWY-6277', 'superpathway of 5-aminoimidazole ribonucleotide biosynthesis')|('PWY-6122', '5-aminoimidazole ribonucleotide biosynthesis II')
PROLINE--TRNA-LIGASE-RXN__cyto_leaf_light	ATP__cyto_leaf_light + PRO-tRNAs__cyto_leaf_light + PRO__cyto_leaf_light --> AMP__cyto_leaf_light + Charged-PRO-tRNAs__cyto_leaf_light + PPI__cyto_leaf_light	0.0226381	('TRNA-CHARGING-PWY', 'tRNA charging')
GLYRIBONUCSYN-RXN__chlo_leaf_dark	5-P-BETA-D-RIBOSYL-AMINE__chlo_leaf_dark + ATP__chlo_leaf_dark + GLY__chlo_leaf_dark --> 5-PHOSPHO-RIBOSYL-GLYCINEAMIDE__chlo_leaf_dark + ADP__chlo_leaf_dark + PROTON__chlo_leaf_dark + Pi__chlo_leaf_dark	0.00227705	('PWY-6277', 'superpathway of 5-aminoimidazole ribonucleotide biosynthesis')|('PWY-6121', '5-aminoimidazole ribonucleotide biosynthesis I')|('PWY-6122', '5-aminoimidazole ribonucleotide biosynthesis II')
THREONINE--TRNA-LIGASE-RXN__cyto_leaf_light	ATP__cyto_leaf_light + THR-tRNAs__cyto_leaf_light + THR__cyto_leaf_light --> AMP__cyto_leaf_light + Charged-THR-tRNAs__cyto_leaf_light + PPI__cyto_leaf_light	0.0217011	('TRNA-CHARGING-PWY', 'tRNA charging')
SAICARSYN-RXN__chlo_leaf_dark	ATP__chlo_leaf_dark + L-ASPARTATE__chlo_leaf_dark + PHOSPHORIBOSYL-CARBOXY-AMINOIMIDAZOLE__chlo_leaf_dark --> ADP__chlo_leaf_dark + P-RIBOSYL-4-SUCCCARB-AMINOIMIDAZOLE__chlo_leaf_dark + PROTON__chlo_leaf_dark + Pi__chlo_leaf_dark	0.00227705	('PWY-6123', "inosine-5'-phosphate biosynthesis I")|('PWY-6124', "inosine-5'-phosphate biosynthesis II")|('PWY-7234', "inosine-5'-phosphate biosynthesis III")
TRANS-CINNAMATE-4-MONOOXYGENASE-RXN__cyto_leaf_light	CPD-674__cyto_leaf_light + OXYGEN-MOLECULE__cyto_leaf_light + Red-NADPH-Hemoprotein-Reductases__cyto_leaf_light --> COUMARATE__cyto_leaf_light + Ox-NADPH-Hemoprotein-Reductases__cyto_leaf_light + WATER__cyto_leaf_light	0.0214454	('PWY1F-467', 'phenylpropanoid biosynthesis, initial reactions')|('PWY-5048', 'rosmarinic acid biosynthesis I')|('PWY-1121', 'suberin monomers biosynthesis')|('PWY-8157', 'avenanthramide biosynthesis')
FGAMSYN-RXN__chlo_leaf_dark	5-P-RIBOSYL-N-FORMYLGLYCINEAMIDE__chlo_leaf_dark + ATP__chlo_leaf_dark + GLN__chlo_leaf_dark + WATER__chlo_leaf_dark --> 5-PHOSPHORIBOSYL-N-FORMYLGLYCINEAMIDINE__chlo_leaf_dark + ADP__chlo_leaf_dark + GLT__chlo_leaf_dark + PROTON__chlo_leaf_dark + Pi__chlo_leaf_dark	0.00227705	('PWY-6277', 'superpathway of 5-aminoimidazole ribonucleotide biosynthesis')|('PWY-6121', '5-aminoimidazole ribonucleotide biosynthesis I')|('PWY-6122', '5-aminoimidazole ribonucleotide biosynthesis II')
4-COUMARATE--COA-LIGASE-RXN__cyto_leaf_light	ATP__cyto_leaf_light + CO-A__cyto_leaf_light + COUMARATE__cyto_leaf_light --> AMP__cyto_leaf_light + P-COUMAROYL-COA__cyto_leaf_light + PPI__cyto_leaf_light	0.0214454	('PWY-8002', '4-coumarate degradation (aerobic)')|('PWY-361', 'phenylpropanoid biosynthesis')|('PWY1F-FLAVSYN', 'flavonoid biosynthesis')|('PWY-7046', '4-coumarate degradation (anaerobic)')|('PWY-6982', 'umbelliferone biosynthesis')|('PWY-6320', 'phaselate biosynthesis')|('PWY-6435', '4-hydroxybenzoate biosynthesis III (plants)')|('PWY-7398', 'coumarins biosynthesis (engineered)')|('PWY-5048', 'r…
PHENYLALANINE-AMMONIA-LYASE-RXN__cyto_leaf_light	PHE__cyto_leaf_light --> AMMONIUM__cyto_leaf_light + CPD-674__cyto_leaf_light	0.0214454	('PWY1F-467', 'phenylpropanoid biosynthesis, initial reactions')|('PWY-5883', 'ephedrine biosynthesis')|('PWY-5048', 'rosmarinic acid biosynthesis I')|('PWY-6444', 'benzoate biosynthesis II (CoA-independent, non-&beta;-oxidative)')|('PWY-1121', 'suberin monomers biosynthesis')|('PWY-8157', 'avenanthramide biosynthesis')|('PWY-6457', 'cinnamoyl-CoA biosynthesis')
PRPPAMIDOTRANS-RXN__chlo_leaf_dark	GLN__chlo_leaf_dark + PRPP__chlo_leaf_dark + WATER__chlo_leaf_dark --> 5-P-BETA-D-RIBOSYL-AMINE__chlo_leaf_dark + GLT__chlo_leaf_dark + PPI__chlo_leaf_dark	0.00227705	('PWY-6277', 'superpathway of 5-aminoimidazole ribonucleotide biosynthesis')|('PWY-6121', '5-aminoimidazole ribonucleotide biosynthesis I')|('PWY-6122', '5-aminoimidazole ribonucleotide biosynthesis II')|('PWY-7282', '4-amino-2-methyl-5-diphosphomethylpyrimidine biosynthesis II')
ASPARAGINE--TRNA-LIGASE-RXN__cyto_leaf_light	ASN-tRNAs__cyto_leaf_light + ASN__cyto_leaf_light + ATP__cyto_leaf_light --> AMP__cyto_leaf_light + Charged-ASN-tRNAs__cyto_leaf_light + PPI__cyto_leaf_light	0.0200706	('TRNA-CHARGING-PWY', 'tRNA charging')
e-Cofactor_vvinif2023__cyto_leaf_dark	0.00126732 10-FORMYL-THF__cyto_leaf_dark + 0.00131455 5-10-METHENYL-THF__cyto_leaf_dark + 0.001305909 5-METHYL-THF__cyto_leaf_dark + 0.003406768 ASCORBATE__cyto_leaf_dark + 0.002455896 BIOTIN__cyto_leaf_dark + 0.000671525 CHLOROPHYLL-A__chlo_leaf_dark + 0.000661177 CHLOROPHYLL-B__chlo_leaf_dark + 0.000781728 CO-A__cyto_leaf_dark + 0.000798704 CPD-12829__chlo_leaf_dark + 0.000752596 CPD-9957__mito…	0.00178712	('biomass', 'biomass reactions')
2.7.7.60-RXN__chlo_leaf_dark	2-C-METHYL-D-ERYTHRITOL-4-PHOSPHATE__chlo_leaf_dark + CTP__chlo_leaf_dark + PROTON__chlo_leaf_dark --> 4-CYTIDINE-5-DIPHOSPHO-2-C__chlo_leaf_dark + PPI__chlo_leaf_dark	4.68691e-05	('NONMEVIPP-PWY', 'methylerythritol phosphate pathway I')|('PWY-7560', 'methylerythritol phosphate pathway II')
THIOREDOXIN-REDUCT-NADPH-RXN__cyto_leaf_dark	NADPH__cyto_leaf_dark + Ox-Thioredoxin__cyto_leaf_dark + PROTON__cyto_leaf_dark --> NADP__cyto_leaf_dark + Red-Thioredoxin__cyto_leaf_dark	0.00163721	('THIOREDOX-PWY', 'thioredoxin pathway')
TI0000209__vacu__cyto_leaf_light	NITRATE__vacu_leaf_light --> NITRATE__cyto_leaf_light	0.0195392	('transporters', 'transport reactions')
AICARSYN-RXN__chlo_leaf_dark	P-RIBOSYL-4-SUCCCARB-AMINOIMIDAZOLE__chlo_leaf_dark --> AICAR__chlo_leaf_dark + FUM__chlo_leaf_dark	0.00149356	('PWY-6123', "inosine-5'-phosphate biosynthesis I")|('PWY-6124', "inosine-5'-phosphate biosynthesis II")|('PWY-7234', "inosine-5'-phosphate biosynthesis III")
T_SUCROSE__vacu_leaf_light	PROTON__vacu_leaf_light + SUCROSE__cyto_leaf_light --> PROTON__cyto_leaf_light + SUCROSE__vacu_leaf_light	0.0195392	('transporters', 'transport reactions')
SUCROSE__vacu_leaf_light_dark_storage	SUCROSE__vacu_leaf_light <=> SUCROSE__vacu_leaf_dark	0.0195392	('Storage', 'Storage between light and dark phases')
RXN0-882__chlo_leaf_dark	2C-METH-D-ERYTHRITOL-CYCLODIPHOSPHATE__chlo_leaf_dark + PROTON__chlo_leaf_dark + 2.0 Reduced-ferredoxins__chlo_leaf_dark --> HYDROXY-METHYL-BUTENYL-DIP__chlo_leaf_dark + 2.0 Oxidized-ferredoxins__chlo_leaf_dark + WATER__chlo_leaf_dark	4.68691e-05	('PWY-7560', 'methylerythritol phosphate pathway II')
AMPSYN-RXN__cyto_leaf_dark	ADENYLOSUCC__cyto_leaf_dark --> AMP__cyto_leaf_dark + FUM__cyto_leaf_dark	0.00149356	('PWY-7219', 'adenosine ribonucleotides de novo biosynthesis')
RXN-14025__cyto_leaf_dark	UMP__cyto_leaf_dark + WATER__cyto_leaf_dark --> Pi__cyto_leaf_dark + URIDINE__cyto_leaf_dark	0.121186	('PWY-7185', 'UTP and CTP dephosphorylation I')|('PWY-7821', 'tunicamycin biosynthesis')
PHENYLALANINE--TRNA-LIGASE-RXN__cyto_leaf_light	ATP__cyto_leaf_light + PHE-tRNAs__cyto_leaf_light + PHE__cyto_leaf_light --> AMP__cyto_leaf_light + Charged-PHE-tRNAs__cyto_leaf_light + PPI__cyto_leaf_light	0.0190936	('TRNA-CHARGING-PWY', 'tRNA charging')
RXN-16228__er_leaf_dark	CPD-18__er_leaf_dark + 2.0 FERROCYTOCHROME-B5__er_leaf_dark + OXYGEN-MOLECULE__er_leaf_dark + 2.0 PROTON__er_leaf_dark --> 2.0 FERRICYTOCHROME-B5__er_leaf_dark + LINOLENOYL-COA__er_leaf_dark + 2.0 WATER__er_leaf_dark	0.000846777
SULFATE-ADENYLYLTRANS-RXN__cyto_leaf_dark	ATP__cyto_leaf_dark + PROTON__cyto_leaf_dark + SULFATE__cyto_leaf_dark --> APS__cyto_leaf_dark + PPI__cyto_leaf_dark	0.000190021	('PWY-6683', 'assimilatory sulfate reduction III')|('DISSULFRED-PWY', 'dissimilatory sulfate reduction I (to hydrogen sufide))')|('SULFMETII-PWY', 'assimilatory sulfate reduction II')|('PWY-5340', 'sulfate activation for sulfonation')|('PWY-5278', 'sulfite oxidation III')|('PWY1ZNC-1', 'assimilatory sulfate reduction IV')
PREPHENATEDEHYDRAT-RXN__cyto_leaf_dark	PREPHENATE__cyto_leaf_dark + PROTON__cyto_leaf_dark --> CARBON-DIOXIDE__cyto_leaf_dark + PHENYL-PYRUVATE__cyto_leaf_dark + WATER__cyto_leaf_dark	0.133302	('PWY-7432', 'L-phenylalanine biosynthesis III (cytosolic, plants)')|('PHESYN', 'L-phenylalanine biosynthesis I')
GLUTAMINE--TRNA-LIGASE-RXN__cyto_leaf_light	ATP__cyto_leaf_light + GLN-tRNAs__cyto_leaf_light + GLN__cyto_leaf_light --> AMP__cyto_leaf_light + Charged-GLN-tRNAs__cyto_leaf_light + PPI__cyto_leaf_light	0.0172161	('TRNA-CHARGING-PWY', 'tRNA charging')
R08178__er_leaf_dark	LINOLENOYL-COA__er_leaf_dark + WATER__er_leaf_dark --> CO-A__er_leaf_dark + LINOLENIC_ACID__er_leaf_dark + PROTON__er_leaf_dark	0.000846777
PYRUVATEORTHOPHOSPHATE-DIKINASE-RXN__chlo_leaf_light	ATP__chlo_leaf_light + PYRUVATE__chlo_leaf_light + Pi__chlo_leaf_light <=> AMP__chlo_leaf_light + PHOSPHO-ENOL-PYRUVATE__chlo_leaf_light + PPI__chlo_leaf_light + PROTON__chlo_leaf_light	0.0168719	('PWY-7117', 'C4 photosynthetic carbon assimilation cycle, PEPCK type')|('PWY-241', 'C4 photosynthetic carbon assimilation cycle, NADP-ME type')|('PWY-7115', 'C4 photosynthetic carbon assimilation cycle, NAD-ME type')|('PWY-6549', 'L-glutamine biosynthesis III')
MYO-INOSITOL-1-PHOSPHATE-SYNTHASE-RXN__cyto_leaf_dark	GLC-6-P__cyto_leaf_dark --> 1-L-MYO-INOSITOL-1-P__cyto_leaf_dark	0.000801171	('PWY-6372', '1D-myo-inositol hexakisphosphate biosynthesis IV (Dictyostelium)')|('PWY-2301', 'myo-inositol biosynthesis')|('PWY-4661', '1D-myo-inositol hexakisphosphate biosynthesis III (Spirodela polyrrhiza)')|('PWY1G-0', 'mycothiol biosynthesis')|('PWY-6664', 'di-myo-inositol phosphate biosynthesis')|('PWY-6580', 'phosphatidylinositol biosynthesis I (bacteria)')
TI1000069__cyto__cp1_leaf_light	PROTON__cyto_leaf_light + TYR__cyto_leaf_light --> PROTON__cp1_light + TYR__cp1_light	0.0167522	('transporters', 'transport reactions')
2.3.1.133-RXN__cyto_leaf_light	P-COUMAROYL-COA__cyto_leaf_light + SHIKIMATE__cyto_leaf_light --> CO-A__cyto_leaf_light + CPD-412__cyto_leaf_light	0.0154884	('PWY-361', 'phenylpropanoid biosynthesis')|('PWY-6040', 'chlorogenic acid biosynthesis II')|('PWY-6320', 'phaselate biosynthesis')|('PWY-5868', 'simplecoumarins biosynthesis')|('PWY-8157', 'avenanthramide biosynthesis')|('PWY-6039', 'chlorogenic acid biosynthesis I')
MYO-INOSITOL-1OR-4-MONOPHOSPHATASE-RXN__cyto_leaf_dark	1-L-MYO-INOSITOL-1-P__cyto_leaf_dark + WATER__cyto_leaf_dark --> MYO-INOSITOL__cyto_leaf_dark + Pi__cyto_leaf_dark	0.000801171	('PWY-2301', 'myo-inositol biosynthesis')
RXN-2621__cyto_leaf_light	CAFFEOYLSHIKIMATE__cyto_leaf_light + CO-A__cyto_leaf_light --> CAFFEOYL-COA__cyto_leaf_light + SHIKIMATE__cyto_leaf_light	0.0154884	('PWY-361', 'phenylpropanoid biosynthesis')|('PWY-6320', 'phaselate biosynthesis')|('PWY-8157', 'avenanthramide biosynthesis')|('PWY-6039', 'chlorogenic acid biosynthesis I')
2.7.8.11-RXN__er_leaf_dark	0.01 CDPDIACYLGLYCEROL__er_leaf_dark + MYO-INOSITOL__er_leaf_dark --> CMP__er_leaf_dark + 0.01 L-1-phosphatidyl-inositols__er_leaf_dark + PROTON__er_leaf_dark	0.000801171	('PHOSLIPSYN2-PWY', 'superpathway of phospholipid biosynthesis II (plants)')|('PWY-6352', '3-phosphoinositide biosynthesis')|('PWY-6351', 'D-myo-inositol (1,4,5)-trisphosphate biosynthesis')|('PWY-7625', 'phosphatidylinositol biosynthesis II (eukaryotes)')
RXN-2581__cyto_leaf_light	CPD-412__cyto_leaf_light + OXYGEN-MOLECULE__cyto_leaf_light + Red-NADPH-Hemoprotein-Reductases__cyto_leaf_light --> CAFFEOYLSHIKIMATE__cyto_leaf_light + Ox-NADPH-Hemoprotein-Reductases__cyto_leaf_light + WATER__cyto_leaf_light	0.0154884	('PWY-361', 'phenylpropanoid biosynthesis')|('PWY-6040', 'chlorogenic acid biosynthesis II')|('PWY-6320', 'phaselate biosynthesis')|('PWY-5868', 'simplecoumarins biosynthesis')|('PWY-8157', 'avenanthramide biosynthesis')|('PWY-6039', 'chlorogenic acid biosynthesis I')
RXN-1106__cyto_leaf_light	FERULOYL-COA__cyto_leaf_light + NADPH__cyto_leaf_light + PROTON__cyto_leaf_light --> CO-A__cyto_leaf_light + CONIFERYL-ALDEHYDE__cyto_leaf_light + NADP__cyto_leaf_light	0.0154884	('PWY-361', 'phenylpropanoid biosynthesis')|('PWY-6027', 'capsiconiate biosynthesis')
CAFFEOYL-COA-O-METHYLTRANSFERASE-RXN__cyto_leaf_light	CAFFEOYL-COA__cyto_leaf_light + S-ADENOSYLMETHIONINE__cyto_leaf_light --> ADENOSYL-HOMO-CYS__cyto_leaf_light + FERULOYL-COA__cyto_leaf_light + PROTON__cyto_leaf_light	0.0154884	('PWY-5710', 'capsaicin biosynthesis')|('PWY-361', 'phenylpropanoid biosynthesis')|('PWY-7398', 'coumarins biosynthesis (engineered)')|('PWY-6792', 'scopoletin biosynthesis')|('PWY-7498', 'phenylpropanoids methylation (ice plant)')|('PWY-1121', 'suberin monomers biosynthesis')|('PWY-6039', 'chlorogenic acid biosynthesis I')|('PWY-6432', 'curcuminoid biosynthesis')
TR2918343__mito__cyto_leaf_dark	CIT__mito_leaf_dark + MAL__cyto_leaf_dark <=> CIT__cyto_leaf_dark + MAL__mito_leaf_dark	1.09894	('transporters', 'transport reactions')
TI1000119__cyto__cp1_leaf_light	HIS__cyto_leaf_light + PROTON__cyto_leaf_light --> HIS__cp1_light + PROTON__cp1_light	0.0154724	('transporters', 'transport reactions')
GCVMULTI-RXN__mito_berry_dark	GLY__mito_berry_dark + NAD__mito_berry_dark + THF__mito_berry_dark --> AMMONIUM__mito_berry_dark + CARBON-DIOXIDE__mito_berry_dark + METHYLENE-THF__mito_berry_dark + NADH__mito_berry_dark	0.0244369	('1CMET2-PWY', 'folate transformations III (E. coli)')|('PWY-8363', 'photorespiration III')|('PWY-3841', 'folate transformations II')|('PWY-8362', 'photorespiration II')|('PWY-181', 'photorespiration')|('PWY-2201', 'folate transformations I')|('PWY-8303', 'reductive glycine pathway of autotrophic CO2 fixation')
AICARSYN-RXN__cyto_leaf_dark	P-RIBOSYL-4-SUCCCARB-AMINOIMIDAZOLE__cyto_leaf_dark --> AICAR__cyto_leaf_dark + FUM__cyto_leaf_dark	0.000783488	('PWY-6123', "inosine-5'-phosphate biosynthesis I")|('PWY-6124', "inosine-5'-phosphate biosynthesis II")|('PWY-7234', "inosine-5'-phosphate biosynthesis III")
ANTHRANSYN-RXN__chlo_leaf_light	CHORISMATE__chlo_leaf_light + GLN__chlo_leaf_light --> ANTHRANILATE__chlo_leaf_light + GLT__chlo_leaf_light + PROTON__chlo_leaf_light + PYRUVATE__chlo_leaf_light	0.0144175	('TRPSYN-PWY', 'L-tryptophan biosynthesis')|('PWY-6661', '4-hydroxy-2(1H)-quinolone biosynthesis')|('PWY-5958', 'acridone alkaloid biosynthesis')
IMPCYCLOHYDROLASE-RXN__cyto_leaf_dark	PHOSPHORIBOSYL-FORMAMIDO-CARBOXAMIDE__cyto_leaf_dark --> IMP__cyto_leaf_dark + WATER__cyto_leaf_dark	0.000783488	('PWY-6123', "inosine-5'-phosphate biosynthesis I")|('PWY-6124', "inosine-5'-phosphate biosynthesis II")|('PWY-7234', "inosine-5'-phosphate biosynthesis III")
PRTRANS-RXN__chlo_leaf_light	ANTHRANILATE__chlo_leaf_light + PRPP__chlo_leaf_light --> N-5-PHOSPHORIBOSYL-ANTHRANILATE__chlo_leaf_light + PPI__chlo_leaf_light	0.0144175	('TRPSYN-PWY', 'L-tryptophan biosynthesis')
IMP-DEHYDROG-RXN__cyto_leaf_dark	IMP__cyto_leaf_dark + NAD__cyto_leaf_dark + WATER__cyto_leaf_dark <=> NADH__cyto_leaf_dark + PROTON__cyto_leaf_dark + XANTHOSINE-5-PHOSPHATE__cyto_leaf_dark	0.000783488	('PWY-6596', 'adenosine nucleotides degradation I')|('PWY-5695', "inosine 5'-phosphate degradation")|('PWY-7221', 'guanosine ribonucleotides de novo biosynthesis')
TRYPSYN-RXN__chlo_leaf_light	INDOLE-3-GLYCEROL-P__chlo_leaf_light + SER__chlo_leaf_light --> GAP__chlo_leaf_light + TRP__chlo_leaf_light + WATER__chlo_leaf_light	0.0144175
AICARTRANSFORM-RXN__cyto_leaf_dark	10-FORMYL-THF__cyto_leaf_dark + AICAR__cyto_leaf_dark --> PHOSPHORIBOSYL-FORMAMIDO-CARBOXAMIDE__cyto_leaf_dark + THF__cyto_leaf_dark	0.000783488	('PWY-6123', "inosine-5'-phosphate biosynthesis I")|('PWY-6124', "inosine-5'-phosphate biosynthesis II")
IGPSYN-RXN__chlo_leaf_light	CARBOXYPHENYLAMINO-DEOXYRIBULOSE-P__chlo_leaf_light + PROTON__chlo_leaf_light --> CARBON-DIOXIDE__chlo_leaf_light + INDOLE-3-GLYCEROL-P__chlo_leaf_light + WATER__chlo_leaf_light	0.0144175	('TRPSYN-PWY', 'L-tryptophan biosynthesis')
GUANYL-KIN-RXN__cyto_leaf_dark	ATP__cyto_leaf_dark + GMP__cyto_leaf_dark <=> ADP__cyto_leaf_dark + GDP__cyto_leaf_dark	0.000779773	('PWY-7221', 'guanosine ribonucleotides de novo biosynthesis')
GMP-SYN-NH3-RXN__cyto_leaf_dark	AMMONIUM__cyto_leaf_dark + ATP__cyto_leaf_dark + XANTHOSINE-5-PHOSPHATE__cyto_leaf_dark --> AMP__cyto_leaf_dark + GMP__cyto_leaf_dark + PPI__cyto_leaf_dark + 2.0 PROTON__cyto_leaf_dark	0.000779773
DIHYDROPYRIMIDINASE-RXN__cyto_leaf_dark	DI-H-URACIL__cyto_leaf_dark + WATER__cyto_leaf_dark --> 3-UREIDO-PROPIONATE__cyto_leaf_dark + PROTON__cyto_leaf_dark	0.132612	('PWY-3982', 'uracil degradation I (reductive)')
PRAISOM-RXN__chlo_leaf_light	N-5-PHOSPHORIBOSYL-ANTHRANILATE__chlo_leaf_light --> CARBOXYPHENYLAMINO-DEOXYRIBULOSE-P__chlo_leaf_light	0.0144175	('TRPSYN-PWY', 'L-tryptophan biosynthesis')
GLUTATHIONE-REDUCT-NADPH-RXN__chlo_leaf_dark	NADPH__chlo_leaf_dark + OXIDIZED-GLUTATHIONE__chlo_leaf_dark + PROTON__chlo_leaf_dark --> 2.0 GLUTATHIONE__chlo_leaf_dark + NADP__chlo_leaf_dark	0.000760086	('PWY-4081', 'glutathione-peroxide redox reactions')
T_PROTON__er_leaf_light	PROTON__cyto_leaf_light <=> PROTON__er_leaf_light	0.0135143	('transporters', 'transport reactions')
TYROSINE--TRNA-LIGASE-RXN__cyto_leaf_light	ATP__cyto_leaf_light + TYR-tRNAs__cyto_leaf_light + TYR__cyto_leaf_light --> AMP__cyto_leaf_light + Charged-TYR-tRNAs__cyto_leaf_light + PPI__cyto_leaf_light	0.0123713	('TRNA-CHARGING-PWY', 'tRNA charging')
RXN-1223__chlo_leaf_dark	CPD-12575__chlo_leaf_dark + PROTON__chlo_leaf_dark + SO3__chlo_leaf_dark --> UDP-SULFOQUINOVOSE__chlo_leaf_dark + WATER__chlo_leaf_dark	0.000760086	('PWYQT-4427', 'sulfoquinovosyl diacylglycerol biosynthesis')
PYRUVDEH-RXN__mito_leaf_dark	CO-A__mito_leaf_dark + NAD__mito_leaf_dark + PYRUVATE__mito_leaf_dark --> ACETYL-COA__mito_leaf_dark + CARBON-DIOXIDE__mito_leaf_dark + NADH__mito_leaf_dark	0.966331	('PWY-7218', 'photosynthetic 3-hydroxybutanoate biosynthesis (engineered)')|('PWY-6886', '1-butanol autotrophic biosynthesis (engineered)')|('PWY-7384', 'anaerobic energy metabolism (invertebrates, mitochondrial)')|('PWY-5482', 'pyruvate fermentation to acetate II')|('PWY-5537', 'pyruvate fermentation to acetate V')|('GLYCOLYSIS-TCA-GLYOX-BYPASS', 'superpathway of glycolysis, pyruvate dehydrogena…
PYRUVDEH-RXN__chlo_leaf_dark	CO-A__chlo_leaf_dark + NAD__chlo_leaf_dark + PYRUVATE__chlo_leaf_dark --> ACETYL-COA__chlo_leaf_dark + CARBON-DIOXIDE__chlo_leaf_dark + NADH__chlo_leaf_dark	0.830316	('PWY-7218', 'photosynthetic 3-hydroxybutanoate biosynthesis (engineered)')|('PWY-6886', '1-butanol autotrophic biosynthesis (engineered)')|('PWY-7384', 'anaerobic energy metabolism (invertebrates, mitochondrial)')|('PWY-5482', 'pyruvate fermentation to acetate II')|('PWY-5537', 'pyruvate fermentation to acetate V')|('GLYCOLYSIS-TCA-GLYOX-BYPASS', 'superpathway of glycolysis, pyruvate dehydrogena…
UDPGLUCEPIM-RXN__cyto_leaf_light	CPD-12575__cyto_leaf_light <=> CPD-14553__cyto_leaf_light	0.0123011	('COLANSYN-PWY', 'colanic acid building blocks biosynthesis')|('PWY-6397', 'mycolyl-arabinogalactan-peptidoglycan complex biosynthesis')|('PWY-6527', 'stachyose degradation')|('PWY-7328', 'superpathway of UDP-glucose-derived O-antigen building blocks biosynthesis')|('PWY-3821', 'D-galactose detoxification')|('PWY-7344', 'UDP-&alpha;-D-galactose biosynthesis')|('GALACTMETAB-PWY', 'UDP-galactose bi…
1.8.4.9-RXN__chlo_leaf_dark	APS__chlo_leaf_dark + 2.0 GLUTATHIONE__chlo_leaf_dark --> AMP__chlo_leaf_dark + OXIDIZED-GLUTATHIONE__chlo_leaf_dark + 2.0 PROTON__chlo_leaf_dark + SO3__chlo_leaf_dark	0.000760086	('SULFMETII-PWY', 'assimilatory sulfate reduction II')
e-Lipids_vvinif2023__cyto_leaf_light	0.00602795087 D-Galactosyl-12-diacyl-glycerols__cyto_leaf_light + 0.00214840583 Galactosyl-galactosyl-diacyl-glycerols__cyto_leaf_light + 0.00099661202 L-1-PHOSPHATIDYL-ETHANOLAMINE__cyto_leaf_light + 0.00179666042 L-1-PHOSPHATIDYL-GLYCEROL__cyto_leaf_light + 0.00067245447 L-1-phosphatidyl-inositols__cyto_leaf_light + 0.00092074536 L-PHOSPHATIDATE__cyto_leaf_light + 0.00259326033 PHOSPHATIDYLCHOL…	0.0119141	('biomass', 'biomass reactions')
HISTIDINE--TRNA-LIGASE-RXN__chlo_leaf_light	ATP__chlo_leaf_light + HIS-tRNAs__chlo_leaf_light + HIS__chlo_leaf_light --> AMP__chlo_leaf_light + Charged-HIS-tRNAs__chlo_leaf_light + PPI__chlo_leaf_light	0.0114262	('TRNA-CHARGING-PWY', 'tRNA charging')
RXN-1224__chlo_leaf_dark	0.01 DIACYLGLYCEROL__chlo_leaf_dark + UDP-SULFOQUINOVOSE__chlo_leaf_dark --> PROTON__chlo_leaf_dark + 0.01 SULFOQUINOVOSYLDIACYLGLYCEROL__chlo_leaf_dark + UDP__chlo_leaf_dark	0.000760086	('PWYQT-4427', 'sulfoquinovosyl diacylglycerol biosynthesis')
T_HIS-tRNAs__chlo_leaf_light	HIS-tRNAs__cyto_leaf_light <=> HIS-tRNAs__chlo_leaf_light	0.0114262	('transporters', 'transport reactions')
MET__cyto_leaf_light_dark_storage	MET__cyto_leaf_light --> MET__cyto_leaf_dark	0.0114002	('Storage', 'Storage between light and dark phases')
METHIONINE--TRNA-LIGASE-RXN__cyto_leaf_light	ATP__cyto_leaf_light + MET-tRNAs__cyto_leaf_light + MET__cyto_leaf_light --> AMP__cyto_leaf_light + Charged-MET-tRNAs__cyto_leaf_light + PPI__cyto_leaf_light	0.0113931	('TRNA-CHARGING-PWY', 'tRNA charging')
TI3000590__chlo__cyto_leaf_light	ATP__chlo_leaf_light + PALMITATE__chlo_leaf_light + WATER__chlo_leaf_light --> ADP__chlo_leaf_light + PALMITATE__cyto_leaf_light + PROTON__chlo_leaf_light + Pi__chlo_leaf_light	0.0110081	('transporters', 'transport reactions')
SULFATE-ADENYLYLTRANSFERASE-ADP-RXN__chlo_leaf_dark	ADP__chlo_leaf_dark + PROTON__chlo_leaf_dark + SULFATE__chlo_leaf_dark --> APS__chlo_leaf_dark + Pi__chlo_leaf_dark	0.000760086	('PWY-5279', 'sulfite oxidation II')
GCVMULTI-RXN__mito_berry_light	GLY__mito_berry_light + NAD__mito_berry_light + THF__mito_berry_light --> AMMONIUM__mito_berry_light + CARBON-DIOXIDE__mito_berry_light + METHYLENE-THF__mito_berry_light + NADH__mito_berry_light	0.885192	('1CMET2-PWY', 'folate transformations III (E. coli)')|('PWY-8363', 'photorespiration III')|('PWY-3841', 'folate transformations II')|('PWY-8362', 'photorespiration II')|('PWY-181', 'photorespiration')|('PWY-2201', 'folate transformations I')|('PWY-8303', 'reductive glycine pathway of autotrophic CO2 fixation')
RXN-9549__chlo_leaf_light	Palmitoyl-ACPs__chlo_leaf_light + WATER__chlo_leaf_light --> ACP__chlo_leaf_light + PALMITATE__chlo_leaf_light	0.0110081	('PWY-7746', 'mycobacterial sulfolipid biosynthesis')|('PWY-5971', 'palmitate biosynthesis II (bacteria and plants)')|('PWY-8279', 'palmitate biosynthesis III')|('PWY-5994', 'palmitate biosynthesis I (type I fatty acid synthase)')
UDPREDUCT-RXN__cyto_leaf_dark	Red-Thioredoxin__cyto_leaf_dark + UDP__cyto_leaf_dark --> DUDP__cyto_leaf_dark + Ox-Thioredoxin__cyto_leaf_dark + WATER__cyto_leaf_dark	0.000624623	('PWY-7184', 'pyrimidine deoxyribonucleotides de novo biosynthesis I')|('PWY0-166', 'superpathway of pyrimidine deoxyribonucleotides de novo biosynthesis (E. coli)')|('PWY-6545', 'pyrimidine deoxyribonucleotides de novo biosynthesis III')
RIBOKIN-RXN__cyto_leaf_dark	ATP__cyto_leaf_dark + D-Ribofuranose__cyto_leaf_dark --> ADP__cyto_leaf_dark + PROTON__cyto_leaf_dark + RIBOSE-5P__cyto_leaf_dark	0.0997526	('RIBOKIN-PWY', 'ribose phosphorylation')
TI0000229__cyto__cp1_leaf_light	GLYCOLALDEHYDE__cyto_leaf_light --> GLYCOLALDEHYDE__cp1_light	0.0108943	('transporters', 'transport reactions')
GCVMULTI-RXN__mito_leaf_dark	GLY__mito_leaf_dark + NAD__mito_leaf_dark + THF__mito_leaf_dark --> AMMONIUM__mito_leaf_dark + CARBON-DIOXIDE__mito_leaf_dark + METHYLENE-THF__mito_leaf_dark + NADH__mito_leaf_dark	0.0319559	('1CMET2-PWY', 'folate transformations III (E. coli)')|('PWY-8363', 'photorespiration III')|('PWY-3841', 'folate transformations II')|('PWY-8362', 'photorespiration II')|('PWY-181', 'photorespiration')|('PWY-2201', 'folate transformations I')|('PWY-8303', 'reductive glycine pathway of autotrophic CO2 fixation')
RXN-12108__cyto_leaf_light	ASCORBATE__cyto_leaf_light + WATER__cyto_leaf_light --> CPD-13059__cyto_leaf_light	0.0108716	('PWY-7165', 'L-ascorbate biosynthesis VIII (engineered pathway)')|('PWY-6704', 'L-ascorbate degradation IV')
RXN-12110__cyto_leaf_light	CPD-13061__cyto_leaf_light + WATER__cyto_leaf_light --> 3.0 PROTON__cyto_leaf_light + TARTRATE__cyto_leaf_light	0.0108716	('PWY-6704', 'L-ascorbate degradation IV')
TR2000242__mito__cyto_leaf_dark	HCO3__mito_leaf_dark + PROTON__cyto_leaf_dark <=> HCO3__cyto_leaf_dark + PROTON__mito_leaf_dark	2.07814	('transporters', 'transport reactions')
RXN-12109__cyto_leaf_light	5-DEHYDROGLUCONATE__cyto_leaf_light --> CPD-13061__cyto_leaf_light + GLYCOLALDEHYDE__cyto_leaf_light	0.0108716	('PWY-6704', 'L-ascorbate degradation IV')
DUDPKIN-RXN__cyto_leaf_dark	ATP__cyto_leaf_dark + DUDP__cyto_leaf_dark --> ADP__cyto_leaf_dark + DUTP__cyto_leaf_dark	0.000624623	('PWY-7184', 'pyrimidine deoxyribonucleotides de novo biosynthesis I')|('PWY0-166', 'superpathway of pyrimidine deoxyribonucleotides de novo biosynthesis (E. coli)')|('PWY-6545', 'pyrimidine deoxyribonucleotides de novo biosynthesis III')
RXN-12107__cyto_leaf_light	L-IDONATE__cyto_leaf_light + NAD__cyto_leaf_light --> 5-DEHYDROGLUCONATE__cyto_leaf_light + NADH__cyto_leaf_light + PROTON__cyto_leaf_light	0.0108716	('PWY-6704', 'L-ascorbate degradation IV')
e-RNA_vvinif2023__cyto_leaf_dark	0.573793601670821 ATP__cyto_leaf_dark + 0.3979714310424 CTP__cyto_leaf_dark + 0.457566422633817 GTP__cyto_leaf_dark + 0.589619281478055 UTP__cyto_leaf_dark --> 2.01895073682509 PPI__cyto_leaf_dark + e-RNA__cyto_leaf_dark	0.000595707	('biomass', 'biomass reactions')
RXN0-7021__cyto_leaf_light	CPD-13059__cyto_leaf_light + NADPH__cyto_leaf_light + PROTON__cyto_leaf_light --> L-IDONATE__cyto_leaf_light + NADP__cyto_leaf_light	0.0108716	('KETOGLUCONMET-PWY', 'ketogluconate metabolism')|('PWY-6704', 'L-ascorbate degradation IV')
GDPREDUCT-RXN__cyto_leaf_dark	GDP__cyto_leaf_dark + Red-Thioredoxin__cyto_leaf_dark --> DGDP__cyto_leaf_dark + Ox-Thioredoxin__cyto_leaf_dark + WATER__cyto_leaf_dark	0.00048459	('PWY-7226', 'guanosine deoxyribonucleotides de novo biosynthesis I')|('PWY-7222', 'guanosine deoxyribonucleotides de novo biosynthesis II')
2.4.1.46-RXN__cyto_leaf_light	CPD-14553__cyto_leaf_light + 0.01 DIACYLGLYCEROL__cyto_leaf_light --> 0.01 D-Galactosyl-12-diacyl-glycerols__cyto_leaf_light + PROTON__cyto_leaf_light + UDP__cyto_leaf_light	0.00974142	('PWY-401', 'galactolipid biosynthesis I')
e-DNA_vvinif2023__cyto_leaf_dark	0.583091164167325 DATP__cyto_leaf_dark + 0.404325496493377 DCTP__cyto_leaf_dark + 0.464839976168692 DGTP__cyto_leaf_dark + 0.59916613912597 TTP__cyto_leaf_dark --> 2.05142277595537 PPI__cyto_leaf_dark + e-DNA__cyto_leaf_dark	0.00044678	('biomass', 'biomass reactions')
RXN-5641__chlo_leaf_light	PROTON__chlo_leaf_light + SER__chlo_leaf_light --> CARBON-DIOXIDE__chlo_leaf_light + ETHANOL-AMINE__chlo_leaf_light	0.0096233	('PWY4FS-6', 'phosphatidylethanolamine biosynthesis II')|('PWY-7782', 'plasmalogen biosynthesis I (aerobic)')|('PWY-3385', 'choline biosynthesis I')
ADPREDUCT-RXN__cyto_leaf_dark	ADP__cyto_leaf_dark + Red-Thioredoxin__cyto_leaf_dark --> DADP__cyto_leaf_dark + Ox-Thioredoxin__cyto_leaf_dark + WATER__cyto_leaf_dark	0.000347351	('PWY-7220', 'adenosine deoxyribonucleotides de novo biosynthesis II')|('PWY-7227', 'adenosine deoxyribonucleotides de novo biosynthesis')
TI1000107__cyto__cp1_leaf_light	LEU__cyto_leaf_light + PROTON__cyto_leaf_light --> LEU__cp1_light + PROTON__cp1_light	0.00930263	('transporters', 'transport reactions')
DTDPKIN-RXN__mito_leaf_dark	ATP__mito_leaf_dark + TDP__mito_leaf_dark --> ADP__mito_leaf_dark + TTP__mito_leaf_dark	0.000267696	('PWY-7184', 'pyrimidine deoxyribonucleotides de novo biosynthesis I')|('PWY-7210', 'pyrimidine deoxyribonucleotides biosynthesis from CTP')|('PWY-7197', 'pyrimidine deoxyribonucleotide phosphorylation')|('PWY-7198', 'pyrimidine deoxyribonucleotides de novo biosynthesis IV')|('PWY-7187', 'pyrimidine deoxyribonucleotides de novo biosynthesis II')|('PWY0-166', 'superpathway of pyrimidine deoxyribon…
CYS__cyto_leaf_light_dark_storage	CYS__cyto_leaf_light --> CYS__cyto_leaf_dark	0.00912244	('Storage', 'Storage between light and dark phases')
DTMPKI-RXN__mito_leaf_dark	ATP__mito_leaf_dark + TMP__mito_leaf_dark --> ADP__mito_leaf_dark + TDP__mito_leaf_dark	0.000267696	('PWY-7184', 'pyrimidine deoxyribonucleotides de novo biosynthesis I')|('PWY-7210', 'pyrimidine deoxyribonucleotides biosynthesis from CTP')|('PWY-7197', 'pyrimidine deoxyribonucleotide phosphorylation')|('PWY-7198', 'pyrimidine deoxyribonucleotides de novo biosynthesis IV')|('PWY-7187', 'pyrimidine deoxyribonucleotides de novo biosynthesis II')|('PWY0-166', 'superpathway of pyrimidine deoxyribon…
CYSTEINE--TRNA-LIGASE-RXN__cyto_leaf_light	ATP__cyto_leaf_light + CYS-tRNAs__cyto_leaf_light + CYS__cyto_leaf_light --> AMP__cyto_leaf_light + Charged-CYS-tRNAs__cyto_leaf_light + PPI__cyto_leaf_light	0.00910325	('TRNA-CHARGING-PWY', 'tRNA charging')
DADPKIN-RXN__cyto_leaf_dark	ATP__cyto_leaf_dark + DADP__cyto_leaf_dark --> ADP__cyto_leaf_dark + DATP__cyto_leaf_dark	0.000260514	('PWY-7220', 'adenosine deoxyribonucleotides de novo biosynthesis II')|('PWY-7224', 'purine deoxyribonucleosides salvage')|('PWY-7227', 'adenosine deoxyribonucleotides de novo biosynthesis')
CELLULOSE-SYNTHASE-GDP-FORMING-RXN__cyto_leaf_light	4.0 GDP-D-GLUCOSE__cyto_leaf_light + WATER__cyto_leaf_light --> CELLULOSE__cyto_leaf_light + 4.0 GDP__cyto_leaf_light + 4.0 PROTON__cyto_leaf_light	0.008701
DGDPKIN-RXN__cyto_leaf_dark	ATP__cyto_leaf_dark + DGDP__cyto_leaf_dark --> ADP__cyto_leaf_dark + DGTP__cyto_leaf_dark	0.000207681	('PWY-7226', 'guanosine deoxyribonucleotides de novo biosynthesis I')|('PWY-7224', 'purine deoxyribonucleosides salvage')|('PWY-7222', 'guanosine deoxyribonucleotides de novo biosynthesis II')
RXN-9548__chlo_leaf_light	Stearoyl-ACPs__chlo_leaf_light + WATER__chlo_leaf_light --> ACP__chlo_leaf_light + STEARIC_ACID__chlo_leaf_light	0.00846777	('PWY-8280', 'stearate biosynthesis IV')|('PWY-5989', 'stearate biosynthesis II (bacteria and plants)')
GLUTATHIONE-REDUCT-NADPH-RXN__cyto_leaf_dark	NADPH__cyto_leaf_dark + OXIDIZED-GLUTATHIONE__cyto_leaf_dark + PROTON__cyto_leaf_dark --> 2.0 GLUTATHIONE__cyto_leaf_dark + NADP__cyto_leaf_dark	0.000190021	('PWY-4081', 'glutathione-peroxide redox reactions')
RXN-1143__cyto_leaf_light	5-HYDROXY-CONIFERALDEHYDE__cyto_leaf_light + S-ADENOSYLMETHIONINE__cyto_leaf_light --> ADENOSYL-HOMO-CYS__cyto_leaf_light + PROTON__cyto_leaf_light + SINAPALDEHYDE__cyto_leaf_light	0.0083399	('PWY-361', 'phenylpropanoid biosynthesis')|('PWY-5168', 'ferulate and sinapate biosynthesis')
1.8.4.9-RXN__cyto_leaf_dark	APS__cyto_leaf_dark + 2.0 GLUTATHIONE__cyto_leaf_dark --> AMP__cyto_leaf_dark + OXIDIZED-GLUTATHIONE__cyto_leaf_dark + 2.0 PROTON__cyto_leaf_dark + SO3__cyto_leaf_dark	0.000190021	('SULFMETII-PWY', 'assimilatory sulfate reduction II')
RXN-1125__cyto_leaf_light	NADPH__cyto_leaf_light + PROTON__cyto_leaf_light + SINAPALDEHYDE__cyto_leaf_light --> NADP__cyto_leaf_light + SINAPYL-ALCOHOL__cyto_leaf_light	0.0083399	('PWY-361', 'phenylpropanoid biosynthesis')
CDPREDUCT-RXN__cyto_leaf_dark	CDP__cyto_leaf_dark + Red-Thioredoxin__cyto_leaf_dark --> DCDP__cyto_leaf_dark + Ox-Thioredoxin__cyto_leaf_dark + WATER__cyto_leaf_dark	0.000180645	('PWY-7184', 'pyrimidine deoxyribonucleotides de novo biosynthesis I')|('PWY-7210', 'pyrimidine deoxyribonucleotides biosynthesis from CTP')|('PWY-7198', 'pyrimidine deoxyribonucleotides de novo biosynthesis IV')|('PWY0-166', 'superpathway of pyrimidine deoxyribonucleotides de novo biosynthesis (E. coli)')|('PWY-6545', 'pyrimidine deoxyribonucleotides de novo biosynthesis III')
RXN-1142__cyto_leaf_light	CONIFERYL-ALDEHYDE__cyto_leaf_light + OXYGEN-MOLECULE__cyto_leaf_light + Red-NADPH-Hemoprotein-Reductases__cyto_leaf_light --> 5-HYDROXY-CONIFERALDEHYDE__cyto_leaf_light + Ox-NADPH-Hemoprotein-Reductases__cyto_leaf_light + WATER__cyto_leaf_light	0.0083399	('PWY-361', 'phenylpropanoid biosynthesis')|('PWY-5168', 'ferulate and sinapate biosynthesis')
DCDPKIN-RXN__cyto_leaf_dark	ATP__cyto_leaf_dark + DCDP__cyto_leaf_dark --> ADP__cyto_leaf_dark + DCTP__cyto_leaf_dark	0.000180645	('PWY-7184', 'pyrimidine deoxyribonucleotides de novo biosynthesis I')|('PWY-7210', 'pyrimidine deoxyribonucleotides biosynthesis from CTP')|('PWY-7197', 'pyrimidine deoxyribonucleotide phosphorylation')|('PWY-7198', 'pyrimidine deoxyribonucleotides de novo biosynthesis IV')|('PWY0-166', 'superpathway of pyrimidine deoxyribonucleotides de novo biosynthesis (E. coli)')|('PWY-6545', 'pyrimidine deo…
RXN-14325__cyto_leaf_light	AMMONIUM__cyto_leaf_light + ATP__cyto_leaf_light + UTP__cyto_leaf_light --> ADP__cyto_leaf_light + CTP__cyto_leaf_light + 2.0 PROTON__cyto_leaf_light + Pi__cyto_leaf_light	0.00830878
TI1000065__cyto__cp1_leaf_light	PROTON__cyto_leaf_light + TRP__cyto_leaf_light --> PROTON__cp1_light + TRP__cp1_light	0.0082931	('transporters', 'transport reactions')
CDPDIGLYSYN-RXN__chlo_leaf_light	CTP__chlo_leaf_light + 0.01 L-PHOSPHATIDATE__chlo_leaf_light + PROTON__chlo_leaf_light --> 0.01 CDPDIACYLGLYCEROL__chlo_leaf_light + PPI__chlo_leaf_light	0.00748787	('PWY-5667', 'CDP-diacylglycerol biosynthesis I')|('PWY-5981', 'CDP-diacylglycerol biosynthesis III')|('PWY-7817', 'type I lipoteichoic acid biosynthesis (S. aureus)')|('PWY0-1319', 'CDP-diacylglycerol biosynthesis II')
RXN-14325__chlo_leaf_light	AMMONIUM__chlo_leaf_light + ATP__chlo_leaf_light + UTP__chlo_leaf_light --> ADP__chlo_leaf_light + CTP__chlo_leaf_light + 2.0 PROTON__chlo_leaf_light + Pi__chlo_leaf_light	0.00748787
GSAAMINOTRANS-RXN__chlo_leaf_dark	GLUTAMATE-1-SEMIALDEHYDE__chlo_leaf_dark --> 5-AMINO-LEVULINATE__chlo_leaf_dark	3.29681e-05	('PWY-5188', 'tetrapyrrole biosynthesis I (from glutamate)')
T_L-PHOSPHATIDATE__chlo_leaf_light	0.01 L-PHOSPHATIDATE__cyto_leaf_light <=> 0.01 L-PHOSPHATIDATE__chlo_leaf_light	0.00748787	('transporters', 'transport reactions')
GLUTRNAREDUCT-RXN__chlo_leaf_dark	Charged-GLT-tRNAs__chlo_leaf_dark + NADPH__chlo_leaf_dark --> GLT-tRNAs__chlo_leaf_dark + GLUTAMATE-1-SEMIALDEHYDE__chlo_leaf_dark + NADP__chlo_leaf_dark	3.29681e-05	('PWY-5188', 'tetrapyrrole biosynthesis I (from glutamate)')
T_UDP__chlo_leaf_light	UDP__cyto_leaf_light <=> UDP__chlo_leaf_light	0.00748787	('transporters', 'transport reactions')
GLURS-RXN__chlo_leaf_dark	ATP__chlo_leaf_dark + GLT-tRNAs__chlo_leaf_dark + GLT__chlo_leaf_dark + PROTON__chlo_leaf_dark --> AMP__chlo_leaf_dark + Charged-GLT-tRNAs__chlo_leaf_dark + PPI__chlo_leaf_dark	3.29681e-05	('PWY-5188', 'tetrapyrrole biosynthesis I (from glutamate)')|('TRNA-CHARGING-PWY', 'tRNA charging')
RXN-2602__cyto_leaf_light	CONIFERYL-ALDEHYDE__cyto_leaf_light + NADPH__cyto_leaf_light + PROTON__cyto_leaf_light --> CONIFERYL-ALCOHOL__cyto_leaf_light + NADP__cyto_leaf_light	0.00714848	('PWY-361', 'phenylpropanoid biosynthesis')|('PWY-6027', 'capsiconiate biosynthesis')
ETHANOLAMINE-KINASE-RXN__chlo_leaf_light	ATP__chlo_leaf_light + ETHANOL-AMINE__chlo_leaf_light --> ADP__chlo_leaf_light + PHOSPHORYL-ETHANOLAMINE__chlo_leaf_light + PROTON__chlo_leaf_light	0.0069517	('PWY4FS-6', 'phosphatidylethanolamine biosynthesis II')|('PWY-7782', 'plasmalogen biosynthesis I (aerobic)')|('PWY-3385', 'choline biosynthesis I')
RXN-5642__cyto_leaf_light	CPD-406__cyto_leaf_light + S-ADENOSYLMETHIONINE__cyto_leaf_light --> ADENOSYL-HOMO-CYS__cyto_leaf_light + CPD-5441__cyto_leaf_light + PROTON__cyto_leaf_light	0.0069517	('PWY4FS-4', 'phosphatidylcholine biosynthesis IV')|('PWY4FS-2', 'phosphatidylcholine biosynthesis II')|('PWY-3385', 'choline biosynthesis I')
2.1.1.103-RXN__cyto_leaf_light	PHOSPHORYL-ETHANOLAMINE__cyto_leaf_light + S-ADENOSYLMETHIONINE__cyto_leaf_light --> ADENOSYL-HOMO-CYS__cyto_leaf_light + CPD-406__cyto_leaf_light + PROTON__cyto_leaf_light	0.0069517	('PWY4FS-3', 'phosphatidylcholine biosynthesis III')|('PWY4FS-4', 'phosphatidylcholine biosynthesis IV')|('PWY4FS-2', 'phosphatidylcholine biosynthesis II')|('PWY-3385', 'choline biosynthesis I')
GCVMULTI-RXN__mito_stem_light	GLY__mito_stem_light + NAD__mito_stem_light + THF__mito_stem_light --> AMMONIUM__mito_stem_light + CARBON-DIOXIDE__mito_stem_light + METHYLENE-THF__mito_stem_light + NADH__mito_stem_light	1.01488	('1CMET2-PWY', 'folate transformations III (E. coli)')|('PWY-8363', 'photorespiration III')|('PWY-3841', 'folate transformations II')|('PWY-8362', 'photorespiration II')|('PWY-181', 'photorespiration')|('PWY-2201', 'folate transformations I')|('PWY-8303', 'reductive glycine pathway of autotrophic CO2 fixation')
GLYOHMETRANS-RXN__chlo_berry_dark	SER__chlo_berry_dark + THF__chlo_berry_dark <=> GLY__chlo_berry_dark + METHYLENE-THF__chlo_berry_dark + WATER__chlo_berry_dark	0.00027629	('1CMET2-PWY', 'folate transformations III (E. coli)')|('PWY-3661-1', 'glycine betaine degradation II (mammalian)')|('PWY-3661', 'glycine betaine degradation I')|('PWY-8363', 'photorespiration III')|('PWY-3841', 'folate transformations II')|('GLYSYN2-PWY', 'glycine biosynthesis')|('PWY-5497', 'purine nucleobases degradation II (anaerobic)')|('PWY-8362', 'photorespiration II')|('PWY-1622', 'formal…
2OXOGLUTARATEDEH-RXN__mito_leaf_dark	2-KETOGLUTARATE__mito_leaf_dark + CO-A__mito_leaf_dark + NAD__mito_leaf_dark --> CARBON-DIOXIDE__mito_leaf_dark + NADH__mito_leaf_dark + SUC-COA__mito_leaf_dark	0.00089356	('PWY-5690', 'TCA cycle II (plants and fungi)')|('TCA', 'TCA cycle I (prokaryotic)')|('TCA-1', 'TCA cycle VIII (Chlamydia)')|('PWY66-398', 'TCA cycle III (animals)')|('PWYQT-4481', 'TCA cycle variation V (plant)')|('PWY-7254', 'TCA cycle VII (acetate-producers)')
RXN-5643__cyto_leaf_light	CPD-5441__cyto_leaf_light + S-ADENOSYLMETHIONINE__cyto_leaf_light --> ADENOSYL-HOMO-CYS__cyto_leaf_light + PHOSPHORYL-CHOLINE__cyto_leaf_light + PROTON__cyto_leaf_light	0.0069517	('PWY4FS-2', 'phosphatidylcholine biosynthesis II')|('PWY-3385', 'choline biosynthesis I')
GLYOHMETRANS-RXN__chlo_berry_light	SER__chlo_berry_light + THF__chlo_berry_light <=> GLY__chlo_berry_light + METHYLENE-THF__chlo_berry_light + WATER__chlo_berry_light	0.000265146	('1CMET2-PWY', 'folate transformations III (E. coli)')|('PWY-3661-1', 'glycine betaine degradation II (mammalian)')|('PWY-3661', 'glycine betaine degradation I')|('PWY-8363', 'photorespiration III')|('PWY-3841', 'folate transformations II')|('GLYSYN2-PWY', 'glycine biosynthesis')|('PWY-5497', 'purine nucleobases degradation II (anaerobic)')|('PWY-8362', 'photorespiration II')|('PWY-1622', 'formal…
2.7.7.15-RXN__cyto_leaf_light	CTP__cyto_leaf_light + PHOSPHORYL-CHOLINE__cyto_leaf_light + PROTON__cyto_leaf_light --> CDP-CHOLINE__cyto_leaf_light + PPI__cyto_leaf_light	0.0069517	('PWY-3561', 'choline biosynthesis III')|('PWY-7782', 'plasmalogen biosynthesis I (aerobic)')|('PWY3O-450', 'phosphatidylcholine biosynthesis I')|('PWY-7818', 'type IV lipoteichoic acid biosynthesis (S. pneumoniae)')|('PWY-7886', 'cell-surface glycoconjugate-linked phosphocholine biosynthesis')|('PWY4FS-2', 'phosphatidylcholine biosynthesis II')
GLYOHMETRANS-RXN__chlo_leaf_dark	SER__chlo_leaf_dark + THF__chlo_leaf_dark <=> GLY__chlo_leaf_dark + METHYLENE-THF__chlo_leaf_dark + WATER__chlo_leaf_dark	0.0282303	('1CMET2-PWY', 'folate transformations III (E. coli)')|('PWY-3661-1', 'glycine betaine degradation II (mammalian)')|('PWY-3661', 'glycine betaine degradation I')|('PWY-8363', 'photorespiration III')|('PWY-3841', 'folate transformations II')|('GLYSYN2-PWY', 'glycine biosynthesis')|('PWY-5497', 'purine nucleobases degradation II (anaerobic)')|('PWY-8362', 'photorespiration II')|('PWY-1622', 'formal…
TRYPTOPHAN--TRNA-LIGASE-RXN__cyto_leaf_light	ATP__cyto_leaf_light + TRP-tRNAs__cyto_leaf_light + TRP__cyto_leaf_light --> AMP__cyto_leaf_light + Charged-TRP-tRNAs__cyto_leaf_light + PPI__cyto_leaf_light	0.00612437	('TRNA-CHARGING-PWY', 'tRNA charging')
RXN-1102__cyto_leaf_light	COUMARALDEHYDE__cyto_leaf_light + NADPH__cyto_leaf_light + PROTON__cyto_leaf_light --> COUMARYL-ALCOHOL__cyto_leaf_light + NADP__cyto_leaf_light	0.00595707	('PWY-361', 'phenylpropanoid biosynthesis')
RXN-1101__cyto_leaf_light	NADPH__cyto_leaf_light + P-COUMAROYL-COA__cyto_leaf_light + PROTON__cyto_leaf_light --> CO-A__cyto_leaf_light + COUMARALDEHYDE__cyto_leaf_light + NADP__cyto_leaf_light	0.00595707	('PWY-361', 'phenylpropanoid biosynthesis')
T_BETA-D-FRUCTOSE__cyto_cp1_leaf_light	BETA-D-FRUCTOSE__cp1_light <=> BETA-D-FRUCTOSE__cyto_leaf_light	0.00595707	('transporters', 'transport reactions')
GLYOHMETRANS-RXN__chlo_stem_dark	SER__chlo_stem_dark + THF__chlo_stem_dark <=> GLY__chlo_stem_dark + METHYLENE-THF__chlo_stem_dark + WATER__chlo_stem_dark	0.000137836	('1CMET2-PWY', 'folate transformations III (E. coli)')|('PWY-3661-1', 'glycine betaine degradation II (mammalian)')|('PWY-3661', 'glycine betaine degradation I')|('PWY-8363', 'photorespiration III')|('PWY-3841', 'folate transformations II')|('GLYSYN2-PWY', 'glycine biosynthesis')|('PWY-5497', 'purine nucleobases degradation II (anaerobic)')|('PWY-8362', 'photorespiration II')|('PWY-1622', 'formal…
URIDINE-NUCLEOSIDASE-RXN__cyto_leaf_dark	URIDINE__cyto_leaf_dark + WATER__cyto_leaf_dark --> D-Ribofuranose__cyto_leaf_dark + URACIL__cyto_leaf_dark	0.132612	('PWYQT-4445', 'pyrimidine salvage pathway')|('PWY-6556', 'pyrimidine ribonucleosides salvage II')
PGPPHOSPHA-RXN__chlo_leaf_light	0.01 L-1-PHOSPHATIDYL-GLYCEROL-P__chlo_leaf_light + WATER__chlo_leaf_light --> 0.01 L-1-PHOSPHATIDYL-GLYCEROL__chlo_leaf_light + Pi__chlo_leaf_light	0.00481627	('PWY-5269', 'cardiolipin biosynthesis II')|('PWY4FS-8', 'phosphatidylglycerol biosynthesis II (non-plastidic)')|('PWY4FS-7', 'phosphatidylglycerol biosynthesis I (plastidic)')|('PWY0-1545', 'cardiolipin biosynthesis III')|('PWY-5668', 'cardiolipin biosynthesis I')|('PWY-7817', 'type I lipoteichoic acid biosynthesis (S. aureus)')
GLYOHMETRANS-RXN__cyto_berry_dark	SER__cyto_berry_dark + THF__cyto_berry_dark <=> GLY__cyto_berry_dark + METHYLENE-THF__cyto_berry_dark + WATER__cyto_berry_dark	0.0217127	('1CMET2-PWY', 'folate transformations III (E. coli)')|('PWY-3661-1', 'glycine betaine degradation II (mammalian)')|('PWY-3661', 'glycine betaine degradation I')|('PWY-8363', 'photorespiration III')|('PWY-3841', 'folate transformations II')|('GLYSYN2-PWY', 'glycine biosynthesis')|('PWY-5497', 'purine nucleobases degradation II (anaerobic)')|('PWY-8362', 'photorespiration II')|('PWY-1622', 'formal…
1.1.1.8-RXN__chlo_leaf_light	DIHYDROXY-ACETONE-PHOSPHATE__chlo_leaf_light + NADH__chlo_leaf_light + PROTON__chlo_leaf_light --> GLYCEROL-3P__chlo_leaf_light + NAD__chlo_leaf_light	0.00481627	('PWY-7385', '1,3-propanediol biosynthesis (engineered)')|('PWY-7411', 'phosphatidate biosynthesis (yeast)')|('PWY-6118', 'glycerol-3-phosphate shuttle')
GLYOHMETRANS-RXN__cyto_berry_light	SER__cyto_berry_light + THF__cyto_berry_light <=> GLY__cyto_berry_light + METHYLENE-THF__cyto_berry_light + WATER__cyto_berry_light	0.883869	('1CMET2-PWY', 'folate transformations III (E. coli)')|('PWY-3661-1', 'glycine betaine degradation II (mammalian)')|('PWY-3661', 'glycine betaine degradation I')|('PWY-8363', 'photorespiration III')|('PWY-3841', 'folate transformations II')|('GLYSYN2-PWY', 'glycine biosynthesis')|('PWY-5497', 'purine nucleobases degradation II (anaerobic)')|('PWY-8362', 'photorespiration II')|('PWY-1622', 'formal…
PHOSPHAGLYPSYN-RXN__chlo_leaf_light	0.01 CDPDIACYLGLYCEROL__chlo_leaf_light + GLYCEROL-3P__chlo_leaf_light --> CMP__chlo_leaf_light + 0.01 L-1-PHOSPHATIDYL-GLYCEROL-P__chlo_leaf_light + PROTON__chlo_leaf_light	0.00481627	('PWY-5269', 'cardiolipin biosynthesis II')|('PWY4FS-8', 'phosphatidylglycerol biosynthesis II (non-plastidic)')|('PWY4FS-7', 'phosphatidylglycerol biosynthesis I (plastidic)')|('PWY0-1545', 'cardiolipin biosynthesis III')|('PWY-5668', 'cardiolipin biosynthesis I')|('PWY-7817', 'type I lipoteichoic acid biosynthesis (S. aureus)')
PORPHOBILSYNTH-RXN__chlo_leaf_dark	2.0 5-AMINO-LEVULINATE__chlo_leaf_dark --> PORPHOBILINOGEN__chlo_leaf_dark + PROTON__chlo_leaf_dark + 2.0 WATER__chlo_leaf_dark	1.64841e-05	('PWY-5189', 'tetrapyrrole biosynthesis II (from glycine)')|('PWY-5188', 'tetrapyrrole biosynthesis I (from glutamate)')
RXN-5781__cyto_leaf_light	CDP-CHOLINE__cyto_leaf_light + 0.01 DIACYLGLYCEROL__cyto_leaf_light <=> CMP__cyto_leaf_light + 0.01 PHOSPHATIDYLCHOLINE__cyto_leaf_light + PROTON__cyto_leaf_light	0.00308965	('PWY-3561', 'choline biosynthesis III')|('PWY-6804', 'diacylglycerol biosynthesis (PUFA enrichment in oilseed)')|('PWY3O-450', 'phosphatidylcholine biosynthesis I')|('PWY4FS-2', 'phosphatidylcholine biosynthesis II')|('PWY-7367', 'phosphatidylcholine resynthesis via glycerophosphocholine')
PHOSPHASERSYN-RXN__chlo_leaf_light	0.01 CDPDIACYLGLYCEROL__chlo_leaf_light + SER__chlo_leaf_light --> CMP__chlo_leaf_light + 0.01 L-1-PHOSPHATIDYL-SERINE__chlo_leaf_light + 2.0 PROTON__chlo_leaf_light	0.0026716	('PHOSLIPSYN2-PWY', 'superpathway of phospholipid biosynthesis II (plants)')|('PWY-5669', 'phosphatidylserine and phosphatidylethanolamine biosynthesis I')
RXN-1225__cyto_leaf_light	CPD-14553__cyto_leaf_light + 0.01 D-Galactosyl-12-diacyl-glycerols__cyto_leaf_light --> 0.01 Galactosyl-galactosyl-diacyl-glycerols__cyto_leaf_light + PROTON__cyto_leaf_light + UDP__cyto_leaf_light	0.00255964	('PWY-7666', 'galactolipid biosynthesis II')|('PWY-401', 'galactolipid biosynthesis I')
RXN-CPD-558__cyto_leaf_dark	3.0 MALONYL-COA__cyto_leaf_dark + 2.0 PROTON__cyto_leaf_dark + 2.0 WATER__cyto_leaf_dark --> 2.0 CARBON-DIOXIDE__cyto_leaf_dark + 2.0 CO-A__cyto_leaf_dark + CPD-558__cyto_leaf_dark + 2.0 OXYGEN-MOLECULE__cyto_leaf_dark	1.06067e-05
AIRS-RXN__chlo_leaf_light	5-PHOSPHORIBOSYL-N-FORMYLGLYCINEAMIDINE__chlo_leaf_light + ATP__chlo_leaf_light --> 5-PHOSPHORIBOSYL-5-AMINOIMIDAZOLE__chlo_leaf_light + ADP__chlo_leaf_light + PROTON__chlo_leaf_light + Pi__chlo_leaf_light	0.00227705	('PWY-6277', 'superpathway of 5-aminoimidazole ribonucleotide biosynthesis')|('PWY-6121', '5-aminoimidazole ribonucleotide biosynthesis I')|('PWY-6122', '5-aminoimidazole ribonucleotide biosynthesis II')
RXN-14074__cyto_leaf_dark	AMP__cyto_leaf_dark + GTP__cyto_leaf_dark <=> ADP__cyto_leaf_dark + GDP__cyto_leaf_dark	-0.000295184
GARTRANSFORMYL2-RXN__chlo_leaf_light	5-PHOSPHO-RIBOSYL-GLYCINEAMIDE__chlo_leaf_light + ATP__chlo_leaf_light + FORMATE__chlo_leaf_light --> 5-P-RIBOSYL-N-FORMYLGLYCINEAMIDE__chlo_leaf_light + ADP__chlo_leaf_light + PROTON__chlo_leaf_light + Pi__chlo_leaf_light	0.00227705	('PWY-6277', 'superpathway of 5-aminoimidazole ribonucleotide biosynthesis')|('PWY-6122', '5-aminoimidazole ribonucleotide biosynthesis II')
GLYOHMETRANS-RXN__cyto_leaf_dark	SER__cyto_leaf_dark + THF__cyto_leaf_dark <=> GLY__cyto_leaf_dark + METHYLENE-THF__cyto_leaf_dark + WATER__cyto_leaf_dark	0.00490478	('1CMET2-PWY', 'folate transformations III (E. coli)')|('PWY-3661-1', 'glycine betaine degradation II (mammalian)')|('PWY-3661', 'glycine betaine degradation I')|('PWY-8363', 'photorespiration III')|('PWY-3841', 'folate transformations II')|('GLYSYN2-PWY', 'glycine biosynthesis')|('PWY-5497', 'purine nucleobases degradation II (anaerobic)')|('PWY-8362', 'photorespiration II')|('PWY-1622', 'formal…
GLYRIBONUCSYN-RXN__chlo_leaf_light	5-P-BETA-D-RIBOSYL-AMINE__chlo_leaf_light + ATP__chlo_leaf_light + GLY__chlo_leaf_light --> 5-PHOSPHO-RIBOSYL-GLYCINEAMIDE__chlo_leaf_light + ADP__chlo_leaf_light + PROTON__chlo_leaf_light + Pi__chlo_leaf_light	0.00227705	('PWY-6277', 'superpathway of 5-aminoimidazole ribonucleotide biosynthesis')|('PWY-6121', '5-aminoimidazole ribonucleotide biosynthesis I')|('PWY-6122', '5-aminoimidazole ribonucleotide biosynthesis II')
AIRCARBOXY-RXN__cyto_leaf_dark	PHOSPHORIBOSYL-CARBOXY-AMINOIMIDAZOLE__cyto_leaf_dark + 2.0 PROTON__cyto_leaf_dark <=> 5-PHOSPHORIBOSYL-5-AMINOIMIDAZOLE__cyto_leaf_dark + CARBON-DIOXIDE__cyto_leaf_dark	-0.00227705	('PWY-6124', "inosine-5'-phosphate biosynthesis II")
SAICARSYN-RXN__chlo_leaf_light	ATP__chlo_leaf_light + L-ASPARTATE__chlo_leaf_light + PHOSPHORIBOSYL-CARBOXY-AMINOIMIDAZOLE__chlo_leaf_light --> ADP__chlo_leaf_light + P-RIBOSYL-4-SUCCCARB-AMINOIMIDAZOLE__chlo_leaf_light + PROTON__chlo_leaf_light + Pi__chlo_leaf_light	0.00227705	('PWY-6123', "inosine-5'-phosphate biosynthesis I")|('PWY-6124', "inosine-5'-phosphate biosynthesis II")|('PWY-7234', "inosine-5'-phosphate biosynthesis III")
PREPHENATE-TRANSAMINE-RXN__cyto_leaf_dark	2-KETOGLUTARATE__cyto_leaf_dark + CPD-659__cyto_leaf_dark <=> GLT__cyto_leaf_dark + PREPHENATE__cyto_leaf_dark	-0.00236992	('PWY-3461', 'L-tyrosine biosynthesis II')|('PWY-3462', 'L-phenylalanine biosynthesis II')|('PWY-6120', 'L-tyrosine biosynthesis III')
FGAMSYN-RXN__chlo_leaf_light	5-P-RIBOSYL-N-FORMYLGLYCINEAMIDE__chlo_leaf_light + ATP__chlo_leaf_light + GLN__chlo_leaf_light + WATER__chlo_leaf_light --> 5-PHOSPHORIBOSYL-N-FORMYLGLYCINEAMIDINE__chlo_leaf_light + ADP__chlo_leaf_light + GLT__chlo_leaf_light + PROTON__chlo_leaf_light + Pi__chlo_leaf_light	0.00227705	('PWY-6277', 'superpathway of 5-aminoimidazole ribonucleotide biosynthesis')|('PWY-6121', '5-aminoimidazole ribonucleotide biosynthesis I')|('PWY-6122', '5-aminoimidazole ribonucleotide biosynthesis II')
RXN-1382__chlo_leaf_dark	0.01 L-1-PHOSPHATIDYL-ETHANOLAMINE__chlo_leaf_dark + SER__chlo_leaf_dark <=> ETHANOL-AMINE__chlo_leaf_dark + 0.01 L-1-PHOSPHATIDYL-SERINE__chlo_leaf_dark + PROTON__chlo_leaf_dark	-0.0026716	('PHOSLIPSYN2-PWY', 'superpathway of phospholipid biosynthesis II (plants)')|('PWY-7506', 'phosphatidylserine biosynthesis II')|('PWY-6273', 'phosphatidylethanolamine biosynthesis III')
PRPPAMIDOTRANS-RXN__chlo_leaf_light	GLN__chlo_leaf_light + PRPP__chlo_leaf_light + WATER__chlo_leaf_light --> 5-P-BETA-D-RIBOSYL-AMINE__chlo_leaf_light + GLT__chlo_leaf_light + PPI__chlo_leaf_light	0.00227705	('PWY-6277', 'superpathway of 5-aminoimidazole ribonucleotide biosynthesis')|('PWY-6121', '5-aminoimidazole ribonucleotide biosynthesis I')|('PWY-6122', '5-aminoimidazole ribonucleotide biosynthesis II')|('PWY-7282', '4-amino-2-methyl-5-diphosphomethylpyrimidine biosynthesis II')
HISTAMINOTRANS-RXN__chlo_leaf_dark	2-KETOGLUTARATE__chlo_leaf_dark + L-HISTIDINOL-P__chlo_leaf_dark <=> GLT__chlo_leaf_dark + IMIDAZOLE-ACETOL-P__chlo_leaf_dark	-0.0244934	('HISTSYN-PWY', 'L-histidine biosynthesis')
T_PHOSPHORIBOSYL-CARBOXY-AMINOIMIDAZOLE__chlo_leaf_light	PHOSPHORIBOSYL-CARBOXY-AMINOIMIDAZOLE__cyto_leaf_light <=> PHOSPHORIBOSYL-CARBOXY-AMINOIMIDAZOLE__chlo_leaf_light	0.00227705	('transporters', 'transport reactions')
RXN-14074__chlo_leaf_dark	AMP__chlo_leaf_dark + GTP__chlo_leaf_dark <=> ADP__chlo_leaf_dark + GDP__chlo_leaf_dark	-0.0259907
e-Cofactor_vvinif2023__cyto_leaf_light	0.00126732 10-FORMYL-THF__cyto_leaf_light + 0.00131455 5-10-METHENYL-THF__cyto_leaf_light + 0.001305909 5-METHYL-THF__cyto_leaf_light + 0.003406768 ASCORBATE__cyto_leaf_light + 0.002455896 BIOTIN__cyto_leaf_light + 0.000671525 CHLOROPHYLL-A__chlo_leaf_light + 0.000661177 CHLOROPHYLL-B__chlo_leaf_light + 0.000781728 CO-A__cyto_leaf_light + 0.000798704 CPD-12829__chlo_leaf_light + 0.000752596 CPD-9…	0.00178712	('biomass', 'biomass reactions')
[truncated: 975 more rows]

## Sheet: diel mature
reaction id	equation	flux	pathway
[truncated: 2,392 more rows]

## Sheet: storage_green
reaction	equation	flux	pathway
CIT__vacu_leaf_light_dark_storage	CIT__vacu_leaf_light <=> CIT__vacu_leaf_dark	-1.35414	('Storage', 'Storage between light and dark phases')
[truncated: 21 more rows]

## Sheet: storage_mature
reaction id	equation	flux	pathway
[truncated: 23 more rows]

## Sheet: Sheet1
	reaction	flux				reaction	flux
[truncated: 23 more rows]
