# Supplementary material for: A diel multi-tissue genome-scale metabolic model of Vitis vinifera
Source: PLoS Comput Biol. 2024 Oct 10;20(10):e1012506. doi: 10.1371/journal.pcbi.1012506 (PMC11495577; doi:10.1371/journal.pcbi.1012506)
Supplement: S9 File — (XLSX) [file pcbi.1012506.s009.xlsx]

## Sheet: green_SO4_0.01
reaction id	equation	min_flux	max_flux	result	difference	pathway
+-NEOMENTHOL-DEHYDROGENASE-RXN__cyto_berry_dark	CPD-1909__cyto_berry_dark + NADPH__cyto_berry_dark + PROTON__cyto_berry_dark --> CPD-1905__cyto_berry_dark + NADP__cyto_berry_dark	0	0	equal	0	('PWY-3061', 'menthol biosynthesis')
+-NEOMENTHOL-DEHYDROGENASE-RXN__cyto_berry_light	CPD-1909__cyto_berry_light + NADPH__cyto_berry_light + PROTON__cyto_berry_light --> CPD-1905__cyto_berry_light + NADP__cyto_berry_light	0	0	equal	0	('PWY-3061', 'menthol biosynthesis')
+-NEOMENTHOL-DEHYDROGENASE-RXN__cyto_leaf_dark	CPD-1909__cyto_leaf_dark + NADPH__cyto_leaf_dark + PROTON__cyto_leaf_dark --> CPD-1905__cyto_leaf_dark + NADP__cyto_leaf_dark	0	0	equal	0	('PWY-3061', 'menthol biosynthesis')
+-NEOMENTHOL-DEHYDROGENASE-RXN__cyto_leaf_light	CPD-1909__cyto_leaf_light + NADPH__cyto_leaf_light + PROTON__cyto_leaf_light --> CPD-1905__cyto_leaf_light + NADP__cyto_leaf_light	0	0	equal	0	('PWY-3061', 'menthol biosynthesis')
+-NEOMENTHOL-DEHYDROGENASE-RXN__cyto_stem_dark	CPD-1909__cyto_stem_dark + NADPH__cyto_stem_dark + PROTON__cyto_stem_dark --> CPD-1905__cyto_stem_dark + NADP__cyto_stem_dark	0	0	equal	0	('PWY-3061', 'menthol biosynthesis')
+-NEOMENTHOL-DEHYDROGENASE-RXN__cyto_stem_light	CPD-1909__cyto_stem_light + NADPH__cyto_stem_light + PROTON__cyto_stem_light --> CPD-1905__cyto_stem_light + NADP__cyto_stem_light	0	0	equal	0	('PWY-3061', 'menthol biosynthesis')
1.1.1.141-RXN__cyto_berry_dark	5Z13E-15S-1115-DIHYDROXY-9-OXOPROS__cyto_berry_dark + NAD__cyto_berry_dark --> HYDROXY-915-DIOXOPROSTA-13-ENOATE__cyto_berry_dark + NADH__cyto_berry_dark + PROTON__cyto_berry_dark	0	0	equal	0	('PWY66-374', 'C20 prostanoid biosynthesis')|('PWY-8397', 'arachidonate metabolites biosynthesis')
1.1.1.141-RXN__cyto_berry_light	5Z13E-15S-1115-DIHYDROXY-9-OXOPROS__cyto_berry_light + NAD__cyto_berry_light --> HYDROXY-915-DIOXOPROSTA-13-ENOATE__cyto_berry_light + NADH__cyto_berry_light + PROTON__cyto_berry_light	0	0	equal	0	('PWY66-374', 'C20 prostanoid biosynthesis')|('PWY-8397', 'arachidonate metabolites biosynthesis')
1.1.1.141-RXN__cyto_leaf_dark	5Z13E-15S-1115-DIHYDROXY-9-OXOPROS__cyto_leaf_dark + NAD__cyto_leaf_dark --> HYDROXY-915-DIOXOPROSTA-13-ENOATE__cyto_leaf_dark + NADH__cyto_leaf_dark + PROTON__cyto_leaf_dark	0	0	equal	0	('PWY66-374', 'C20 prostanoid biosynthesis')|('PWY-8397', 'arachidonate metabolites biosynthesis')
1.1.1.141-RXN__cyto_leaf_light	5Z13E-15S-1115-DIHYDROXY-9-OXOPROS__cyto_leaf_light + NAD__cyto_leaf_light --> HYDROXY-915-DIOXOPROSTA-13-ENOATE__cyto_leaf_light + NADH__cyto_leaf_light + PROTON__cyto_leaf_light	0	0	equal	0	('PWY66-374', 'C20 prostanoid biosynthesis')|('PWY-8397', 'arachidonate metabolites biosynthesis')
1.1.1.141-RXN__cyto_stem_dark	5Z13E-15S-1115-DIHYDROXY-9-OXOPROS__cyto_stem_dark + NAD__cyto_stem_dark --> HYDROXY-915-DIOXOPROSTA-13-ENOATE__cyto_stem_dark + NADH__cyto_stem_dark + PROTON__cyto_stem_dark	0	0	equal	0	('PWY66-374', 'C20 prostanoid biosynthesis')|('PWY-8397', 'arachidonate metabolites biosynthesis')
1.1.1.141-RXN__cyto_stem_light	5Z13E-15S-1115-DIHYDROXY-9-OXOPROS__cyto_stem_light + NAD__cyto_stem_light --> HYDROXY-915-DIOXOPROSTA-13-ENOATE__cyto_stem_light + NADH__cyto_stem_light + PROTON__cyto_stem_light	0	0	equal	0	('PWY66-374', 'C20 prostanoid biosynthesis')|('PWY-8397', 'arachidonate metabolites biosynthesis')
1.1.1.170-RXN__er_berry_dark	CPD-5846__er_berry_dark + NAD__er_berry_dark --> 4-ALPHA-METHYL-5-ALPHA-CHOLEST-7-EN-3-ON__er_berry_dark + CARBON-DIOXIDE__er_berry_dark + NADH__er_berry_dark	0	0	equal	0
1.1.1.170-RXN__er_berry_light	CPD-5846__er_berry_light + NAD__er_berry_light --> 4-ALPHA-METHYL-5-ALPHA-CHOLEST-7-EN-3-ON__er_berry_light + CARBON-DIOXIDE__er_berry_light + NADH__er_berry_light	0	0	equal	0
1.1.1.170-RXN__er_leaf_dark	CPD-5846__er_leaf_dark + NAD__er_leaf_dark --> 4-ALPHA-METHYL-5-ALPHA-CHOLEST-7-EN-3-ON__er_leaf_dark + CARBON-DIOXIDE__er_leaf_dark + NADH__er_leaf_dark	0	0	equal	0
1.1.1.170-RXN__er_leaf_light	CPD-5846__er_leaf_light + NAD__er_leaf_light --> 4-ALPHA-METHYL-5-ALPHA-CHOLEST-7-EN-3-ON__er_leaf_light + CARBON-DIOXIDE__er_leaf_light + NADH__er_leaf_light	0	0	equal	0
1.1.1.170-RXN__er_stem_dark	CPD-5846__er_stem_dark + NAD__er_stem_dark --> 4-ALPHA-METHYL-5-ALPHA-CHOLEST-7-EN-3-ON__er_stem_dark + CARBON-DIOXIDE__er_stem_dark + NADH__er_stem_dark	0	0	equal	0
1.1.1.170-RXN__er_stem_light	CPD-5846__er_stem_light + NAD__er_stem_light --> 4-ALPHA-METHYL-5-ALPHA-CHOLEST-7-EN-3-ON__er_stem_light + CARBON-DIOXIDE__er_stem_light + NADH__er_stem_light	0	0	equal	0
1.1.1.210-RXN__cyto_berry_dark	CPD-13179__cyto_berry_dark + NADP__cyto_berry_dark --> 17-BETA-HYDROXY-5ALPHA-ANDROSTAN-3-O__cyto_berry_dark + NADPH__cyto_berry_dark + PROTON__cyto_berry_dark	0	0	equal	0	('PWY-8200', 'backdoor pathway of androgen biosynthesis')
1.1.1.210-RXN__cyto_berry_light	CPD-13179__cyto_berry_light + NADP__cyto_berry_light --> 17-BETA-HYDROXY-5ALPHA-ANDROSTAN-3-O__cyto_berry_light + NADPH__cyto_berry_light + PROTON__cyto_berry_light	0	0	equal	0	('PWY-8200', 'backdoor pathway of androgen biosynthesis')
1.1.1.210-RXN__cyto_leaf_dark	CPD-13179__cyto_leaf_dark + NADP__cyto_leaf_dark --> 17-BETA-HYDROXY-5ALPHA-ANDROSTAN-3-O__cyto_leaf_dark + NADPH__cyto_leaf_dark + PROTON__cyto_leaf_dark	0	0	equal	0	('PWY-8200', 'backdoor pathway of androgen biosynthesis')
1.1.1.210-RXN__cyto_leaf_light	CPD-13179__cyto_leaf_light + NADP__cyto_leaf_light --> 17-BETA-HYDROXY-5ALPHA-ANDROSTAN-3-O__cyto_leaf_light + NADPH__cyto_leaf_light + PROTON__cyto_leaf_light	0	0	equal	0	('PWY-8200', 'backdoor pathway of androgen biosynthesis')
1.1.1.210-RXN__cyto_stem_dark	CPD-13179__cyto_stem_dark + NADP__cyto_stem_dark --> 17-BETA-HYDROXY-5ALPHA-ANDROSTAN-3-O__cyto_stem_dark + NADPH__cyto_stem_dark + PROTON__cyto_stem_dark	0	0	equal	0	('PWY-8200', 'backdoor pathway of androgen biosynthesis')
1.1.1.210-RXN__cyto_stem_light	CPD-13179__cyto_stem_light + NADP__cyto_stem_light --> 17-BETA-HYDROXY-5ALPHA-ANDROSTAN-3-O__cyto_stem_light + NADPH__cyto_stem_light + PROTON__cyto_stem_light	0	0	equal	0	('PWY-8200', 'backdoor pathway of androgen biosynthesis')
1.1.1.222-RXN__cyto_berry_dark	NADH__cyto_berry_dark + P-HYDROXY-PHENYLPYRUVATE__cyto_berry_dark + PROTON__cyto_berry_dark --> CPD-2222__cyto_berry_dark + NAD__cyto_berry_dark	0	0	equal	0	('PWY-5048', 'rosmarinic acid biosynthesis I')
1.1.1.222-RXN__cyto_berry_light	NADH__cyto_berry_light + P-HYDROXY-PHENYLPYRUVATE__cyto_berry_light + PROTON__cyto_berry_light --> CPD-2222__cyto_berry_light + NAD__cyto_berry_light	0	0	equal	0	('PWY-5048', 'rosmarinic acid biosynthesis I')
1.1.1.222-RXN__cyto_leaf_dark	NADH__cyto_leaf_dark + P-HYDROXY-PHENYLPYRUVATE__cyto_leaf_dark + PROTON__cyto_leaf_dark --> CPD-2222__cyto_leaf_dark + NAD__cyto_leaf_dark	0	0	equal	0	('PWY-5048', 'rosmarinic acid biosynthesis I')
1.1.1.222-RXN__cyto_leaf_light	NADH__cyto_leaf_light + P-HYDROXY-PHENYLPYRUVATE__cyto_leaf_light + PROTON__cyto_leaf_light --> CPD-2222__cyto_leaf_light + NAD__cyto_leaf_light	0	0	equal	0	('PWY-5048', 'rosmarinic acid biosynthesis I')
1.1.1.222-RXN__cyto_stem_dark	NADH__cyto_stem_dark + P-HYDROXY-PHENYLPYRUVATE__cyto_stem_dark + PROTON__cyto_stem_dark --> CPD-2222__cyto_stem_dark + NAD__cyto_stem_dark	0	0	equal	0	('PWY-5048', 'rosmarinic acid biosynthesis I')
1.1.1.222-RXN__cyto_stem_light	NADH__cyto_stem_light + P-HYDROXY-PHENYLPYRUVATE__cyto_stem_light + PROTON__cyto_stem_light --> CPD-2222__cyto_stem_light + NAD__cyto_stem_light	0	0	equal	0	('PWY-5048', 'rosmarinic acid biosynthesis I')
1.1.1.248-RXN__cyto_berry_dark	NADP__cyto_berry_dark + SALUTARIDINOL__cyto_berry_dark --> NADPH__cyto_berry_dark + PROTON__cyto_berry_dark + SALUTARIDINE__cyto_berry_dark	0	100000	equal	0	('PWY-5270', 'morphine biosynthesis')
1.1.1.248-RXN__cyto_berry_dark_reverse	NADPH__cyto_berry_dark + PROTON__cyto_berry_dark + SALUTARIDINE__cyto_berry_dark --> NADP__cyto_berry_dark + SALUTARIDINOL__cyto_berry_dark	0	100000	equal	0
1.1.1.248-RXN__cyto_berry_light	NADP__cyto_berry_light + SALUTARIDINOL__cyto_berry_light --> NADPH__cyto_berry_light + PROTON__cyto_berry_light + SALUTARIDINE__cyto_berry_light	0	100000	equal	0	('PWY-5270', 'morphine biosynthesis')
1.1.1.248-RXN__cyto_berry_light_reverse	NADPH__cyto_berry_light + PROTON__cyto_berry_light + SALUTARIDINE__cyto_berry_light --> NADP__cyto_berry_light + SALUTARIDINOL__cyto_berry_light	0	100000	equal	0
1.1.1.248-RXN__cyto_leaf_dark	NADP__cyto_leaf_dark + SALUTARIDINOL__cyto_leaf_dark --> NADPH__cyto_leaf_dark + PROTON__cyto_leaf_dark + SALUTARIDINE__cyto_leaf_dark	0	100000	equal	0	('PWY-5270', 'morphine biosynthesis')
1.1.1.248-RXN__cyto_leaf_dark_reverse	NADPH__cyto_leaf_dark + PROTON__cyto_leaf_dark + SALUTARIDINE__cyto_leaf_dark --> NADP__cyto_leaf_dark + SALUTARIDINOL__cyto_leaf_dark	0	100000	equal	0
1.1.1.248-RXN__cyto_leaf_light	NADP__cyto_leaf_light + SALUTARIDINOL__cyto_leaf_light --> NADPH__cyto_leaf_light + PROTON__cyto_leaf_light + SALUTARIDINE__cyto_leaf_light	0	100000	equal	0	('PWY-5270', 'morphine biosynthesis')
1.1.1.248-RXN__cyto_leaf_light_reverse	NADPH__cyto_leaf_light + PROTON__cyto_leaf_light + SALUTARIDINE__cyto_leaf_light --> NADP__cyto_leaf_light + SALUTARIDINOL__cyto_leaf_light	0	100000	equal	0
1.1.1.248-RXN__cyto_stem_dark	NADP__cyto_stem_dark + SALUTARIDINOL__cyto_stem_dark --> NADPH__cyto_stem_dark + PROTON__cyto_stem_dark + SALUTARIDINE__cyto_stem_dark	0	100000	equal	0	('PWY-5270', 'morphine biosynthesis')
1.1.1.248-RXN__cyto_stem_dark_reverse	NADPH__cyto_stem_dark + PROTON__cyto_stem_dark + SALUTARIDINE__cyto_stem_dark --> NADP__cyto_stem_dark + SALUTARIDINOL__cyto_stem_dark	0	100000	equal	0
1.1.1.248-RXN__cyto_stem_light	NADP__cyto_stem_light + SALUTARIDINOL__cyto_stem_light --> NADPH__cyto_stem_light + PROTON__cyto_stem_light + SALUTARIDINE__cyto_stem_light	0	100000	equal	0	('PWY-5270', 'morphine biosynthesis')
1.1.1.248-RXN__cyto_stem_light_reverse	NADPH__cyto_stem_light + PROTON__cyto_stem_light + SALUTARIDINE__cyto_stem_light --> NADP__cyto_stem_light + SALUTARIDINOL__cyto_stem_light	0	100000	equal	0
1.1.1.270-RXN__er_berry_dark	4-ALPHA-METHYL-5-ALPHA-CHOLEST-7-EN-3-ON__er_berry_dark + NADPH__er_berry_dark + PROTON__er_berry_dark --> 4-ALPHA-METHYL-5-ALPHA__er_berry_dark + NADP__er_berry_dark	0	0	equal	0
1.1.1.270-RXN__er_berry_light	4-ALPHA-METHYL-5-ALPHA-CHOLEST-7-EN-3-ON__er_berry_light + NADPH__er_berry_light + PROTON__er_berry_light --> 4-ALPHA-METHYL-5-ALPHA__er_berry_light + NADP__er_berry_light	0	0	equal	0
1.1.1.270-RXN__er_leaf_dark	4-ALPHA-METHYL-5-ALPHA-CHOLEST-7-EN-3-ON__er_leaf_dark + NADPH__er_leaf_dark + PROTON__er_leaf_dark --> 4-ALPHA-METHYL-5-ALPHA__er_leaf_dark + NADP__er_leaf_dark	0	0	equal	0
1.1.1.270-RXN__er_leaf_light	4-ALPHA-METHYL-5-ALPHA-CHOLEST-7-EN-3-ON__er_leaf_light + NADPH__er_leaf_light + PROTON__er_leaf_light --> 4-ALPHA-METHYL-5-ALPHA__er_leaf_light + NADP__er_leaf_light	0	0	equal	0
1.1.1.270-RXN__er_stem_dark	4-ALPHA-METHYL-5-ALPHA-CHOLEST-7-EN-3-ON__er_stem_dark + NADPH__er_stem_dark + PROTON__er_stem_dark --> 4-ALPHA-METHYL-5-ALPHA__er_stem_dark + NADP__er_stem_dark	0	0	equal	0
1.1.1.270-RXN__er_stem_light	4-ALPHA-METHYL-5-ALPHA-CHOLEST-7-EN-3-ON__er_stem_light + NADPH__er_stem_light + PROTON__er_stem_light --> 4-ALPHA-METHYL-5-ALPHA__er_stem_light + NADP__er_stem_light	0	0	equal	0
1.1.1.271-RXN__cyto_berry_dark	CPD-13118__cyto_berry_dark + NADP__cyto_berry_dark --> GDP-4-DEHYDRO-6-DEOXY-D-MANNOSE__cyto_berry_dark + NADPH__cyto_berry_dark + PROTON__cyto_berry_dark	0	100000	equal	0
1.1.1.271-RXN__cyto_berry_light	CPD-13118__cyto_berry_light + NADP__cyto_berry_light --> GDP-4-DEHYDRO-6-DEOXY-D-MANNOSE__cyto_berry_light + NADPH__cyto_berry_light + PROTON__cyto_berry_light	0	100000	equal	0
1.1.1.271-RXN__cyto_leaf_dark	CPD-13118__cyto_leaf_dark + NADP__cyto_leaf_dark --> GDP-4-DEHYDRO-6-DEOXY-D-MANNOSE__cyto_leaf_dark + NADPH__cyto_leaf_dark + PROTON__cyto_leaf_dark	0	100000	equal	0
1.1.1.271-RXN__cyto_leaf_light	CPD-13118__cyto_leaf_light + NADP__cyto_leaf_light --> GDP-4-DEHYDRO-6-DEOXY-D-MANNOSE__cyto_leaf_light + NADPH__cyto_leaf_light + PROTON__cyto_leaf_light	0	100000	equal	0
1.1.1.271-RXN__cyto_stem_dark	CPD-13118__cyto_stem_dark + NADP__cyto_stem_dark --> GDP-4-DEHYDRO-6-DEOXY-D-MANNOSE__cyto_stem_dark + NADPH__cyto_stem_dark + PROTON__cyto_stem_dark	0	100000	equal	0
1.1.1.271-RXN__cyto_stem_light	CPD-13118__cyto_stem_light + NADP__cyto_stem_light --> GDP-4-DEHYDRO-6-DEOXY-D-MANNOSE__cyto_stem_light + NADPH__cyto_stem_light + PROTON__cyto_stem_light	0	100000	equal	0
1.1.1.285-RXN__cyto_berry_dark	CPD-7228__cyto_berry_dark + NADH__cyto_berry_dark + PROTON__cyto_berry_dark --> CPD-7227__cyto_berry_dark + NAD__cyto_berry_dark	0	0	equal	0	('PWY-5912', "2'-deoxymugineic acid phytosiderophore biosynthesis")
1.1.1.285-RXN__cyto_berry_light	CPD-7228__cyto_berry_light + NADH__cyto_berry_light + PROTON__cyto_berry_light --> CPD-7227__cyto_berry_light + NAD__cyto_berry_light	0	0	equal	0	('PWY-5912', "2'-deoxymugineic acid phytosiderophore biosynthesis")
1.1.1.285-RXN__cyto_leaf_dark	CPD-7228__cyto_leaf_dark + NADH__cyto_leaf_dark + PROTON__cyto_leaf_dark --> CPD-7227__cyto_leaf_dark + NAD__cyto_leaf_dark	0	0	equal	0	('PWY-5912', "2'-deoxymugineic acid phytosiderophore biosynthesis")
1.1.1.285-RXN__cyto_leaf_light	CPD-7228__cyto_leaf_light + NADH__cyto_leaf_light + PROTON__cyto_leaf_light --> CPD-7227__cyto_leaf_light + NAD__cyto_leaf_light	0	0	equal	0	('PWY-5912', "2'-deoxymugineic acid phytosiderophore biosynthesis")
1.1.1.285-RXN__cyto_stem_dark	CPD-7228__cyto_stem_dark + NADH__cyto_stem_dark + PROTON__cyto_stem_dark --> CPD-7227__cyto_stem_dark + NAD__cyto_stem_dark	0	0	equal	0	('PWY-5912', "2'-deoxymugineic acid phytosiderophore biosynthesis")
1.1.1.285-RXN__cyto_stem_light	CPD-7228__cyto_stem_light + NADH__cyto_stem_light + PROTON__cyto_stem_light --> CPD-7227__cyto_stem_light + NAD__cyto_stem_light	0	0	equal	0	('PWY-5912', "2'-deoxymugineic acid phytosiderophore biosynthesis")
1.1.1.288-RXN__cyto_berry_dark	CPD-7279__cyto_berry_dark + NAD__cyto_berry_dark --> CPD-692__cyto_berry_dark + NADH__cyto_berry_dark + PROTON__cyto_berry_dark	0	0	equal	0	('PWY-695', 'abscisic acid biosynthesis')
1.1.1.288-RXN__cyto_berry_light	CPD-7279__cyto_berry_light + NAD__cyto_berry_light --> CPD-692__cyto_berry_light + NADH__cyto_berry_light + PROTON__cyto_berry_light	0	0	equal	0	('PWY-695', 'abscisic acid biosynthesis')
1.1.1.288-RXN__cyto_leaf_dark	CPD-7279__cyto_leaf_dark + NAD__cyto_leaf_dark --> CPD-692__cyto_leaf_dark + NADH__cyto_leaf_dark + PROTON__cyto_leaf_dark	0	0	equal	0	('PWY-695', 'abscisic acid biosynthesis')
1.1.1.288-RXN__cyto_leaf_light	CPD-7279__cyto_leaf_light + NAD__cyto_leaf_light --> CPD-692__cyto_leaf_light + NADH__cyto_leaf_light + PROTON__cyto_leaf_light	0	0	equal	0	('PWY-695', 'abscisic acid biosynthesis')
1.1.1.288-RXN__cyto_stem_dark	CPD-7279__cyto_stem_dark + NAD__cyto_stem_dark --> CPD-692__cyto_stem_dark + NADH__cyto_stem_dark + PROTON__cyto_stem_dark	0	0	equal	0	('PWY-695', 'abscisic acid biosynthesis')
1.1.1.288-RXN__cyto_stem_light	CPD-7279__cyto_stem_light + NAD__cyto_stem_light --> CPD-692__cyto_stem_light + NADH__cyto_stem_light + PROTON__cyto_stem_light	0	0	equal	0	('PWY-695', 'abscisic acid biosynthesis')
1.1.1.34-RXN__chlo_berry_dark	3-HYDROXY-3-METHYL-GLUTARYL-COA__chlo_berry_dark + 2.0 NADPH__chlo_berry_dark + 2.0 PROTON__chlo_berry_dark --> CO-A__chlo_berry_dark + MEVALONATE__chlo_berry_dark + 2.0 NADP__chlo_berry_dark	0	0	equal	0	('PWY-8125', 'mevalonate pathway IV (archaea)')|('PWY-6174', 'mevalonate pathway II (haloarchaea)')|('PWY-922', 'mevalonate pathway I')|('PWY-7391', 'isoprene biosynthesis II (engineered)')|('PWY-7524', 'mevalonate pathway III (Thermoplasma)')
1.1.1.34-RXN__chlo_berry_light	3-HYDROXY-3-METHYL-GLUTARYL-COA__chlo_berry_light + 2.0 NADPH__chlo_berry_light + 2.0 PROTON__chlo_berry_light --> CO-A__chlo_berry_light + MEVALONATE__chlo_berry_light + 2.0 NADP__chlo_berry_light	0	0	equal	0	('PWY-8125', 'mevalonate pathway IV (archaea)')|('PWY-6174', 'mevalonate pathway II (haloarchaea)')|('PWY-922', 'mevalonate pathway I')|('PWY-7391', 'isoprene biosynthesis II (engineered)')|('PWY-7524', 'mevalonate pathway III (Thermoplasma)')
1.1.1.34-RXN__chlo_leaf_dark	3-HYDROXY-3-METHYL-GLUTARYL-COA__chlo_leaf_dark + 2.0 NADPH__chlo_leaf_dark + 2.0 PROTON__chlo_leaf_dark --> CO-A__chlo_leaf_dark + MEVALONATE__chlo_leaf_dark + 2.0 NADP__chlo_leaf_dark	0	0	equal	0	('PWY-8125', 'mevalonate pathway IV (archaea)')|('PWY-6174', 'mevalonate pathway II (haloarchaea)')|('PWY-922', 'mevalonate pathway I')|('PWY-7391', 'isoprene biosynthesis II (engineered)')|('PWY-7524', 'mevalonate pathway III (Thermoplasma)')
1.1.1.34-RXN__chlo_leaf_light	3-HYDROXY-3-METHYL-GLUTARYL-COA__chlo_leaf_light + 2.0 NADPH__chlo_leaf_light + 2.0 PROTON__chlo_leaf_light --> CO-A__chlo_leaf_light + MEVALONATE__chlo_leaf_light + 2.0 NADP__chlo_leaf_light	0	0	equal	0	('PWY-8125', 'mevalonate pathway IV (archaea)')|('PWY-6174', 'mevalonate pathway II (haloarchaea)')|('PWY-922', 'mevalonate pathway I')|('PWY-7391', 'isoprene biosynthesis II (engineered)')|('PWY-7524', 'mevalonate pathway III (Thermoplasma)')
1.1.1.34-RXN__chlo_stem_dark	3-HYDROXY-3-METHYL-GLUTARYL-COA__chlo_stem_dark + 2.0 NADPH__chlo_stem_dark + 2.0 PROTON__chlo_stem_dark --> CO-A__chlo_stem_dark + MEVALONATE__chlo_stem_dark + 2.0 NADP__chlo_stem_dark	0	0	equal	0	('PWY-8125', 'mevalonate pathway IV (archaea)')|('PWY-6174', 'mevalonate pathway II (haloarchaea)')|('PWY-922', 'mevalonate pathway I')|('PWY-7391', 'isoprene biosynthesis II (engineered)')|('PWY-7524', 'mevalonate pathway III (Thermoplasma)')
1.1.1.34-RXN__chlo_stem_light	3-HYDROXY-3-METHYL-GLUTARYL-COA__chlo_stem_light + 2.0 NADPH__chlo_stem_light + 2.0 PROTON__chlo_stem_light --> CO-A__chlo_stem_light + MEVALONATE__chlo_stem_light + 2.0 NADP__chlo_stem_light	0	0	equal	0	('PWY-8125', 'mevalonate pathway IV (archaea)')|('PWY-6174', 'mevalonate pathway II (haloarchaea)')|('PWY-922', 'mevalonate pathway I')|('PWY-7391', 'isoprene biosynthesis II (engineered)')|('PWY-7524', 'mevalonate pathway III (Thermoplasma)')
1.1.1.34-RXN__cyto_berry_dark	3-HYDROXY-3-METHYL-GLUTARYL-COA__cyto_berry_dark + 2.0 NADPH__cyto_berry_dark + 2.0 PROTON__cyto_berry_dark --> CO-A__cyto_berry_dark + MEVALONATE__cyto_berry_dark + 2.0 NADP__cyto_berry_dark	0	4.75996	up	3.63414	('PWY-8125', 'mevalonate pathway IV (archaea)')|('PWY-6174', 'mevalonate pathway II (haloarchaea)')|('PWY-922', 'mevalonate pathway I')|('PWY-7391', 'isoprene biosynthesis II (engineered)')|('PWY-7524', 'mevalonate pathway III (Thermoplasma)')
1.1.1.34-RXN__cyto_berry_light	3-HYDROXY-3-METHYL-GLUTARYL-COA__cyto_berry_light + 2.0 NADPH__cyto_berry_light + 2.0 PROTON__cyto_berry_light --> CO-A__cyto_berry_light + MEVALONATE__cyto_berry_light + 2.0 NADP__cyto_berry_light	0	5.08733	up	3.86476	('PWY-8125', 'mevalonate pathway IV (archaea)')|('PWY-6174', 'mevalonate pathway II (haloarchaea)')|('PWY-922', 'mevalonate pathway I')|('PWY-7391', 'isoprene biosynthesis II (engineered)')|('PWY-7524', 'mevalonate pathway III (Thermoplasma)')
1.1.1.34-RXN__cyto_leaf_dark	3-HYDROXY-3-METHYL-GLUTARYL-COA__cyto_leaf_dark + 2.0 NADPH__cyto_leaf_dark + 2.0 PROTON__cyto_leaf_dark --> CO-A__cyto_leaf_dark + MEVALONATE__cyto_leaf_dark + 2.0 NADP__cyto_leaf_dark	0	4.75995	up	3.63411	('PWY-8125', 'mevalonate pathway IV (archaea)')|('PWY-6174', 'mevalonate pathway II (haloarchaea)')|('PWY-922', 'mevalonate pathway I')|('PWY-7391', 'isoprene biosynthesis II (engineered)')|('PWY-7524', 'mevalonate pathway III (Thermoplasma)')
1.1.1.34-RXN__cyto_leaf_light	3-HYDROXY-3-METHYL-GLUTARYL-COA__cyto_leaf_light + 2.0 NADPH__cyto_leaf_light + 2.0 PROTON__cyto_leaf_light --> CO-A__cyto_leaf_light + MEVALONATE__cyto_leaf_light + 2.0 NADP__cyto_leaf_light	0	5.08731	up	3.86474	('PWY-8125', 'mevalonate pathway IV (archaea)')|('PWY-6174', 'mevalonate pathway II (haloarchaea)')|('PWY-922', 'mevalonate pathway I')|('PWY-7391', 'isoprene biosynthesis II (engineered)')|('PWY-7524', 'mevalonate pathway III (Thermoplasma)')
1.1.1.34-RXN__cyto_stem_dark	3-HYDROXY-3-METHYL-GLUTARYL-COA__cyto_stem_dark + 2.0 NADPH__cyto_stem_dark + 2.0 PROTON__cyto_stem_dark --> CO-A__cyto_stem_dark + MEVALONATE__cyto_stem_dark + 2.0 NADP__cyto_stem_dark	0	4.75996	up	3.63415	('PWY-8125', 'mevalonate pathway IV (archaea)')|('PWY-6174', 'mevalonate pathway II (haloarchaea)')|('PWY-922', 'mevalonate pathway I')|('PWY-7391', 'isoprene biosynthesis II (engineered)')|('PWY-7524', 'mevalonate pathway III (Thermoplasma)')
1.1.1.34-RXN__cyto_stem_light	3-HYDROXY-3-METHYL-GLUTARYL-COA__cyto_stem_light + 2.0 NADPH__cyto_stem_light + 2.0 PROTON__cyto_stem_light --> CO-A__cyto_stem_light + MEVALONATE__cyto_stem_light + 2.0 NADP__cyto_stem_light	0	5.08733	up	3.86478	('PWY-8125', 'mevalonate pathway IV (archaea)')|('PWY-6174', 'mevalonate pathway II (haloarchaea)')|('PWY-922', 'mevalonate pathway I')|('PWY-7391', 'isoprene biosynthesis II (engineered)')|('PWY-7524', 'mevalonate pathway III (Thermoplasma)')
1.1.1.39-RXN__cyto_berry_dark	MAL__cyto_berry_dark + NAD__cyto_berry_dark --> CARBON-DIOXIDE__cyto_berry_dark + NADH__cyto_berry_dark + PYRUVATE__cyto_berry_dark	0	103.139	up	78.7345	('PWY-3641', 'L-carnitine degradation II')|('PWY-7686', 'L-malate degradation II')|('PWY-7118', 'chitin deacetylation')|('PWY-7384', 'anaerobic energy metabolism (invertebrates, mitochondrial)')|('GLUCONEO-PWY', 'gluconeogenesis I')|('PWYQT-4481', 'TCA cycle variation V (plant)')|('PWY-7115', 'C4 photosynthetic carbon assimilation cycle, NAD-ME type')
1.1.1.39-RXN__cyto_berry_light	MAL__cyto_berry_light + NAD__cyto_berry_light --> CARBON-DIOXIDE__cyto_berry_light + NADH__cyto_berry_light + PYRUVATE__cyto_berry_light	0	208.245	up	162.173	('PWY-3641', 'L-carnitine degradation II')|('PWY-7686', 'L-malate degradation II')|('PWY-7118', 'chitin deacetylation')|('PWY-7384', 'anaerobic energy metabolism (invertebrates, mitochondrial)')|('GLUCONEO-PWY', 'gluconeogenesis I')|('PWYQT-4481', 'TCA cycle variation V (plant)')|('PWY-7115', 'C4 photosynthetic carbon assimilation cycle, NAD-ME type')
1.1.1.39-RXN__cyto_leaf_dark	MAL__cyto_leaf_dark + NAD__cyto_leaf_dark --> CARBON-DIOXIDE__cyto_leaf_dark + NADH__cyto_leaf_dark + PYRUVATE__cyto_leaf_dark	0	103.138	up	78.7339	('PWY-3641', 'L-carnitine degradation II')|('PWY-7686', 'L-malate degradation II')|('PWY-7118', 'chitin deacetylation')|('PWY-7384', 'anaerobic energy metabolism (invertebrates, mitochondrial)')|('GLUCONEO-PWY', 'gluconeogenesis I')|('PWYQT-4481', 'TCA cycle variation V (plant)')|('PWY-7115', 'C4 photosynthetic carbon assimilation cycle, NAD-ME type')
1.1.1.39-RXN__cyto_leaf_light	MAL__cyto_leaf_light + NAD__cyto_leaf_light --> CARBON-DIOXIDE__cyto_leaf_light + NADH__cyto_leaf_light + PYRUVATE__cyto_leaf_light	0	208.244	up	162.171	('PWY-3641', 'L-carnitine degradation II')|('PWY-7686', 'L-malate degradation II')|('PWY-7118', 'chitin deacetylation')|('PWY-7384', 'anaerobic energy metabolism (invertebrates, mitochondrial)')|('GLUCONEO-PWY', 'gluconeogenesis I')|('PWYQT-4481', 'TCA cycle variation V (plant)')|('PWY-7115', 'C4 photosynthetic carbon assimilation cycle, NAD-ME type')
1.1.1.39-RXN__cyto_stem_dark	MAL__cyto_stem_dark + NAD__cyto_stem_dark --> CARBON-DIOXIDE__cyto_stem_dark + NADH__cyto_stem_dark + PYRUVATE__cyto_stem_dark	0	103.138	up	78.7338	('PWY-3641', 'L-carnitine degradation II')|('PWY-7686', 'L-malate degradation II')|('PWY-7118', 'chitin deacetylation')|('PWY-7384', 'anaerobic energy metabolism (invertebrates, mitochondrial)')|('GLUCONEO-PWY', 'gluconeogenesis I')|('PWYQT-4481', 'TCA cycle variation V (plant)')|('PWY-7115', 'C4 photosynthetic carbon assimilation cycle, NAD-ME type')
1.1.1.39-RXN__cyto_stem_light	MAL__cyto_stem_light + NAD__cyto_stem_light --> CARBON-DIOXIDE__cyto_stem_light + NADH__cyto_stem_light + PYRUVATE__cyto_stem_light	0	208.244	up	162.171	('PWY-3641', 'L-carnitine degradation II')|('PWY-7686', 'L-malate degradation II')|('PWY-7118', 'chitin deacetylation')|('PWY-7384', 'anaerobic energy metabolism (invertebrates, mitochondrial)')|('GLUCONEO-PWY', 'gluconeogenesis I')|('PWYQT-4481', 'TCA cycle variation V (plant)')|('PWY-7115', 'C4 photosynthetic carbon assimilation cycle, NAD-ME type')
1.1.1.39-RXN__mito_berry_dark	MAL__mito_berry_dark + NAD__mito_berry_dark --> CARBON-DIOXIDE__mito_berry_dark + NADH__mito_berry_dark + PYRUVATE__mito_berry_dark	0	103.139	up	78.7344	('PWY-3641', 'L-carnitine degradation II')|('PWY-7686', 'L-malate degradation II')|('PWY-7118', 'chitin deacetylation')|('PWY-7384', 'anaerobic energy metabolism (invertebrates, mitochondrial)')|('GLUCONEO-PWY', 'gluconeogenesis I')|('PWYQT-4481', 'TCA cycle variation V (plant)')|('PWY-7115', 'C4 photosynthetic carbon assimilation cycle, NAD-ME type')
1.1.1.39-RXN__mito_berry_light	MAL__mito_berry_light + NAD__mito_berry_light --> CARBON-DIOXIDE__mito_berry_light + NADH__mito_berry_light + PYRUVATE__mito_berry_light	0	208.245	up	162.172	('PWY-3641', 'L-carnitine degradation II')|('PWY-7686', 'L-malate degradation II')|('PWY-7118', 'chitin deacetylation')|('PWY-7384', 'anaerobic energy metabolism (invertebrates, mitochondrial)')|('GLUCONEO-PWY', 'gluconeogenesis I')|('PWYQT-4481', 'TCA cycle variation V (plant)')|('PWY-7115', 'C4 photosynthetic carbon assimilation cycle, NAD-ME type')
1.1.1.39-RXN__mito_leaf_dark	MAL__mito_leaf_dark + NAD__mito_leaf_dark --> CARBON-DIOXIDE__mito_leaf_dark + NADH__mito_leaf_dark + PYRUVATE__mito_leaf_dark	0	103.138	up	78.7339	('PWY-3641', 'L-carnitine degradation II')|('PWY-7686', 'L-malate degradation II')|('PWY-7118', 'chitin deacetylation')|('PWY-7384', 'anaerobic energy metabolism (invertebrates, mitochondrial)')|('GLUCONEO-PWY', 'gluconeogenesis I')|('PWYQT-4481', 'TCA cycle variation V (plant)')|('PWY-7115', 'C4 photosynthetic carbon assimilation cycle, NAD-ME type')
1.1.1.39-RXN__mito_leaf_light	MAL__mito_leaf_light + NAD__mito_leaf_light --> CARBON-DIOXIDE__mito_leaf_light + NADH__mito_leaf_light + PYRUVATE__mito_leaf_light	0	208.244	up	162.171	('PWY-3641', 'L-carnitine degradation II')|('PWY-7686', 'L-malate degradation II')|('PWY-7118', 'chitin deacetylation')|('PWY-7384', 'anaerobic energy metabolism (invertebrates, mitochondrial)')|('GLUCONEO-PWY', 'gluconeogenesis I')|('PWYQT-4481', 'TCA cycle variation V (plant)')|('PWY-7115', 'C4 photosynthetic carbon assimilation cycle, NAD-ME type')
1.1.1.39-RXN__mito_stem_dark	MAL__mito_stem_dark + NAD__mito_stem_dark --> CARBON-DIOXIDE__mito_stem_dark + NADH__mito_stem_dark + PYRUVATE__mito_stem_dark	0	103.138	up	78.7338	('PWY-3641', 'L-carnitine degradation II')|('PWY-7686', 'L-malate degradation II')|('PWY-7118', 'chitin deacetylation')|('PWY-7384', 'anaerobic energy metabolism (invertebrates, mitochondrial)')|('GLUCONEO-PWY', 'gluconeogenesis I')|('PWYQT-4481', 'TCA cycle variation V (plant)')|('PWY-7115', 'C4 photosynthetic carbon assimilation cycle, NAD-ME type')
1.1.1.39-RXN__mito_stem_light	MAL__mito_stem_light + NAD__mito_stem_light --> CARBON-DIOXIDE__mito_stem_light + NADH__mito_stem_light + PYRUVATE__mito_stem_light	0	208.244	up	162.171	('PWY-3641', 'L-carnitine degradation II')|('PWY-7686', 'L-malate degradation II')|('PWY-7118', 'chitin deacetylation')|('PWY-7384', 'anaerobic energy metabolism (invertebrates, mitochondrial)')|('GLUCONEO-PWY', 'gluconeogenesis I')|('PWYQT-4481', 'TCA cycle variation V (plant)')|('PWY-7115', 'C4 photosynthetic carbon assimilation cycle, NAD-ME type')
1.1.1.52-RXN__cyto_leaf_dark	CPD-7235__cyto_leaf_dark + NAD__cyto_leaf_dark --> 3-OXO-5-BETA-CHOLANATE__cyto_leaf_dark + NADH__cyto_leaf_dark + PROTON__cyto_leaf_dark	0	100000	equal	0	('PWY-8134', 'bile acid 7&beta;-dehydroxylation')|('PWY-7754', 'bile acid 7&alpha;-dehydroxylation')|('PWY-7755', 'iso-bile acids biosynthesis I')
1.1.1.52-RXN__cyto_leaf_dark_reverse	3-OXO-5-BETA-CHOLANATE__cyto_leaf_dark + NADH__cyto_leaf_dark + PROTON__cyto_leaf_dark --> CPD-7235__cyto_leaf_dark + NAD__cyto_leaf_dark	0	100000	equal	0
1.1.1.52-RXN__cyto_leaf_light	CPD-7235__cyto_leaf_light + NAD__cyto_leaf_light --> 3-OXO-5-BETA-CHOLANATE__cyto_leaf_light + NADH__cyto_leaf_light + PROTON__cyto_leaf_light	0	100000	equal	0	('PWY-8134', 'bile acid 7&beta;-dehydroxylation')|('PWY-7754', 'bile acid 7&alpha;-dehydroxylation')|('PWY-7755', 'iso-bile acids biosynthesis I')
1.1.1.52-RXN__cyto_leaf_light_reverse	3-OXO-5-BETA-CHOLANATE__cyto_leaf_light + NADH__cyto_leaf_light + PROTON__cyto_leaf_light --> CPD-7235__cyto_leaf_light + NAD__cyto_leaf_light	0	100000	equal	0
1.1.1.8-RXN__chlo_berry_dark	DIHYDROXY-ACETONE-PHOSPHATE__chlo_berry_dark + NADH__chlo_berry_dark + PROTON__chlo_berry_dark --> GLYCEROL-3P__chlo_berry_dark + NAD__chlo_berry_dark	0	0.585392	up	0.451741	('PWY-7385', '1,3-propanediol biosynthesis (engineered)')|('PWY-7411', 'phosphatidate biosynthesis (yeast)')|('PWY-6118', 'glycerol-3-phosphate shuttle')
1.1.1.8-RXN__chlo_berry_light	DIHYDROXY-ACETONE-PHOSPHATE__chlo_berry_light + NADH__chlo_berry_light + PROTON__chlo_berry_light --> GLYCEROL-3P__chlo_berry_light + NAD__chlo_berry_light	0	0.670279	up	0.505501	('PWY-7385', '1,3-propanediol biosynthesis (engineered)')|('PWY-7411', 'phosphatidate biosynthesis (yeast)')|('PWY-6118', 'glycerol-3-phosphate shuttle')
1.1.1.8-RXN__chlo_leaf_dark	DIHYDROXY-ACETONE-PHOSPHATE__chlo_leaf_dark + NADH__chlo_leaf_dark + PROTON__chlo_leaf_dark --> GLYCEROL-3P__chlo_leaf_dark + NAD__chlo_leaf_dark	0	0.585391	up	0.45174	('PWY-7385', '1,3-propanediol biosynthesis (engineered)')|('PWY-7411', 'phosphatidate biosynthesis (yeast)')|('PWY-6118', 'glycerol-3-phosphate shuttle')
1.1.1.8-RXN__chlo_leaf_light	DIHYDROXY-ACETONE-PHOSPHATE__chlo_leaf_light + NADH__chlo_leaf_light + PROTON__chlo_leaf_light --> GLYCEROL-3P__chlo_leaf_light + NAD__chlo_leaf_light	0	0.670276	up	0.505498	('PWY-7385', '1,3-propanediol biosynthesis (engineered)')|('PWY-7411', 'phosphatidate biosynthesis (yeast)')|('PWY-6118', 'glycerol-3-phosphate shuttle')
1.1.1.8-RXN__chlo_stem_dark	DIHYDROXY-ACETONE-PHOSPHATE__chlo_stem_dark + NADH__chlo_stem_dark + PROTON__chlo_stem_dark --> GLYCEROL-3P__chlo_stem_dark + NAD__chlo_stem_dark	0	0.585391	up	0.45174	('PWY-7385', '1,3-propanediol biosynthesis (engineered)')|('PWY-7411', 'phosphatidate biosynthesis (yeast)')|('PWY-6118', 'glycerol-3-phosphate shuttle')
1.1.1.8-RXN__chlo_stem_light	DIHYDROXY-ACETONE-PHOSPHATE__chlo_stem_light + NADH__chlo_stem_light + PROTON__chlo_stem_light --> GLYCEROL-3P__chlo_stem_light + NAD__chlo_stem_light	0	0.670276	up	0.505498	('PWY-7385', '1,3-propanediol biosynthesis (engineered)')|('PWY-7411', 'phosphatidate biosynthesis (yeast)')|('PWY-6118', 'glycerol-3-phosphate shuttle')
1.1.1.8-RXN__cyto_berry_dark	DIHYDROXY-ACETONE-PHOSPHATE__cyto_berry_dark + NADH__cyto_berry_dark + PROTON__cyto_berry_dark --> GLYCEROL-3P__cyto_berry_dark + NAD__cyto_berry_dark	0	9.17239	up	7.10272	('PWY-7385', '1,3-propanediol biosynthesis (engineered)')|('PWY-7411', 'phosphatidate biosynthesis (yeast)')|('PWY-6118', 'glycerol-3-phosphate shuttle')
1.1.1.8-RXN__cyto_berry_light	DIHYDROXY-ACETONE-PHOSPHATE__cyto_berry_light + NADH__cyto_berry_light + PROTON__cyto_berry_light --> GLYCEROL-3P__cyto_berry_light + NAD__cyto_berry_light	0	10.2882	up	7.9753	('PWY-7385', '1,3-propanediol biosynthesis (engineered)')|('PWY-7411', 'phosphatidate biosynthesis (yeast)')|('PWY-6118', 'glycerol-3-phosphate shuttle')
1.1.1.8-RXN__cyto_leaf_dark	DIHYDROXY-ACETONE-PHOSPHATE__cyto_leaf_dark + NADH__cyto_leaf_dark + PROTON__cyto_leaf_dark --> GLYCEROL-3P__cyto_leaf_dark + NAD__cyto_leaf_dark	0	9.17235	up	7.10268	('PWY-7385', '1,3-propanediol biosynthesis (engineered)')|('PWY-7411', 'phosphatidate biosynthesis (yeast)')|('PWY-6118', 'glycerol-3-phosphate shuttle')
1.1.1.8-RXN__cyto_leaf_light	DIHYDROXY-ACETONE-PHOSPHATE__cyto_leaf_light + NADH__cyto_leaf_light + PROTON__cyto_leaf_light --> GLYCEROL-3P__cyto_leaf_light + NAD__cyto_leaf_light	0	10.2882	up	7.97526	('PWY-7385', '1,3-propanediol biosynthesis (engineered)')|('PWY-7411', 'phosphatidate biosynthesis (yeast)')|('PWY-6118', 'glycerol-3-phosphate shuttle')
1.1.1.8-RXN__cyto_stem_dark	DIHYDROXY-ACETONE-PHOSPHATE__cyto_stem_dark + NADH__cyto_stem_dark + PROTON__cyto_stem_dark --> GLYCEROL-3P__cyto_stem_dark + NAD__cyto_stem_dark	0	9.17235	up	7.10268	('PWY-7385', '1,3-propanediol biosynthesis (engineered)')|('PWY-7411', 'phosphatidate biosynthesis (yeast)')|('PWY-6118', 'glycerol-3-phosphate shuttle')
1.1.1.8-RXN__cyto_stem_light	DIHYDROXY-ACETONE-PHOSPHATE__cyto_stem_light + NADH__cyto_stem_light + PROTON__cyto_stem_light --> GLYCEROL-3P__cyto_stem_light + NAD__cyto_stem_light	0	10.2882	up	7.97527	('PWY-7385', '1,3-propanediol biosynthesis (engineered)')|('PWY-7411', 'phosphatidate biosynthesis (yeast)')|('PWY-6118', 'glycerol-3-phosphate shuttle')
1.1.99.28-RXN__cp1_dark	ALPHA-GLUCOSE__cp1_dark + CPD-15382__cp1_dark --> GLC-D-LACTONE__cp1_dark + SORBITOL__cp1_dark	0	0	equal	0	('PWY-5530', 'sorbitol biosynthesis II')
1.1.99.28-RXN__cp1_light	ALPHA-GLUCOSE__cp1_light + CPD-15382__cp1_light --> GLC-D-LACTONE__cp1_light + SORBITOL__cp1_light	0	0	equal	0	('PWY-5530', 'sorbitol biosynthesis II')
1.1.99.28-RXN__cp2_dark	ALPHA-GLUCOSE__cp2_dark + CPD-15382__cp2_dark --> GLC-D-LACTONE__cp2_dark + SORBITOL__cp2_dark	0	0	equal	0	('PWY-5530', 'sorbitol biosynthesis II')
1.1.99.28-RXN__cp2_light	ALPHA-GLUCOSE__cp2_light + CPD-15382__cp2_light --> GLC-D-LACTONE__cp2_light + SORBITOL__cp2_light	0	0	equal	0	('PWY-5530', 'sorbitol biosynthesis II')
1.10.2.2-RXN__mito_berry_dark	CPD-9958__mito_berry_dark + 2.0 Cytochromes-C-Oxidized__mito_berry_dark + 2.0 PROTON__mito_berry_dark --> 2.0 Cytochromes-C-Reduced__mito_berry_dark + 4.0 PROTON__pmf_berry_dark + UBIQUINONE-10__mito_berry_dark	0	79.4267	up	50.8944	('PWY-7279', 'aerobic respiration II (cytochrome c) (yeast)')|('PWY-3781', 'aerobic respiration I (cytochrome c)')|('PWY-7082', 'ammonia oxidation IV (autotrophic ammonia oxidizers)')
1.10.2.2-RXN__mito_berry_light	CPD-9958__mito_berry_light + 2.0 Cytochromes-C-Oxidized__mito_berry_light + 2.0 PROTON__mito_berry_light --> 2.0 Cytochromes-C-Reduced__mito_berry_light + 4.0 PROTON__pmf_berry_light + UBIQUINONE-10__mito_berry_light	0	107.274	up	72.7731	('PWY-7279', 'aerobic respiration II (cytochrome c) (yeast)')|('PWY-3781', 'aerobic respiration I (cytochrome c)')|('PWY-7082', 'ammonia oxidation IV (autotrophic ammonia oxidizers)')
1.10.2.2-RXN__mito_leaf_dark	CPD-9958__mito_leaf_dark + 2.0 Cytochromes-C-Oxidized__mito_leaf_dark + 2.0 PROTON__mito_leaf_dark --> 2.0 Cytochromes-C-Reduced__mito_leaf_dark + 4.0 PROTON__pmf_leaf_dark + UBIQUINONE-10__mito_leaf_dark	0	79.4267	up	50.8945	('PWY-7279', 'aerobic respiration II (cytochrome c) (yeast)')|('PWY-3781', 'aerobic respiration I (cytochrome c)')|('PWY-7082', 'ammonia oxidation IV (autotrophic ammonia oxidizers)')
1.10.2.2-RXN__mito_leaf_light	CPD-9958__mito_leaf_light + 2.0 Cytochromes-C-Oxidized__mito_leaf_light + 2.0 PROTON__mito_leaf_light --> 2.0 Cytochromes-C-Reduced__mito_leaf_light + 4.0 PROTON__pmf_leaf_light + UBIQUINONE-10__mito_leaf_light	0	107.274	up	72.7731	('PWY-7279', 'aerobic respiration II (cytochrome c) (yeast)')|('PWY-3781', 'aerobic respiration I (cytochrome c)')|('PWY-7082', 'ammonia oxidation IV (autotrophic ammonia oxidizers)')
1.10.2.2-RXN__mito_stem_dark	CPD-9958__mito_stem_dark + 2.0 Cytochromes-C-Oxidized__mito_stem_dark + 2.0 PROTON__mito_stem_dark --> 2.0 Cytochromes-C-Reduced__mito_stem_dark + 4.0 PROTON__pmf_stem_dark + UBIQUINONE-10__mito_stem_dark	0	79.4267	up	50.8945	('PWY-7279', 'aerobic respiration II (cytochrome c) (yeast)')|('PWY-3781', 'aerobic respiration I (cytochrome c)')|('PWY-7082', 'ammonia oxidation IV (autotrophic ammonia oxidizers)')
1.10.2.2-RXN__mito_stem_light	CPD-9958__mito_stem_light + 2.0 Cytochromes-C-Oxidized__mito_stem_light + 2.0 PROTON__mito_stem_light --> 2.0 Cytochromes-C-Reduced__mito_stem_light + 4.0 PROTON__pmf_stem_light + UBIQUINONE-10__mito_stem_light	0	107.275	up	72.7737	('PWY-7279', 'aerobic respiration II (cytochrome c) (yeast)')|('PWY-3781', 'aerobic respiration I (cytochrome c)')|('PWY-7082', 'ammonia oxidation IV (autotrophic ammonia oxidizers)')
1.14.11.20-RXN__cyto_berry_dark	2-KETOGLUTARATE__cyto_berry_dark + DEACETOXYVINDOLINE__cyto_berry_dark + OXYGEN-MOLECULE__cyto_berry_dark --> 17-O-DEACETYLVINDOLINE__cyto_berry_dark + CARBON-DIOXIDE__cyto_berry_dark + SUC__cyto_berry_dark	0	0	equal	0	('PWY-5292', 'vindoline, vindorosine and vinblastine biosynthesis')
1.14.11.20-RXN__cyto_berry_light	2-KETOGLUTARATE__cyto_berry_light + DEACETOXYVINDOLINE__cyto_berry_light + OXYGEN-MOLECULE__cyto_berry_light --> 17-O-DEACETYLVINDOLINE__cyto_berry_light + CARBON-DIOXIDE__cyto_berry_light + SUC__cyto_berry_light	0	0	equal	0	('PWY-5292', 'vindoline, vindorosine and vinblastine biosynthesis')
1.14.11.20-RXN__cyto_leaf_dark	2-KETOGLUTARATE__cyto_leaf_dark + DEACETOXYVINDOLINE__cyto_leaf_dark + OXYGEN-MOLECULE__cyto_leaf_dark --> 17-O-DEACETYLVINDOLINE__cyto_leaf_dark + CARBON-DIOXIDE__cyto_leaf_dark + SUC__cyto_leaf_dark	0	0	equal	0	('PWY-5292', 'vindoline, vindorosine and vinblastine biosynthesis')
1.14.11.20-RXN__cyto_leaf_light	2-KETOGLUTARATE__cyto_leaf_light + DEACETOXYVINDOLINE__cyto_leaf_light + OXYGEN-MOLECULE__cyto_leaf_light --> 17-O-DEACETYLVINDOLINE__cyto_leaf_light + CARBON-DIOXIDE__cyto_leaf_light + SUC__cyto_leaf_light	0	0	equal	0	('PWY-5292', 'vindoline, vindorosine and vinblastine biosynthesis')
1.14.11.20-RXN__cyto_stem_dark	2-KETOGLUTARATE__cyto_stem_dark + DEACETOXYVINDOLINE__cyto_stem_dark + OXYGEN-MOLECULE__cyto_stem_dark --> 17-O-DEACETYLVINDOLINE__cyto_stem_dark + CARBON-DIOXIDE__cyto_stem_dark + SUC__cyto_stem_dark	0	0	equal	0	('PWY-5292', 'vindoline, vindorosine and vinblastine biosynthesis')
1.14.11.20-RXN__cyto_stem_light	2-KETOGLUTARATE__cyto_stem_light + DEACETOXYVINDOLINE__cyto_stem_light + OXYGEN-MOLECULE__cyto_stem_light --> 17-O-DEACETYLVINDOLINE__cyto_stem_light + CARBON-DIOXIDE__cyto_stem_light + SUC__cyto_stem_light	0	0	equal	0	('PWY-5292', 'vindoline, vindorosine and vinblastine biosynthesis')
1.14.13.36-RXN__er_berry_dark	4-COUMAROYLQUINATE__er_berry_dark + OXYGEN-MOLECULE__er_berry_dark + Red-NADPH-Hemoprotein-Reductases__er_berry_dark --> CAFFEOYLQUINATE__er_berry_dark + Ox-NADPH-Hemoprotein-Reductases__er_berry_dark + WATER__er_berry_dark	0	0	equal	0	('PWY-361', 'phenylpropanoid biosynthesis')|('PWY-6040', 'chlorogenic acid biosynthesis II')|('PWY-6039', 'chlorogenic acid biosynthesis I')
1.14.13.36-RXN__er_berry_light	4-COUMAROYLQUINATE__er_berry_light + OXYGEN-MOLECULE__er_berry_light + Red-NADPH-Hemoprotein-Reductases__er_berry_light --> CAFFEOYLQUINATE__er_berry_light + Ox-NADPH-Hemoprotein-Reductases__er_berry_light + WATER__er_berry_light	0	0	equal	0	('PWY-361', 'phenylpropanoid biosynthesis')|('PWY-6040', 'chlorogenic acid biosynthesis II')|('PWY-6039', 'chlorogenic acid biosynthesis I')
1.14.13.36-RXN__er_leaf_dark	4-COUMAROYLQUINATE__er_leaf_dark + OXYGEN-MOLECULE__er_leaf_dark + Red-NADPH-Hemoprotein-Reductases__er_leaf_dark --> CAFFEOYLQUINATE__er_leaf_dark + Ox-NADPH-Hemoprotein-Reductases__er_leaf_dark + WATER__er_leaf_dark	0	0	equal	0	('PWY-361', 'phenylpropanoid biosynthesis')|('PWY-6040', 'chlorogenic acid biosynthesis II')|('PWY-6039', 'chlorogenic acid biosynthesis I')
1.14.13.36-RXN__er_leaf_light	4-COUMAROYLQUINATE__er_leaf_light + OXYGEN-MOLECULE__er_leaf_light + Red-NADPH-Hemoprotein-Reductases__er_leaf_light --> CAFFEOYLQUINATE__er_leaf_light + Ox-NADPH-Hemoprotein-Reductases__er_leaf_light + WATER__er_leaf_light	0	0	equal	0	('PWY-361', 'phenylpropanoid biosynthesis')|('PWY-6040', 'chlorogenic acid biosynthesis II')|('PWY-6039', 'chlorogenic acid biosynthesis I')
1.14.13.36-RXN__er_stem_dark	4-COUMAROYLQUINATE__er_stem_dark + OXYGEN-MOLECULE__er_stem_dark + Red-NADPH-Hemoprotein-Reductases__er_stem_dark --> CAFFEOYLQUINATE__er_stem_dark + Ox-NADPH-Hemoprotein-Reductases__er_stem_dark + WATER__er_stem_dark	0	0	equal	0	('PWY-361', 'phenylpropanoid biosynthesis')|('PWY-6040', 'chlorogenic acid biosynthesis II')|('PWY-6039', 'chlorogenic acid biosynthesis I')
1.14.13.36-RXN__er_stem_light	4-COUMAROYLQUINATE__er_stem_light + OXYGEN-MOLECULE__er_stem_light + Red-NADPH-Hemoprotein-Reductases__er_stem_light --> CAFFEOYLQUINATE__er_stem_light + Ox-NADPH-Hemoprotein-Reductases__er_stem_light + WATER__er_stem_light	0	0	equal	0	('PWY-361', 'phenylpropanoid biosynthesis')|('PWY-6040', 'chlorogenic acid biosynthesis II')|('PWY-6039', 'chlorogenic acid biosynthesis I')
1.14.13.68-RXN__cyto_berry_dark	CPD-2205__cyto_berry_dark + OXYGEN-MOLECULE__cyto_berry_dark + Red-NADPH-Hemoprotein-Reductases__cyto_berry_dark --> CPD-648__cyto_berry_dark + Ox-NADPH-Hemoprotein-Reductases__cyto_berry_dark + 2.0 WATER__cyto_berry_dark	0	3.11107	up	2.42276
1.14.13.68-RXN__cyto_berry_light	CPD-2205__cyto_berry_light + OXYGEN-MOLECULE__cyto_berry_light + Red-NADPH-Hemoprotein-Reductases__cyto_berry_light --> CPD-648__cyto_berry_light + Ox-NADPH-Hemoprotein-Reductases__cyto_berry_light + 2.0 WATER__cyto_berry_light	0	3.14331	up	2.44787
1.14.13.68-RXN__cyto_leaf_dark	CPD-2205__cyto_leaf_dark + OXYGEN-MOLECULE__cyto_leaf_dark + Red-NADPH-Hemoprotein-Reductases__cyto_leaf_dark --> CPD-648__cyto_leaf_dark + Ox-NADPH-Hemoprotein-Reductases__cyto_leaf_dark + 2.0 WATER__cyto_leaf_dark	0	3.11105	up	2.42275
1.14.13.68-RXN__cyto_leaf_light	CPD-2205__cyto_leaf_light + OXYGEN-MOLECULE__cyto_leaf_light + Red-NADPH-Hemoprotein-Reductases__cyto_leaf_light --> CPD-648__cyto_leaf_light + Ox-NADPH-Hemoprotein-Reductases__cyto_leaf_light + 2.0 WATER__cyto_leaf_light	0	3.14331	up	2.44787
1.14.13.68-RXN__cyto_stem_dark	CPD-2205__cyto_stem_dark + OXYGEN-MOLECULE__cyto_stem_dark + Red-NADPH-Hemoprotein-Reductases__cyto_stem_dark --> CPD-648__cyto_stem_dark + Ox-NADPH-Hemoprotein-Reductases__cyto_stem_dark + 2.0 WATER__cyto_stem_dark	0	3.11105	up	2.42275
1.14.13.68-RXN__cyto_stem_light	CPD-2205__cyto_stem_light + OXYGEN-MOLECULE__cyto_stem_light + Red-NADPH-Hemoprotein-Reductases__cyto_stem_light --> CPD-648__cyto_stem_light + Ox-NADPH-Hemoprotein-Reductases__cyto_stem_light + 2.0 WATER__cyto_stem_light	0	3.14331	up	2.44787
1.14.13.70-RXN__er_berry_dark	OBTUSIFOLIOL__er_berry_dark + 3.0 OXYGEN-MOLECULE__er_berry_dark + 3.0 Red-NADPH-Hemoprotein-Reductases__er_berry_dark --> ALPHA-METHYL-5-ALPHA-ERGOSTA__er_berry_dark + FORMATE__er_berry_dark + 3.0 Ox-NADPH-Hemoprotein-Reductases__er_berry_dark + PROTON__er_berry_dark + 4.0 WATER__er_berry_dark	0	0	equal	0	('PWY-8238', '24-epi-campesterol, fucosterol, and clionasterol biosynthesis (diatoms)')|('PWY-2541', 'phytosterol biosynthesis (plants)')
1.14.13.70-RXN__er_berry_light	OBTUSIFOLIOL__er_berry_light + 3.0 OXYGEN-MOLECULE__er_berry_light + 3.0 Red-NADPH-Hemoprotein-Reductases__er_berry_light --> ALPHA-METHYL-5-ALPHA-ERGOSTA__er_berry_light + FORMATE__er_berry_light + 3.0 Ox-NADPH-Hemoprotein-Reductases__er_berry_light + PROTON__er_berry_light + 4.0 WATER__er_berry_light	0	0	equal	0	('PWY-8238', '24-epi-campesterol, fucosterol, and clionasterol biosynthesis (diatoms)')|('PWY-2541', 'phytosterol biosynthesis (plants)')
1.14.13.70-RXN__er_leaf_dark	OBTUSIFOLIOL__er_leaf_dark + 3.0 OXYGEN-MOLECULE__er_leaf_dark + 3.0 Red-NADPH-Hemoprotein-Reductases__er_leaf_dark --> ALPHA-METHYL-5-ALPHA-ERGOSTA__er_leaf_dark + FORMATE__er_leaf_dark + 3.0 Ox-NADPH-Hemoprotein-Reductases__er_leaf_dark + PROTON__er_leaf_dark + 4.0 WATER__er_leaf_dark	0	0	equal	0	('PWY-8238', '24-epi-campesterol, fucosterol, and clionasterol biosynthesis (diatoms)')|('PWY-2541', 'phytosterol biosynthesis (plants)')
1.14.13.70-RXN__er_leaf_light	OBTUSIFOLIOL__er_leaf_light + 3.0 OXYGEN-MOLECULE__er_leaf_light + 3.0 Red-NADPH-Hemoprotein-Reductases__er_leaf_light --> ALPHA-METHYL-5-ALPHA-ERGOSTA__er_leaf_light + FORMATE__er_leaf_light + 3.0 Ox-NADPH-Hemoprotein-Reductases__er_leaf_light + PROTON__er_leaf_light + 4.0 WATER__er_leaf_light	0	0	equal	0	('PWY-8238', '24-epi-campesterol, fucosterol, and clionasterol biosynthesis (diatoms)')|('PWY-2541', 'phytosterol biosynthesis (plants)')
1.14.13.70-RXN__er_stem_dark	OBTUSIFOLIOL__er_stem_dark + 3.0 OXYGEN-MOLECULE__er_stem_dark + 3.0 Red-NADPH-Hemoprotein-Reductases__er_stem_dark --> ALPHA-METHYL-5-ALPHA-ERGOSTA__er_stem_dark + FORMATE__er_stem_dark + 3.0 Ox-NADPH-Hemoprotein-Reductases__er_stem_dark + PROTON__er_stem_dark + 4.0 WATER__er_stem_dark	0	0	equal	0	('PWY-8238', '24-epi-campesterol, fucosterol, and clionasterol biosynthesis (diatoms)')|('PWY-2541', 'phytosterol biosynthesis (plants)')
1.14.13.70-RXN__er_stem_light	OBTUSIFOLIOL__er_stem_light + 3.0 OXYGEN-MOLECULE__er_stem_light + 3.0 Red-NADPH-Hemoprotein-Reductases__er_stem_light --> ALPHA-METHYL-5-ALPHA-ERGOSTA__er_stem_light + FORMATE__er_stem_light + 3.0 Ox-NADPH-Hemoprotein-Reductases__er_stem_light + PROTON__er_stem_light + 4.0 WATER__er_stem_light	0	0	equal	0	('PWY-8238', '24-epi-campesterol, fucosterol, and clionasterol biosynthesis (diatoms)')|('PWY-2541', 'phytosterol biosynthesis (plants)')
1.14.13.71-RXN__cyto_berry_dark	OXYGEN-MOLECULE__cyto_berry_dark + Red-NADPH-Hemoprotein-Reductases__cyto_berry_dark + S-N-METHYLCOCLAURINE__cyto_berry_dark --> 3-HYDROXY-N-METHYL-S-COCLAURINE__cyto_berry_dark + Ox-NADPH-Hemoprotein-Reductases__cyto_berry_dark + WATER__cyto_berry_dark	0	0	equal	0	('PWY-3581', '(S)-reticuline biosynthesis I')
1.14.13.71-RXN__cyto_berry_light	OXYGEN-MOLECULE__cyto_berry_light + Red-NADPH-Hemoprotein-Reductases__cyto_berry_light + S-N-METHYLCOCLAURINE__cyto_berry_light --> 3-HYDROXY-N-METHYL-S-COCLAURINE__cyto_berry_light + Ox-NADPH-Hemoprotein-Reductases__cyto_berry_light + WATER__cyto_berry_light	0	0	equal	0	('PWY-3581', '(S)-reticuline biosynthesis I')
1.14.13.71-RXN__cyto_leaf_dark	OXYGEN-MOLECULE__cyto_leaf_dark + Red-NADPH-Hemoprotein-Reductases__cyto_leaf_dark + S-N-METHYLCOCLAURINE__cyto_leaf_dark --> 3-HYDROXY-N-METHYL-S-COCLAURINE__cyto_leaf_dark + Ox-NADPH-Hemoprotein-Reductases__cyto_leaf_dark + WATER__cyto_leaf_dark	0	0	equal	0	('PWY-3581', '(S)-reticuline biosynthesis I')
1.14.13.71-RXN__cyto_leaf_light	OXYGEN-MOLECULE__cyto_leaf_light + Red-NADPH-Hemoprotein-Reductases__cyto_leaf_light + S-N-METHYLCOCLAURINE__cyto_leaf_light --> 3-HYDROXY-N-METHYL-S-COCLAURINE__cyto_leaf_light + Ox-NADPH-Hemoprotein-Reductases__cyto_leaf_light + WATER__cyto_leaf_light	0	0	equal	0	('PWY-3581', '(S)-reticuline biosynthesis I')
1.14.13.71-RXN__cyto_stem_dark	OXYGEN-MOLECULE__cyto_stem_dark + Red-NADPH-Hemoprotein-Reductases__cyto_stem_dark + S-N-METHYLCOCLAURINE__cyto_stem_dark --> 3-HYDROXY-N-METHYL-S-COCLAURINE__cyto_stem_dark + Ox-NADPH-Hemoprotein-Reductases__cyto_stem_dark + WATER__cyto_stem_dark	0	0	equal	0	('PWY-3581', '(S)-reticuline biosynthesis I')
1.14.13.71-RXN__cyto_stem_light	OXYGEN-MOLECULE__cyto_stem_light + Red-NADPH-Hemoprotein-Reductases__cyto_stem_light + S-N-METHYLCOCLAURINE__cyto_stem_light --> 3-HYDROXY-N-METHYL-S-COCLAURINE__cyto_stem_light + Ox-NADPH-Hemoprotein-Reductases__cyto_stem_light + WATER__cyto_stem_light	0	0	equal	0	('PWY-3581', '(S)-reticuline biosynthesis I')
1.14.13.75-RXN__er_leaf_dark	OXYGEN-MOLECULE__er_leaf_dark + Red-NADPH-Hemoprotein-Reductases__er_leaf_dark + VINORINE__er_leaf_dark --> CPD-21572__er_leaf_dark + Ox-NADPH-Hemoprotein-Reductases__er_leaf_dark + WATER__er_leaf_dark	0	0	equal	0	('PWY-5301', 'ajmaline and sarpagine biosynthesis')
1.14.13.75-RXN__er_leaf_light	OXYGEN-MOLECULE__er_leaf_light + Red-NADPH-Hemoprotein-Reductases__er_leaf_light + VINORINE__er_leaf_light --> CPD-21572__er_leaf_light + Ox-NADPH-Hemoprotein-Reductases__er_leaf_light + WATER__er_leaf_light	0	0	equal	0	('PWY-5301', 'ajmaline and sarpagine biosynthesis')
1.14.13.79-RXN__chlo_berry_dark	CPD1F-132__chlo_berry_dark + OXYGEN-MOLECULE__chlo_berry_dark + Red-NADPH-Hemoprotein-Reductases__chlo_berry_dark --> CPD1F-136__chlo_berry_dark + Ox-NADPH-Hemoprotein-Reductases__chlo_berry_dark + WATER__chlo_berry_dark	0	1.04705	up	0.805569	('PWY-5047', 'gibberellin biosynthesis IV (Gibberella fujikuroi)')|('PWY-5034', 'GA12 biosynthesis')
1.14.13.79-RXN__chlo_berry_light	CPD1F-132__chlo_berry_light + OXYGEN-MOLECULE__chlo_berry_light + Red-NADPH-Hemoprotein-Reductases__chlo_berry_light --> CPD1F-136__chlo_berry_light + Ox-NADPH-Hemoprotein-Reductases__chlo_berry_light + WATER__chlo_berry_light	0	1.19419	up	0.91562	('PWY-5047', 'gibberellin biosynthesis IV (Gibberella fujikuroi)')|('PWY-5034', 'GA12 biosynthesis')
1.14.13.79-RXN__chlo_leaf_dark	CPD1F-132__chlo_leaf_dark + OXYGEN-MOLECULE__chlo_leaf_dark + Red-NADPH-Hemoprotein-Reductases__chlo_leaf_dark --> CPD1F-136__chlo_leaf_dark + Ox-NADPH-Hemoprotein-Reductases__chlo_leaf_dark + WATER__chlo_leaf_dark	0	1.09234	up	0.842163	('PWY-5047', 'gibberellin biosynthesis IV (Gibberella fujikuroi)')|('PWY-5034', 'GA12 biosynthesis')
1.14.13.79-RXN__chlo_leaf_light	CPD1F-132__chlo_leaf_light + OXYGEN-MOLECULE__chlo_leaf_light + Red-NADPH-Hemoprotein-Reductases__chlo_leaf_light --> CPD1F-136__chlo_leaf_light + Ox-NADPH-Hemoprotein-Reductases__chlo_leaf_light + WATER__chlo_leaf_light	0	1.26508	up	0.971868	('PWY-5047', 'gibberellin biosynthesis IV (Gibberella fujikuroi)')|('PWY-5034', 'GA12 biosynthesis')
1.14.13.79-RXN__chlo_stem_dark	CPD1F-132__chlo_stem_dark + OXYGEN-MOLECULE__chlo_stem_dark + Red-NADPH-Hemoprotein-Reductases__chlo_stem_dark --> CPD1F-136__chlo_stem_dark + Ox-NADPH-Hemoprotein-Reductases__chlo_stem_dark + WATER__chlo_stem_dark	0	1.08948	up	0.839299	('PWY-5047', 'gibberellin biosynthesis IV (Gibberella fujikuroi)')|('PWY-5034', 'GA12 biosynthesis')
1.14.13.79-RXN__chlo_stem_light	CPD1F-132__chlo_stem_light + OXYGEN-MOLECULE__chlo_stem_light + Red-NADPH-Hemoprotein-Reductases__chlo_stem_light --> CPD1F-136__chlo_stem_light + Ox-NADPH-Hemoprotein-Reductases__chlo_stem_light + WATER__chlo_stem_light	0	1.20695	up	0.92164	('PWY-5047', 'gibberellin biosynthesis IV (Gibberella fujikuroi)')|('PWY-5034', 'GA12 biosynthesis')
1.14.13.93-RXN__er_berry_dark	CPD-693__er_berry_dark + OXYGEN-MOLECULE__er_berry_dark + Red-NADPH-Hemoprotein-Reductases__er_berry_dark --> CPD-7234__er_berry_dark + Ox-NADPH-Hemoprotein-Reductases__er_berry_dark + WATER__er_berry_dark	0	0	equal	0	('PWY-5271', 'abscisic acid degradation to phaseic acid')
1.14.13.93-RXN__er_berry_light	CPD-693__er_berry_light + OXYGEN-MOLECULE__er_berry_light + Red-NADPH-Hemoprotein-Reductases__er_berry_light --> CPD-7234__er_berry_light + Ox-NADPH-Hemoprotein-Reductases__er_berry_light + WATER__er_berry_light	0	0	equal	0	('PWY-5271', 'abscisic acid degradation to phaseic acid')
1.14.13.93-RXN__er_leaf_dark	CPD-693__er_leaf_dark + OXYGEN-MOLECULE__er_leaf_dark + Red-NADPH-Hemoprotein-Reductases__er_leaf_dark --> CPD-7234__er_leaf_dark + Ox-NADPH-Hemoprotein-Reductases__er_leaf_dark + WATER__er_leaf_dark	0	0	equal	0	('PWY-5271', 'abscisic acid degradation to phaseic acid')
1.14.13.93-RXN__er_leaf_light	CPD-693__er_leaf_light + OXYGEN-MOLECULE__er_leaf_light + Red-NADPH-Hemoprotein-Reductases__er_leaf_light --> CPD-7234__er_leaf_light + Ox-NADPH-Hemoprotein-Reductases__er_leaf_light + WATER__er_leaf_light	0	0	equal	0	('PWY-5271', 'abscisic acid degradation to phaseic acid')
1.14.13.93-RXN__er_stem_dark	CPD-693__er_stem_dark + OXYGEN-MOLECULE__er_stem_dark + Red-NADPH-Hemoprotein-Reductases__er_stem_dark --> CPD-7234__er_stem_dark + Ox-NADPH-Hemoprotein-Reductases__er_stem_dark + WATER__er_stem_dark	0	0	equal	0	('PWY-5271', 'abscisic acid degradation to phaseic acid')
1.14.13.93-RXN__er_stem_light	CPD-693__er_stem_light + OXYGEN-MOLECULE__er_stem_light + Red-NADPH-Hemoprotein-Reductases__er_stem_light --> CPD-7234__er_stem_light + Ox-NADPH-Hemoprotein-Reductases__er_stem_light + WATER__er_stem_light	0	0	equal	0	('PWY-5271', 'abscisic acid degradation to phaseic acid')
1.14.19.1-RXN__chlo_berry_dark	2.0 FERROCYTOCHROME-B5__chlo_berry_dark + OXYGEN-MOLECULE__chlo_berry_dark + 2.0 PROTON__chlo_berry_dark + STEAROYL-COA__chlo_berry_dark --> 2.0 FERRICYTOCHROME-B5__chlo_berry_dark + OLEOYL-COA__chlo_berry_dark + 2.0 WATER__chlo_berry_dark	0	0.958398	up	0.696097	('PWY-5996', 'oleate biosynthesis II (animals and fungi)')
1.14.19.1-RXN__chlo_berry_light	2.0 FERROCYTOCHROME-B5__chlo_berry_light + OXYGEN-MOLECULE__chlo_berry_light + 2.0 PROTON__chlo_berry_light + STEAROYL-COA__chlo_berry_light --> 2.0 FERRICYTOCHROME-B5__chlo_berry_light + OLEOYL-COA__chlo_berry_light + 2.0 WATER__chlo_berry_light	0	1.10005	up	0.785808	('PWY-5996', 'oleate biosynthesis II (animals and fungi)')
1.14.19.1-RXN__chlo_leaf_dark	2.0 FERROCYTOCHROME-B5__chlo_leaf_dark + OXYGEN-MOLECULE__chlo_leaf_dark + 2.0 PROTON__chlo_leaf_dark + STEAROYL-COA__chlo_leaf_dark --> 2.0 FERRICYTOCHROME-B5__chlo_leaf_dark + OLEOYL-COA__chlo_leaf_dark + 2.0 WATER__chlo_leaf_dark	0	0.958393	up	0.696091	('PWY-5996', 'oleate biosynthesis II (animals and fungi)')
1.14.19.1-RXN__chlo_leaf_light	2.0 FERROCYTOCHROME-B5__chlo_leaf_light + OXYGEN-MOLECULE__chlo_leaf_light + 2.0 PROTON__chlo_leaf_light + STEAROYL-COA__chlo_leaf_light --> 2.0 FERRICYTOCHROME-B5__chlo_leaf_light + OLEOYL-COA__chlo_leaf_light + 2.0 WATER__chlo_leaf_light	0	1.10005	up	0.785804	('PWY-5996', 'oleate biosynthesis II (animals and fungi)')
1.14.19.1-RXN__chlo_stem_dark	2.0 FERROCYTOCHROME-B5__chlo_stem_dark + OXYGEN-MOLECULE__chlo_stem_dark + 2.0 PROTON__chlo_stem_dark + STEAROYL-COA__chlo_stem_dark --> 2.0 FERRICYTOCHROME-B5__chlo_stem_dark + OLEOYL-COA__chlo_stem_dark + 2.0 WATER__chlo_stem_dark	0	0.958393	up	0.696091	('PWY-5996', 'oleate biosynthesis II (animals and fungi)')
1.14.19.1-RXN__chlo_stem_light	2.0 FERROCYTOCHROME-B5__chlo_stem_light + OXYGEN-MOLECULE__chlo_stem_light + 2.0 PROTON__chlo_stem_light + STEAROYL-COA__chlo_stem_light --> 2.0 FERRICYTOCHROME-B5__chlo_stem_light + OLEOYL-COA__chlo_stem_light + 2.0 WATER__chlo_stem_light	0	1.10005	up	0.785801	('PWY-5996', 'oleate biosynthesis II (animals and fungi)')
1.14.19.1-RXN__er_berry_dark	2.0 FERROCYTOCHROME-B5__er_berry_dark + OXYGEN-MOLECULE__er_berry_dark + 2.0 PROTON__er_berry_dark + STEAROYL-COA__er_berry_dark --> 2.0 FERRICYTOCHROME-B5__er_berry_dark + OLEOYL-COA__er_berry_dark + 2.0 WATER__er_berry_dark	0	0.704138	up	0.511424	('PWY-5996', 'oleate biosynthesis II (animals and fungi)')
1.14.19.1-RXN__er_berry_light	2.0 FERROCYTOCHROME-B5__er_berry_light + OXYGEN-MOLECULE__er_berry_light + 2.0 PROTON__er_berry_light + STEAROYL-COA__er_berry_light --> 2.0 FERRICYTOCHROME-B5__er_berry_light + OLEOYL-COA__er_berry_light + 2.0 WATER__er_berry_light	0	0.806316	up	0.575968	('PWY-5996', 'oleate biosynthesis II (animals and fungi)')
1.14.19.1-RXN__er_leaf_dark	2.0 FERROCYTOCHROME-B5__er_leaf_dark + OXYGEN-MOLECULE__er_leaf_dark + 2.0 PROTON__er_leaf_dark + STEAROYL-COA__er_leaf_dark --> 2.0 FERRICYTOCHROME-B5__er_leaf_dark + OLEOYL-COA__er_leaf_dark + 2.0 WATER__er_leaf_dark	0	0.704137	up	0.511423	('PWY-5996', 'oleate biosynthesis II (animals and fungi)')
1.14.19.1-RXN__er_leaf_light	2.0 FERROCYTOCHROME-B5__er_leaf_light + OXYGEN-MOLECULE__er_leaf_light + 2.0 PROTON__er_leaf_light + STEAROYL-COA__er_leaf_light --> 2.0 FERRICYTOCHROME-B5__er_leaf_light + OLEOYL-COA__er_leaf_light + 2.0 WATER__er_leaf_light	0	0.806316	up	0.575968	('PWY-5996', 'oleate biosynthesis II (animals and fungi)')
1.14.19.1-RXN__er_stem_dark	2.0 FERROCYTOCHROME-B5__er_stem_dark + OXYGEN-MOLECULE__er_stem_dark + 2.0 PROTON__er_stem_dark + STEAROYL-COA__er_stem_dark --> 2.0 FERRICYTOCHROME-B5__er_stem_dark + OLEOYL-COA__er_stem_dark + 2.0 WATER__er_stem_dark	0	0.704135	up	0.511421	('PWY-5996', 'oleate biosynthesis II (animals and fungi)')
1.14.19.1-RXN__er_stem_light	2.0 FERROCYTOCHROME-B5__er_stem_light + OXYGEN-MOLECULE__er_stem_light + 2.0 PROTON__er_stem_light + STEAROYL-COA__er_stem_light --> 2.0 FERRICYTOCHROME-B5__er_stem_light + OLEOYL-COA__er_stem_light + 2.0 WATER__er_stem_light	0	0.806313	up	0.575966	('PWY-5996', 'oleate biosynthesis II (animals and fungi)')
1.14.19.3-RXN__er_berry_dark	CPD-18__er_berry_dark + 2.0 FERROCYTOCHROME-B5__er_berry_dark + OXYGEN-MOLECULE__er_berry_dark + 2.0 PROTON__er_berry_dark --> 2.0 FERRICYTOCHROME-B5__er_berry_dark + GAMMA-LINOLENOYL-COA__er_berry_dark + 2.0 WATER__er_berry_dark	0	0	equal	0	('PWY-6000', '&gamma;-linolenate biosynthesis II (animals)')
1.14.19.3-RXN__er_berry_light	CPD-18__er_berry_light + 2.0 FERROCYTOCHROME-B5__er_berry_light + OXYGEN-MOLECULE__er_berry_light + 2.0 PROTON__er_berry_light --> 2.0 FERRICYTOCHROME-B5__er_berry_light + GAMMA-LINOLENOYL-COA__er_berry_light + 2.0 WATER__er_berry_light	0	0	equal	0	('PWY-6000', '&gamma;-linolenate biosynthesis II (animals)')
1.14.19.3-RXN__er_leaf_dark	CPD-18__er_leaf_dark + 2.0 FERROCYTOCHROME-B5__er_leaf_dark + OXYGEN-MOLECULE__er_leaf_dark + 2.0 PROTON__er_leaf_dark --> 2.0 FERRICYTOCHROME-B5__er_leaf_dark + GAMMA-LINOLENOYL-COA__er_leaf_dark + 2.0 WATER__er_leaf_dark	0	0	equal	0	('PWY-6000', '&gamma;-linolenate biosynthesis II (animals)')
1.14.19.3-RXN__er_leaf_light	CPD-18__er_leaf_light + 2.0 FERROCYTOCHROME-B5__er_leaf_light + OXYGEN-MOLECULE__er_leaf_light + 2.0 PROTON__er_leaf_light --> 2.0 FERRICYTOCHROME-B5__er_leaf_light + GAMMA-LINOLENOYL-COA__er_leaf_light + 2.0 WATER__er_leaf_light	0	0	equal	0	('PWY-6000', '&gamma;-linolenate biosynthesis II (animals)')
1.14.19.3-RXN__er_stem_dark	CPD-18__er_stem_dark + 2.0 FERROCYTOCHROME-B5__er_stem_dark + OXYGEN-MOLECULE__er_stem_dark + 2.0 PROTON__er_stem_dark --> 2.0 FERRICYTOCHROME-B5__er_stem_dark + GAMMA-LINOLENOYL-COA__er_stem_dark + 2.0 WATER__er_stem_dark	0	0	equal	0	('PWY-6000', '&gamma;-linolenate biosynthesis II (animals)')
1.14.19.3-RXN__er_stem_light	CPD-18__er_stem_light + 2.0 FERROCYTOCHROME-B5__er_stem_light + OXYGEN-MOLECULE__er_stem_light + 2.0 PROTON__er_stem_light --> 2.0 FERRICYTOCHROME-B5__er_stem_light + GAMMA-LINOLENOYL-COA__er_stem_light + 2.0 WATER__er_stem_light	0	0	equal	0	('PWY-6000', '&gamma;-linolenate biosynthesis II (animals)')
1.14.21.6-RXN__er_berry_dark	CPD-4186__er_berry_dark + 2.0 FERROCYTOCHROME-B5__er_berry_dark + OXYGEN-MOLECULE__er_berry_dark + 2.0 PROTON__er_berry_dark --> CPD-4187__er_berry_dark + 2.0 FERRICYTOCHROME-B5__er_berry_dark + 2.0 WATER__er_berry_dark	0	0	equal	0	('PWY66-3', 'cholesterol biosynthesis II (via 24,25-dihydrolanosterol)')|('PWY66-341', 'cholesterol biosynthesis I')|('PWY18C3-1', 'cholesterol biosynthesis (plants)')
1.14.21.6-RXN__er_berry_light	CPD-4186__er_berry_light + 2.0 FERROCYTOCHROME-B5__er_berry_light + OXYGEN-MOLECULE__er_berry_light + 2.0 PROTON__er_berry_light --> CPD-4187__er_berry_light + 2.0 FERRICYTOCHROME-B5__er_berry_light + 2.0 WATER__er_berry_light	0	0	equal	0	('PWY66-3', 'cholesterol biosynthesis II (via 24,25-dihydrolanosterol)')|('PWY66-341', 'cholesterol biosynthesis I')|('PWY18C3-1', 'cholesterol biosynthesis (plants)')
1.14.21.6-RXN__er_leaf_dark	CPD-4186__er_leaf_dark + 2.0 FERROCYTOCHROME-B5__er_leaf_dark + OXYGEN-MOLECULE__er_leaf_dark + 2.0 PROTON__er_leaf_dark --> CPD-4187__er_leaf_dark + 2.0 FERRICYTOCHROME-B5__er_leaf_dark + 2.0 WATER__er_leaf_dark	0	0	equal	0	('PWY66-3', 'cholesterol biosynthesis II (via 24,25-dihydrolanosterol)')|('PWY66-341', 'cholesterol biosynthesis I')|('PWY18C3-1', 'cholesterol biosynthesis (plants)')
1.14.21.6-RXN__er_leaf_light	CPD-4186__er_leaf_light + 2.0 FERROCYTOCHROME-B5__er_leaf_light + OXYGEN-MOLECULE__er_leaf_light + 2.0 PROTON__er_leaf_light --> CPD-4187__er_leaf_light + 2.0 FERRICYTOCHROME-B5__er_leaf_light + 2.0 WATER__er_leaf_light	0	0	equal	0	('PWY66-3', 'cholesterol biosynthesis II (via 24,25-dihydrolanosterol)')|('PWY66-341', 'cholesterol biosynthesis I')|('PWY18C3-1', 'cholesterol biosynthesis (plants)')
1.14.99.30-RXN__chlo_berry_dark	NADPH__chlo_berry_dark + NEUROSPORENE__chlo_berry_dark + OXYGEN-MOLECULE__chlo_berry_dark + PROTON__cyto_berry_dark --> CPD1F-114__chlo_berry_dark + NADP__chlo_berry_dark + 2.0 WATER__chlo_berry_dark	0	0	equal	0
1.14.99.30-RXN__chlo_berry_light	NADPH__chlo_berry_light + NEUROSPORENE__chlo_berry_light + OXYGEN-MOLECULE__chlo_berry_light + PROTON__cyto_berry_light --> CPD1F-114__chlo_berry_light + NADP__chlo_berry_light + 2.0 WATER__chlo_berry_light	0	0	equal	0
1.14.99.30-RXN__chlo_leaf_dark	NADPH__chlo_leaf_dark + NEUROSPORENE__chlo_leaf_dark + OXYGEN-MOLECULE__chlo_leaf_dark + PROTON__cyto_leaf_dark --> CPD1F-114__chlo_leaf_dark + NADP__chlo_leaf_dark + 2.0 WATER__chlo_leaf_dark	0	0	equal	0
1.14.99.30-RXN__chlo_leaf_light	NADPH__chlo_leaf_light + NEUROSPORENE__chlo_leaf_light + OXYGEN-MOLECULE__chlo_leaf_light + PROTON__cyto_leaf_light --> CPD1F-114__chlo_leaf_light + NADP__chlo_leaf_light + 2.0 WATER__chlo_leaf_light	0	0	equal	0
1.14.99.30-RXN__chlo_stem_dark	NADPH__chlo_stem_dark + NEUROSPORENE__chlo_stem_dark + OXYGEN-MOLECULE__chlo_stem_dark + PROTON__cyto_stem_dark --> CPD1F-114__chlo_stem_dark + NADP__chlo_stem_dark + 2.0 WATER__chlo_stem_dark	0	0	equal	0
1.14.99.30-RXN__chlo_stem_light	NADPH__chlo_stem_light + NEUROSPORENE__chlo_stem_light + OXYGEN-MOLECULE__chlo_stem_light + PROTON__cyto_stem_light --> CPD1F-114__chlo_stem_light + NADP__chlo_stem_light + 2.0 WATER__chlo_stem_light	0	0	equal	0
1.14.99.37-RXN__er_stem_dark	OXYGEN-MOLECULE__er_stem_dark + Red-NADPH-Hemoprotein-Reductases__er_stem_dark + TAXA-411-DIENE__er_stem_dark --> Ox-NADPH-Hemoprotein-Reductases__er_stem_dark + TAXA-42011-DIEN-5A-OL__er_stem_dark + WATER__er_stem_dark	0	0	equal	0	('PWY-5660', 'taxol biosynthesis')
1.14.99.37-RXN__er_stem_light	OXYGEN-MOLECULE__er_stem_light + Red-NADPH-Hemoprotein-Reductases__er_stem_light + TAXA-411-DIENE__er_stem_light --> Ox-NADPH-Hemoprotein-Reductases__er_stem_light + TAXA-42011-DIEN-5A-OL__er_stem_light + WATER__er_stem_light	0	0	equal	0	('PWY-5660', 'taxol biosynthesis')
1.18.1.2-RXN__chlo_berry_dark	NADP__chlo_berry_dark + PROTON__chlo_berry_dark + 2.0 Reduced-ferredoxins__chlo_berry_dark --> NADPH__chlo_berry_dark + 2.0 Oxidized-ferredoxins__chlo_berry_dark	0	100000	equal	0	('PWY-8271', 'NADPH to cytochrome c oxidase via plastocyanin')|('PWY-101', 'photosynthesis light reactions')
1.18.1.2-RXN__chlo_berry_dark_reverse	NADPH__chlo_berry_dark + 2.0 Oxidized-ferredoxins__chlo_berry_dark --> NADP__chlo_berry_dark + PROTON__chlo_berry_dark + 2.0 Reduced-ferredoxins__chlo_berry_dark	0	100000	equal	0
1.18.1.2-RXN__chlo_berry_light	NADP__chlo_berry_light + PROTON__chlo_berry_light + 2.0 Reduced-ferredoxins__chlo_berry_light --> NADPH__chlo_berry_light + 2.0 Oxidized-ferredoxins__chlo_berry_light	0	100000	equal	0	('PWY-8271', 'NADPH to cytochrome c oxidase via plastocyanin')|('PWY-101', 'photosynthesis light reactions')
1.18.1.2-RXN__chlo_berry_light_reverse	NADPH__chlo_berry_light + 2.0 Oxidized-ferredoxins__chlo_berry_light --> NADP__chlo_berry_light + PROTON__chlo_berry_light + 2.0 Reduced-ferredoxins__chlo_berry_light	0	100000	equal	0
1.18.1.2-RXN__chlo_leaf_dark	NADP__chlo_leaf_dark + PROTON__chlo_leaf_dark + 2.0 Reduced-ferredoxins__chlo_leaf_dark --> NADPH__chlo_leaf_dark + 2.0 Oxidized-ferredoxins__chlo_leaf_dark	0	100000	up	1.90536e-06	('PWY-8271', 'NADPH to cytochrome c oxidase via plastocyanin')|('PWY-101', 'photosynthesis light reactions')
EX_SO3_drain_light	SO3__env_light -->	0	0.0024	down	26.325	('drains', 'drain reactions')
EX_SO3_drain_dark	SO3__env_dark -->	0	0.00183585	down	11.8996	('drains', 'drain reactions')
1.18.1.2-RXN__chlo_leaf_light_reverse	NADPH__chlo_leaf_light + 2.0 Oxidized-ferredoxins__chlo_leaf_light --> NADP__chlo_leaf_light + PROTON__chlo_leaf_light + 2.0 Reduced-ferredoxins__chlo_leaf_light	0	100000	up	15.562
1.18.1.2-RXN__chlo_stem_dark	NADP__chlo_stem_dark + PROTON__chlo_stem_dark + 2.0 Reduced-ferredoxins__chlo_stem_dark --> NADPH__chlo_stem_dark + 2.0 Oxidized-ferredoxins__chlo_stem_dark	0	100000	equal	0	('PWY-8271', 'NADPH to cytochrome c oxidase via plastocyanin')|('PWY-101', 'photosynthesis light reactions')
1.18.1.2-RXN__chlo_stem_dark_reverse	NADPH__chlo_stem_dark + 2.0 Oxidized-ferredoxins__chlo_stem_dark --> NADP__chlo_stem_dark + PROTON__chlo_stem_dark + 2.0 Reduced-ferredoxins__chlo_stem_dark	0	100000	equal	0
1.18.1.2-RXN__chlo_stem_light	NADP__chlo_stem_light + PROTON__chlo_stem_light + 2.0 Reduced-ferredoxins__chlo_stem_light --> NADPH__chlo_stem_light + 2.0 Oxidized-ferredoxins__chlo_stem_light	0	100000	equal	0	('PWY-8271', 'NADPH to cytochrome c oxidase via plastocyanin')|('PWY-101', 'photosynthesis light reactions')
1.18.1.2-RXN__chlo_stem_light_reverse	NADPH__chlo_stem_light + 2.0 Oxidized-ferredoxins__chlo_stem_light --> NADP__chlo_stem_light + PROTON__chlo_stem_light + 2.0 Reduced-ferredoxins__chlo_stem_light	0	100000	equal	0
1.2.1.13-RXN__chlo_berry_dark	DPG__chlo_berry_dark + NADPH__chlo_berry_dark + PROTON__chlo_berry_dark --> GAP__chlo_berry_dark + NADP__chlo_berry_dark + Pi__chlo_berry_dark	0	100000	equal	0	('CALVIN-PWY', 'Calvin-Benson-Bassham cycle')
1.2.1.13-RXN__chlo_berry_light	DPG__chlo_berry_light + NADPH__chlo_berry_light + PROTON__chlo_berry_light --> GAP__chlo_berry_light + NADP__chlo_berry_light + Pi__chlo_berry_light	0	100000	equal	0	('CALVIN-PWY', 'Calvin-Benson-Bassham cycle')
1.2.1.13-RXN__chlo_leaf_dark	DPG__chlo_leaf_dark + NADPH__chlo_leaf_dark + PROTON__chlo_leaf_dark --> GAP__chlo_leaf_dark + NADP__chlo_leaf_dark + Pi__chlo_leaf_dark	0	100000	equal	0	('CALVIN-PWY', 'Calvin-Benson-Bassham cycle')
1.2.1.13-RXN__chlo_leaf_light	DPG__chlo_leaf_light + NADPH__chlo_leaf_light + PROTON__chlo_leaf_light --> GAP__chlo_leaf_light + NADP__chlo_leaf_light + Pi__chlo_leaf_light	0	100000	equal	0	('CALVIN-PWY', 'Calvin-Benson-Bassham cycle')
1.2.1.13-RXN__chlo_stem_dark	DPG__chlo_stem_dark + NADPH__chlo_stem_dark + PROTON__chlo_stem_dark --> GAP__chlo_stem_dark + NADP__chlo_stem_dark + Pi__chlo_stem_dark	0	100000	equal	0	('CALVIN-PWY', 'Calvin-Benson-Bassham cycle')
1.2.1.13-RXN__chlo_stem_light	DPG__chlo_stem_light + NADPH__chlo_stem_light + PROTON__chlo_stem_light --> GAP__chlo_stem_light + NADP__chlo_stem_light + Pi__chlo_stem_light	0	100000	equal	0	('CALVIN-PWY', 'Calvin-Benson-Bassham cycle')
1.2.1.1-RXN__cyto_berry_dark	FORMALDEHYDE__cyto_berry_dark + GLUTATHIONE__cyto_berry_dark + NAD__cyto_berry_dark --> CPD-548__cyto_berry_dark + NADH__cyto_berry_dark + PROTON__cyto_berry_dark	0	18.8014	up	14.1599
1.2.1.1-RXN__cyto_berry_light	FORMALDEHYDE__cyto_berry_light + GLUTATHIONE__cyto_berry_light + NAD__cyto_berry_light --> CPD-548__cyto_berry_light + NADH__cyto_berry_light + PROTON__cyto_berry_light	0	18.5689	up	14.0973
1.2.1.1-RXN__cyto_leaf_dark	FORMALDEHYDE__cyto_leaf_dark + GLUTATHIONE__cyto_leaf_dark + NAD__cyto_leaf_dark --> CPD-548__cyto_leaf_dark + NADH__cyto_leaf_dark + PROTON__cyto_leaf_dark	0	18.8013	up	14.1598
1.2.1.1-RXN__cyto_leaf_light	FORMALDEHYDE__cyto_leaf_light + GLUTATHIONE__cyto_leaf_light + NAD__cyto_leaf_light --> CPD-548__cyto_leaf_light + NADH__cyto_leaf_light + PROTON__cyto_leaf_light	0	18.5689	up	14.0973
1.2.1.1-RXN__cyto_stem_dark	FORMALDEHYDE__cyto_stem_dark + GLUTATHIONE__cyto_stem_dark + NAD__cyto_stem_dark --> CPD-548__cyto_stem_dark + NADH__cyto_stem_dark + PROTON__cyto_stem_dark	0	18.8013	up	14.1598
1.2.1.1-RXN__cyto_stem_light	FORMALDEHYDE__cyto_stem_light + GLUTATHIONE__cyto_stem_light + NAD__cyto_stem_light --> CPD-548__cyto_stem_light + NADH__cyto_stem_light + PROTON__cyto_stem_light	0	18.5689	up	14.0973
1.2.1.25-RXN__mito_berry_dark	2-KETO-ISOVALERATE__mito_berry_dark + CO-A__mito_berry_dark + NAD__mito_berry_dark --> CARBON-DIOXIDE__mito_berry_dark + ISOBUTYRYL-COA__mito_berry_dark + NADH__mito_berry_dark	0	0	equal	0	('PWY-8175', 'even iso-branched-chain fatty acid biosynthesis')|('VALDEG-PWY', 'L-valine degradation I')
1.2.1.25-RXN__mito_berry_light	2-KETO-ISOVALERATE__mito_berry_light + CO-A__mito_berry_light + NAD__mito_berry_light --> CARBON-DIOXIDE__mito_berry_light + ISOBUTYRYL-COA__mito_berry_light + NADH__mito_berry_light	0	0	equal	0	('PWY-8175', 'even iso-branched-chain fatty acid biosynthesis')|('VALDEG-PWY', 'L-valine degradation I')
1.2.1.25-RXN__mito_stem_dark	2-KETO-ISOVALERATE__mito_stem_dark + CO-A__mito_stem_dark + NAD__mito_stem_dark --> CARBON-DIOXIDE__mito_stem_dark + ISOBUTYRYL-COA__mito_stem_dark + NADH__mito_stem_dark	0	0	equal	0	('PWY-8175', 'even iso-branched-chain fatty acid biosynthesis')|('VALDEG-PWY', 'L-valine degradation I')
1.2.1.25-RXN__mito_stem_light	2-KETO-ISOVALERATE__mito_stem_light + CO-A__mito_stem_light + NAD__mito_stem_light --> CARBON-DIOXIDE__mito_stem_light + ISOBUTYRYL-COA__mito_stem_light + NADH__mito_stem_light	0	0	equal	0	('PWY-8175', 'even iso-branched-chain fatty acid biosynthesis')|('VALDEG-PWY', 'L-valine degradation I')
1.2.1.2-RXN__chlo_berry_dark	FORMATE__chlo_berry_dark + NAD__chlo_berry_dark --> CARBON-DIOXIDE__chlo_berry_dark + NADH__chlo_berry_dark	0	79.2341	up	59.3991	('PWY-7985', 'oxalate degradation VI')|('PWY-1881', 'formate oxidation to CO2')|('PWY-5497', 'purine nucleobases degradation II (anaerobic)')|('P164-PWY', 'purine nucleobases degradation I (anaerobic)')|('PWY-6696', 'oxalate degradation III')
1.2.1.2-RXN__chlo_berry_light	FORMATE__chlo_berry_light + NAD__chlo_berry_light --> CARBON-DIOXIDE__chlo_berry_light + NADH__chlo_berry_light	0	45.3598	up	35.1214	('PWY-7985', 'oxalate degradation VI')|('PWY-1881', 'formate oxidation to CO2')|('PWY-5497', 'purine nucleobases degradation II (anaerobic)')|('P164-PWY', 'purine nucleobases degradation I (anaerobic)')|('PWY-6696', 'oxalate degradation III')
1.2.1.2-RXN__chlo_leaf_dark	FORMATE__chlo_leaf_dark + NAD__chlo_leaf_dark --> CARBON-DIOXIDE__chlo_leaf_dark + NADH__chlo_leaf_dark	0	79.2337	up	59.3987	('PWY-7985', 'oxalate degradation VI')|('PWY-1881', 'formate oxidation to CO2')|('PWY-5497', 'purine nucleobases degradation II (anaerobic)')|('P164-PWY', 'purine nucleobases degradation I (anaerobic)')|('PWY-6696', 'oxalate degradation III')
1.2.1.2-RXN__chlo_leaf_light	FORMATE__chlo_leaf_light + NAD__chlo_leaf_light --> CARBON-DIOXIDE__chlo_leaf_light + NADH__chlo_leaf_light	0	45.3597	up	35.1213	('PWY-7985', 'oxalate degradation VI')|('PWY-1881', 'formate oxidation to CO2')|('PWY-5497', 'purine nucleobases degradation II (anaerobic)')|('P164-PWY', 'purine nucleobases degradation I (anaerobic)')|('PWY-6696', 'oxalate degradation III')
1.2.1.2-RXN__chlo_stem_dark	FORMATE__chlo_stem_dark + NAD__chlo_stem_dark --> CARBON-DIOXIDE__chlo_stem_dark + NADH__chlo_stem_dark	0	79.2338	up	59.3987	('PWY-7985', 'oxalate degradation VI')|('PWY-1881', 'formate oxidation to CO2')|('PWY-5497', 'purine nucleobases degradation II (anaerobic)')|('P164-PWY', 'purine nucleobases degradation I (anaerobic)')|('PWY-6696', 'oxalate degradation III')
1.2.1.2-RXN__chlo_stem_light	FORMATE__chlo_stem_light + NAD__chlo_stem_light --> CARBON-DIOXIDE__chlo_stem_light + NADH__chlo_stem_light	0	45.3599	up	35.1215	('PWY-7985', 'oxalate degradation VI')|('PWY-1881', 'formate oxidation to CO2')|('PWY-5497', 'purine nucleobases degradation II (anaerobic)')|('P164-PWY', 'purine nucleobases degradation I (anaerobic)')|('PWY-6696', 'oxalate degradation III')
1.2.1.2-RXN__mito_berry_dark	FORMATE__mito_berry_dark + NAD__mito_berry_dark --> CARBON-DIOXIDE__mito_berry_dark + NADH__mito_berry_dark	0	0	equal	0	('PWY-7985', 'oxalate degradation VI')|('PWY-1881', 'formate oxidation to CO2')|('PWY-5497', 'purine nucleobases degradation II (anaerobic)')|('P164-PWY', 'purine nucleobases degradation I (anaerobic)')|('PWY-6696', 'oxalate degradation III')
1.2.1.2-RXN__mito_berry_light	FORMATE__mito_berry_light + NAD__mito_berry_light --> CARBON-DIOXIDE__mito_berry_light + NADH__mito_berry_light	0	0	equal	0	('PWY-7985', 'oxalate degradation VI')|('PWY-1881', 'formate oxidation to CO2')|('PWY-5497', 'purine nucleobases degradation II (anaerobic)')|('P164-PWY', 'purine nucleobases degradation I (anaerobic)')|('PWY-6696', 'oxalate degradation III')
1.2.1.2-RXN__mito_leaf_dark	FORMATE__mito_leaf_dark + NAD__mito_leaf_dark --> CARBON-DIOXIDE__mito_leaf_dark + NADH__mito_leaf_dark	0	0	equal	0	('PWY-7985', 'oxalate degradation VI')|('PWY-1881', 'formate oxidation to CO2')|('PWY-5497', 'purine nucleobases degradation II (anaerobic)')|('P164-PWY', 'purine nucleobases degradation I (anaerobic)')|('PWY-6696', 'oxalate degradation III')
1.2.1.2-RXN__mito_leaf_light	FORMATE__mito_leaf_light + NAD__mito_leaf_light --> CARBON-DIOXIDE__mito_leaf_light + NADH__mito_leaf_light	0	0	equal	0	('PWY-7985', 'oxalate degradation VI')|('PWY-1881', 'formate oxidation to CO2')|('PWY-5497', 'purine nucleobases degradation II (anaerobic)')|('P164-PWY', 'purine nucleobases degradation I (anaerobic)')|('PWY-6696', 'oxalate degradation III')
1.2.1.2-RXN__mito_stem_dark	FORMATE__mito_stem_dark + NAD__mito_stem_dark --> CARBON-DIOXIDE__mito_stem_dark + NADH__mito_stem_dark	0	0	equal	0	('PWY-7985', 'oxalate degradation VI')|('PWY-1881', 'formate oxidation to CO2')|('PWY-5497', 'purine nucleobases degradation II (anaerobic)')|('P164-PWY', 'purine nucleobases degradation I (anaerobic)')|('PWY-6696', 'oxalate degradation III')
1.2.1.2-RXN__mito_stem_light	FORMATE__mito_stem_light + NAD__mito_stem_light --> CARBON-DIOXIDE__mito_stem_light + NADH__mito_stem_light	0	0	equal	0	('PWY-7985', 'oxalate degradation VI')|('PWY-1881', 'formate oxidation to CO2')|('PWY-5497', 'purine nucleobases degradation II (anaerobic)')|('P164-PWY', 'purine nucleobases degradation I (anaerobic)')|('PWY-6696', 'oxalate degradation III')
1.2.1.31-RXN__mito_berry_dark	ALLYSINE__mito_berry_dark + NAD__mito_berry_dark + WATER__mito_berry_dark --> CPD-468__mito_berry_dark + NADH__mito_berry_dark + 2.0 PROTON__mito_berry_dark	0	0	equal	0	('LYSINE-DEG1-PWY', 'L-lysine degradation XI')
1.2.1.31-RXN__mito_berry_light	ALLYSINE__mito_berry_light + NAD__mito_berry_light + WATER__mito_berry_light --> CPD-468__mito_berry_light + NADH__mito_berry_light + 2.0 PROTON__mito_berry_light	0	0	equal	0	('LYSINE-DEG1-PWY', 'L-lysine degradation XI')
1.2.1.31-RXN__mito_leaf_dark	ALLYSINE__mito_leaf_dark + NAD__mito_leaf_dark + WATER__mito_leaf_dark --> CPD-468__mito_leaf_dark + NADH__mito_leaf_dark + 2.0 PROTON__mito_leaf_dark	0	0	equal	0	('LYSINE-DEG1-PWY', 'L-lysine degradation XI')
1.2.1.31-RXN__mito_leaf_light	ALLYSINE__mito_leaf_light + NAD__mito_leaf_light + WATER__mito_leaf_light --> CPD-468__mito_leaf_light + NADH__mito_leaf_light + 2.0 PROTON__mito_leaf_light	0	0	equal	0	('LYSINE-DEG1-PWY', 'L-lysine degradation XI')
1.2.1.31-RXN__mito_stem_dark	ALLYSINE__mito_stem_dark + NAD__mito_stem_dark + WATER__mito_stem_dark --> CPD-468__mito_stem_dark + NADH__mito_stem_dark + 2.0 PROTON__mito_stem_dark	0	0	equal	0	('LYSINE-DEG1-PWY', 'L-lysine degradation XI')
1.2.1.31-RXN__mito_stem_light	ALLYSINE__mito_stem_light + NAD__mito_stem_light + WATER__mito_stem_light --> CPD-468__mito_stem_light + NADH__mito_stem_light + 2.0 PROTON__mito_stem_light	0	0	equal	0	('LYSINE-DEG1-PWY', 'L-lysine degradation XI')
1.2.1.9-RXN__cyto_berry_dark	GAP__cyto_berry_dark + NADP__cyto_berry_dark + WATER__cyto_berry_dark --> G3P__cyto_berry_dark + NADPH__cyto_berry_dark + 2.0 PROTON__cyto_berry_dark	0	188.276	up	146.621	('PWY-1042', 'glycolysis IV (plant cytosol)')
1.2.1.9-RXN__cyto_berry_light	GAP__cyto_berry_light + NADP__cyto_berry_light + WATER__cyto_berry_light --> G3P__cyto_berry_light + NADPH__cyto_berry_light + 2.0 PROTON__cyto_berry_light	0	416.488	up	324.343	('PWY-1042', 'glycolysis IV (plant cytosol)')
1.2.1.9-RXN__cyto_leaf_dark	GAP__cyto_leaf_dark + NADP__cyto_leaf_dark + WATER__cyto_leaf_dark --> G3P__cyto_leaf_dark + NADPH__cyto_leaf_dark + 2.0 PROTON__cyto_leaf_dark	0	188.276	up	146.621	('PWY-1042', 'glycolysis IV (plant cytosol)')
1.2.1.9-RXN__cyto_leaf_light	GAP__cyto_leaf_light + NADP__cyto_leaf_light + WATER__cyto_leaf_light --> G3P__cyto_leaf_light + NADPH__cyto_leaf_light + 2.0 PROTON__cyto_leaf_light	0	416.488	up	324.342	('PWY-1042', 'glycolysis IV (plant cytosol)')
1.2.1.9-RXN__cyto_stem_dark	GAP__cyto_stem_dark + NADP__cyto_stem_dark + WATER__cyto_stem_dark --> G3P__cyto_stem_dark + NADPH__cyto_stem_dark + 2.0 PROTON__cyto_stem_dark	0	188.275	up	146.621	('PWY-1042', 'glycolysis IV (plant cytosol)')
1.2.1.9-RXN__cyto_stem_light	GAP__cyto_stem_light + NADP__cyto_stem_light + WATER__cyto_stem_light --> G3P__cyto_stem_light + NADPH__cyto_stem_light + 2.0 PROTON__cyto_stem_light	0	416.488	up	324.343	('PWY-1042', 'glycolysis IV (plant cytosol)')
1.2.4.4-RXN__mito_berry_dark	2-KETO-ISOVALERATE__mito_berry_dark + BCAA-dehydrogenase-lipoyl__mito_berry_dark + PROTON__mito_berry_dark --> BCAA-dehydrogenase-2MP-DH-lipoyl__mito_berry_dark + CARBON-DIOXIDE__mito_berry_dark	0	0	equal	0	('PWY-5046', '2-oxoisovalerate decarboxylation to isobutanoyl-CoA')
1.2.4.4-RXN__mito_berry_light	2-KETO-ISOVALERATE__mito_berry_light + BCAA-dehydrogenase-lipoyl__mito_berry_light + PROTON__mito_berry_light --> BCAA-dehydrogenase-2MP-DH-lipoyl__mito_berry_light + CARBON-DIOXIDE__mito_berry_light	0	0	equal	0	('PWY-5046', '2-oxoisovalerate decarboxylation to isobutanoyl-CoA')
1.2.4.4-RXN__mito_leaf_dark	2-KETO-ISOVALERATE__mito_leaf_dark + BCAA-dehydrogenase-lipoyl__mito_leaf_dark + PROTON__mito_leaf_dark --> BCAA-dehydrogenase-2MP-DH-lipoyl__mito_leaf_dark + CARBON-DIOXIDE__mito_leaf_dark	0	0	equal	0	('PWY-5046', '2-oxoisovalerate decarboxylation to isobutanoyl-CoA')
1.2.4.4-RXN__mito_leaf_light	2-KETO-ISOVALERATE__mito_leaf_light + BCAA-dehydrogenase-lipoyl__mito_leaf_light + PROTON__mito_leaf_light --> BCAA-dehydrogenase-2MP-DH-lipoyl__mito_leaf_light + CARBON-DIOXIDE__mito_leaf_light	0	0	equal	0	('PWY-5046', '2-oxoisovalerate decarboxylation to isobutanoyl-CoA')
1.2.4.4-RXN__mito_stem_dark	2-KETO-ISOVALERATE__mito_stem_dark + BCAA-dehydrogenase-lipoyl__mito_stem_dark + PROTON__mito_stem_dark --> BCAA-dehydrogenase-2MP-DH-lipoyl__mito_stem_dark + CARBON-DIOXIDE__mito_stem_dark	0	0	equal	0	('PWY-5046', '2-oxoisovalerate decarboxylation to isobutanoyl-CoA')
1.2.4.4-RXN__mito_stem_light	2-KETO-ISOVALERATE__mito_stem_light + BCAA-dehydrogenase-lipoyl__mito_stem_light + PROTON__mito_stem_light --> BCAA-dehydrogenase-2MP-DH-lipoyl__mito_stem_light + CARBON-DIOXIDE__mito_stem_light	0	0	equal	0	('PWY-5046', '2-oxoisovalerate decarboxylation to isobutanoyl-CoA')
1.20.4.2-RXN__chlo_berry_dark	2.0 GLUTATHIONE__chlo_berry_dark + METHYLARSONATE__chlo_berry_dark + PROTON__chlo_berry_dark --> METHYLARSONITE__chlo_berry_dark + OXIDIZED-GLUTATHIONE__chlo_berry_dark + WATER__chlo_berry_dark	0	0	equal	0	('PWY-4202', 'arsenic detoxification (mammals)')
1.20.4.2-RXN__chlo_berry_light	2.0 GLUTATHIONE__chlo_berry_light + METHYLARSONATE__chlo_berry_light + PROTON__chlo_berry_light --> METHYLARSONITE__chlo_berry_light + OXIDIZED-GLUTATHIONE__chlo_berry_light + WATER__chlo_berry_light	0	0	equal	0	('PWY-4202', 'arsenic detoxification (mammals)')
1.20.4.2-RXN__chlo_leaf_dark	2.0 GLUTATHIONE__chlo_leaf_dark + METHYLARSONATE__chlo_leaf_dark + PROTON__chlo_leaf_dark --> METHYLARSONITE__chlo_leaf_dark + OXIDIZED-GLUTATHIONE__chlo_leaf_dark + WATER__chlo_leaf_dark	0	0	equal	0	('PWY-4202', 'arsenic detoxification (mammals)')
1.20.4.2-RXN__chlo_leaf_light	2.0 GLUTATHIONE__chlo_leaf_light + METHYLARSONATE__chlo_leaf_light + PROTON__chlo_leaf_light --> METHYLARSONITE__chlo_leaf_light + OXIDIZED-GLUTATHIONE__chlo_leaf_light + WATER__chlo_leaf_light	0	0	equal	0	('PWY-4202', 'arsenic detoxification (mammals)')
1.20.4.2-RXN__chlo_stem_dark	2.0 GLUTATHIONE__chlo_stem_dark + METHYLARSONATE__chlo_stem_dark + PROTON__chlo_stem_dark --> METHYLARSONITE__chlo_stem_dark + OXIDIZED-GLUTATHIONE__chlo_stem_dark + WATER__chlo_stem_dark	0	0	equal	0	('PWY-4202', 'arsenic detoxification (mammals)')
1.20.4.2-RXN__chlo_stem_light	2.0 GLUTATHIONE__chlo_stem_light + METHYLARSONATE__chlo_stem_light + PROTON__chlo_stem_light --> METHYLARSONITE__chlo_stem_light + OXIDIZED-GLUTATHIONE__chlo_stem_light + WATER__chlo_stem_light	0	0	equal	0	('PWY-4202', 'arsenic detoxification (mammals)')
1.3.1.2-RXN__chlo_berry_dark	NADPH__chlo_berry_dark + PROTON__chlo_berry_dark + URACIL__chlo_berry_dark --> DI-H-URACIL__chlo_berry_dark + NADP__chlo_berry_dark	0	20.9261	up	14.9868	('PWY-3982', 'uracil degradation I (reductive)')
1.3.1.2-RXN__chlo_berry_light	NADPH__chlo_berry_light + PROTON__chlo_berry_light + URACIL__chlo_berry_light --> DI-H-URACIL__chlo_berry_light + NADP__chlo_berry_light	0	20.9751	up	15.3883	('PWY-3982', 'uracil degradation I (reductive)')
1.3.1.2-RXN__chlo_leaf_dark	NADPH__chlo_leaf_dark + PROTON__chlo_leaf_dark + URACIL__chlo_leaf_dark --> DI-H-URACIL__chlo_leaf_dark + NADP__chlo_leaf_dark	0	20.9261	up	14.9867	('PWY-3982', 'uracil degradation I (reductive)')
1.3.1.2-RXN__chlo_leaf_light	NADPH__chlo_leaf_light + PROTON__chlo_leaf_light + URACIL__chlo_leaf_light --> DI-H-URACIL__chlo_leaf_light + NADP__chlo_leaf_light	0	20.9751	up	15.3882	('PWY-3982', 'uracil degradation I (reductive)')
1.3.1.2-RXN__chlo_stem_dark	NADPH__chlo_stem_dark + PROTON__chlo_stem_dark + URACIL__chlo_stem_dark --> DI-H-URACIL__chlo_stem_dark + NADP__chlo_stem_dark	0	20.9261	up	14.9867	('PWY-3982', 'uracil degradation I (reductive)')
1.3.1.2-RXN__chlo_stem_light	NADPH__chlo_stem_light + PROTON__chlo_stem_light + URACIL__chlo_stem_light --> DI-H-URACIL__chlo_stem_light + NADP__chlo_stem_light	0	20.9751	up	15.3883	('PWY-3982', 'uracil degradation I (reductive)')
1.3.1.2-RXN__cyto_berry_dark	NADPH__cyto_berry_dark + PROTON__cyto_berry_dark + URACIL__cyto_berry_dark --> DI-H-URACIL__cyto_berry_dark + NADP__cyto_berry_dark	0	20.9262	up	14.9867	('PWY-3982', 'uracil degradation I (reductive)')
1.3.1.2-RXN__cyto_berry_light	NADPH__cyto_berry_light + PROTON__cyto_berry_light + URACIL__cyto_berry_light --> DI-H-URACIL__cyto_berry_light + NADP__cyto_berry_light	0	20.9751	up	15.3882	('PWY-3982', 'uracil degradation I (reductive)')
1.3.1.2-RXN__cyto_leaf_dark	NADPH__cyto_leaf_dark + PROTON__cyto_leaf_dark + URACIL__cyto_leaf_dark --> DI-H-URACIL__cyto_leaf_dark + NADP__cyto_leaf_dark	0	20.9261	up	14.9867	('PWY-3982', 'uracil degradation I (reductive)')
1.3.1.2-RXN__cyto_leaf_light	NADPH__cyto_leaf_light + PROTON__cyto_leaf_light + URACIL__cyto_leaf_light --> DI-H-URACIL__cyto_leaf_light + NADP__cyto_leaf_light	0	20.9751	up	15.3883	('PWY-3982', 'uracil degradation I (reductive)')
1.3.1.2-RXN__cyto_stem_dark	NADPH__cyto_stem_dark + PROTON__cyto_stem_dark + URACIL__cyto_stem_dark --> DI-H-URACIL__cyto_stem_dark + NADP__cyto_stem_dark	0	20.9261	up	14.9867	('PWY-3982', 'uracil degradation I (reductive)')
1.3.1.2-RXN__cyto_stem_light	NADPH__cyto_stem_light + PROTON__cyto_stem_light + URACIL__cyto_stem_light --> DI-H-URACIL__cyto_stem_light + NADP__cyto_stem_light	0	20.9751	up	15.3883	('PWY-3982', 'uracil degradation I (reductive)')
1.3.7.4-RXN__chlo_leaf_dark	BILIVERDINE__chlo_leaf_dark + 2.0 PROTON__chlo_leaf_dark + 2.0 Reduced-ferredoxins__chlo_leaf_dark --> 3Z-PHYTOCHROMOBILIN__chlo_leaf_dark + 2.0 Oxidized-ferredoxins__chlo_leaf_dark	0	0	equal	0	('PWY-7170', 'phytochromobilin biosynthesis')
1.3.7.4-RXN__chlo_leaf_light	BILIVERDINE__chlo_leaf_light + 2.0 PROTON__chlo_leaf_light + 2.0 Reduced-ferredoxins__chlo_leaf_light --> 3Z-PHYTOCHROMOBILIN__chlo_leaf_light + 2.0 Oxidized-ferredoxins__chlo_leaf_light	0	0	equal	0	('PWY-7170', 'phytochromobilin biosynthesis')
1.5.1.20-RXN__cyto_berry_dark	2.0 METHYLENE-THF__cyto_berry_dark + NADH__cyto_berry_dark + 3.0 PROTON__cyto_berry_dark --> 2.0 5-METHYL-THF__cyto_berry_dark + NAD__cyto_berry_dark	0	9.95313	up	7.47717	('CODH-PWY', 'reductive acetyl coenzyme A pathway I (homoacetogenic bacteria)')|('1CMET2-PWY', 'folate transformations III (E. coli)')|('PWY-3841', 'folate transformations II')|('PWY-2201', 'folate transformations I')
1.5.1.20-RXN__cyto_berry_light	2.0 METHYLENE-THF__cyto_berry_light + NADH__cyto_berry_light + 3.0 PROTON__cyto_berry_light --> 2.0 5-METHYL-THF__cyto_berry_light + NAD__cyto_berry_light	0	10.7746	up	8.24798	('CODH-PWY', 'reductive acetyl coenzyme A pathway I (homoacetogenic bacteria)')|('1CMET2-PWY', 'folate transformations III (E. coli)')|('PWY-3841', 'folate transformations II')|('PWY-2201', 'folate transformations I')
1.5.1.20-RXN__cyto_leaf_dark	2.0 METHYLENE-THF__cyto_leaf_dark + NADH__cyto_leaf_dark + 3.0 PROTON__cyto_leaf_dark --> 2.0 5-METHYL-THF__cyto_leaf_dark + NAD__cyto_leaf_dark	0	9.95313	up	7.47717	('CODH-PWY', 'reductive acetyl coenzyme A pathway I (homoacetogenic bacteria)')|('1CMET2-PWY', 'folate transformations III (E. coli)')|('PWY-3841', 'folate transformations II')|('PWY-2201', 'folate transformations I')
1.5.1.20-RXN__cyto_leaf_light	2.0 METHYLENE-THF__cyto_leaf_light + NADH__cyto_leaf_light + 3.0 PROTON__cyto_leaf_light --> 2.0 5-METHYL-THF__cyto_leaf_light + NAD__cyto_leaf_light	0	10.7746	up	8.24794	('CODH-PWY', 'reductive acetyl coenzyme A pathway I (homoacetogenic bacteria)')|('1CMET2-PWY', 'folate transformations III (E. coli)')|('PWY-3841', 'folate transformations II')|('PWY-2201', 'folate transformations I')
1.5.1.20-RXN__cyto_stem_dark	2.0 METHYLENE-THF__cyto_stem_dark + NADH__cyto_stem_dark + 3.0 PROTON__cyto_stem_dark --> 2.0 5-METHYL-THF__cyto_stem_dark + NAD__cyto_stem_dark	0	9.9531	up	7.47714	('CODH-PWY', 'reductive acetyl coenzyme A pathway I (homoacetogenic bacteria)')|('1CMET2-PWY', 'folate transformations III (E. coli)')|('PWY-3841', 'folate transformations II')|('PWY-2201', 'folate transformations I')
1.5.1.20-RXN__cyto_stem_light	2.0 METHYLENE-THF__cyto_stem_light + NADH__cyto_stem_light + 3.0 PROTON__cyto_stem_light --> 2.0 5-METHYL-THF__cyto_stem_light + NAD__cyto_stem_light	0	10.7746	up	8.24792	('CODH-PWY', 'reductive acetyl coenzyme A pathway I (homoacetogenic bacteria)')|('1CMET2-PWY', 'folate transformations III (E. coli)')|('PWY-3841', 'folate transformations II')|('PWY-2201', 'folate transformations I')
1.5.1.7-RXN__cyto_berry_dark	NAD__cyto_berry_dark + SACCHAROPINE__cyto_berry_dark + WATER__cyto_berry_dark --> 2-KETOGLUTARATE__cyto_berry_dark + LYS__cyto_berry_dark + NADH__cyto_berry_dark + PROTON__cyto_berry_dark	0	100000	equal	0	('LYSINE-AMINOAD-PWY', 'L-lysine biosynthesis IV')
1.5.1.7-RXN__cyto_berry_light	NAD__cyto_berry_light + SACCHAROPINE__cyto_berry_light + WATER__cyto_berry_light --> 2-KETOGLUTARATE__cyto_berry_light + LYS__cyto_berry_light + NADH__cyto_berry_light + PROTON__cyto_berry_light	0	100000	equal	0	('LYSINE-AMINOAD-PWY', 'L-lysine biosynthesis IV')
1.5.1.7-RXN__cyto_leaf_dark	NAD__cyto_leaf_dark + SACCHAROPINE__cyto_leaf_dark + WATER__cyto_leaf_dark --> 2-KETOGLUTARATE__cyto_leaf_dark + LYS__cyto_leaf_dark + NADH__cyto_leaf_dark + PROTON__cyto_leaf_dark	0	100000	equal	0	('LYSINE-AMINOAD-PWY', 'L-lysine biosynthesis IV')
1.5.1.7-RXN__cyto_leaf_light	NAD__cyto_leaf_light + SACCHAROPINE__cyto_leaf_light + WATER__cyto_leaf_light --> 2-KETOGLUTARATE__cyto_leaf_light + LYS__cyto_leaf_light + NADH__cyto_leaf_light + PROTON__cyto_leaf_light	0	100000	equal	0	('LYSINE-AMINOAD-PWY', 'L-lysine biosynthesis IV')
1.5.1.7-RXN__cyto_stem_dark	NAD__cyto_stem_dark + SACCHAROPINE__cyto_stem_dark + WATER__cyto_stem_dark --> 2-KETOGLUTARATE__cyto_stem_dark + LYS__cyto_stem_dark + NADH__cyto_stem_dark + PROTON__cyto_stem_dark	0	100000	equal	0	('LYSINE-AMINOAD-PWY', 'L-lysine biosynthesis IV')
1.5.1.7-RXN__cyto_stem_light	NAD__cyto_stem_light + SACCHAROPINE__cyto_stem_light + WATER__cyto_stem_light --> 2-KETOGLUTARATE__cyto_stem_light + LYS__cyto_stem_light + NADH__cyto_stem_light + PROTON__cyto_stem_light	0	100000	equal	0	('LYSINE-AMINOAD-PWY', 'L-lysine biosynthesis IV')
1.5.1.8-RXN__cyto_berry_dark	2-KETOGLUTARATE__cyto_berry_dark + LYS__cyto_berry_dark + NADPH__cyto_berry_dark + PROTON__cyto_berry_dark --> NADP__cyto_berry_dark + SACCHAROPINE__cyto_berry_dark + WATER__cyto_berry_dark	0	100000	equal	0	('PWYQT-1', 'lysine degradation III')|('LYSINE-DEG2-PWY', 'lysine degradation II')|('LYSINE-DEG1-PWY', 'L-lysine degradation XI')
1.5.1.8-RXN__cyto_berry_light	2-KETOGLUTARATE__cyto_berry_light + LYS__cyto_berry_light + NADPH__cyto_berry_light + PROTON__cyto_berry_light --> NADP__cyto_berry_light + SACCHAROPINE__cyto_berry_light + WATER__cyto_berry_light	0	100000	equal	0	('PWYQT-1', 'lysine degradation III')|('LYSINE-DEG2-PWY', 'lysine degradation II')|('LYSINE-DEG1-PWY', 'L-lysine degradation XI')
1.5.1.8-RXN__cyto_leaf_dark	2-KETOGLUTARATE__cyto_leaf_dark + LYS__cyto_leaf_dark + NADPH__cyto_leaf_dark + PROTON__cyto_leaf_dark --> NADP__cyto_leaf_dark + SACCHAROPINE__cyto_leaf_dark + WATER__cyto_leaf_dark	0	100000	equal	0	('PWYQT-1', 'lysine degradation III')|('LYSINE-DEG2-PWY', 'lysine degradation II')|('LYSINE-DEG1-PWY', 'L-lysine degradation XI')
1.5.1.8-RXN__cyto_leaf_light	2-KETOGLUTARATE__cyto_leaf_light + LYS__cyto_leaf_light + NADPH__cyto_leaf_light + PROTON__cyto_leaf_light --> NADP__cyto_leaf_light + SACCHAROPINE__cyto_leaf_light + WATER__cyto_leaf_light	0	100000	equal	0	('PWYQT-1', 'lysine degradation III')|('LYSINE-DEG2-PWY', 'lysine degradation II')|('LYSINE-DEG1-PWY', 'L-lysine degradation XI')
1.5.1.8-RXN__cyto_stem_dark	2-KETOGLUTARATE__cyto_stem_dark + LYS__cyto_stem_dark + NADPH__cyto_stem_dark + PROTON__cyto_stem_dark --> NADP__cyto_stem_dark + SACCHAROPINE__cyto_stem_dark + WATER__cyto_stem_dark	0	100000	equal	0	('PWYQT-1', 'lysine degradation III')|('LYSINE-DEG2-PWY', 'lysine degradation II')|('LYSINE-DEG1-PWY', 'L-lysine degradation XI')
1.5.1.8-RXN__cyto_stem_light	2-KETOGLUTARATE__cyto_stem_light + LYS__cyto_stem_light + NADPH__cyto_stem_light + PROTON__cyto_stem_light --> NADP__cyto_stem_light + SACCHAROPINE__cyto_stem_light + WATER__cyto_stem_light	0	100000	equal	0	('PWYQT-1', 'lysine degradation III')|('LYSINE-DEG2-PWY', 'lysine degradation II')|('LYSINE-DEG1-PWY', 'L-lysine degradation XI')
1.5.1.9-RXN__cyto_berry_dark	NAD__cyto_berry_dark + SACCHAROPINE__cyto_berry_dark + WATER__cyto_berry_dark --> ALLYSINE__cyto_berry_dark + GLT__cyto_berry_dark + NADH__cyto_berry_dark + PROTON__cyto_berry_dark	0	0	equal	0	('PWYQT-1', 'lysine degradation III')|('LYSINE-DEG2-PWY', 'lysine degradation II')|('LYSINE-DEG1-PWY', 'L-lysine degradation XI')
1.5.1.9-RXN__cyto_berry_light	NAD__cyto_berry_light + SACCHAROPINE__cyto_berry_light + WATER__cyto_berry_light --> ALLYSINE__cyto_berry_light + GLT__cyto_berry_light + NADH__cyto_berry_light + PROTON__cyto_berry_light	0	0	equal	0	('PWYQT-1', 'lysine degradation III')|('LYSINE-DEG2-PWY', 'lysine degradation II')|('LYSINE-DEG1-PWY', 'L-lysine degradation XI')
1.5.1.9-RXN__cyto_leaf_dark	NAD__cyto_leaf_dark + SACCHAROPINE__cyto_leaf_dark + WATER__cyto_leaf_dark --> ALLYSINE__cyto_leaf_dark + GLT__cyto_leaf_dark + NADH__cyto_leaf_dark + PROTON__cyto_leaf_dark	0	0	equal	0	('PWYQT-1', 'lysine degradation III')|('LYSINE-DEG2-PWY', 'lysine degradation II')|('LYSINE-DEG1-PWY', 'L-lysine degradation XI')
1.5.1.9-RXN__cyto_leaf_light	NAD__cyto_leaf_light + SACCHAROPINE__cyto_leaf_light + WATER__cyto_leaf_light --> ALLYSINE__cyto_leaf_light + GLT__cyto_leaf_light + NADH__cyto_leaf_light + PROTON__cyto_leaf_light	0	0	equal	0	('PWYQT-1', 'lysine degradation III')|('LYSINE-DEG2-PWY', 'lysine degradation II')|('LYSINE-DEG1-PWY', 'L-lysine degradation XI')
1.5.1.9-RXN__cyto_stem_dark	NAD__cyto_stem_dark + SACCHAROPINE__cyto_stem_dark + WATER__cyto_stem_dark --> ALLYSINE__cyto_stem_dark + GLT__cyto_stem_dark + NADH__cyto_stem_dark + PROTON__cyto_stem_dark	0	0	equal	0	('PWYQT-1', 'lysine degradation III')|('LYSINE-DEG2-PWY', 'lysine degradation II')|('LYSINE-DEG1-PWY', 'L-lysine degradation XI')
1.5.1.9-RXN__cyto_stem_light	NAD__cyto_stem_light + SACCHAROPINE__cyto_stem_light + WATER__cyto_stem_light --> ALLYSINE__cyto_stem_light + GLT__cyto_stem_light + NADH__cyto_stem_light + PROTON__cyto_stem_light	0	0	equal	0	('PWYQT-1', 'lysine degradation III')|('LYSINE-DEG2-PWY', 'lysine degradation II')|('LYSINE-DEG1-PWY', 'L-lysine degradation XI')
1.5.99.12-RXN__cp1_dark	CPD-4209__cp1_dark + NADP__cp1_dark + WATER__cp1_dark --> ADENINE__cp1_dark + NADPH__cp1_dark + PRENAL__cp1_dark + PROTON__cp1_dark	0	0	equal	0
1.5.99.12-RXN__cp1_light	CPD-4209__cp1_light + NADP__cp1_light + WATER__cp1_light --> ADENINE__cp1_light + NADPH__cp1_light + PRENAL__cp1_light + PROTON__cp1_light	0	0	equal	0
1.5.99.12-RXN__cp2_dark	CPD-4209__cp2_dark + NADP__cp2_dark + WATER__cp2_dark --> ADENINE__cp2_dark + NADPH__cp2_dark + PRENAL__cp2_dark + PROTON__cp2_dark	0	0	equal	0
1.5.99.12-RXN__cp2_light	CPD-4209__cp2_light + NADP__cp2_light + WATER__cp2_light --> ADENINE__cp2_light + NADPH__cp2_light + PRENAL__cp2_light + PROTON__cp2_light	0	0	equal	0
1.5.99.12-RXN__vacu_berry_dark	CPD-4209__vacu_berry_dark + NADP__vacu_berry_dark + WATER__vacu_berry_dark --> ADENINE__vacu_berry_dark + NADPH__vacu_berry_dark + PRENAL__vacu_berry_dark + PROTON__vacu_berry_dark	0	0	equal	0
1.5.99.12-RXN__vacu_berry_light	CPD-4209__vacu_berry_light + NADP__vacu_berry_light + WATER__vacu_berry_light --> ADENINE__vacu_berry_light + NADPH__vacu_berry_light + PRENAL__vacu_berry_light + PROTON__vacu_berry_light	0	0	equal	0
1.5.99.12-RXN__vacu_leaf_dark	CPD-4209__vacu_leaf_dark + NADP__vacu_leaf_dark + WATER__vacu_leaf_dark --> ADENINE__vacu_leaf_dark + NADPH__vacu_leaf_dark + PRENAL__vacu_leaf_dark + PROTON__vacu_leaf_dark	0	0	equal	0
1.5.99.12-RXN__vacu_leaf_light	CPD-4209__vacu_leaf_light + NADP__vacu_leaf_light + WATER__vacu_leaf_light --> ADENINE__vacu_leaf_light + NADPH__vacu_leaf_light + PRENAL__vacu_leaf_light + PROTON__vacu_leaf_light	0	0	equal	0
1.5.99.12-RXN__vacu_stem_dark	CPD-4209__vacu_stem_dark + NADP__vacu_stem_dark + WATER__vacu_stem_dark --> ADENINE__vacu_stem_dark + NADPH__vacu_stem_dark + PRENAL__vacu_stem_dark + PROTON__vacu_stem_dark	0	0	equal	0
1.5.99.12-RXN__vacu_stem_light	CPD-4209__vacu_stem_light + NADP__vacu_stem_light + WATER__vacu_stem_light --> ADENINE__vacu_stem_light + NADPH__vacu_stem_light + PRENAL__vacu_stem_light + PROTON__vacu_stem_light	0	0	equal	0
1.6.5.4-RXN__chlo_berry_dark	2.0 CPD-318__chlo_berry_dark + NADH__chlo_berry_dark --> 2.0 ASCORBATE__chlo_berry_dark + NAD__chlo_berry_dark + PROTON__chlo_berry_dark	0	0	equal	0	('PWY-6370', 'ascorbate recycling (cytosolic)')
1.6.5.4-RXN__chlo_berry_light	2.0 CPD-318__chlo_berry_light + NADH__chlo_berry_light --> 2.0 ASCORBATE__chlo_berry_light + NAD__chlo_berry_light + PROTON__chlo_berry_light	0	0	equal	0	('PWY-6370', 'ascorbate recycling (cytosolic)')
1.6.5.4-RXN__chlo_leaf_dark	2.0 CPD-318__chlo_leaf_dark + NADH__chlo_leaf_dark --> 2.0 ASCORBATE__chlo_leaf_dark + NAD__chlo_leaf_dark + PROTON__chlo_leaf_dark	0	0	equal	0	('PWY-6370', 'ascorbate recycling (cytosolic)')
1.6.5.4-RXN__chlo_leaf_light	2.0 CPD-318__chlo_leaf_light + NADH__chlo_leaf_light --> 2.0 ASCORBATE__chlo_leaf_light + NAD__chlo_leaf_light + PROTON__chlo_leaf_light	0	0	equal	0	('PWY-6370', 'ascorbate recycling (cytosolic)')
1.6.5.4-RXN__chlo_stem_dark	2.0 CPD-318__chlo_stem_dark + NADH__chlo_stem_dark --> 2.0 ASCORBATE__chlo_stem_dark + NAD__chlo_stem_dark + PROTON__chlo_stem_dark	0	0	equal	0	('PWY-6370', 'ascorbate recycling (cytosolic)')
1.6.5.4-RXN__chlo_stem_light	2.0 CPD-318__chlo_stem_light + NADH__chlo_stem_light --> 2.0 ASCORBATE__chlo_stem_light + NAD__chlo_stem_light + PROTON__chlo_stem_light	0	0	equal	0	('PWY-6370', 'ascorbate recycling (cytosolic)')
1.6.5.4-RXN__pero_berry_dark	2.0 CPD-318__pero_berry_dark + NADH__pero_berry_dark --> 2.0 ASCORBATE__pero_berry_dark + NAD__pero_berry_dark + PROTON__pero_berry_dark	0	31.3984	up	24.2976	('PWY-6370', 'ascorbate recycling (cytosolic)')
1.6.5.4-RXN__pero_berry_light	2.0 CPD-318__pero_berry_light + NADH__pero_berry_light --> 2.0 ASCORBATE__pero_berry_light + NAD__pero_berry_light + PROTON__pero_berry_light	0	53.7257	up	38.326	('PWY-6370', 'ascorbate recycling (cytosolic)')
1.6.5.4-RXN__pero_leaf_dark	2.0 CPD-318__pero_leaf_dark + NADH__pero_leaf_dark --> 2.0 ASCORBATE__pero_leaf_dark + NAD__pero_leaf_dark + PROTON__pero_leaf_dark	0	31.3982	up	24.2975	('PWY-6370', 'ascorbate recycling (cytosolic)')
1.6.5.4-RXN__pero_leaf_light	2.0 CPD-318__pero_leaf_light + NADH__pero_leaf_light --> 2.0 ASCORBATE__pero_leaf_light + NAD__pero_leaf_light + PROTON__pero_leaf_light	0	53.7254	up	38.3256	('PWY-6370', 'ascorbate recycling (cytosolic)')
1.6.5.4-RXN__pero_stem_dark	2.0 CPD-318__pero_stem_dark + NADH__pero_stem_dark --> 2.0 ASCORBATE__pero_stem_dark + NAD__pero_stem_dark + PROTON__pero_stem_dark	0	31.3986	up	24.2946	('PWY-6370', 'ascorbate recycling (cytosolic)')
1.6.5.4-RXN__pero_stem_light	2.0 CPD-318__pero_stem_light + NADH__pero_stem_light --> 2.0 ASCORBATE__pero_stem_light + NAD__pero_stem_light + PROTON__pero_stem_light	0	53.7254	up	38.3195	('PWY-6370', 'ascorbate recycling (cytosolic)')
1.6.5.7-RXN__cyto_leaf_dark	HYDROXYBENZOQUINONE__cyto_leaf_dark + NADH__cyto_leaf_dark + 2.0 PROTON__cyto_leaf_dark --> CPD-8130__cyto_leaf_dark + NAD__cyto_leaf_dark	0	0	equal	0	('PWY-6200', '2,4,5-trichlorophenoxyacetate degradation')|('PWY-5488', '4-nitrophenol degradation II')
1.6.5.7-RXN__cyto_leaf_light	HYDROXYBENZOQUINONE__cyto_leaf_light + NADH__cyto_leaf_light + 2.0 PROTON__cyto_leaf_light --> CPD-8130__cyto_leaf_light + NAD__cyto_leaf_light	0	0	equal	0	('PWY-6200', '2,4,5-trichlorophenoxyacetate degradation')|('PWY-5488', '4-nitrophenol degradation II')
1.8.4.13-RXN__chlo_berry_dark	CPD-8989__chlo_berry_dark + Red-Thioredoxin__chlo_berry_dark --> MET__chlo_berry_dark + Ox-Thioredoxin__chlo_berry_dark + WATER__chlo_berry_dark	0	0	equal	0
1.8.4.13-RXN__chlo_berry_light	CPD-8989__chlo_berry_light + Red-Thioredoxin__chlo_berry_light --> MET__chlo_berry_light + Ox-Thioredoxin__chlo_berry_light + WATER__chlo_berry_light	0	0	equal	0
1.8.4.13-RXN__chlo_leaf_dark	CPD-8989__chlo_leaf_dark + Red-Thioredoxin__chlo_leaf_dark --> MET__chlo_leaf_dark + Ox-Thioredoxin__chlo_leaf_dark + WATER__chlo_leaf_dark	0	0	equal	0
1.8.4.13-RXN__chlo_leaf_light	CPD-8989__chlo_leaf_light + Red-Thioredoxin__chlo_leaf_light --> MET__chlo_leaf_light + Ox-Thioredoxin__chlo_leaf_light + WATER__chlo_leaf_light	0	0	equal	0
1.8.4.13-RXN__chlo_stem_dark	CPD-8989__chlo_stem_dark + Red-Thioredoxin__chlo_stem_dark --> MET__chlo_stem_dark + Ox-Thioredoxin__chlo_stem_dark + WATER__chlo_stem_dark	0	0	equal	0
1.8.4.13-RXN__chlo_stem_light	CPD-8989__chlo_stem_light + Red-Thioredoxin__chlo_stem_light --> MET__chlo_stem_light + Ox-Thioredoxin__chlo_stem_light + WATER__chlo_stem_light	0	0	equal	0
1.8.4.13-RXN__cyto_berry_dark	CPD-8989__cyto_berry_dark + Red-Thioredoxin__cyto_berry_dark --> MET__cyto_berry_dark + Ox-Thioredoxin__cyto_berry_dark + WATER__cyto_berry_dark	0	0	equal	0
1.8.4.13-RXN__cyto_berry_light	CPD-8989__cyto_berry_light + Red-Thioredoxin__cyto_berry_light --> MET__cyto_berry_light + Ox-Thioredoxin__cyto_berry_light + WATER__cyto_berry_light	0	0	equal	0
1.8.4.13-RXN__cyto_leaf_dark	CPD-8989__cyto_leaf_dark + Red-Thioredoxin__cyto_leaf_dark --> MET__cyto_leaf_dark + Ox-Thioredoxin__cyto_leaf_dark + WATER__cyto_leaf_dark	0	0	equal	0
1.8.4.13-RXN__cyto_leaf_light	CPD-8989__cyto_leaf_light + Red-Thioredoxin__cyto_leaf_light --> MET__cyto_leaf_light + Ox-Thioredoxin__cyto_leaf_light + WATER__cyto_leaf_light	0	0	equal	0
1.8.4.13-RXN__cyto_stem_dark	CPD-8989__cyto_stem_dark + Red-Thioredoxin__cyto_stem_dark --> MET__cyto_stem_dark + Ox-Thioredoxin__cyto_stem_dark + WATER__cyto_stem_dark	0	0	equal	0
1.8.4.13-RXN__cyto_stem_light	CPD-8989__cyto_stem_light + Red-Thioredoxin__cyto_stem_light --> MET__cyto_stem_light + Ox-Thioredoxin__cyto_stem_light + WATER__cyto_stem_light	0	0	equal	0
1.8.4.14-RXN__chlo_berry_dark	CPD-8990__chlo_berry_dark + Red-Thioredoxin__chlo_berry_dark --> MET__chlo_berry_dark + Ox-Thioredoxin__chlo_berry_dark + WATER__chlo_berry_dark	0	0	equal	0
1.8.4.14-RXN__chlo_berry_light	CPD-8990__chlo_berry_light + Red-Thioredoxin__chlo_berry_light --> MET__chlo_berry_light + Ox-Thioredoxin__chlo_berry_light + WATER__chlo_berry_light	0	0	equal	0
1.8.4.14-RXN__chlo_leaf_dark	CPD-8990__chlo_leaf_dark + Red-Thioredoxin__chlo_leaf_dark --> MET__chlo_leaf_dark + Ox-Thioredoxin__chlo_leaf_dark + WATER__chlo_leaf_dark	0	0	equal	0
1.8.4.14-RXN__chlo_leaf_light	CPD-8990__chlo_leaf_light + Red-Thioredoxin__chlo_leaf_light --> MET__chlo_leaf_light + Ox-Thioredoxin__chlo_leaf_light + WATER__chlo_leaf_light	0	0	equal	0
1.8.4.14-RXN__chlo_stem_dark	CPD-8990__chlo_stem_dark + Red-Thioredoxin__chlo_stem_dark --> MET__chlo_stem_dark + Ox-Thioredoxin__chlo_stem_dark + WATER__chlo_stem_dark	0	0	equal	0
1.8.4.14-RXN__chlo_stem_light	CPD-8990__chlo_stem_light + Red-Thioredoxin__chlo_stem_light --> MET__chlo_stem_light + Ox-Thioredoxin__chlo_stem_light + WATER__chlo_stem_light	0	0	equal	0
1.8.4.9-RXN__chlo_berry_dark	APS__chlo_berry_dark + 2.0 GLUTATHIONE__chlo_berry_dark --> AMP__chlo_berry_dark + OXIDIZED-GLUTATHIONE__chlo_berry_dark + 2.0 PROTON__chlo_berry_dark + SO3__chlo_berry_dark	0	53.7952	up	41.8904	('SULFMETII-PWY', 'assimilatory sulfate reduction II')
1.8.4.9-RXN__chlo_berry_light	APS__chlo_berry_light + 2.0 GLUTATHIONE__chlo_berry_light --> AMP__chlo_berry_light + OXIDIZED-GLUTATHIONE__chlo_berry_light + 2.0 PROTON__chlo_berry_light + SO3__chlo_berry_light	0	107.285	up	80.8787	('SULFMETII-PWY', 'assimilatory sulfate reduction II')
1.8.4.9-RXN__chlo_leaf_dark	APS__chlo_leaf_dark + 2.0 GLUTATHIONE__chlo_leaf_dark --> AMP__chlo_leaf_dark + OXIDIZED-GLUTATHIONE__chlo_leaf_dark + 2.0 PROTON__chlo_leaf_dark + SO3__chlo_leaf_dark	0	53.795	up	41.8903	('SULFMETII-PWY', 'assimilatory sulfate reduction II')
1.8.4.9-RXN__chlo_leaf_light	APS__chlo_leaf_light + 2.0 GLUTATHIONE__chlo_leaf_light --> AMP__chlo_leaf_light + OXIDIZED-GLUTATHIONE__chlo_leaf_light + 2.0 PROTON__chlo_leaf_light + SO3__chlo_leaf_light	0	107.284	up	80.8782	('SULFMETII-PWY', 'assimilatory sulfate reduction II')
1.8.4.9-RXN__chlo_stem_dark	APS__chlo_stem_dark + 2.0 GLUTATHIONE__chlo_stem_dark --> AMP__chlo_stem_dark + OXIDIZED-GLUTATHIONE__chlo_stem_dark + 2.0 PROTON__chlo_stem_dark + SO3__chlo_stem_dark	0	53.795	up	41.8903	('SULFMETII-PWY', 'assimilatory sulfate reduction II')
1.8.4.9-RXN__chlo_stem_light	APS__chlo_stem_light + 2.0 GLUTATHIONE__chlo_stem_light --> AMP__chlo_stem_light + OXIDIZED-GLUTATHIONE__chlo_stem_light + 2.0 PROTON__chlo_stem_light + SO3__chlo_stem_light	0	107.284	up	80.8781	('SULFMETII-PWY', 'assimilatory sulfate reduction II')
1.8.4.9-RXN__cyto_berry_dark	APS__cyto_berry_dark + 2.0 GLUTATHIONE__cyto_berry_dark --> AMP__cyto_berry_dark + OXIDIZED-GLUTATHIONE__cyto_berry_dark + 2.0 PROTON__cyto_berry_dark + SO3__cyto_berry_dark	0	53.7952	up	41.8904	('SULFMETII-PWY', 'assimilatory sulfate reduction II')
1.8.4.9-RXN__cyto_berry_light	APS__cyto_berry_light + 2.0 GLUTATHIONE__cyto_berry_light --> AMP__cyto_berry_light + OXIDIZED-GLUTATHIONE__cyto_berry_light + 2.0 PROTON__cyto_berry_light + SO3__cyto_berry_light	0	107.285	up	80.8785	('SULFMETII-PWY', 'assimilatory sulfate reduction II')
1.8.4.9-RXN__cyto_leaf_dark	APS__cyto_leaf_dark + 2.0 GLUTATHIONE__cyto_leaf_dark --> AMP__cyto_leaf_dark + OXIDIZED-GLUTATHIONE__cyto_leaf_dark + 2.0 PROTON__cyto_leaf_dark + SO3__cyto_leaf_dark	0	53.795	up	41.8903	('SULFMETII-PWY', 'assimilatory sulfate reduction II')
1.8.4.9-RXN__cyto_leaf_light	APS__cyto_leaf_light + 2.0 GLUTATHIONE__cyto_leaf_light --> AMP__cyto_leaf_light + OXIDIZED-GLUTATHIONE__cyto_leaf_light + 2.0 PROTON__cyto_leaf_light + SO3__cyto_leaf_light	0	107.284	up	80.8782	('SULFMETII-PWY', 'assimilatory sulfate reduction II')
1.8.4.9-RXN__cyto_stem_dark	APS__cyto_stem_dark + 2.0 GLUTATHIONE__cyto_stem_dark --> AMP__cyto_stem_dark + OXIDIZED-GLUTATHIONE__cyto_stem_dark + 2.0 PROTON__cyto_stem_dark + SO3__cyto_stem_dark	0	53.795	up	41.8903	('SULFMETII-PWY', 'assimilatory sulfate reduction II')
1.8.4.9-RXN__cyto_stem_light	APS__cyto_stem_light + 2.0 GLUTATHIONE__cyto_stem_light --> AMP__cyto_stem_light + OXIDIZED-GLUTATHIONE__cyto_stem_light + 2.0 PROTON__cyto_stem_light + SO3__cyto_stem_light	0	107.284	up	80.8783	('SULFMETII-PWY', 'assimilatory sulfate reduction II')
1.8.5.1-RXN__chlo_berry_dark	2.0 GLUTATHIONE__chlo_berry_dark + L-DEHYDRO-ASCORBATE__chlo_berry_dark --> ASCORBATE__chlo_berry_dark + OXIDIZED-GLUTATHIONE__chlo_berry_dark + PROTON__chlo_berry_dark	0	36.5743	up	28.2433	('PWY-6370', 'ascorbate recycling (cytosolic)')|('PWY-2261', 'ascorbate glutathione cycle')
1.8.5.1-RXN__chlo_berry_light	2.0 GLUTATHIONE__chlo_berry_light + L-DEHYDRO-ASCORBATE__chlo_berry_light --> ASCORBATE__chlo_berry_light + OXIDIZED-GLUTATHIONE__chlo_berry_light + PROTON__chlo_berry_light	0	53.6371	up	36.5117	('PWY-6370', 'ascorbate recycling (cytosolic)')|('PWY-2261', 'ascorbate glutathione cycle')
1.8.5.1-RXN__chlo_leaf_dark	2.0 GLUTATHIONE__chlo_leaf_dark + L-DEHYDRO-ASCORBATE__chlo_leaf_dark --> ASCORBATE__chlo_leaf_dark + OXIDIZED-GLUTATHIONE__chlo_leaf_dark + PROTON__chlo_leaf_dark	0	36.5743	up	28.2434	('PWY-6370', 'ascorbate recycling (cytosolic)')|('PWY-2261', 'ascorbate glutathione cycle')
1.8.5.1-RXN__chlo_leaf_light	2.0 GLUTATHIONE__chlo_leaf_light + L-DEHYDRO-ASCORBATE__chlo_leaf_light --> ASCORBATE__chlo_leaf_light + OXIDIZED-GLUTATHIONE__chlo_leaf_light + PROTON__chlo_leaf_light	0	53.6371	up	36.5118	('PWY-6370', 'ascorbate recycling (cytosolic)')|('PWY-2261', 'ascorbate glutathione cycle')
1.8.5.1-RXN__chlo_stem_dark	2.0 GLUTATHIONE__chlo_stem_dark + L-DEHYDRO-ASCORBATE__chlo_stem_dark --> ASCORBATE__chlo_stem_dark + OXIDIZED-GLUTATHIONE__chlo_stem_dark + PROTON__chlo_stem_dark	0	36.5743	up	28.2434	('PWY-6370', 'ascorbate recycling (cytosolic)')|('PWY-2261', 'ascorbate glutathione cycle')
1.8.5.1-RXN__chlo_stem_light	2.0 GLUTATHIONE__chlo_stem_light + L-DEHYDRO-ASCORBATE__chlo_stem_light --> ASCORBATE__chlo_stem_light + OXIDIZED-GLUTATHIONE__chlo_stem_light + PROTON__chlo_stem_light	0	53.6371	up	36.5118	('PWY-6370', 'ascorbate recycling (cytosolic)')|('PWY-2261', 'ascorbate glutathione cycle')
1.8.5.1-RXN__cyto_berry_dark	2.0 GLUTATHIONE__cyto_berry_dark + L-DEHYDRO-ASCORBATE__cyto_berry_dark --> ASCORBATE__cyto_berry_dark + OXIDIZED-GLUTATHIONE__cyto_berry_dark + PROTON__cyto_berry_dark	0	22.6475	up	16.5263	('PWY-6370', 'ascorbate recycling (cytosolic)')|('PWY-2261', 'ascorbate glutathione cycle')
1.8.5.1-RXN__cyto_berry_light	2.0 GLUTATHIONE__cyto_berry_light + L-DEHYDRO-ASCORBATE__cyto_berry_light --> ASCORBATE__cyto_berry_light + OXIDIZED-GLUTATHIONE__cyto_berry_light + PROTON__cyto_berry_light	0	36.7574	up	22.1959	('PWY-6370', 'ascorbate recycling (cytosolic)')|('PWY-2261', 'ascorbate glutathione cycle')
1.8.5.1-RXN__cyto_leaf_dark	2.0 GLUTATHIONE__cyto_leaf_dark + L-DEHYDRO-ASCORBATE__cyto_leaf_dark --> ASCORBATE__cyto_leaf_dark + OXIDIZED-GLUTATHIONE__cyto_leaf_dark + PROTON__cyto_leaf_dark	0	22.6475	up	16.5263	('PWY-6370', 'ascorbate recycling (cytosolic)')|('PWY-2261', 'ascorbate glutathione cycle')
1.8.5.1-RXN__cyto_leaf_light	2.0 GLUTATHIONE__cyto_leaf_light + L-DEHYDRO-ASCORBATE__cyto_leaf_light --> ASCORBATE__cyto_leaf_light + OXIDIZED-GLUTATHIONE__cyto_leaf_light + PROTON__cyto_leaf_light	0	36.7574	up	22.1959	('PWY-6370', 'ascorbate recycling (cytosolic)')|('PWY-2261', 'ascorbate glutathione cycle')
1.8.5.1-RXN__cyto_stem_dark	2.0 GLUTATHIONE__cyto_stem_dark + L-DEHYDRO-ASCORBATE__cyto_stem_dark --> ASCORBATE__cyto_stem_dark + OXIDIZED-GLUTATHIONE__cyto_stem_dark + PROTON__cyto_stem_dark	0	22.6476	up	16.5263	('PWY-6370', 'ascorbate recycling (cytosolic)')|('PWY-2261', 'ascorbate glutathione cycle')
1.8.5.1-RXN__cyto_stem_light	2.0 GLUTATHIONE__cyto_stem_light + L-DEHYDRO-ASCORBATE__cyto_stem_light --> ASCORBATE__cyto_stem_light + OXIDIZED-GLUTATHIONE__cyto_stem_light + PROTON__cyto_stem_light	0	36.7574	up	22.1959	('PWY-6370', 'ascorbate recycling (cytosolic)')|('PWY-2261', 'ascorbate glutathione cycle')
1.8.5.1-RXN__mito_berry_dark	2.0 GLUTATHIONE__mito_berry_dark + L-DEHYDRO-ASCORBATE__mito_berry_dark --> ASCORBATE__mito_berry_dark + OXIDIZED-GLUTATHIONE__mito_berry_dark + PROTON__mito_berry_dark	0	0	equal	0	('PWY-6370', 'ascorbate recycling (cytosolic)')|('PWY-2261', 'ascorbate glutathione cycle')
1.8.5.1-RXN__mito_berry_light	2.0 GLUTATHIONE__mito_berry_light + L-DEHYDRO-ASCORBATE__mito_berry_light --> ASCORBATE__mito_berry_light + OXIDIZED-GLUTATHIONE__mito_berry_light + PROTON__mito_berry_light	0	0	equal	0	('PWY-6370', 'ascorbate recycling (cytosolic)')|('PWY-2261', 'ascorbate glutathione cycle')
1.8.5.1-RXN__mito_leaf_dark	2.0 GLUTATHIONE__mito_leaf_dark + L-DEHYDRO-ASCORBATE__mito_leaf_dark --> ASCORBATE__mito_leaf_dark + OXIDIZED-GLUTATHIONE__mito_leaf_dark + PROTON__mito_leaf_dark	0	0	equal	0	('PWY-6370', 'ascorbate recycling (cytosolic)')|('PWY-2261', 'ascorbate glutathione cycle')
1.8.5.1-RXN__mito_leaf_light	2.0 GLUTATHIONE__mito_leaf_light + L-DEHYDRO-ASCORBATE__mito_leaf_light --> ASCORBATE__mito_leaf_light + OXIDIZED-GLUTATHIONE__mito_leaf_light + PROTON__mito_leaf_light	0	0	equal	0	('PWY-6370', 'ascorbate recycling (cytosolic)')|('PWY-2261', 'ascorbate glutathione cycle')
1.8.5.1-RXN__mito_stem_dark	2.0 GLUTATHIONE__mito_stem_dark + L-DEHYDRO-ASCORBATE__mito_stem_dark --> ASCORBATE__mito_stem_dark + OXIDIZED-GLUTATHIONE__mito_stem_dark + PROTON__mito_stem_dark	0	0	equal	0	('PWY-6370', 'ascorbate recycling (cytosolic)')|('PWY-2261', 'ascorbate glutathione cycle')
1.8.5.1-RXN__mito_stem_light	2.0 GLUTATHIONE__mito_stem_light + L-DEHYDRO-ASCORBATE__mito_stem_light --> ASCORBATE__mito_stem_light + OXIDIZED-GLUTATHIONE__mito_stem_light + PROTON__mito_stem_light	0	0	equal	0	('PWY-6370', 'ascorbate recycling (cytosolic)')|('PWY-2261', 'ascorbate glutathione cycle')
1.8.5.1-RXN__pero_berry_dark	2.0 GLUTATHIONE__pero_berry_dark + L-DEHYDRO-ASCORBATE__pero_berry_dark --> ASCORBATE__pero_berry_dark + OXIDIZED-GLUTATHIONE__pero_berry_dark + PROTON__pero_berry_dark	0	0	equal	0	('PWY-6370', 'ascorbate recycling (cytosolic)')|('PWY-2261', 'ascorbate glutathione cycle')
1.8.5.1-RXN__pero_berry_light	2.0 GLUTATHIONE__pero_berry_light + L-DEHYDRO-ASCORBATE__pero_berry_light --> ASCORBATE__pero_berry_light + OXIDIZED-GLUTATHIONE__pero_berry_light + PROTON__pero_berry_light	0	0	equal	0	('PWY-6370', 'ascorbate recycling (cytosolic)')|('PWY-2261', 'ascorbate glutathione cycle')
1.8.5.1-RXN__pero_leaf_dark	2.0 GLUTATHIONE__pero_leaf_dark + L-DEHYDRO-ASCORBATE__pero_leaf_dark --> ASCORBATE__pero_leaf_dark + OXIDIZED-GLUTATHIONE__pero_leaf_dark + PROTON__pero_leaf_dark	0	0	equal	0	('PWY-6370', 'ascorbate recycling (cytosolic)')|('PWY-2261', 'ascorbate glutathione cycle')
1.8.5.1-RXN__pero_leaf_light	2.0 GLUTATHIONE__pero_leaf_light + L-DEHYDRO-ASCORBATE__pero_leaf_light --> ASCORBATE__pero_leaf_light + OXIDIZED-GLUTATHIONE__pero_leaf_light + PROTON__pero_leaf_light	0	0	equal	0	('PWY-6370', 'ascorbate recycling (cytosolic)')|('PWY-2261', 'ascorbate glutathione cycle')
1.8.5.1-RXN__pero_stem_dark	2.0 GLUTATHIONE__pero_stem_dark + L-DEHYDRO-ASCORBATE__pero_stem_dark --> ASCORBATE__pero_stem_dark + OXIDIZED-GLUTATHIONE__pero_stem_dark + PROTON__pero_stem_dark	0	0	equal	0	('PWY-6370', 'ascorbate recycling (cytosolic)')|('PWY-2261', 'ascorbate glutathione cycle')
1.8.5.1-RXN__pero_stem_light	2.0 GLUTATHIONE__pero_stem_light + L-DEHYDRO-ASCORBATE__pero_stem_light --> ASCORBATE__pero_stem_light + OXIDIZED-GLUTATHIONE__pero_stem_light + PROTON__pero_stem_light	0	0	equal	0	('PWY-6370', 'ascorbate recycling (cytosolic)')|('PWY-2261', 'ascorbate glutathione cycle')
12-ALPHA-L-FUCOSIDASE-RXN__cyto_berry_dark	CPD-8198__cyto_berry_dark + WATER__cyto_berry_dark --> CPD-10329__cyto_berry_dark + METHYL-BETA-D-GALACTOSIDE__cyto_berry_dark	0	0	equal	0
12-ALPHA-L-FUCOSIDASE-RXN__cyto_berry_light	CPD-8198__cyto_berry_light + WATER__cyto_berry_light --> CPD-10329__cyto_berry_light + METHYL-BETA-D-GALACTOSIDE__cyto_berry_light	0	0	equal	0
12-ALPHA-L-FUCOSIDASE-RXN__cyto_leaf_dark	CPD-8198__cyto_leaf_dark + WATER__cyto_leaf_dark --> CPD-10329__cyto_leaf_dark + METHYL-BETA-D-GALACTOSIDE__cyto_leaf_dark	0	0	equal	0
12-ALPHA-L-FUCOSIDASE-RXN__cyto_leaf_light	CPD-8198__cyto_leaf_light + WATER__cyto_leaf_light --> CPD-10329__cyto_leaf_light + METHYL-BETA-D-GALACTOSIDE__cyto_leaf_light	0	0	equal	0
12-OXOPHYTODIENOATE-REDUCTASE-RXN__pero_berry_dark	CPD-729__pero_berry_dark + NADPH__pero_berry_dark + PROTON__pero_berry_dark --> CPD-730__pero_berry_dark + NADP__pero_berry_dark	0	0	equal	0	('PWY-735', 'jasmonic acid biosynthesis')
12-OXOPHYTODIENOATE-REDUCTASE-RXN__pero_berry_light	CPD-729__pero_berry_light + NADPH__pero_berry_light + PROTON__pero_berry_light --> CPD-730__pero_berry_light + NADP__pero_berry_light	0	0	equal	0	('PWY-735', 'jasmonic acid biosynthesis')
12-OXOPHYTODIENOATE-REDUCTASE-RXN__pero_leaf_dark	CPD-729__pero_leaf_dark + NADPH__pero_leaf_dark + PROTON__pero_leaf_dark --> CPD-730__pero_leaf_dark + NADP__pero_leaf_dark	0	0	equal	0	('PWY-735', 'jasmonic acid biosynthesis')
12-OXOPHYTODIENOATE-REDUCTASE-RXN__pero_leaf_light	CPD-729__pero_leaf_light + NADPH__pero_leaf_light + PROTON__pero_leaf_light --> CPD-730__pero_leaf_light + NADP__pero_leaf_light	0	0	equal	0	('PWY-735', 'jasmonic acid biosynthesis')
13-BETA-GLUCAN-SYNTHASE-RXN__cyto_berry_dark	4.0 CPD-12575__cyto_berry_dark --> 1-3-beta-D-Glucans__cyto_berry_dark + 4.0 UDP__cyto_berry_dark	0	1.42633	up	1.11076	('PWY-6773', '1,3-&beta;-D-glucan biosynthesis')
13-BETA-GLUCAN-SYNTHASE-RXN__cyto_berry_light	4.0 CPD-12575__cyto_berry_light --> 1-3-beta-D-Glucans__cyto_berry_light + 4.0 UDP__cyto_berry_light	0	1.42633	up	1.11076	('PWY-6773', '1,3-&beta;-D-glucan biosynthesis')
13-BETA-GLUCAN-SYNTHASE-RXN__cyto_leaf_dark	4.0 CPD-12575__cyto_leaf_dark --> 1-3-beta-D-Glucans__cyto_leaf_dark + 4.0 UDP__cyto_leaf_dark	0	1.42633	up	1.11076	('PWY-6773', '1,3-&beta;-D-glucan biosynthesis')
13-BETA-GLUCAN-SYNTHASE-RXN__cyto_leaf_light	4.0 CPD-12575__cyto_leaf_light --> 1-3-beta-D-Glucans__cyto_leaf_light + 4.0 UDP__cyto_leaf_light	0	1.42633	up	1.11076	('PWY-6773', '1,3-&beta;-D-glucan biosynthesis')
13-BETA-GLUCAN-SYNTHASE-RXN__cyto_stem_dark	4.0 CPD-12575__cyto_stem_dark --> 1-3-beta-D-Glucans__cyto_stem_dark + 4.0 UDP__cyto_stem_dark	0	1.42633	up	1.11076	('PWY-6773', '1,3-&beta;-D-glucan biosynthesis')
13-BETA-GLUCAN-SYNTHASE-RXN__cyto_stem_light	4.0 CPD-12575__cyto_stem_light --> 1-3-beta-D-Glucans__cyto_stem_light + 4.0 UDP__cyto_stem_light	0	1.42633	up	1.11076	('PWY-6773', '1,3-&beta;-D-glucan biosynthesis')
1-ACYLGLYCEROL-3-P-ACYLTRANSFER-RXN__chlo_berry_dark	0.01 ACYL-ACP__chlo_berry_dark + 0.01 ACYL-SN-GLYCEROL-3P__chlo_berry_dark + PROTON__chlo_berry_dark --> ACP__chlo_berry_dark + 0.01 L-PHOSPHATIDATE__chlo_berry_dark	0	0	equal	0	('PWY-5981', 'CDP-diacylglycerol biosynthesis III')|('PWY0-1319', 'CDP-diacylglycerol biosynthesis II')
1-ACYLGLYCEROL-3-P-ACYLTRANSFER-RXN__chlo_berry_light	0.01 ACYL-ACP__chlo_berry_light + 0.01 ACYL-SN-GLYCEROL-3P__chlo_berry_light + PROTON__chlo_berry_light --> ACP__chlo_berry_light + 0.01 L-PHOSPHATIDATE__chlo_berry_light	0	0	equal	0	('PWY-5981', 'CDP-diacylglycerol biosynthesis III')|('PWY0-1319', 'CDP-diacylglycerol biosynthesis II')
1-ACYLGLYCEROL-3-P-ACYLTRANSFER-RXN__chlo_leaf_dark	0.01 ACYL-ACP__chlo_leaf_dark + 0.01 ACYL-SN-GLYCEROL-3P__chlo_leaf_dark + PROTON__chlo_leaf_dark --> ACP__chlo_leaf_dark + 0.01 L-PHOSPHATIDATE__chlo_leaf_dark	0	0	equal	0	('PWY-5981', 'CDP-diacylglycerol biosynthesis III')|('PWY0-1319', 'CDP-diacylglycerol biosynthesis II')
1-ACYLGLYCEROL-3-P-ACYLTRANSFER-RXN__chlo_leaf_light	0.01 ACYL-ACP__chlo_leaf_light + 0.01 ACYL-SN-GLYCEROL-3P__chlo_leaf_light + PROTON__chlo_leaf_light --> ACP__chlo_leaf_light + 0.01 L-PHOSPHATIDATE__chlo_leaf_light	0	0	equal	0	('PWY-5981', 'CDP-diacylglycerol biosynthesis III')|('PWY0-1319', 'CDP-diacylglycerol biosynthesis II')
1-ACYLGLYCEROL-3-P-ACYLTRANSFER-RXN__chlo_stem_dark	0.01 ACYL-ACP__chlo_stem_dark + 0.01 ACYL-SN-GLYCEROL-3P__chlo_stem_dark + PROTON__chlo_stem_dark --> ACP__chlo_stem_dark + 0.01 L-PHOSPHATIDATE__chlo_stem_dark	0	0	equal	0	('PWY-5981', 'CDP-diacylglycerol biosynthesis III')|('PWY0-1319', 'CDP-diacylglycerol biosynthesis II')
1-ACYLGLYCEROL-3-P-ACYLTRANSFER-RXN__chlo_stem_light	0.01 ACYL-ACP__chlo_stem_light + 0.01 ACYL-SN-GLYCEROL-3P__chlo_stem_light + PROTON__chlo_stem_light --> ACP__chlo_stem_light + 0.01 L-PHOSPHATIDATE__chlo_stem_light	0	0	equal	0	('PWY-5981', 'CDP-diacylglycerol biosynthesis III')|('PWY0-1319', 'CDP-diacylglycerol biosynthesis II')
1-ACYLGLYCEROL-3-P-ACYLTRANSFER-RXN__er_berry_dark	0.01 ACYL-ACP__er_berry_dark + 0.01 ACYL-SN-GLYCEROL-3P__er_berry_dark + PROTON__er_berry_dark --> ACP__er_berry_dark + 0.01 L-PHOSPHATIDATE__er_berry_dark	0	0	equal	0	('PWY-5981', 'CDP-diacylglycerol biosynthesis III')|('PWY0-1319', 'CDP-diacylglycerol biosynthesis II')
1-ACYLGLYCEROL-3-P-ACYLTRANSFER-RXN__er_berry_light	0.01 ACYL-ACP__er_berry_light + 0.01 ACYL-SN-GLYCEROL-3P__er_berry_light + PROTON__er_berry_light --> ACP__er_berry_light + 0.01 L-PHOSPHATIDATE__er_berry_light	0	0	equal	0	('PWY-5981', 'CDP-diacylglycerol biosynthesis III')|('PWY0-1319', 'CDP-diacylglycerol biosynthesis II')
1-ACYLGLYCEROL-3-P-ACYLTRANSFER-RXN__er_leaf_dark	0.01 ACYL-ACP__er_leaf_dark + 0.01 ACYL-SN-GLYCEROL-3P__er_leaf_dark + PROTON__er_leaf_dark --> ACP__er_leaf_dark + 0.01 L-PHOSPHATIDATE__er_leaf_dark	0	0	equal	0	('PWY-5981', 'CDP-diacylglycerol biosynthesis III')|('PWY0-1319', 'CDP-diacylglycerol biosynthesis II')
1-ACYLGLYCEROL-3-P-ACYLTRANSFER-RXN__er_leaf_light	0.01 ACYL-ACP__er_leaf_light + 0.01 ACYL-SN-GLYCEROL-3P__er_leaf_light + PROTON__er_leaf_light --> ACP__er_leaf_light + 0.01 L-PHOSPHATIDATE__er_leaf_light	0	0	equal	0	('PWY-5981', 'CDP-diacylglycerol biosynthesis III')|('PWY0-1319', 'CDP-diacylglycerol biosynthesis II')
1-ACYLGLYCEROL-3-P-ACYLTRANSFER-RXN__er_stem_dark	0.01 ACYL-ACP__er_stem_dark + 0.01 ACYL-SN-GLYCEROL-3P__er_stem_dark + PROTON__er_stem_dark --> ACP__er_stem_dark + 0.01 L-PHOSPHATIDATE__er_stem_dark	0	0	equal	0	('PWY-5981', 'CDP-diacylglycerol biosynthesis III')|('PWY0-1319', 'CDP-diacylglycerol biosynthesis II')
1-ACYLGLYCEROL-3-P-ACYLTRANSFER-RXN__er_stem_light	0.01 ACYL-ACP__er_stem_light + 0.01 ACYL-SN-GLYCEROL-3P__er_stem_light + PROTON__er_stem_light --> ACP__er_stem_light + 0.01 L-PHOSPHATIDATE__er_stem_light	0	0	equal	0	('PWY-5981', 'CDP-diacylglycerol biosynthesis III')|('PWY0-1319', 'CDP-diacylglycerol biosynthesis II')
1-PHOSPHATIDYLINOSITOL-3-KINASE-RXN__cyto_berry_dark	ATP__cyto_berry_dark + 0.01 L-1-phosphatidyl-inositols__cyto_berry_dark --> ADP__cyto_berry_dark + 0.01 CPD-177__cyto_berry_dark + PROTON__cyto_berry_dark	0	188.276	up	146.622	('PWY-6352', '3-phosphoinositide biosynthesis')
1-PHOSPHATIDYLINOSITOL-3-KINASE-RXN__cyto_berry_light	ATP__cyto_berry_light + 0.01 L-1-phosphatidyl-inositols__cyto_berry_light --> ADP__cyto_berry_light + 0.01 CPD-177__cyto_berry_light + PROTON__cyto_berry_light	0	416.49	up	324.345	('PWY-6352', '3-phosphoinositide biosynthesis')
1-PHOSPHATIDYLINOSITOL-3-KINASE-RXN__cyto_leaf_dark	ATP__cyto_leaf_dark + 0.01 L-1-phosphatidyl-inositols__cyto_leaf_dark --> ADP__cyto_leaf_dark + 0.01 CPD-177__cyto_leaf_dark + PROTON__cyto_leaf_dark	0	188.275	up	146.62	('PWY-6352', '3-phosphoinositide biosynthesis')
1-PHOSPHATIDYLINOSITOL-3-KINASE-RXN__cyto_leaf_light	ATP__cyto_leaf_light + 0.01 L-1-phosphatidyl-inositols__cyto_leaf_light --> ADP__cyto_leaf_light + 0.01 CPD-177__cyto_leaf_light + PROTON__cyto_leaf_light	0	416.488	up	324.343	('PWY-6352', '3-phosphoinositide biosynthesis')
1-PHOSPHATIDYLINOSITOL-3-KINASE-RXN__cyto_stem_dark	ATP__cyto_stem_dark + 0.01 L-1-phosphatidyl-inositols__cyto_stem_dark --> ADP__cyto_stem_dark + 0.01 CPD-177__cyto_stem_dark + PROTON__cyto_stem_dark	0	188.276	up	146.622	('PWY-6352', '3-phosphoinositide biosynthesis')
1-PHOSPHATIDYLINOSITOL-3-KINASE-RXN__cyto_stem_light	ATP__cyto_stem_light + 0.01 L-1-phosphatidyl-inositols__cyto_stem_light --> ADP__cyto_stem_light + 0.01 CPD-177__cyto_stem_light + PROTON__cyto_stem_light	0	416.489	up	324.344	('PWY-6352', '3-phosphoinositide biosynthesis')
1-PHOSPHATIDYLINOSITOL-KINASE-RXN__cyto_berry_dark	ATP__cyto_berry_dark + 0.01 L-1-phosphatidyl-inositols__cyto_berry_dark --> ADP__cyto_berry_dark + 0.01 CPD-1108__cyto_berry_dark + PROTON__cyto_berry_dark	0	0	equal	0	('PWY-6352', '3-phosphoinositide biosynthesis')|('PWY-6351', 'D-myo-inositol (1,4,5)-trisphosphate biosynthesis')
1-PHOSPHATIDYLINOSITOL-KINASE-RXN__cyto_berry_light	ATP__cyto_berry_light + 0.01 L-1-phosphatidyl-inositols__cyto_berry_light --> ADP__cyto_berry_light + 0.01 CPD-1108__cyto_berry_light + PROTON__cyto_berry_light	0	0	equal	0	('PWY-6352', '3-phosphoinositide biosynthesis')|('PWY-6351', 'D-myo-inositol (1,4,5)-trisphosphate biosynthesis')
1-PHOSPHATIDYLINOSITOL-KINASE-RXN__cyto_leaf_dark	ATP__cyto_leaf_dark + 0.01 L-1-phosphatidyl-inositols__cyto_leaf_dark --> ADP__cyto_leaf_dark + 0.01 CPD-1108__cyto_leaf_dark + PROTON__cyto_leaf_dark	0	0	equal	0	('PWY-6352', '3-phosphoinositide biosynthesis')|('PWY-6351', 'D-myo-inositol (1,4,5)-trisphosphate biosynthesis')
1-PHOSPHATIDYLINOSITOL-KINASE-RXN__cyto_leaf_light	ATP__cyto_leaf_light + 0.01 L-1-phosphatidyl-inositols__cyto_leaf_light --> ADP__cyto_leaf_light + 0.01 CPD-1108__cyto_leaf_light + PROTON__cyto_leaf_light	0	0	equal	0	('PWY-6352', '3-phosphoinositide biosynthesis')|('PWY-6351', 'D-myo-inositol (1,4,5)-trisphosphate biosynthesis')
1-PHOSPHATIDYLINOSITOL-KINASE-RXN__cyto_stem_dark	ATP__cyto_stem_dark + 0.01 L-1-phosphatidyl-inositols__cyto_stem_dark --> ADP__cyto_stem_dark + 0.01 CPD-1108__cyto_stem_dark + PROTON__cyto_stem_dark	0	0	equal	0	('PWY-6352', '3-phosphoinositide biosynthesis')|('PWY-6351', 'D-myo-inositol (1,4,5)-trisphosphate biosynthesis')
1-PHOSPHATIDYLINOSITOL-KINASE-RXN__cyto_stem_light	ATP__cyto_stem_light + 0.01 L-1-phosphatidyl-inositols__cyto_stem_light --> ADP__cyto_stem_light + 0.01 CPD-1108__cyto_stem_light + PROTON__cyto_stem_light	0	0	equal	0	('PWY-6352', '3-phosphoinositide biosynthesis')|('PWY-6351', 'D-myo-inositol (1,4,5)-trisphosphate biosynthesis')
1TRANSKETO-RXN__chlo_berry_dark	D-SEDOHEPTULOSE-7-P__chlo_berry_dark + GAP__chlo_berry_dark --> RIBOSE-5P__chlo_berry_dark + XYLULOSE-5-PHOSPHATE__chlo_berry_dark	0	100000	equal	0	('P21-PWY', 'pentose phosphate pathway (partial)')|('P124-PWY', 'Bifidobacterium shunt')|('PWY-8178', 'pentose phosphate pathway (non-oxidative branch) II')|('PWY-5723', 'Rubisco shunt')|('PWY-1861', 'formaldehyde assimilation II (assimilatory RuMP Cycle)')|('CALVIN-PWY', 'Calvin-Benson-Bassham cycle')|('P185-PWY', 'formaldehyde assimilation III (dihydroxyacetone cycle)')|('NONOXIPENT-PWY', 'pent…
1TRANSKETO-RXN__chlo_berry_dark_reverse	RIBOSE-5P__chlo_berry_dark + XYLULOSE-5-PHOSPHATE__chlo_berry_dark --> D-SEDOHEPTULOSE-7-P__chlo_berry_dark + GAP__chlo_berry_dark	0	100000	equal	0
1TRANSKETO-RXN__chlo_berry_light	D-SEDOHEPTULOSE-7-P__chlo_berry_light + GAP__chlo_berry_light --> RIBOSE-5P__chlo_berry_light + XYLULOSE-5-PHOSPHATE__chlo_berry_light	0	100000	equal	0	('P21-PWY', 'pentose phosphate pathway (partial)')|('P124-PWY', 'Bifidobacterium shunt')|('PWY-8178', 'pentose phosphate pathway (non-oxidative branch) II')|('PWY-5723', 'Rubisco shunt')|('PWY-1861', 'formaldehyde assimilation II (assimilatory RuMP Cycle)')|('CALVIN-PWY', 'Calvin-Benson-Bassham cycle')|('P185-PWY', 'formaldehyde assimilation III (dihydroxyacetone cycle)')|('NONOXIPENT-PWY', 'pent…
1TRANSKETO-RXN__chlo_berry_light_reverse	RIBOSE-5P__chlo_berry_light + XYLULOSE-5-PHOSPHATE__chlo_berry_light --> D-SEDOHEPTULOSE-7-P__chlo_berry_light + GAP__chlo_berry_light	0	100000	equal	0
1TRANSKETO-RXN__chlo_leaf_dark	D-SEDOHEPTULOSE-7-P__chlo_leaf_dark + GAP__chlo_leaf_dark --> RIBOSE-5P__chlo_leaf_dark + XYLULOSE-5-PHOSPHATE__chlo_leaf_dark	0	100000	equal	0	('P21-PWY', 'pentose phosphate pathway (partial)')|('P124-PWY', 'Bifidobacterium shunt')|('PWY-8178', 'pentose phosphate pathway (non-oxidative branch) II')|('PWY-5723', 'Rubisco shunt')|('PWY-1861', 'formaldehyde assimilation II (assimilatory RuMP Cycle)')|('CALVIN-PWY', 'Calvin-Benson-Bassham cycle')|('P185-PWY', 'formaldehyde assimilation III (dihydroxyacetone cycle)')|('NONOXIPENT-PWY', 'pent…
1TRANSKETO-RXN__chlo_leaf_dark_reverse	RIBOSE-5P__chlo_leaf_dark + XYLULOSE-5-PHOSPHATE__chlo_leaf_dark --> D-SEDOHEPTULOSE-7-P__chlo_leaf_dark + GAP__chlo_leaf_dark	0	100000	equal	0
1TRANSKETO-RXN__chlo_leaf_light	D-SEDOHEPTULOSE-7-P__chlo_leaf_light + GAP__chlo_leaf_light --> RIBOSE-5P__chlo_leaf_light + XYLULOSE-5-PHOSPHATE__chlo_leaf_light	0	100000	equal	0	('P21-PWY', 'pentose phosphate pathway (partial)')|('P124-PWY', 'Bifidobacterium shunt')|('PWY-8178', 'pentose phosphate pathway (non-oxidative branch) II')|('PWY-5723', 'Rubisco shunt')|('PWY-1861', 'formaldehyde assimilation II (assimilatory RuMP Cycle)')|('CALVIN-PWY', 'Calvin-Benson-Bassham cycle')|('P185-PWY', 'formaldehyde assimilation III (dihydroxyacetone cycle)')|('NONOXIPENT-PWY', 'pent…
1TRANSKETO-RXN__chlo_leaf_light_reverse	RIBOSE-5P__chlo_leaf_light + XYLULOSE-5-PHOSPHATE__chlo_leaf_light --> D-SEDOHEPTULOSE-7-P__chlo_leaf_light + GAP__chlo_leaf_light	0	100000	equal	0
1TRANSKETO-RXN__chlo_stem_dark	D-SEDOHEPTULOSE-7-P__chlo_stem_dark + GAP__chlo_stem_dark --> RIBOSE-5P__chlo_stem_dark + XYLULOSE-5-PHOSPHATE__chlo_stem_dark	0	100000	equal	0	('P21-PWY', 'pentose phosphate pathway (partial)')|('P124-PWY', 'Bifidobacterium shunt')|('PWY-8178', 'pentose phosphate pathway (non-oxidative branch) II')|('PWY-5723', 'Rubisco shunt')|('PWY-1861', 'formaldehyde assimilation II (assimilatory RuMP Cycle)')|('CALVIN-PWY', 'Calvin-Benson-Bassham cycle')|('P185-PWY', 'formaldehyde assimilation III (dihydroxyacetone cycle)')|('NONOXIPENT-PWY', 'pent…
1TRANSKETO-RXN__chlo_stem_dark_reverse	RIBOSE-5P__chlo_stem_dark + XYLULOSE-5-PHOSPHATE__chlo_stem_dark --> D-SEDOHEPTULOSE-7-P__chlo_stem_dark + GAP__chlo_stem_dark	0	100000	equal	0
1TRANSKETO-RXN__chlo_stem_light	D-SEDOHEPTULOSE-7-P__chlo_stem_light + GAP__chlo_stem_light --> RIBOSE-5P__chlo_stem_light + XYLULOSE-5-PHOSPHATE__chlo_stem_light	0	100000	equal	0	('P21-PWY', 'pentose phosphate pathway (partial)')|('P124-PWY', 'Bifidobacterium shunt')|('PWY-8178', 'pentose phosphate pathway (non-oxidative branch) II')|('PWY-5723', 'Rubisco shunt')|('PWY-1861', 'formaldehyde assimilation II (assimilatory RuMP Cycle)')|('CALVIN-PWY', 'Calvin-Benson-Bassham cycle')|('P185-PWY', 'formaldehyde assimilation III (dihydroxyacetone cycle)')|('NONOXIPENT-PWY', 'pent…
1TRANSKETO-RXN__chlo_stem_light_reverse	RIBOSE-5P__chlo_stem_light + XYLULOSE-5-PHOSPHATE__chlo_stem_light --> D-SEDOHEPTULOSE-7-P__chlo_stem_light + GAP__chlo_stem_light	0	100000	equal	0
1TRANSKETO-RXN__cyto_berry_dark	D-SEDOHEPTULOSE-7-P__cyto_berry_dark + GAP__cyto_berry_dark --> RIBOSE-5P__cyto_berry_dark + XYLULOSE-5-PHOSPHATE__cyto_berry_dark	0	100000	equal	0	('P21-PWY', 'pentose phosphate pathway (partial)')|('P124-PWY', 'Bifidobacterium shunt')|('PWY-8178', 'pentose phosphate pathway (non-oxidative branch) II')|('PWY-5723', 'Rubisco shunt')|('PWY-1861', 'formaldehyde assimilation II (assimilatory RuMP Cycle)')|('CALVIN-PWY', 'Calvin-Benson-Bassham cycle')|('P185-PWY', 'formaldehyde assimilation III (dihydroxyacetone cycle)')|('NONOXIPENT-PWY', 'pent…
1TRANSKETO-RXN__cyto_berry_dark_reverse	RIBOSE-5P__cyto_berry_dark + XYLULOSE-5-PHOSPHATE__cyto_berry_dark --> D-SEDOHEPTULOSE-7-P__cyto_berry_dark + GAP__cyto_berry_dark	0	100000	equal	0
1TRANSKETO-RXN__cyto_berry_light	D-SEDOHEPTULOSE-7-P__cyto_berry_light + GAP__cyto_berry_light --> RIBOSE-5P__cyto_berry_light + XYLULOSE-5-PHOSPHATE__cyto_berry_light	0	100000	equal	0	('P21-PWY', 'pentose phosphate pathway (partial)')|('P124-PWY', 'Bifidobacterium shunt')|('PWY-8178', 'pentose phosphate pathway (non-oxidative branch) II')|('PWY-5723', 'Rubisco shunt')|('PWY-1861', 'formaldehyde assimilation II (assimilatory RuMP Cycle)')|('CALVIN-PWY', 'Calvin-Benson-Bassham cycle')|('P185-PWY', 'formaldehyde assimilation III (dihydroxyacetone cycle)')|('NONOXIPENT-PWY', 'pent…
1TRANSKETO-RXN__cyto_berry_light_reverse	RIBOSE-5P__cyto_berry_light + XYLULOSE-5-PHOSPHATE__cyto_berry_light --> D-SEDOHEPTULOSE-7-P__cyto_berry_light + GAP__cyto_berry_light	0	100000	equal	0
1TRANSKETO-RXN__cyto_leaf_dark	D-SEDOHEPTULOSE-7-P__cyto_leaf_dark + GAP__cyto_leaf_dark --> RIBOSE-5P__cyto_leaf_dark + XYLULOSE-5-PHOSPHATE__cyto_leaf_dark	0	100000	equal	0	('P21-PWY', 'pentose phosphate pathway (partial)')|('P124-PWY', 'Bifidobacterium shunt')|('PWY-8178', 'pentose phosphate pathway (non-oxidative branch) II')|('PWY-5723', 'Rubisco shunt')|('PWY-1861', 'formaldehyde assimilation II (assimilatory RuMP Cycle)')|('CALVIN-PWY', 'Calvin-Benson-Bassham cycle')|('P185-PWY', 'formaldehyde assimilation III (dihydroxyacetone cycle)')|('NONOXIPENT-PWY', 'pent…
1TRANSKETO-RXN__cyto_leaf_dark_reverse	RIBOSE-5P__cyto_leaf_dark + XYLULOSE-5-PHOSPHATE__cyto_leaf_dark --> D-SEDOHEPTULOSE-7-P__cyto_leaf_dark + GAP__cyto_leaf_dark	0	100000	equal	0
1TRANSKETO-RXN__cyto_leaf_light	D-SEDOHEPTULOSE-7-P__cyto_leaf_light + GAP__cyto_leaf_light --> RIBOSE-5P__cyto_leaf_light + XYLULOSE-5-PHOSPHATE__cyto_leaf_light	0	100000	equal	0	('P21-PWY', 'pentose phosphate pathway (partial)')|('P124-PWY', 'Bifidobacterium shunt')|('PWY-8178', 'pentose phosphate pathway (non-oxidative branch) II')|('PWY-5723', 'Rubisco shunt')|('PWY-1861', 'formaldehyde assimilation II (assimilatory RuMP Cycle)')|('CALVIN-PWY', 'Calvin-Benson-Bassham cycle')|('P185-PWY', 'formaldehyde assimilation III (dihydroxyacetone cycle)')|('NONOXIPENT-PWY', 'pent…
1TRANSKETO-RXN__cyto_leaf_light_reverse	RIBOSE-5P__cyto_leaf_light + XYLULOSE-5-PHOSPHATE__cyto_leaf_light --> D-SEDOHEPTULOSE-7-P__cyto_leaf_light + GAP__cyto_leaf_light	0	100000	equal	0
1TRANSKETO-RXN__cyto_stem_dark	D-SEDOHEPTULOSE-7-P__cyto_stem_dark + GAP__cyto_stem_dark --> RIBOSE-5P__cyto_stem_dark + XYLULOSE-5-PHOSPHATE__cyto_stem_dark	0	100000	equal	0	('P21-PWY', 'pentose phosphate pathway (partial)')|('P124-PWY', 'Bifidobacterium shunt')|('PWY-8178', 'pentose phosphate pathway (non-oxidative branch) II')|('PWY-5723', 'Rubisco shunt')|('PWY-1861', 'formaldehyde assimilation II (assimilatory RuMP Cycle)')|('CALVIN-PWY', 'Calvin-Benson-Bassham cycle')|('P185-PWY', 'formaldehyde assimilation III (dihydroxyacetone cycle)')|('NONOXIPENT-PWY', 'pent…
1TRANSKETO-RXN__cyto_stem_dark_reverse	RIBOSE-5P__cyto_stem_dark + XYLULOSE-5-PHOSPHATE__cyto_stem_dark --> D-SEDOHEPTULOSE-7-P__cyto_stem_dark + GAP__cyto_stem_dark	0	100000	equal	0
1TRANSKETO-RXN__cyto_stem_light	D-SEDOHEPTULOSE-7-P__cyto_stem_light + GAP__cyto_stem_light --> RIBOSE-5P__cyto_stem_light + XYLULOSE-5-PHOSPHATE__cyto_stem_light	0	100000	equal	0	('P21-PWY', 'pentose phosphate pathway (partial)')|('P124-PWY', 'Bifidobacterium shunt')|('PWY-8178', 'pentose phosphate pathway (non-oxidative branch) II')|('PWY-5723', 'Rubisco shunt')|('PWY-1861', 'formaldehyde assimilation II (assimilatory RuMP Cycle)')|('CALVIN-PWY', 'Calvin-Benson-Bassham cycle')|('P185-PWY', 'formaldehyde assimilation III (dihydroxyacetone cycle)')|('NONOXIPENT-PWY', 'pent…
1TRANSKETO-RXN__cyto_stem_light_reverse	RIBOSE-5P__cyto_stem_light + XYLULOSE-5-PHOSPHATE__cyto_stem_light --> D-SEDOHEPTULOSE-7-P__cyto_stem_light + GAP__cyto_stem_light	0	100000	equal	0
2.1.1.103-RXN__cyto_berry_dark	PHOSPHORYL-ETHANOLAMINE__cyto_berry_dark + S-ADENOSYLMETHIONINE__cyto_berry_dark --> ADENOSYL-HOMO-CYS__cyto_berry_dark + CPD-406__cyto_berry_dark + PROTON__cyto_berry_dark	0	4.20742	up	3.18357	('PWY4FS-3', 'phosphatidylcholine biosynthesis III')|('PWY4FS-4', 'phosphatidylcholine biosynthesis IV')|('PWY4FS-2', 'phosphatidylcholine biosynthesis II')|('PWY-3385', 'choline biosynthesis I')
2.1.1.103-RXN__cyto_berry_light	PHOSPHORYL-ETHANOLAMINE__cyto_berry_light + S-ADENOSYLMETHIONINE__cyto_berry_light --> ADENOSYL-HOMO-CYS__cyto_berry_light + CPD-406__cyto_berry_light + PROTON__cyto_berry_light	0	4.20554	up	3.26002	('PWY4FS-3', 'phosphatidylcholine biosynthesis III')|('PWY4FS-4', 'phosphatidylcholine biosynthesis IV')|('PWY4FS-2', 'phosphatidylcholine biosynthesis II')|('PWY-3385', 'choline biosynthesis I')
2.1.1.103-RXN__cyto_leaf_dark	PHOSPHORYL-ETHANOLAMINE__cyto_leaf_dark + S-ADENOSYLMETHIONINE__cyto_leaf_dark --> ADENOSYL-HOMO-CYS__cyto_leaf_dark + CPD-406__cyto_leaf_dark + PROTON__cyto_leaf_dark	0	4.20742	up	3.18357	('PWY4FS-3', 'phosphatidylcholine biosynthesis III')|('PWY4FS-4', 'phosphatidylcholine biosynthesis IV')|('PWY4FS-2', 'phosphatidylcholine biosynthesis II')|('PWY-3385', 'choline biosynthesis I')
2.1.1.103-RXN__cyto_leaf_light	PHOSPHORYL-ETHANOLAMINE__cyto_leaf_light + S-ADENOSYLMETHIONINE__cyto_leaf_light --> ADENOSYL-HOMO-CYS__cyto_leaf_light + CPD-406__cyto_leaf_light + PROTON__cyto_leaf_light	0	4.20554	up	3.26002	('PWY4FS-3', 'phosphatidylcholine biosynthesis III')|('PWY4FS-4', 'phosphatidylcholine biosynthesis IV')|('PWY4FS-2', 'phosphatidylcholine biosynthesis II')|('PWY-3385', 'choline biosynthesis I')
2.1.1.103-RXN__cyto_stem_dark	PHOSPHORYL-ETHANOLAMINE__cyto_stem_dark + S-ADENOSYLMETHIONINE__cyto_stem_dark --> ADENOSYL-HOMO-CYS__cyto_stem_dark + CPD-406__cyto_stem_dark + PROTON__cyto_stem_dark	0	4.20742	up	3.18357	('PWY4FS-3', 'phosphatidylcholine biosynthesis III')|('PWY4FS-4', 'phosphatidylcholine biosynthesis IV')|('PWY4FS-2', 'phosphatidylcholine biosynthesis II')|('PWY-3385', 'choline biosynthesis I')
2.1.1.103-RXN__cyto_stem_light	PHOSPHORYL-ETHANOLAMINE__cyto_stem_light + S-ADENOSYLMETHIONINE__cyto_stem_light --> ADENOSYL-HOMO-CYS__cyto_stem_light + CPD-406__cyto_stem_light + PROTON__cyto_stem_light	0	4.20554	up	3.26002	('PWY4FS-3', 'phosphatidylcholine biosynthesis III')|('PWY4FS-4', 'phosphatidylcholine biosynthesis IV')|('PWY4FS-2', 'phosphatidylcholine biosynthesis II')|('PWY-3385', 'choline biosynthesis I')
2.1.1.143-RXN__er_berry_dark	CPD-4101__er_berry_dark + S-ADENOSYLMETHIONINE__er_berry_dark --> ADENOSYL-HOMO-CYS__er_berry_dark + CPD-4124__er_berry_dark + PROTON__er_berry_dark	0	0	equal	0	('PWY-2541', 'phytosterol biosynthesis (plants)')
2.1.1.143-RXN__er_berry_light	CPD-4101__er_berry_light + S-ADENOSYLMETHIONINE__er_berry_light --> ADENOSYL-HOMO-CYS__er_berry_light + CPD-4124__er_berry_light + PROTON__er_berry_light	0	0	equal	0	('PWY-2541', 'phytosterol biosynthesis (plants)')
2.1.1.143-RXN__er_leaf_dark	CPD-4101__er_leaf_dark + S-ADENOSYLMETHIONINE__er_leaf_dark --> ADENOSYL-HOMO-CYS__er_leaf_dark + CPD-4124__er_leaf_dark + PROTON__er_leaf_dark	0	0	equal	0	('PWY-2541', 'phytosterol biosynthesis (plants)')
2.1.1.143-RXN__er_leaf_light	CPD-4101__er_leaf_light + S-ADENOSYLMETHIONINE__er_leaf_light --> ADENOSYL-HOMO-CYS__er_leaf_light + CPD-4124__er_leaf_light + PROTON__er_leaf_light	0	0	equal	0	('PWY-2541', 'phytosterol biosynthesis (plants)')
2.1.1.143-RXN__er_stem_dark	CPD-4101__er_stem_dark + S-ADENOSYLMETHIONINE__er_stem_dark --> ADENOSYL-HOMO-CYS__er_stem_dark + CPD-4124__er_stem_dark + PROTON__er_stem_dark	0	0	equal	0	('PWY-2541', 'phytosterol biosynthesis (plants)')
2.1.1.143-RXN__er_stem_light	CPD-4101__er_stem_light + S-ADENOSYLMETHIONINE__er_stem_light --> ADENOSYL-HOMO-CYS__er_stem_light + CPD-4124__er_stem_light + PROTON__er_stem_light	0	0	equal	0	('PWY-2541', 'phytosterol biosynthesis (plants)')
2.1.1.145-RXN__cyto_berry_dark	CPD-225__cyto_berry_dark + S-ADENOSYLMETHIONINE__cyto_berry_dark --> ADENOSYL-HOMO-CYS__cyto_berry_dark + E-2-METHOXYCARBONYLMETHYLBUTENEDIOAT__cyto_berry_dark	0	0	equal	0
2.1.1.145-RXN__cyto_berry_light	CPD-225__cyto_berry_light + S-ADENOSYLMETHIONINE__cyto_berry_light --> ADENOSYL-HOMO-CYS__cyto_berry_light + E-2-METHOXYCARBONYLMETHYLBUTENEDIOAT__cyto_berry_light	0	0	equal	0
2.1.1.145-RXN__cyto_leaf_dark	CPD-225__cyto_leaf_dark + S-ADENOSYLMETHIONINE__cyto_leaf_dark --> ADENOSYL-HOMO-CYS__cyto_leaf_dark + E-2-METHOXYCARBONYLMETHYLBUTENEDIOAT__cyto_leaf_dark	0	0	equal	0
2.1.1.145-RXN__cyto_leaf_light	CPD-225__cyto_leaf_light + S-ADENOSYLMETHIONINE__cyto_leaf_light --> ADENOSYL-HOMO-CYS__cyto_leaf_light + E-2-METHOXYCARBONYLMETHYLBUTENEDIOAT__cyto_leaf_light	0	0	equal	0
SULFITE-REDUCTASE-FERREDOXIN-RXN__chlo_leaf_light	8.0 PROTON__chlo_leaf_light + 6.0 Reduced-ferredoxins__chlo_leaf_light + SO3__chlo_leaf_light --> HS__chlo_leaf_light + 6.0 Oxidized-ferredoxins__chlo_leaf_light + 3.0 WATER__chlo_leaf_light	0	0.00983585	down	8.4275	('SULFMETII-PWY', 'assimilatory sulfate reduction II')|('PWY1ZNC-1', 'assimilatory sulfate reduction IV')
SULFITE-REDUCTASE-FERREDOXIN-RXN__chlo_berry_light	8.0 PROTON__chlo_berry_light + 6.0 Reduced-ferredoxins__chlo_berry_light + SO3__chlo_berry_light --> HS__chlo_berry_light + 6.0 Oxidized-ferredoxins__chlo_berry_light + 3.0 WATER__chlo_berry_light	0	0.00983585	down	8.4275	('SULFMETII-PWY', 'assimilatory sulfate reduction II')|('PWY1ZNC-1', 'assimilatory sulfate reduction IV')
SULFITE-REDUCTASE-FERREDOXIN-RXN__chlo_stem_light	8.0 PROTON__chlo_stem_light + 6.0 Reduced-ferredoxins__chlo_stem_light + SO3__chlo_stem_light --> HS__chlo_stem_light + 6.0 Oxidized-ferredoxins__chlo_stem_light + 3.0 WATER__chlo_stem_light	0	0.00983585	down	8.4275	('SULFMETII-PWY', 'assimilatory sulfate reduction II')|('PWY1ZNC-1', 'assimilatory sulfate reduction IV')
EX_HS_drain_light	HS__env_light -->	0	0.0024	down	8.35766	('drains', 'drain reactions')
SULFITE-REDUCTASE-FERREDOXIN-RXN__chlo_leaf_dark	8.0 PROTON__chlo_leaf_dark + 6.0 Reduced-ferredoxins__chlo_leaf_dark + SO3__chlo_leaf_dark --> HS__chlo_leaf_dark + 6.0 Oxidized-ferredoxins__chlo_leaf_dark + 3.0 WATER__chlo_leaf_dark	0	0.00183585	down	3.80187	('SULFMETII-PWY', 'assimilatory sulfate reduction II')|('PWY1ZNC-1', 'assimilatory sulfate reduction IV')
SULFITE-REDUCTASE-FERREDOXIN-RXN__chlo_stem_dark	8.0 PROTON__chlo_stem_dark + 6.0 Reduced-ferredoxins__chlo_stem_dark + SO3__chlo_stem_dark --> HS__chlo_stem_dark + 6.0 Oxidized-ferredoxins__chlo_stem_dark + 3.0 WATER__chlo_stem_dark	0	0.00183585	down	3.80187	('SULFMETII-PWY', 'assimilatory sulfate reduction II')|('PWY1ZNC-1', 'assimilatory sulfate reduction IV')
2.1.1.88-RXN__cyto_stem_dark	334578-HEXAHYDROXYFLAVONE__cyto_stem_dark + S-ADENOSYLMETHIONINE__cyto_stem_dark --> 33457-PENTAHYDROXY-8-METHOXYFLAVON__cyto_stem_dark + ADENOSYL-HOMO-CYS__cyto_stem_dark + PROTON__cyto_stem_dark	0	0	equal	0	('PWY-7495', 'gossypetin metabolism')|('PWY-7498', 'phenylpropanoids methylation (ice plant)')
2.1.1.88-RXN__cyto_stem_light	334578-HEXAHYDROXYFLAVONE__cyto_stem_light + S-ADENOSYLMETHIONINE__cyto_stem_light --> 33457-PENTAHYDROXY-8-METHOXYFLAVON__cyto_stem_light + ADENOSYL-HOMO-CYS__cyto_stem_light + PROTON__cyto_stem_light	0	0	equal	0	('PWY-7495', 'gossypetin metabolism')|('PWY-7498', 'phenylpropanoids methylation (ice plant)')
2.3.1.103-RXN__cp1_dark	2.0 1-O-SINAPOYL-BETA-D-GLUCOSE__cp1_dark --> 12-BIS-O-SINAPOYL-BETA-D-GLUCOSIDE__cp1_dark + ALPHA-GLUCOSE__cp1_dark	0	0	equal	0	('PWY-3301', 'sinapate ester biosynthesis')
2.3.1.103-RXN__cp1_light	2.0 1-O-SINAPOYL-BETA-D-GLUCOSE__cp1_light --> 12-BIS-O-SINAPOYL-BETA-D-GLUCOSIDE__cp1_light + ALPHA-GLUCOSE__cp1_light	0	0	equal	0	('PWY-3301', 'sinapate ester biosynthesis')
2.3.1.103-RXN__cp2_dark	2.0 1-O-SINAPOYL-BETA-D-GLUCOSE__cp2_dark --> 12-BIS-O-SINAPOYL-BETA-D-GLUCOSIDE__cp2_dark + ALPHA-GLUCOSE__cp2_dark	0	0	equal	0	('PWY-3301', 'sinapate ester biosynthesis')
2.3.1.103-RXN__cp2_light	2.0 1-O-SINAPOYL-BETA-D-GLUCOSE__cp2_light --> 12-BIS-O-SINAPOYL-BETA-D-GLUCOSIDE__cp2_light + ALPHA-GLUCOSE__cp2_light	0	0	equal	0	('PWY-3301', 'sinapate ester biosynthesis')
2.3.1.133-RXN__cyto_berry_dark	P-COUMAROYL-COA__cyto_berry_dark + SHIKIMATE__cyto_berry_dark --> CO-A__cyto_berry_dark + CPD-412__cyto_berry_dark	0.00148665	2.63165	up	2.03735	('PWY-361', 'phenylpropanoid biosynthesis')|('PWY-6040', 'chlorogenic acid biosynthesis II')|('PWY-6320', 'phaselate biosynthesis')|('PWY-5868', 'simplecoumarins biosynthesis')|('PWY-8157', 'avenanthramide biosynthesis')|('PWY-6039', 'chlorogenic acid biosynthesis I')
2.3.1.133-RXN__cyto_berry_light	P-COUMAROYL-COA__cyto_berry_light + SHIKIMATE__cyto_berry_light --> CO-A__cyto_berry_light + CPD-412__cyto_berry_light	0.00148665	2.84928	up	2.20683	('PWY-361', 'phenylpropanoid biosynthesis')|('PWY-6040', 'chlorogenic acid biosynthesis II')|('PWY-6320', 'phaselate biosynthesis')|('PWY-5868', 'simplecoumarins biosynthesis')|('PWY-8157', 'avenanthramide biosynthesis')|('PWY-6039', 'chlorogenic acid biosynthesis I')
2.3.1.133-RXN__cyto_leaf_dark	P-COUMAROYL-COA__cyto_leaf_dark + SHIKIMATE__cyto_leaf_dark --> CO-A__cyto_leaf_dark + CPD-412__cyto_leaf_dark	0.00148665	2.63164	up	2.03735	('PWY-361', 'phenylpropanoid biosynthesis')|('PWY-6040', 'chlorogenic acid biosynthesis II')|('PWY-6320', 'phaselate biosynthesis')|('PWY-5868', 'simplecoumarins biosynthesis')|('PWY-8157', 'avenanthramide biosynthesis')|('PWY-6039', 'chlorogenic acid biosynthesis I')
2.3.1.133-RXN__cyto_leaf_light	P-COUMAROYL-COA__cyto_leaf_light + SHIKIMATE__cyto_leaf_light --> CO-A__cyto_leaf_light + CPD-412__cyto_leaf_light	0.00148665	2.84927	up	2.20682	('PWY-361', 'phenylpropanoid biosynthesis')|('PWY-6040', 'chlorogenic acid biosynthesis II')|('PWY-6320', 'phaselate biosynthesis')|('PWY-5868', 'simplecoumarins biosynthesis')|('PWY-8157', 'avenanthramide biosynthesis')|('PWY-6039', 'chlorogenic acid biosynthesis I')
2.3.1.133-RXN__cyto_stem_dark	P-COUMAROYL-COA__cyto_stem_dark + SHIKIMATE__cyto_stem_dark --> CO-A__cyto_stem_dark + CPD-412__cyto_stem_dark	0.0031517	2.63332	up	2.02514	('PWY-361', 'phenylpropanoid biosynthesis')|('PWY-6040', 'chlorogenic acid biosynthesis II')|('PWY-6320', 'phaselate biosynthesis')|('PWY-5868', 'simplecoumarins biosynthesis')|('PWY-8157', 'avenanthramide biosynthesis')|('PWY-6039', 'chlorogenic acid biosynthesis I')
2.3.1.133-RXN__cyto_stem_light	P-COUMAROYL-COA__cyto_stem_light + SHIKIMATE__cyto_stem_light --> CO-A__cyto_stem_light + CPD-412__cyto_stem_light	0.0031517	2.85094	up	2.19462	('PWY-361', 'phenylpropanoid biosynthesis')|('PWY-6040', 'chlorogenic acid biosynthesis II')|('PWY-6320', 'phaselate biosynthesis')|('PWY-5868', 'simplecoumarins biosynthesis')|('PWY-8157', 'avenanthramide biosynthesis')|('PWY-6039', 'chlorogenic acid biosynthesis I')
2.3.1.155-RXN__er_berry_dark	3-OXOPALMITOYL-COA__er_berry_dark + CO-A__er_berry_dark --> ACETYL-COA__er_berry_dark + TETRADECANOYL-COA__er_berry_dark	0	100000	equal	0	('PWY-7656', 'Spodoptera littoralis pheromone biosynthesis')|('PWY-7654', '(8E,10E)-dodeca-8,10-dienol biosynthesis')
2.3.1.155-RXN__er_berry_light	3-OXOPALMITOYL-COA__er_berry_light + CO-A__er_berry_light --> ACETYL-COA__er_berry_light + TETRADECANOYL-COA__er_berry_light	0	100000	equal	0	('PWY-7656', 'Spodoptera littoralis pheromone biosynthesis')|('PWY-7654', '(8E,10E)-dodeca-8,10-dienol biosynthesis')
2.3.1.155-RXN__er_leaf_dark	3-OXOPALMITOYL-COA__er_leaf_dark + CO-A__er_leaf_dark --> ACETYL-COA__er_leaf_dark + TETRADECANOYL-COA__er_leaf_dark	0	100000	equal	0	('PWY-7656', 'Spodoptera littoralis pheromone biosynthesis')|('PWY-7654', '(8E,10E)-dodeca-8,10-dienol biosynthesis')
2.3.1.155-RXN__er_leaf_light	3-OXOPALMITOYL-COA__er_leaf_light + CO-A__er_leaf_light --> ACETYL-COA__er_leaf_light + TETRADECANOYL-COA__er_leaf_light	0	100000	equal	0	('PWY-7656', 'Spodoptera littoralis pheromone biosynthesis')|('PWY-7654', '(8E,10E)-dodeca-8,10-dienol biosynthesis')
2.3.1.155-RXN__er_stem_dark	3-OXOPALMITOYL-COA__er_stem_dark + CO-A__er_stem_dark --> ACETYL-COA__er_stem_dark + TETRADECANOYL-COA__er_stem_dark	0	100000	equal	0	('PWY-7656', 'Spodoptera littoralis pheromone biosynthesis')|('PWY-7654', '(8E,10E)-dodeca-8,10-dienol biosynthesis')
2.3.1.155-RXN__er_stem_light	3-OXOPALMITOYL-COA__er_stem_light + CO-A__er_stem_light --> ACETYL-COA__er_stem_light + TETRADECANOYL-COA__er_stem_light	0	100000	equal	0	('PWY-7656', 'Spodoptera littoralis pheromone biosynthesis')|('PWY-7654', '(8E,10E)-dodeca-8,10-dienol biosynthesis')
2.3.1.155-RXN__mito_berry_dark	3-OXOPALMITOYL-COA__mito_berry_dark + CO-A__mito_berry_dark --> ACETYL-COA__mito_berry_dark + TETRADECANOYL-COA__mito_berry_dark	0	100000	equal	0	('PWY-7656', 'Spodoptera littoralis pheromone biosynthesis')|('PWY-7654', '(8E,10E)-dodeca-8,10-dienol biosynthesis')
2.3.1.155-RXN__mito_berry_light	3-OXOPALMITOYL-COA__mito_berry_light + CO-A__mito_berry_light --> ACETYL-COA__mito_berry_light + TETRADECANOYL-COA__mito_berry_light	0	100000	equal	0	('PWY-7656', 'Spodoptera littoralis pheromone biosynthesis')|('PWY-7654', '(8E,10E)-dodeca-8,10-dienol biosynthesis')
2.3.1.155-RXN__mito_leaf_dark	3-OXOPALMITOYL-COA__mito_leaf_dark + CO-A__mito_leaf_dark --> ACETYL-COA__mito_leaf_dark + TETRADECANOYL-COA__mito_leaf_dark	0	100000	equal	0	('PWY-7656', 'Spodoptera littoralis pheromone biosynthesis')|('PWY-7654', '(8E,10E)-dodeca-8,10-dienol biosynthesis')
2.3.1.155-RXN__mito_leaf_light	3-OXOPALMITOYL-COA__mito_leaf_light + CO-A__mito_leaf_light --> ACETYL-COA__mito_leaf_light + TETRADECANOYL-COA__mito_leaf_light	0	100000	equal	0	('PWY-7656', 'Spodoptera littoralis pheromone biosynthesis')|('PWY-7654', '(8E,10E)-dodeca-8,10-dienol biosynthesis')
2.3.1.155-RXN__mito_stem_dark	3-OXOPALMITOYL-COA__mito_stem_dark + CO-A__mito_stem_dark --> ACETYL-COA__mito_stem_dark + TETRADECANOYL-COA__mito_stem_dark	0	100000	equal	0	('PWY-7656', 'Spodoptera littoralis pheromone biosynthesis')|('PWY-7654', '(8E,10E)-dodeca-8,10-dienol biosynthesis')
2.3.1.155-RXN__mito_stem_light	3-OXOPALMITOYL-COA__mito_stem_light + CO-A__mito_stem_light --> ACETYL-COA__mito_stem_light + TETRADECANOYL-COA__mito_stem_light	0	100000	equal	0	('PWY-7656', 'Spodoptera littoralis pheromone biosynthesis')|('PWY-7654', '(8E,10E)-dodeca-8,10-dienol biosynthesis')
2.3.1.155-RXN__pero_berry_dark	3-OXOPALMITOYL-COA__pero_berry_dark + CO-A__pero_berry_dark --> ACETYL-COA__pero_berry_dark + TETRADECANOYL-COA__pero_berry_dark	0	100000	equal	0	('PWY-7656', 'Spodoptera littoralis pheromone biosynthesis')|('PWY-7654', '(8E,10E)-dodeca-8,10-dienol biosynthesis')
2.3.1.155-RXN__pero_berry_light	3-OXOPALMITOYL-COA__pero_berry_light + CO-A__pero_berry_light --> ACETYL-COA__pero_berry_light + TETRADECANOYL-COA__pero_berry_light	0	100000	equal	0	('PWY-7656', 'Spodoptera littoralis pheromone biosynthesis')|('PWY-7654', '(8E,10E)-dodeca-8,10-dienol biosynthesis')
2.3.1.155-RXN__pero_leaf_dark	3-OXOPALMITOYL-COA__pero_leaf_dark + CO-A__pero_leaf_dark --> ACETYL-COA__pero_leaf_dark + TETRADECANOYL-COA__pero_leaf_dark	0	100000	equal	0	('PWY-7656', 'Spodoptera littoralis pheromone biosynthesis')|('PWY-7654', '(8E,10E)-dodeca-8,10-dienol biosynthesis')
2.3.1.155-RXN__pero_leaf_light	3-OXOPALMITOYL-COA__pero_leaf_light + CO-A__pero_leaf_light --> ACETYL-COA__pero_leaf_light + TETRADECANOYL-COA__pero_leaf_light	0	100000	equal	0	('PWY-7656', 'Spodoptera littoralis pheromone biosynthesis')|('PWY-7654', '(8E,10E)-dodeca-8,10-dienol biosynthesis')
2.3.1.155-RXN__pero_stem_dark	3-OXOPALMITOYL-COA__pero_stem_dark + CO-A__pero_stem_dark --> ACETYL-COA__pero_stem_dark + TETRADECANOYL-COA__pero_stem_dark	0	100000	equal	0	('PWY-7656', 'Spodoptera littoralis pheromone biosynthesis')|('PWY-7654', '(8E,10E)-dodeca-8,10-dienol biosynthesis')
2.3.1.155-RXN__pero_stem_light	3-OXOPALMITOYL-COA__pero_stem_light + CO-A__pero_stem_light --> ACETYL-COA__pero_stem_light + TETRADECANOYL-COA__pero_stem_light	0	100000	equal	0	('PWY-7656', 'Spodoptera littoralis pheromone biosynthesis')|('PWY-7654', '(8E,10E)-dodeca-8,10-dienol biosynthesis')
2.3.1.167-RXN__cyto_leaf_dark	10-DEACETYLBACCATIN-III__cyto_leaf_dark + ACETYL-COA__cyto_leaf_dark --> BACCATIN-III__cyto_leaf_dark + CO-A__cyto_leaf_dark	0	0	equal	0	('PWY-5660', 'taxol biosynthesis')
2.3.1.167-RXN__cyto_leaf_light	10-DEACETYLBACCATIN-III__cyto_leaf_light + ACETYL-COA__cyto_leaf_light --> BACCATIN-III__cyto_leaf_light + CO-A__cyto_leaf_light	0	0	equal	0	('PWY-5660', 'taxol biosynthesis')
2.3.1.167-RXN__cyto_stem_dark	10-DEACETYLBACCATIN-III__cyto_stem_dark + ACETYL-COA__cyto_stem_dark --> BACCATIN-III__cyto_stem_dark + CO-A__cyto_stem_dark	0	0	equal	0	('PWY-5660', 'taxol biosynthesis')
2.3.1.167-RXN__cyto_stem_light	10-DEACETYLBACCATIN-III__cyto_stem_light + ACETYL-COA__cyto_stem_light --> BACCATIN-III__cyto_stem_light + CO-A__cyto_stem_light	0	0	equal	0	('PWY-5660', 'taxol biosynthesis')
2.3.1.168-RXN__mito_berry_dark	BCAA-dehydrogenase-2MP-DH-lipoyl__mito_berry_dark + CO-A__mito_berry_dark --> BCAA-dehydrogenase-DH-lipoyl__mito_berry_dark + ISOBUTYRYL-COA__mito_berry_dark	0	100000	equal	0	('PWY-5046', '2-oxoisovalerate decarboxylation to isobutanoyl-CoA')
2.3.1.168-RXN__mito_berry_dark_reverse	BCAA-dehydrogenase-DH-lipoyl__mito_berry_dark + ISOBUTYRYL-COA__mito_berry_dark --> BCAA-dehydrogenase-2MP-DH-lipoyl__mito_berry_dark + CO-A__mito_berry_dark	0	100000	equal	0
2.3.1.168-RXN__mito_berry_light	BCAA-dehydrogenase-2MP-DH-lipoyl__mito_berry_light + CO-A__mito_berry_light --> BCAA-dehydrogenase-DH-lipoyl__mito_berry_light + ISOBUTYRYL-COA__mito_berry_light	0	100000	equal	0	('PWY-5046', '2-oxoisovalerate decarboxylation to isobutanoyl-CoA')
2.3.1.168-RXN__mito_berry_light_reverse	BCAA-dehydrogenase-DH-lipoyl__mito_berry_light + ISOBUTYRYL-COA__mito_berry_light --> BCAA-dehydrogenase-2MP-DH-lipoyl__mito_berry_light + CO-A__mito_berry_light	0	100000	equal	0
2.3.1.168-RXN__mito_stem_dark	BCAA-dehydrogenase-2MP-DH-lipoyl__mito_stem_dark + CO-A__mito_stem_dark --> BCAA-dehydrogenase-DH-lipoyl__mito_stem_dark + ISOBUTYRYL-COA__mito_stem_dark	0	100000	equal	0	('PWY-5046', '2-oxoisovalerate decarboxylation to isobutanoyl-CoA')
2.3.1.168-RXN__mito_stem_dark_reverse	BCAA-dehydrogenase-DH-lipoyl__mito_stem_dark + ISOBUTYRYL-COA__mito_stem_dark --> BCAA-dehydrogenase-2MP-DH-lipoyl__mito_stem_dark + CO-A__mito_stem_dark	0	100000	equal	0
2.3.1.168-RXN__mito_stem_light	BCAA-dehydrogenase-2MP-DH-lipoyl__mito_stem_light + CO-A__mito_stem_light --> BCAA-dehydrogenase-DH-lipoyl__mito_stem_light + ISOBUTYRYL-COA__mito_stem_light	0	100000	equal	0	('PWY-5046', '2-oxoisovalerate decarboxylation to isobutanoyl-CoA')
2.3.1.168-RXN__mito_stem_light_reverse	BCAA-dehydrogenase-DH-lipoyl__mito_stem_light + ISOBUTYRYL-COA__mito_stem_light --> BCAA-dehydrogenase-2MP-DH-lipoyl__mito_stem_light + CO-A__mito_stem_light	0	100000	equal	0
2.3.1.180-RXN__chlo_berry_dark	ACETYL-COA__chlo_berry_dark + MALONYL-ACP__chlo_berry_dark + PROTON__chlo_berry_dark --> Acetoacetyl-ACPs__chlo_berry_dark + CARBON-DIOXIDE__chlo_berry_dark + CO-A__chlo_berry_dark	0	2.03696	up	1.51645	('PWY1A0-6120', 'streptorubin B biosynthesis')|('PWY-4381', 'fatty acid biosynthesis initiation I')
2.3.1.180-RXN__chlo_berry_light	ACETYL-COA__chlo_berry_light + MALONYL-ACP__chlo_berry_light + PROTON__chlo_berry_light --> Acetoacetyl-ACPs__chlo_berry_light + CARBON-DIOXIDE__chlo_berry_light + CO-A__chlo_berry_light	0	2.32775	up	1.70297	('PWY1A0-6120', 'streptorubin B biosynthesis')|('PWY-4381', 'fatty acid biosynthesis initiation I')
2.3.1.180-RXN__chlo_leaf_dark	ACETYL-COA__chlo_leaf_dark + MALONYL-ACP__chlo_leaf_dark + PROTON__chlo_leaf_dark --> Acetoacetyl-ACPs__chlo_leaf_dark + CARBON-DIOXIDE__chlo_leaf_dark + CO-A__chlo_leaf_dark	0	2.03696	up	1.51645	('PWY1A0-6120', 'streptorubin B biosynthesis')|('PWY-4381', 'fatty acid biosynthesis initiation I')
2.3.1.180-RXN__chlo_leaf_light	ACETYL-COA__chlo_leaf_light + MALONYL-ACP__chlo_leaf_light + PROTON__chlo_leaf_light --> Acetoacetyl-ACPs__chlo_leaf_light + CARBON-DIOXIDE__chlo_leaf_light + CO-A__chlo_leaf_light	0	2.32774	up	1.70296	('PWY1A0-6120', 'streptorubin B biosynthesis')|('PWY-4381', 'fatty acid biosynthesis initiation I')
2.3.1.180-RXN__chlo_stem_dark	ACETYL-COA__chlo_stem_dark + MALONYL-ACP__chlo_stem_dark + PROTON__chlo_stem_dark --> Acetoacetyl-ACPs__chlo_stem_dark + CARBON-DIOXIDE__chlo_stem_dark + CO-A__chlo_stem_dark	0	2.05373	up	1.52824	('PWY1A0-6120', 'streptorubin B biosynthesis')|('PWY-4381', 'fatty acid biosynthesis initiation I')
2.3.1.180-RXN__chlo_stem_light	ACETYL-COA__chlo_stem_light + MALONYL-ACP__chlo_stem_light + PROTON__chlo_stem_light --> Acetoacetyl-ACPs__chlo_stem_light + CARBON-DIOXIDE__chlo_stem_light + CO-A__chlo_stem_light	0	2.34058	up	1.7127	('PWY1A0-6120', 'streptorubin B biosynthesis')|('PWY-4381', 'fatty acid biosynthesis initiation I')
2.3.1.23-RXN__er_berry_dark	0.01 2-Lysophosphatidylcholines__er_berry_dark + 0.01 ACYL-COA__er_berry_dark --> CO-A__er_berry_dark + 0.01 PHOSPHATIDYLCHOLINE__er_berry_dark + PROTON__er_berry_dark	0	100000	equal	0	('PWY-7470', 'phosphatidylcholine biosynthesis VII')|('PWY-6803', 'phosphatidylcholine acyl editing')
2.3.1.23-RXN__er_berry_dark_reverse	CO-A__er_berry_dark + 0.01 PHOSPHATIDYLCHOLINE__er_berry_dark + PROTON__er_berry_dark --> 0.01 2-Lysophosphatidylcholines__er_berry_dark + 0.01 ACYL-COA__er_berry_dark	0	100000	equal	0
2.3.1.23-RXN__er_berry_light	0.01 2-Lysophosphatidylcholines__er_berry_light + 0.01 ACYL-COA__er_berry_light --> CO-A__er_berry_light + 0.01 PHOSPHATIDYLCHOLINE__er_berry_light + PROTON__er_berry_light	0	100000	equal	0	('PWY-7470', 'phosphatidylcholine biosynthesis VII')|('PWY-6803', 'phosphatidylcholine acyl editing')
2.3.1.23-RXN__er_berry_light_reverse	CO-A__er_berry_light + 0.01 PHOSPHATIDYLCHOLINE__er_berry_light + PROTON__er_berry_light --> 0.01 2-Lysophosphatidylcholines__er_berry_light + 0.01 ACYL-COA__er_berry_light	0	100000	equal	0
2.3.1.23-RXN__er_leaf_dark	0.01 2-Lysophosphatidylcholines__er_leaf_dark + 0.01 ACYL-COA__er_leaf_dark --> CO-A__er_leaf_dark + 0.01 PHOSPHATIDYLCHOLINE__er_leaf_dark + PROTON__er_leaf_dark	0	100000	equal	0	('PWY-7470', 'phosphatidylcholine biosynthesis VII')|('PWY-6803', 'phosphatidylcholine acyl editing')
2.3.1.23-RXN__er_leaf_dark_reverse	CO-A__er_leaf_dark + 0.01 PHOSPHATIDYLCHOLINE__er_leaf_dark + PROTON__er_leaf_dark --> 0.01 2-Lysophosphatidylcholines__er_leaf_dark + 0.01 ACYL-COA__er_leaf_dark	0	100000	equal	0
2.3.1.23-RXN__er_leaf_light	0.01 2-Lysophosphatidylcholines__er_leaf_light + 0.01 ACYL-COA__er_leaf_light --> CO-A__er_leaf_light + 0.01 PHOSPHATIDYLCHOLINE__er_leaf_light + PROTON__er_leaf_light	0	100000	equal	0	('PWY-7470', 'phosphatidylcholine biosynthesis VII')|('PWY-6803', 'phosphatidylcholine acyl editing')
2.3.1.23-RXN__er_leaf_light_reverse	CO-A__er_leaf_light + 0.01 PHOSPHATIDYLCHOLINE__er_leaf_light + PROTON__er_leaf_light --> 0.01 2-Lysophosphatidylcholines__er_leaf_light + 0.01 ACYL-COA__er_leaf_light	0	100000	equal	0
2.3.1.23-RXN__er_stem_dark	0.01 2-Lysophosphatidylcholines__er_stem_dark + 0.01 ACYL-COA__er_stem_dark --> CO-A__er_stem_dark + 0.01 PHOSPHATIDYLCHOLINE__er_stem_dark + PROTON__er_stem_dark	0	100000	equal	0	('PWY-7470', 'phosphatidylcholine biosynthesis VII')|('PWY-6803', 'phosphatidylcholine acyl editing')
2.3.1.23-RXN__er_stem_dark_reverse	CO-A__er_stem_dark + 0.01 PHOSPHATIDYLCHOLINE__er_stem_dark + PROTON__er_stem_dark --> 0.01 2-Lysophosphatidylcholines__er_stem_dark + 0.01 ACYL-COA__er_stem_dark	0	100000	equal	0
2.3.1.23-RXN__er_stem_light	0.01 2-Lysophosphatidylcholines__er_stem_light + 0.01 ACYL-COA__er_stem_light --> CO-A__er_stem_light + 0.01 PHOSPHATIDYLCHOLINE__er_stem_light + PROTON__er_stem_light	0	100000	equal	0	('PWY-7470', 'phosphatidylcholine biosynthesis VII')|('PWY-6803', 'phosphatidylcholine acyl editing')
2.3.1.23-RXN__er_stem_light_reverse	CO-A__er_stem_light + 0.01 PHOSPHATIDYLCHOLINE__er_stem_light + PROTON__er_stem_light --> 0.01 2-Lysophosphatidylcholines__er_stem_light + 0.01 ACYL-COA__er_stem_light	0	100000	equal	0
2.3.1.23-RXN__mito_berry_dark	0.01 2-Lysophosphatidylcholines__mito_berry_dark + 0.01 ACYL-COA__mito_berry_dark --> CO-A__mito_berry_dark + 0.01 PHOSPHATIDYLCHOLINE__mito_berry_dark + PROTON__mito_berry_dark	0	100000	equal	0	('PWY-7470', 'phosphatidylcholine biosynthesis VII')|('PWY-6803', 'phosphatidylcholine acyl editing')
2.3.1.23-RXN__mito_berry_dark_reverse	CO-A__mito_berry_dark + 0.01 PHOSPHATIDYLCHOLINE__mito_berry_dark + PROTON__mito_berry_dark --> 0.01 2-Lysophosphatidylcholines__mito_berry_dark + 0.01 ACYL-COA__mito_berry_dark	0	100000	equal	0
2.3.1.23-RXN__mito_berry_light	0.01 2-Lysophosphatidylcholines__mito_berry_light + 0.01 ACYL-COA__mito_berry_light --> CO-A__mito_berry_light + 0.01 PHOSPHATIDYLCHOLINE__mito_berry_light + PROTON__mito_berry_light	0	100000	equal	0	('PWY-7470', 'phosphatidylcholine biosynthesis VII')|('PWY-6803', 'phosphatidylcholine acyl editing')
2.3.1.23-RXN__mito_berry_light_reverse	CO-A__mito_berry_light + 0.01 PHOSPHATIDYLCHOLINE__mito_berry_light + PROTON__mito_berry_light --> 0.01 2-Lysophosphatidylcholines__mito_berry_light + 0.01 ACYL-COA__mito_berry_light	0	100000	equal	0
2.3.1.23-RXN__mito_leaf_dark	0.01 2-Lysophosphatidylcholines__mito_leaf_dark + 0.01 ACYL-COA__mito_leaf_dark --> CO-A__mito_leaf_dark + 0.01 PHOSPHATIDYLCHOLINE__mito_leaf_dark + PROTON__mito_leaf_dark	0	100000	equal	0	('PWY-7470', 'phosphatidylcholine biosynthesis VII')|('PWY-6803', 'phosphatidylcholine acyl editing')
2.3.1.23-RXN__mito_leaf_dark_reverse	CO-A__mito_leaf_dark + 0.01 PHOSPHATIDYLCHOLINE__mito_leaf_dark + PROTON__mito_leaf_dark --> 0.01 2-Lysophosphatidylcholines__mito_leaf_dark + 0.01 ACYL-COA__mito_leaf_dark	0	100000	equal	0
2.3.1.23-RXN__mito_leaf_light	0.01 2-Lysophosphatidylcholines__mito_leaf_light + 0.01 ACYL-COA__mito_leaf_light --> CO-A__mito_leaf_light + 0.01 PHOSPHATIDYLCHOLINE__mito_leaf_light + PROTON__mito_leaf_light	0	100000	equal	0	('PWY-7470', 'phosphatidylcholine biosynthesis VII')|('PWY-6803', 'phosphatidylcholine acyl editing')
2.3.1.23-RXN__mito_leaf_light_reverse	CO-A__mito_leaf_light + 0.01 PHOSPHATIDYLCHOLINE__mito_leaf_light + PROTON__mito_leaf_light --> 0.01 2-Lysophosphatidylcholines__mito_leaf_light + 0.01 ACYL-COA__mito_leaf_light	0	100000	equal	0
2.3.1.23-RXN__mito_stem_dark	0.01 2-Lysophosphatidylcholines__mito_stem_dark + 0.01 ACYL-COA__mito_stem_dark --> CO-A__mito_stem_dark + 0.01 PHOSPHATIDYLCHOLINE__mito_stem_dark + PROTON__mito_stem_dark	0	100000	equal	0	('PWY-7470', 'phosphatidylcholine biosynthesis VII')|('PWY-6803', 'phosphatidylcholine acyl editing')
2.3.1.23-RXN__mito_stem_dark_reverse	CO-A__mito_stem_dark + 0.01 PHOSPHATIDYLCHOLINE__mito_stem_dark + PROTON__mito_stem_dark --> 0.01 2-Lysophosphatidylcholines__mito_stem_dark + 0.01 ACYL-COA__mito_stem_dark	0	100000	equal	0
2.3.1.23-RXN__mito_stem_light	0.01 2-Lysophosphatidylcholines__mito_stem_light + 0.01 ACYL-COA__mito_stem_light --> CO-A__mito_stem_light + 0.01 PHOSPHATIDYLCHOLINE__mito_stem_light + PROTON__mito_stem_light	0	100000	equal	0	('PWY-7470', 'phosphatidylcholine biosynthesis VII')|('PWY-6803', 'phosphatidylcholine acyl editing')
2.3.1.23-RXN__mito_stem_light_reverse	CO-A__mito_stem_light + 0.01 PHOSPHATIDYLCHOLINE__mito_stem_light + PROTON__mito_stem_light --> 0.01 2-Lysophosphatidylcholines__mito_stem_light + 0.01 ACYL-COA__mito_stem_light	0	100000	equal	0
2.3.1.92-RXN__cp1_dark	1-O-SINAPOYL-BETA-D-GLUCOSE__cp1_dark + MAL__cp1_dark --> ALPHA-GLUCOSE__cp1_dark + SINAPOYL-S-MALATE__cp1_dark	0	0	equal	0	('PWY-3301', 'sinapate ester biosynthesis')
2.3.1.92-RXN__cp1_light	1-O-SINAPOYL-BETA-D-GLUCOSE__cp1_light + MAL__cp1_light --> ALPHA-GLUCOSE__cp1_light + SINAPOYL-S-MALATE__cp1_light	0	0	equal	0	('PWY-3301', 'sinapate ester biosynthesis')
2.3.1.92-RXN__cp2_dark	1-O-SINAPOYL-BETA-D-GLUCOSE__cp2_dark + MAL__cp2_dark --> ALPHA-GLUCOSE__cp2_dark + SINAPOYL-S-MALATE__cp2_dark	0	0	equal	0	('PWY-3301', 'sinapate ester biosynthesis')
2.3.1.92-RXN__cp2_light	1-O-SINAPOYL-BETA-D-GLUCOSE__cp2_light + MAL__cp2_light --> ALPHA-GLUCOSE__cp2_light + SINAPOYL-S-MALATE__cp2_light	0	0	equal	0	('PWY-3301', 'sinapate ester biosynthesis')
2.4.1.101-RXN__golgi_berry_dark	Mannosyl5-N-Glycans__golgi_berry_dark + UDP-N-ACETYL-D-GLUCOSAMINE__golgi_berry_dark --> Mannosyl5-N-acetyl-glucosamine2-R__golgi_berry_dark + PROTON__golgi_berry_dark + UDP__golgi_berry_dark	0	0	equal	0	('PWY-7920', 'complex N-linked glycan biosynthesis (plants)')|('PWY-7426', 'complex N-linked glycan biosynthesis (vertebrates)')
2.4.1.101-RXN__golgi_berry_light	Mannosyl5-N-Glycans__golgi_berry_light + UDP-N-ACETYL-D-GLUCOSAMINE__golgi_berry_light --> Mannosyl5-N-acetyl-glucosamine2-R__golgi_berry_light + PROTON__golgi_berry_light + UDP__golgi_berry_light	0	0	equal	0	('PWY-7920', 'complex N-linked glycan biosynthesis (plants)')|('PWY-7426', 'complex N-linked glycan biosynthesis (vertebrates)')
2.4.1.101-RXN__golgi_leaf_dark	Mannosyl5-N-Glycans__golgi_leaf_dark + UDP-N-ACETYL-D-GLUCOSAMINE__golgi_leaf_dark --> Mannosyl5-N-acetyl-glucosamine2-R__golgi_leaf_dark + PROTON__golgi_leaf_dark + UDP__golgi_leaf_dark	0	0	equal	0	('PWY-7920', 'complex N-linked glycan biosynthesis (plants)')|('PWY-7426', 'complex N-linked glycan biosynthesis (vertebrates)')
2.4.1.101-RXN__golgi_leaf_light	Mannosyl5-N-Glycans__golgi_leaf_light + UDP-N-ACETYL-D-GLUCOSAMINE__golgi_leaf_light --> Mannosyl5-N-acetyl-glucosamine2-R__golgi_leaf_light + PROTON__golgi_leaf_light + UDP__golgi_leaf_light	0	0	equal	0	('PWY-7920', 'complex N-linked glycan biosynthesis (plants)')|('PWY-7426', 'complex N-linked glycan biosynthesis (vertebrates)')
2.4.1.101-RXN__golgi_stem_dark	Mannosyl5-N-Glycans__golgi_stem_dark + UDP-N-ACETYL-D-GLUCOSAMINE__golgi_stem_dark --> Mannosyl5-N-acetyl-glucosamine2-R__golgi_stem_dark + PROTON__golgi_stem_dark + UDP__golgi_stem_dark	0	0	equal	0	('PWY-7920', 'complex N-linked glycan biosynthesis (plants)')|('PWY-7426', 'complex N-linked glycan biosynthesis (vertebrates)')
2.4.1.101-RXN__golgi_stem_light	Mannosyl5-N-Glycans__golgi_stem_light + UDP-N-ACETYL-D-GLUCOSAMINE__golgi_stem_light --> Mannosyl5-N-acetyl-glucosamine2-R__golgi_stem_light + PROTON__golgi_stem_light + UDP__golgi_stem_light	0	0	equal	0	('PWY-7920', 'complex N-linked glycan biosynthesis (plants)')|('PWY-7426', 'complex N-linked glycan biosynthesis (vertebrates)')
2.4.1.111-RXN__chlo_berry_dark	CONIFERYL-ALCOHOL__chlo_berry_dark + CPD-12575__chlo_berry_dark --> CPD-1777__chlo_berry_dark + PROTON__chlo_berry_dark + UDP__chlo_berry_dark	0	5.70534	up	4.44307	('PWY-116', 'coniferin metabolism')
2.4.1.111-RXN__chlo_berry_light	CONIFERYL-ALCOHOL__chlo_berry_light + CPD-12575__chlo_berry_light --> CPD-1777__chlo_berry_light + PROTON__chlo_berry_light + UDP__chlo_berry_light	0	5.70533	up	4.44306	('PWY-116', 'coniferin metabolism')
2.4.1.111-RXN__chlo_leaf_dark	CONIFERYL-ALCOHOL__chlo_leaf_dark + CPD-12575__chlo_leaf_dark --> CPD-1777__chlo_leaf_dark + PROTON__chlo_leaf_dark + UDP__chlo_leaf_dark	0	5.70532	up	4.44305	('PWY-116', 'coniferin metabolism')
2.4.1.111-RXN__chlo_leaf_light	CONIFERYL-ALCOHOL__chlo_leaf_light + CPD-12575__chlo_leaf_light --> CPD-1777__chlo_leaf_light + PROTON__chlo_leaf_light + UDP__chlo_leaf_light	0	5.70532	up	4.44305	('PWY-116', 'coniferin metabolism')
2.4.1.111-RXN__chlo_stem_dark	CONIFERYL-ALCOHOL__chlo_stem_dark + CPD-12575__chlo_stem_dark --> CPD-1777__chlo_stem_dark + PROTON__chlo_stem_dark + UDP__chlo_stem_dark	0	5.70532	up	4.44304	('PWY-116', 'coniferin metabolism')
2.4.1.111-RXN__chlo_stem_light	CONIFERYL-ALCOHOL__chlo_stem_light + CPD-12575__chlo_stem_light --> CPD-1777__chlo_stem_light + PROTON__chlo_stem_light + UDP__chlo_stem_light	0	5.70532	up	4.44304	('PWY-116', 'coniferin metabolism')
2.4.1.114-RXN__cyto_berry_dark	2-COUMARATE__cyto_berry_dark + CPD-12575__cyto_berry_dark --> CPD-459__cyto_berry_dark + PROTON__cyto_berry_dark + UDP__cyto_berry_dark	0	0	equal	0	('PWY-5176', 'coumarin biosynthesis (via 2-coumarate)')
2.4.1.114-RXN__cyto_berry_light	2-COUMARATE__cyto_berry_light + CPD-12575__cyto_berry_light --> CPD-459__cyto_berry_light + PROTON__cyto_berry_light + UDP__cyto_berry_light	0	0	equal	0	('PWY-5176', 'coumarin biosynthesis (via 2-coumarate)')
2.4.1.114-RXN__cyto_leaf_dark	2-COUMARATE__cyto_leaf_dark + CPD-12575__cyto_leaf_dark --> CPD-459__cyto_leaf_dark + PROTON__cyto_leaf_dark + UDP__cyto_leaf_dark	0	0	equal	0	('PWY-5176', 'coumarin biosynthesis (via 2-coumarate)')
2.4.1.114-RXN__cyto_leaf_light	2-COUMARATE__cyto_leaf_light + CPD-12575__cyto_leaf_light --> CPD-459__cyto_leaf_light + PROTON__cyto_leaf_light + UDP__cyto_leaf_light	0	0	equal	0	('PWY-5176', 'coumarin biosynthesis (via 2-coumarate)')
2.4.1.114-RXN__cyto_stem_dark	2-COUMARATE__cyto_stem_dark + CPD-12575__cyto_stem_dark --> CPD-459__cyto_stem_dark + PROTON__cyto_stem_dark + UDP__cyto_stem_dark	0	0	equal	0	('PWY-5176', 'coumarin biosynthesis (via 2-coumarate)')
2.4.1.114-RXN__cyto_stem_light	2-COUMARATE__cyto_stem_light + CPD-12575__cyto_stem_light --> CPD-459__cyto_stem_light + PROTON__cyto_stem_light + UDP__cyto_stem_light	0	0	equal	0	('PWY-5176', 'coumarin biosynthesis (via 2-coumarate)')
2.4.1.117-RXN__er_berry_dark	CPD-12575__er_berry_dark + DOLICHOLP__er_berry_dark --> CPD-166__er_berry_dark + UDP__er_berry_dark	0	0	equal	0	('MANNOSYL-CHITO-DOLICHOL-BIOSYNTHESIS', 'protein N-glycosylation initial phase (eukaryotic)')
2.4.1.117-RXN__er_berry_light	CPD-12575__er_berry_light + DOLICHOLP__er_berry_light --> CPD-166__er_berry_light + UDP__er_berry_light	0	0	equal	0	('MANNOSYL-CHITO-DOLICHOL-BIOSYNTHESIS', 'protein N-glycosylation initial phase (eukaryotic)')
2.4.1.117-RXN__er_leaf_dark	CPD-12575__er_leaf_dark + DOLICHOLP__er_leaf_dark --> CPD-166__er_leaf_dark + UDP__er_leaf_dark	0	0	equal	0	('MANNOSYL-CHITO-DOLICHOL-BIOSYNTHESIS', 'protein N-glycosylation initial phase (eukaryotic)')
2.4.1.117-RXN__er_leaf_light	CPD-12575__er_leaf_light + DOLICHOLP__er_leaf_light --> CPD-166__er_leaf_light + UDP__er_leaf_light	0	0	equal	0	('MANNOSYL-CHITO-DOLICHOL-BIOSYNTHESIS', 'protein N-glycosylation initial phase (eukaryotic)')
2.4.1.117-RXN__er_stem_dark	CPD-12575__er_stem_dark + DOLICHOLP__er_stem_dark --> CPD-166__er_stem_dark + UDP__er_stem_dark	0	0	equal	0	('MANNOSYL-CHITO-DOLICHOL-BIOSYNTHESIS', 'protein N-glycosylation initial phase (eukaryotic)')
2.4.1.117-RXN__er_stem_light	CPD-12575__er_stem_light + DOLICHOLP__er_stem_light --> CPD-166__er_stem_light + UDP__er_stem_light	0	0	equal	0	('MANNOSYL-CHITO-DOLICHOL-BIOSYNTHESIS', 'protein N-glycosylation initial phase (eukaryotic)')
2.4.1.119-RXN__er_berry_dark	ASN__er_berry_dark + CPD-18076__er_berry_dark --> CPD-18077__er_berry_dark + Dolichol-PP__er_berry_dark + PROTON__er_berry_dark + WATER__er_berry_dark	0	0	equal	0	('MANNOSYL-CHITO-DOLICHOL-BIOSYNTHESIS', 'protein N-glycosylation initial phase (eukaryotic)')
2.4.1.119-RXN__er_berry_light	ASN__er_berry_light + CPD-18076__er_berry_light --> CPD-18077__er_berry_light + Dolichol-PP__er_berry_light + PROTON__er_berry_light + WATER__er_berry_light	0	0	equal	0	('MANNOSYL-CHITO-DOLICHOL-BIOSYNTHESIS', 'protein N-glycosylation initial phase (eukaryotic)')
2.4.1.119-RXN__er_leaf_dark	ASN__er_leaf_dark + CPD-18076__er_leaf_dark --> CPD-18077__er_leaf_dark + Dolichol-PP__er_leaf_dark + PROTON__er_leaf_dark + WATER__er_leaf_dark	0	0	equal	0	('MANNOSYL-CHITO-DOLICHOL-BIOSYNTHESIS', 'protein N-glycosylation initial phase (eukaryotic)')
2.4.1.119-RXN__er_leaf_light	ASN__er_leaf_light + CPD-18076__er_leaf_light --> CPD-18077__er_leaf_light + Dolichol-PP__er_leaf_light + PROTON__er_leaf_light + WATER__er_leaf_light	0	0	equal	0	('MANNOSYL-CHITO-DOLICHOL-BIOSYNTHESIS', 'protein N-glycosylation initial phase (eukaryotic)')
2.4.1.119-RXN__er_stem_dark	ASN__er_stem_dark + CPD-18076__er_stem_dark --> CPD-18077__er_stem_dark + Dolichol-PP__er_stem_dark + PROTON__er_stem_dark + WATER__er_stem_dark	0	0	equal	0	('MANNOSYL-CHITO-DOLICHOL-BIOSYNTHESIS', 'protein N-glycosylation initial phase (eukaryotic)')
2.4.1.119-RXN__er_stem_light	ASN__er_stem_light + CPD-18076__er_stem_light --> CPD-18077__er_stem_light + Dolichol-PP__er_stem_light + PROTON__er_stem_light + WATER__er_stem_light	0	0	equal	0	('MANNOSYL-CHITO-DOLICHOL-BIOSYNTHESIS', 'protein N-glycosylation initial phase (eukaryotic)')
2.4.1.123-RXN__cyto_berry_dark	CPD-14553__cyto_berry_dark + MYO-INOSITOL__cyto_berry_dark --> CPD-458__cyto_berry_dark + PROTON__cyto_berry_dark + UDP__cyto_berry_dark	0	106.184	up	80.2065	('PWY-6525', 'stellariose and mediose biosynthesis')|('PWY-5337', 'stachyose biosynthesis')|('PWY-6524', 'lychnose and isolychnose biosynthesis')
2.4.1.123-RXN__cyto_berry_light	CPD-14553__cyto_berry_light + MYO-INOSITOL__cyto_berry_light --> CPD-458__cyto_berry_light + PROTON__cyto_berry_light + UDP__cyto_berry_light	0	208.245	up	162.172	('PWY-6525', 'stellariose and mediose biosynthesis')|('PWY-5337', 'stachyose biosynthesis')|('PWY-6524', 'lychnose and isolychnose biosynthesis')
2.4.1.123-RXN__cyto_leaf_dark	CPD-14553__cyto_leaf_dark + MYO-INOSITOL__cyto_leaf_dark --> CPD-458__cyto_leaf_dark + PROTON__cyto_leaf_dark + UDP__cyto_leaf_dark	0	106.184	up	80.2059	('PWY-6525', 'stellariose and mediose biosynthesis')|('PWY-5337', 'stachyose biosynthesis')|('PWY-6524', 'lychnose and isolychnose biosynthesis')
2.4.1.123-RXN__cyto_leaf_light	CPD-14553__cyto_leaf_light + MYO-INOSITOL__cyto_leaf_light --> CPD-458__cyto_leaf_light + PROTON__cyto_leaf_light + UDP__cyto_leaf_light	0	208.244	up	162.171	('PWY-6525', 'stellariose and mediose biosynthesis')|('PWY-5337', 'stachyose biosynthesis')|('PWY-6524', 'lychnose and isolychnose biosynthesis')
2.4.1.123-RXN__cyto_stem_dark	CPD-14553__cyto_stem_dark + MYO-INOSITOL__cyto_stem_dark --> CPD-458__cyto_stem_dark + PROTON__cyto_stem_dark + UDP__cyto_stem_dark	0	106.184	up	80.206	('PWY-6525', 'stellariose and mediose biosynthesis')|('PWY-5337', 'stachyose biosynthesis')|('PWY-6524', 'lychnose and isolychnose biosynthesis')
2.4.1.123-RXN__cyto_stem_light	CPD-14553__cyto_stem_light + MYO-INOSITOL__cyto_stem_light --> CPD-458__cyto_stem_light + PROTON__cyto_stem_light + UDP__cyto_stem_light	0	208.244	up	162.171	('PWY-6525', 'stellariose and mediose biosynthesis')|('PWY-5337', 'stachyose biosynthesis')|('PWY-6524', 'lychnose and isolychnose biosynthesis')
2.4.1.126-RXN__cyto_berry_dark	COUMARATE__cyto_berry_dark + CPD-12575__cyto_berry_dark --> CPD-457__cyto_berry_dark + PROTON__cyto_berry_dark + UDP__cyto_berry_dark	0	0	equal	0
2.4.1.126-RXN__cyto_berry_light	COUMARATE__cyto_berry_light + CPD-12575__cyto_berry_light --> CPD-457__cyto_berry_light + PROTON__cyto_berry_light + UDP__cyto_berry_light	0	0	equal	0
2.4.1.126-RXN__cyto_leaf_dark	COUMARATE__cyto_leaf_dark + CPD-12575__cyto_leaf_dark --> CPD-457__cyto_leaf_dark + PROTON__cyto_leaf_dark + UDP__cyto_leaf_dark	0	0	equal	0
2.4.1.126-RXN__cyto_leaf_light	COUMARATE__cyto_leaf_light + CPD-12575__cyto_leaf_light --> CPD-457__cyto_leaf_light + PROTON__cyto_leaf_light + UDP__cyto_leaf_light	0	0	equal	0
2.4.1.126-RXN__cyto_stem_dark	COUMARATE__cyto_stem_dark + CPD-12575__cyto_stem_dark --> CPD-457__cyto_stem_dark + PROTON__cyto_stem_dark + UDP__cyto_stem_dark	0	0	equal	0
2.4.1.126-RXN__cyto_stem_light	COUMARATE__cyto_stem_light + CPD-12575__cyto_stem_light --> CPD-457__cyto_stem_light + PROTON__cyto_stem_light + UDP__cyto_stem_light	0	0	equal	0
2.4.1.141-RXN__er_berry_dark	CPD-190__er_berry_dark + UDP-N-ACETYL-D-GLUCOSAMINE__er_berry_dark --> NN-DIACETYLCHITOBIOSYLDIPHOSPHODOLICHO__er_berry_dark + PROTON__er_berry_dark + UDP__er_berry_dark	0	0	equal	0	('MANNOSYL-CHITO-DOLICHOL-BIOSYNTHESIS', 'protein N-glycosylation initial phase (eukaryotic)')
2.4.1.141-RXN__er_berry_light	CPD-190__er_berry_light + UDP-N-ACETYL-D-GLUCOSAMINE__er_berry_light --> NN-DIACETYLCHITOBIOSYLDIPHOSPHODOLICHO__er_berry_light + PROTON__er_berry_light + UDP__er_berry_light	0	0	equal	0	('MANNOSYL-CHITO-DOLICHOL-BIOSYNTHESIS', 'protein N-glycosylation initial phase (eukaryotic)')
2.4.1.141-RXN__er_stem_dark	CPD-190__er_stem_dark + UDP-N-ACETYL-D-GLUCOSAMINE__er_stem_dark --> NN-DIACETYLCHITOBIOSYLDIPHOSPHODOLICHO__er_stem_dark + PROTON__er_stem_dark + UDP__er_stem_dark	0	0	equal	0	('MANNOSYL-CHITO-DOLICHOL-BIOSYNTHESIS', 'protein N-glycosylation initial phase (eukaryotic)')
2.4.1.141-RXN__er_stem_light	CPD-190__er_stem_light + UDP-N-ACETYL-D-GLUCOSAMINE__er_stem_light --> NN-DIACETYLCHITOBIOSYLDIPHOSPHODOLICHO__er_stem_light + PROTON__er_stem_light + UDP__er_stem_light	0	0	equal	0	('MANNOSYL-CHITO-DOLICHOL-BIOSYNTHESIS', 'protein N-glycosylation initial phase (eukaryotic)')
2.4.1.142-RXN__er_berry_dark	GDP-MANNOSE__er_berry_dark + NN-DIACETYLCHITOBIOSYLDIPHOSPHODOLICHO__er_berry_dark --> ALPHA-D-MANNOSYLCHITOBIO__er_berry_dark + GDP__er_berry_dark + PROTON__er_berry_dark	0	0	equal	0	('MANNOSYL-CHITO-DOLICHOL-BIOSYNTHESIS', 'protein N-glycosylation initial phase (eukaryotic)')
2.4.1.142-RXN__er_berry_light	GDP-MANNOSE__er_berry_light + NN-DIACETYLCHITOBIOSYLDIPHOSPHODOLICHO__er_berry_light --> ALPHA-D-MANNOSYLCHITOBIO__er_berry_light + GDP__er_berry_light + PROTON__er_berry_light	0	0	equal	0	('MANNOSYL-CHITO-DOLICHOL-BIOSYNTHESIS', 'protein N-glycosylation initial phase (eukaryotic)')
2.4.1.142-RXN__er_leaf_dark	GDP-MANNOSE__er_leaf_dark + NN-DIACETYLCHITOBIOSYLDIPHOSPHODOLICHO__er_leaf_dark --> ALPHA-D-MANNOSYLCHITOBIO__er_leaf_dark + GDP__er_leaf_dark + PROTON__er_leaf_dark	0	0	equal	0	('MANNOSYL-CHITO-DOLICHOL-BIOSYNTHESIS', 'protein N-glycosylation initial phase (eukaryotic)')
2.4.1.142-RXN__er_leaf_light	GDP-MANNOSE__er_leaf_light + NN-DIACETYLCHITOBIOSYLDIPHOSPHODOLICHO__er_leaf_light --> ALPHA-D-MANNOSYLCHITOBIO__er_leaf_light + GDP__er_leaf_light + PROTON__er_leaf_light	0	0	equal	0	('MANNOSYL-CHITO-DOLICHOL-BIOSYNTHESIS', 'protein N-glycosylation initial phase (eukaryotic)')
2.4.1.142-RXN__er_stem_dark	GDP-MANNOSE__er_stem_dark + NN-DIACETYLCHITOBIOSYLDIPHOSPHODOLICHO__er_stem_dark --> ALPHA-D-MANNOSYLCHITOBIO__er_stem_dark + GDP__er_stem_dark + PROTON__er_stem_dark	0	0	equal	0	('MANNOSYL-CHITO-DOLICHOL-BIOSYNTHESIS', 'protein N-glycosylation initial phase (eukaryotic)')
2.4.1.142-RXN__er_stem_light	GDP-MANNOSE__er_stem_light + NN-DIACETYLCHITOBIOSYLDIPHOSPHODOLICHO__er_stem_light --> ALPHA-D-MANNOSYLCHITOBIO__er_stem_light + GDP__er_stem_light + PROTON__er_stem_light	0	0	equal	0	('MANNOSYL-CHITO-DOLICHOL-BIOSYNTHESIS', 'protein N-glycosylation initial phase (eukaryotic)')
2.4.1.143-RXN__golgi_berry_dark	2-N-linked-Glycan__golgi_berry_dark + UDP-N-ACETYL-D-GLUCOSAMINE__golgi_berry_dark --> 2-2-N-linked-Glycan__golgi_berry_dark + PROTON__golgi_berry_dark + UDP__golgi_berry_dark	0	0	equal	0	('PWY-7920', 'complex N-linked glycan biosynthesis (plants)')|('PWY-7426', 'complex N-linked glycan biosynthesis (vertebrates)')
2.4.1.143-RXN__golgi_berry_light	2-N-linked-Glycan__golgi_berry_light + UDP-N-ACETYL-D-GLUCOSAMINE__golgi_berry_light --> 2-2-N-linked-Glycan__golgi_berry_light + PROTON__golgi_berry_light + UDP__golgi_berry_light	0	0	equal	0	('PWY-7920', 'complex N-linked glycan biosynthesis (plants)')|('PWY-7426', 'complex N-linked glycan biosynthesis (vertebrates)')
2.4.1.143-RXN__golgi_leaf_dark	2-N-linked-Glycan__golgi_leaf_dark + UDP-N-ACETYL-D-GLUCOSAMINE__golgi_leaf_dark --> 2-2-N-linked-Glycan__golgi_leaf_dark + PROTON__golgi_leaf_dark + UDP__golgi_leaf_dark	0	0	equal	0	('PWY-7920', 'complex N-linked glycan biosynthesis (plants)')|('PWY-7426', 'complex N-linked glycan biosynthesis (vertebrates)')
2.4.1.143-RXN__golgi_leaf_light	2-N-linked-Glycan__golgi_leaf_light + UDP-N-ACETYL-D-GLUCOSAMINE__golgi_leaf_light --> 2-2-N-linked-Glycan__golgi_leaf_light + PROTON__golgi_leaf_light + UDP__golgi_leaf_light	0	0	equal	0	('PWY-7920', 'complex N-linked glycan biosynthesis (plants)')|('PWY-7426', 'complex N-linked glycan biosynthesis (vertebrates)')
2.4.1.143-RXN__golgi_stem_dark	2-N-linked-Glycan__golgi_stem_dark + UDP-N-ACETYL-D-GLUCOSAMINE__golgi_stem_dark --> 2-2-N-linked-Glycan__golgi_stem_dark + PROTON__golgi_stem_dark + UDP__golgi_stem_dark	0	0	equal	0	('PWY-7920', 'complex N-linked glycan biosynthesis (plants)')|('PWY-7426', 'complex N-linked glycan biosynthesis (vertebrates)')
2.4.1.143-RXN__golgi_stem_light	2-N-linked-Glycan__golgi_stem_light + UDP-N-ACETYL-D-GLUCOSAMINE__golgi_stem_light --> 2-2-N-linked-Glycan__golgi_stem_light + PROTON__golgi_stem_light + UDP__golgi_stem_light	0	0	equal	0	('PWY-7920', 'complex N-linked glycan biosynthesis (plants)')|('PWY-7426', 'complex N-linked glycan biosynthesis (vertebrates)')
2.4.1.144-RXN__golgi_berry_dark	2-2-N-linked-Glycan__golgi_berry_dark + UDP-N-ACETYL-D-GLUCOSAMINE__golgi_berry_dark --> 2-4-2-N-linked-Glycan__golgi_berry_dark + PROTON__golgi_berry_dark + UDP__golgi_berry_dark	0	0	equal	0	('PWY-7426', 'complex N-linked glycan biosynthesis (vertebrates)')
2.4.1.144-RXN__golgi_berry_light	2-2-N-linked-Glycan__golgi_berry_light + UDP-N-ACETYL-D-GLUCOSAMINE__golgi_berry_light --> 2-4-2-N-linked-Glycan__golgi_berry_light + PROTON__golgi_berry_light + UDP__golgi_berry_light	0	0	equal	0	('PWY-7426', 'complex N-linked glycan biosynthesis (vertebrates)')
2.4.1.144-RXN__golgi_leaf_dark	2-2-N-linked-Glycan__golgi_leaf_dark + UDP-N-ACETYL-D-GLUCOSAMINE__golgi_leaf_dark --> 2-4-2-N-linked-Glycan__golgi_leaf_dark + PROTON__golgi_leaf_dark + UDP__golgi_leaf_dark	0	0	equal	0	('PWY-7426', 'complex N-linked glycan biosynthesis (vertebrates)')
2.4.1.144-RXN__golgi_leaf_light	2-2-N-linked-Glycan__golgi_leaf_light + UDP-N-ACETYL-D-GLUCOSAMINE__golgi_leaf_light --> 2-4-2-N-linked-Glycan__golgi_leaf_light + PROTON__golgi_leaf_light + UDP__golgi_leaf_light	0	0	equal	0	('PWY-7426', 'complex N-linked glycan biosynthesis (vertebrates)')
2.4.1.144-RXN__golgi_stem_dark	2-2-N-linked-Glycan__golgi_stem_dark + UDP-N-ACETYL-D-GLUCOSAMINE__golgi_stem_dark --> 2-4-2-N-linked-Glycan__golgi_stem_dark + PROTON__golgi_stem_dark + UDP__golgi_stem_dark	0	0	equal	0	('PWY-7426', 'complex N-linked glycan biosynthesis (vertebrates)')
2.4.1.144-RXN__golgi_stem_light	2-2-N-linked-Glycan__golgi_stem_light + UDP-N-ACETYL-D-GLUCOSAMINE__golgi_stem_light --> 2-4-2-N-linked-Glycan__golgi_stem_light + PROTON__golgi_stem_light + UDP__golgi_stem_light	0	0	equal	0	('PWY-7426', 'complex N-linked glycan biosynthesis (vertebrates)')
2.4.1.194-RXN__cyto_berry_dark	4-hydroxybenzoate__cyto_berry_dark + CPD-12575__cyto_berry_dark --> CPD-453__cyto_berry_dark + PROTON__cyto_berry_dark + UDP__cyto_berry_dark	0	0	equal	0
2.4.1.194-RXN__cyto_berry_light	4-hydroxybenzoate__cyto_berry_light + CPD-12575__cyto_berry_light --> CPD-453__cyto_berry_light + PROTON__cyto_berry_light + UDP__cyto_berry_light	0	0	equal	0
2.4.1.194-RXN__cyto_leaf_dark	4-hydroxybenzoate__cyto_leaf_dark + CPD-12575__cyto_leaf_dark --> CPD-453__cyto_leaf_dark + PROTON__cyto_leaf_dark + UDP__cyto_leaf_dark	0	0	equal	0
2.4.1.194-RXN__cyto_leaf_light	4-hydroxybenzoate__cyto_leaf_light + CPD-12575__cyto_leaf_light --> CPD-453__cyto_leaf_light + PROTON__cyto_leaf_light + UDP__cyto_leaf_light	0	0	equal	0
2.4.1.194-RXN__cyto_stem_dark	4-hydroxybenzoate__cyto_stem_dark + CPD-12575__cyto_stem_dark --> CPD-453__cyto_stem_dark + PROTON__cyto_stem_dark + UDP__cyto_stem_dark	0	0	equal	0
2.4.1.194-RXN__cyto_stem_light	4-hydroxybenzoate__cyto_stem_light + CPD-12575__cyto_stem_light --> CPD-453__cyto_stem_light + PROTON__cyto_stem_light + UDP__cyto_stem_light	0	0	equal	0
2.4.1.214-RXN__golgi_berry_dark	2-2-N-linked-Glycan__golgi_berry_dark + CPD-13118__golgi_berry_dark --> GDP__golgi_berry_dark + N4-N-ACETYL-BETA-D-GLUCOSAMINYL-F__golgi_berry_dark + PROTON__golgi_berry_dark	0	0	equal	0
2.4.1.214-RXN__golgi_berry_light	2-2-N-linked-Glycan__golgi_berry_light + CPD-13118__golgi_berry_light --> GDP__golgi_berry_light + N4-N-ACETYL-BETA-D-GLUCOSAMINYL-F__golgi_berry_light + PROTON__golgi_berry_light	0	0	equal	0
2.4.1.214-RXN__golgi_leaf_dark	2-2-N-linked-Glycan__golgi_leaf_dark + CPD-13118__golgi_leaf_dark --> GDP__golgi_leaf_dark + N4-N-ACETYL-BETA-D-GLUCOSAMINYL-F__golgi_leaf_dark + PROTON__golgi_leaf_dark	0	0	equal	0
2.4.1.214-RXN__golgi_leaf_light	2-2-N-linked-Glycan__golgi_leaf_light + CPD-13118__golgi_leaf_light --> GDP__golgi_leaf_light + N4-N-ACETYL-BETA-D-GLUCOSAMINYL-F__golgi_leaf_light + PROTON__golgi_leaf_light	0	0	equal	0
2.4.1.214-RXN__golgi_stem_dark	2-2-N-linked-Glycan__golgi_stem_dark + CPD-13118__golgi_stem_dark --> GDP__golgi_stem_dark + N4-N-ACETYL-BETA-D-GLUCOSAMINYL-F__golgi_stem_dark + PROTON__golgi_stem_dark	0	0	equal	0
2.4.1.214-RXN__golgi_stem_light	2-2-N-linked-Glycan__golgi_stem_light + CPD-13118__golgi_stem_light --> GDP__golgi_stem_light + N4-N-ACETYL-BETA-D-GLUCOSAMINYL-F__golgi_stem_light + PROTON__golgi_stem_light	0	0	equal	0
2.4.1.234-RXN__cyto_berry_dark	CPD-14553__cyto_berry_dark + CPD1F-90__cyto_berry_dark --> CPD-7260__cyto_berry_dark + PROTON__cyto_berry_dark + UDP__cyto_berry_dark	0	100000	equal	0	('PWY-7191', 'kaempferol diglycoside biosynthesis (pollen-specific)')
2.4.1.234-RXN__cyto_berry_dark_reverse	CPD-7260__cyto_berry_dark + PROTON__cyto_berry_dark + UDP__cyto_berry_dark --> CPD-14553__cyto_berry_dark + CPD1F-90__cyto_berry_dark	0	100000	equal	0
2.4.1.234-RXN__cyto_berry_light	CPD-14553__cyto_berry_light + CPD1F-90__cyto_berry_light --> CPD-7260__cyto_berry_light + PROTON__cyto_berry_light + UDP__cyto_berry_light	0	100000	equal	0	('PWY-7191', 'kaempferol diglycoside biosynthesis (pollen-specific)')
2.4.1.234-RXN__cyto_berry_light_reverse	CPD-7260__cyto_berry_light + PROTON__cyto_berry_light + UDP__cyto_berry_light --> CPD-14553__cyto_berry_light + CPD1F-90__cyto_berry_light	0	100000	equal	0
2.4.1.234-RXN__cyto_leaf_dark	CPD-14553__cyto_leaf_dark + CPD1F-90__cyto_leaf_dark --> CPD-7260__cyto_leaf_dark + PROTON__cyto_leaf_dark + UDP__cyto_leaf_dark	0	100000	equal	0	('PWY-7191', 'kaempferol diglycoside biosynthesis (pollen-specific)')
2.4.1.234-RXN__cyto_leaf_dark_reverse	CPD-7260__cyto_leaf_dark + PROTON__cyto_leaf_dark + UDP__cyto_leaf_dark --> CPD-14553__cyto_leaf_dark + CPD1F-90__cyto_leaf_dark	0	100000	equal	0
2.4.1.234-RXN__cyto_leaf_light	CPD-14553__cyto_leaf_light + CPD1F-90__cyto_leaf_light --> CPD-7260__cyto_leaf_light + PROTON__cyto_leaf_light + UDP__cyto_leaf_light	0	100000	equal	0	('PWY-7191', 'kaempferol diglycoside biosynthesis (pollen-specific)')
2.4.1.234-RXN__cyto_leaf_light_reverse	CPD-7260__cyto_leaf_light + PROTON__cyto_leaf_light + UDP__cyto_leaf_light --> CPD-14553__cyto_leaf_light + CPD1F-90__cyto_leaf_light	0	100000	equal	0
2.4.1.234-RXN__cyto_stem_dark	CPD-14553__cyto_stem_dark + CPD1F-90__cyto_stem_dark --> CPD-7260__cyto_stem_dark + PROTON__cyto_stem_dark + UDP__cyto_stem_dark	0	100000	equal	0	('PWY-7191', 'kaempferol diglycoside biosynthesis (pollen-specific)')
2.4.1.234-RXN__cyto_stem_dark_reverse	CPD-7260__cyto_stem_dark + PROTON__cyto_stem_dark + UDP__cyto_stem_dark --> CPD-14553__cyto_stem_dark + CPD1F-90__cyto_stem_dark	0	100000	equal	0
2.4.1.234-RXN__cyto_stem_light	CPD-14553__cyto_stem_light + CPD1F-90__cyto_stem_light --> CPD-7260__cyto_stem_light + PROTON__cyto_stem_light + UDP__cyto_stem_light	0	100000	equal	0	('PWY-7191', 'kaempferol diglycoside biosynthesis (pollen-specific)')
2.4.1.234-RXN__cyto_stem_light_reverse	CPD-7260__cyto_stem_light + PROTON__cyto_stem_light + UDP__cyto_stem_light --> CPD-14553__cyto_stem_light + CPD1F-90__cyto_stem_light	0	100000	equal	0
2.4.1.43-RXN__er_berry_dark	UDP-D-GALACTURONATE__er_berry_dark --> 1-4-alpha-D-galacturonosyl__er_berry_dark + UDP__er_berry_dark	0	0	equal	0	('PWY-1061', 'homogalacturonan biosynthesis')
2.4.1.43-RXN__er_berry_light	UDP-D-GALACTURONATE__er_berry_light --> 1-4-alpha-D-galacturonosyl__er_berry_light + UDP__er_berry_light	0	0	equal	0	('PWY-1061', 'homogalacturonan biosynthesis')
2.4.1.43-RXN__er_leaf_dark	UDP-D-GALACTURONATE__er_leaf_dark --> 1-4-alpha-D-galacturonosyl__er_leaf_dark + UDP__er_leaf_dark	0	0	equal	0	('PWY-1061', 'homogalacturonan biosynthesis')
2.4.1.43-RXN__er_leaf_light	UDP-D-GALACTURONATE__er_leaf_light --> 1-4-alpha-D-galacturonosyl__er_leaf_light + UDP__er_leaf_light	0	0	equal	0	('PWY-1061', 'homogalacturonan biosynthesis')
2.4.1.43-RXN__er_stem_dark	UDP-D-GALACTURONATE__er_stem_dark --> 1-4-alpha-D-galacturonosyl__er_stem_dark + UDP__er_stem_dark	0	0	equal	0	('PWY-1061', 'homogalacturonan biosynthesis')
2.4.1.43-RXN__er_stem_light	UDP-D-GALACTURONATE__er_stem_light --> 1-4-alpha-D-galacturonosyl__er_stem_light + UDP__er_stem_light	0	0	equal	0	('PWY-1061', 'homogalacturonan biosynthesis')
SULFITE-REDUCTASE-FERREDOXIN-RXN__chlo_berry_dark	8.0 PROTON__chlo_berry_dark + 6.0 Reduced-ferredoxins__chlo_berry_dark + SO3__chlo_berry_dark --> HS__chlo_berry_dark + 6.0 Oxidized-ferredoxins__chlo_berry_dark + 3.0 WATER__chlo_berry_dark	0	0.00183585	down	3.80185	('SULFMETII-PWY', 'assimilatory sulfate reduction II')|('PWY1ZNC-1', 'assimilatory sulfate reduction IV')
EX_HS_drain_dark	HS__env_dark -->	0	0.00183585	down	3.78496	('drains', 'drain reactions')
ACSERLY-RXN__chlo_berry_light	ACETYLSERINE__chlo_berry_light + HS__chlo_berry_light --> ACET__chlo_berry_light + CYS__chlo_berry_light + PROTON__chlo_berry_light	0	0.00983585	down	1.72772	('CYSTSYN-PWY', 'L-cysteine biosynthesis I')
ACSERLY-RXN__chlo_leaf_light	ACETYLSERINE__chlo_leaf_light + HS__chlo_leaf_light --> ACET__chlo_leaf_light + CYS__chlo_leaf_light + PROTON__chlo_leaf_light	0	0.00983585	down	1.72772	('CYSTSYN-PWY', 'L-cysteine biosynthesis I')
SERINE-O-ACETTRAN-RXN__chlo_stem_light	ACETYL-COA__chlo_stem_light + SER__chlo_stem_light --> ACETYLSERINE__chlo_stem_light + CO-A__chlo_stem_light	0	0.00983585	down	1.72772	('PWY-8071', 'N-3-oxalyl-L-2,3-diaminopropanoate biosynthesis')|('PWY-7274', 'D-cycloserine biosynthesis')|('PWY-7870', 'L-cysteine biosynthesis VII (from S-sulfo-L-cysteine)')|('PWY-6936', 'seleno-amino acid biosynthesis (plants)')|('PWY-I9', 'L-cysteine biosynthesis VI (reverse transsulfuration)')|('CYSTSYN-PWY', 'L-cysteine biosynthesis I')
SERINE-O-ACETTRAN-RXN__cyto_stem_light	ACETYL-COA__cyto_stem_light + SER__cyto_stem_light --> ACETYLSERINE__cyto_stem_light + CO-A__cyto_stem_light	0	0.00983585	down	1.72772	('PWY-8071', 'N-3-oxalyl-L-2,3-diaminopropanoate biosynthesis')|('PWY-7274', 'D-cycloserine biosynthesis')|('PWY-7870', 'L-cysteine biosynthesis VII (from S-sulfo-L-cysteine)')|('PWY-6936', 'seleno-amino acid biosynthesis (plants)')|('PWY-I9', 'L-cysteine biosynthesis VI (reverse transsulfuration)')|('CYSTSYN-PWY', 'L-cysteine biosynthesis I')
2.4.1.67-RXN__cyto_leaf_dark	CPD-1099__cyto_leaf_dark + CPD-458__cyto_leaf_dark --> CPD-170__cyto_leaf_dark + MYO-INOSITOL__cyto_leaf_dark	0	100000	equal	0	('PWY-5337', 'stachyose biosynthesis')
2.4.1.67-RXN__cyto_leaf_dark_reverse	CPD-170__cyto_leaf_dark + MYO-INOSITOL__cyto_leaf_dark --> CPD-1099__cyto_leaf_dark + CPD-458__cyto_leaf_dark	0	100000	equal	0
2.4.1.67-RXN__cyto_leaf_light	CPD-1099__cyto_leaf_light + CPD-458__cyto_leaf_light --> CPD-170__cyto_leaf_light + MYO-INOSITOL__cyto_leaf_light	0	100000	equal	0	('PWY-5337', 'stachyose biosynthesis')
2.4.1.67-RXN__cyto_leaf_light_reverse	CPD-170__cyto_leaf_light + MYO-INOSITOL__cyto_leaf_light --> CPD-1099__cyto_leaf_light + CPD-458__cyto_leaf_light	0	100000	equal	0
2.4.1.82-RXN__cyto_berry_dark	CPD-458__cyto_berry_dark + SUCROSE__cyto_berry_dark --> CPD-1099__cyto_berry_dark + MYO-INOSITOL__cyto_berry_dark	0	0	equal	0	('PWY-6525', 'stellariose and mediose biosynthesis')|('PWY-5337', 'stachyose biosynthesis')|('PWY-6524', 'lychnose and isolychnose biosynthesis')
2.4.1.82-RXN__cyto_berry_light	CPD-458__cyto_berry_light + SUCROSE__cyto_berry_light --> CPD-1099__cyto_berry_light + MYO-INOSITOL__cyto_berry_light	0	0	equal	0	('PWY-6525', 'stellariose and mediose biosynthesis')|('PWY-5337', 'stachyose biosynthesis')|('PWY-6524', 'lychnose and isolychnose biosynthesis')
2.4.1.82-RXN__cyto_stem_dark	CPD-458__cyto_stem_dark + SUCROSE__cyto_stem_dark --> CPD-1099__cyto_stem_dark + MYO-INOSITOL__cyto_stem_dark	0	0	equal	0	('PWY-6525', 'stellariose and mediose biosynthesis')|('PWY-5337', 'stachyose biosynthesis')|('PWY-6524', 'lychnose and isolychnose biosynthesis')
2.4.1.82-RXN__cyto_stem_light	CPD-458__cyto_stem_light + SUCROSE__cyto_stem_light --> CPD-1099__cyto_stem_light + MYO-INOSITOL__cyto_stem_light	0	0	equal	0	('PWY-6525', 'stellariose and mediose biosynthesis')|('PWY-5337', 'stachyose biosynthesis')|('PWY-6524', 'lychnose and isolychnose biosynthesis')
2.4.1.83-RXN__er_berry_dark	DOLICHOLP__er_berry_dark + GDP-MANNOSE__er_berry_dark --> CPD-171__er_berry_dark + GDP__er_berry_dark	0	0	equal	0	('PWY-7979', 'protein O-mannosylation III (mammals, core M3)')|('PWY-7921', 'protein O-mannosylation I (yeast)')|('PWY-7922', 'protein O-mannosylation II (mammals, core M1 and core M2)')|('MANNOSYL-CHITO-DOLICHOL-BIOSYNTHESIS', 'protein N-glycosylation initial phase (eukaryotic)')
2.4.1.83-RXN__er_berry_light	DOLICHOLP__er_berry_light + GDP-MANNOSE__er_berry_light --> CPD-171__er_berry_light + GDP__er_berry_light	0	0	equal	0	('PWY-7979', 'protein O-mannosylation III (mammals, core M3)')|('PWY-7921', 'protein O-mannosylation I (yeast)')|('PWY-7922', 'protein O-mannosylation II (mammals, core M1 and core M2)')|('MANNOSYL-CHITO-DOLICHOL-BIOSYNTHESIS', 'protein N-glycosylation initial phase (eukaryotic)')
2.4.1.83-RXN__er_leaf_dark	DOLICHOLP__er_leaf_dark + GDP-MANNOSE__er_leaf_dark --> CPD-171__er_leaf_dark + GDP__er_leaf_dark	0	0	equal	0	('PWY-7979', 'protein O-mannosylation III (mammals, core M3)')|('PWY-7921', 'protein O-mannosylation I (yeast)')|('PWY-7922', 'protein O-mannosylation II (mammals, core M1 and core M2)')|('MANNOSYL-CHITO-DOLICHOL-BIOSYNTHESIS', 'protein N-glycosylation initial phase (eukaryotic)')
2.4.1.83-RXN__er_leaf_light	DOLICHOLP__er_leaf_light + GDP-MANNOSE__er_leaf_light --> CPD-171__er_leaf_light + GDP__er_leaf_light	0	0	equal	0	('PWY-7979', 'protein O-mannosylation III (mammals, core M3)')|('PWY-7921', 'protein O-mannosylation I (yeast)')|('PWY-7922', 'protein O-mannosylation II (mammals, core M1 and core M2)')|('MANNOSYL-CHITO-DOLICHOL-BIOSYNTHESIS', 'protein N-glycosylation initial phase (eukaryotic)')
2.4.1.83-RXN__er_stem_dark	DOLICHOLP__er_stem_dark + GDP-MANNOSE__er_stem_dark --> CPD-171__er_stem_dark + GDP__er_stem_dark	0	0	equal	0	('PWY-7979', 'protein O-mannosylation III (mammals, core M3)')|('PWY-7921', 'protein O-mannosylation I (yeast)')|('PWY-7922', 'protein O-mannosylation II (mammals, core M1 and core M2)')|('MANNOSYL-CHITO-DOLICHOL-BIOSYNTHESIS', 'protein N-glycosylation initial phase (eukaryotic)')
2.4.1.83-RXN__er_stem_light	DOLICHOLP__er_stem_light + GDP-MANNOSE__er_stem_light --> CPD-171__er_stem_light + GDP__er_stem_light	0	0	equal	0	('PWY-7979', 'protein O-mannosylation III (mammals, core M3)')|('PWY-7921', 'protein O-mannosylation I (yeast)')|('PWY-7922', 'protein O-mannosylation II (mammals, core M1 and core M2)')|('MANNOSYL-CHITO-DOLICHOL-BIOSYNTHESIS', 'protein N-glycosylation initial phase (eukaryotic)')
2.4.2.38-RXN__golgi_berry_dark	2-2-N-linked-Glycan__golgi_berry_dark + UDP-D-XYLOSE__golgi_berry_dark --> N4-N-ACETYL-BETA-D-GLUCOSAMINYL-X__golgi_berry_dark + PROTON__golgi_berry_dark + UDP__golgi_berry_dark	0	0	equal	0	('PWY-7920', 'complex N-linked glycan biosynthesis (plants)')
2.4.2.38-RXN__golgi_berry_light	2-2-N-linked-Glycan__golgi_berry_light + UDP-D-XYLOSE__golgi_berry_light --> N4-N-ACETYL-BETA-D-GLUCOSAMINYL-X__golgi_berry_light + PROTON__golgi_berry_light + UDP__golgi_berry_light	0	0	equal	0	('PWY-7920', 'complex N-linked glycan biosynthesis (plants)')
2.4.2.38-RXN__golgi_leaf_dark	2-2-N-linked-Glycan__golgi_leaf_dark + UDP-D-XYLOSE__golgi_leaf_dark --> N4-N-ACETYL-BETA-D-GLUCOSAMINYL-X__golgi_leaf_dark + PROTON__golgi_leaf_dark + UDP__golgi_leaf_dark	0	0	equal	0	('PWY-7920', 'complex N-linked glycan biosynthesis (plants)')
2.4.2.38-RXN__golgi_leaf_light	2-2-N-linked-Glycan__golgi_leaf_light + UDP-D-XYLOSE__golgi_leaf_light --> N4-N-ACETYL-BETA-D-GLUCOSAMINYL-X__golgi_leaf_light + PROTON__golgi_leaf_light + UDP__golgi_leaf_light	0	0	equal	0	('PWY-7920', 'complex N-linked glycan biosynthesis (plants)')
2.4.2.38-RXN__golgi_stem_dark	2-2-N-linked-Glycan__golgi_stem_dark + UDP-D-XYLOSE__golgi_stem_dark --> N4-N-ACETYL-BETA-D-GLUCOSAMINYL-X__golgi_stem_dark + PROTON__golgi_stem_dark + UDP__golgi_stem_dark	0	0	equal	0	('PWY-7920', 'complex N-linked glycan biosynthesis (plants)')
2.4.2.38-RXN__golgi_stem_light	2-2-N-linked-Glycan__golgi_stem_light + UDP-D-XYLOSE__golgi_stem_light --> N4-N-ACETYL-BETA-D-GLUCOSAMINYL-X__golgi_stem_light + PROTON__golgi_stem_light + UDP__golgi_stem_light	0	0	equal	0	('PWY-7920', 'complex N-linked glycan biosynthesis (plants)')
2.4.99.2-RXN__golgi_berry_dark	CMP-N-ACETYL-NEURAMINATE__golgi_berry_dark + CPD-7188__golgi_berry_dark --> CMP__golgi_berry_dark + N-ACETYLNEURAMINYL-ETCETERA-GLUCOSYLCERA__golgi_berry_dark + 2.0 PROTON__golgi_berry_dark	0	0	equal	0	('PWY-7836', 'ganglio-series glycosphingolipids biosynthesis')
2.4.99.2-RXN__golgi_berry_light	CMP-N-ACETYL-NEURAMINATE__golgi_berry_light + CPD-7188__golgi_berry_light --> CMP__golgi_berry_light + N-ACETYLNEURAMINYL-ETCETERA-GLUCOSYLCERA__golgi_berry_light + 2.0 PROTON__golgi_berry_light	0	0	equal	0	('PWY-7836', 'ganglio-series glycosphingolipids biosynthesis')
2.4.99.2-RXN__golgi_leaf_dark	CMP-N-ACETYL-NEURAMINATE__golgi_leaf_dark + CPD-7188__golgi_leaf_dark --> CMP__golgi_leaf_dark + N-ACETYLNEURAMINYL-ETCETERA-GLUCOSYLCERA__golgi_leaf_dark + 2.0 PROTON__golgi_leaf_dark	0	0	equal	0	('PWY-7836', 'ganglio-series glycosphingolipids biosynthesis')
2.4.99.2-RXN__golgi_leaf_light	CMP-N-ACETYL-NEURAMINATE__golgi_leaf_light + CPD-7188__golgi_leaf_light --> CMP__golgi_leaf_light + N-ACETYLNEURAMINYL-ETCETERA-GLUCOSYLCERA__golgi_leaf_light + 2.0 PROTON__golgi_leaf_light	0	0	equal	0	('PWY-7836', 'ganglio-series glycosphingolipids biosynthesis')
2.4.99.2-RXN__golgi_stem_dark	CMP-N-ACETYL-NEURAMINATE__golgi_stem_dark + CPD-7188__golgi_stem_dark --> CMP__golgi_stem_dark + N-ACETYLNEURAMINYL-ETCETERA-GLUCOSYLCERA__golgi_stem_dark + 2.0 PROTON__golgi_stem_dark	0	0	equal	0	('PWY-7836', 'ganglio-series glycosphingolipids biosynthesis')
2.4.99.2-RXN__golgi_stem_light	CMP-N-ACETYL-NEURAMINATE__golgi_stem_light + CPD-7188__golgi_stem_light --> CMP__golgi_stem_light + N-ACETYLNEURAMINYL-ETCETERA-GLUCOSYLCERA__golgi_stem_light + 2.0 PROTON__golgi_stem_light	0	0	equal	0	('PWY-7836', 'ganglio-series glycosphingolipids biosynthesis')
2.5.1.19-RXN__chlo_berry_dark	PHOSPHO-ENOL-PYRUVATE__chlo_berry_dark + SHIKIMATE-5P__chlo_berry_dark --> 3-ENOLPYRUVYL-SHIKIMATE-5P__chlo_berry_dark + Pi__chlo_berry_dark	0	3.32724	up	2.43545	('PWY-6163', 'chorismate biosynthesis from 3-dehydroquinate')
2.5.1.19-RXN__chlo_berry_light	PHOSPHO-ENOL-PYRUVATE__chlo_berry_light + SHIKIMATE-5P__chlo_berry_light --> 3-ENOLPYRUVYL-SHIKIMATE-5P__chlo_berry_light + Pi__chlo_berry_light	0	3.30016	up	2.2975	('PWY-6163', 'chorismate biosynthesis from 3-dehydroquinate')
2.5.1.19-RXN__chlo_leaf_dark	PHOSPHO-ENOL-PYRUVATE__chlo_leaf_dark + SHIKIMATE-5P__chlo_leaf_dark --> 3-ENOLPYRUVYL-SHIKIMATE-5P__chlo_leaf_dark + Pi__chlo_leaf_dark	0	3.32723	up	2.43544	('PWY-6163', 'chorismate biosynthesis from 3-dehydroquinate')
2.5.1.19-RXN__chlo_leaf_light	PHOSPHO-ENOL-PYRUVATE__chlo_leaf_light + SHIKIMATE-5P__chlo_leaf_light --> 3-ENOLPYRUVYL-SHIKIMATE-5P__chlo_leaf_light + Pi__chlo_leaf_light	0	3.30016	up	2.2975	('PWY-6163', 'chorismate biosynthesis from 3-dehydroquinate')
2.5.1.19-RXN__chlo_stem_dark	PHOSPHO-ENOL-PYRUVATE__chlo_stem_dark + SHIKIMATE-5P__chlo_stem_dark --> 3-ENOLPYRUVYL-SHIKIMATE-5P__chlo_stem_dark + Pi__chlo_stem_dark	0	3.32723	up	2.43544	('PWY-6163', 'chorismate biosynthesis from 3-dehydroquinate')
2.5.1.19-RXN__chlo_stem_light	PHOSPHO-ENOL-PYRUVATE__chlo_stem_light + SHIKIMATE-5P__chlo_stem_light --> 3-ENOLPYRUVYL-SHIKIMATE-5P__chlo_stem_light + Pi__chlo_stem_light	0	3.30016	up	2.2975	('PWY-6163', 'chorismate biosynthesis from 3-dehydroquinate')
2.5.1.19-RXN__cyto_berry_dark	PHOSPHO-ENOL-PYRUVATE__cyto_berry_dark + SHIKIMATE-5P__cyto_berry_dark --> 3-ENOLPYRUVYL-SHIKIMATE-5P__cyto_berry_dark + Pi__cyto_berry_dark	0	3.32724	up	2.43544	('PWY-6163', 'chorismate biosynthesis from 3-dehydroquinate')
2.5.1.19-RXN__cyto_berry_light	PHOSPHO-ENOL-PYRUVATE__cyto_berry_light + SHIKIMATE-5P__cyto_berry_light --> 3-ENOLPYRUVYL-SHIKIMATE-5P__cyto_berry_light + Pi__cyto_berry_light	0	3.30016	up	2.2975	('PWY-6163', 'chorismate biosynthesis from 3-dehydroquinate')
2.5.1.19-RXN__cyto_leaf_dark	PHOSPHO-ENOL-PYRUVATE__cyto_leaf_dark + SHIKIMATE-5P__cyto_leaf_dark --> 3-ENOLPYRUVYL-SHIKIMATE-5P__cyto_leaf_dark + Pi__cyto_leaf_dark	0	3.32723	up	2.43544	('PWY-6163', 'chorismate biosynthesis from 3-dehydroquinate')
2.5.1.19-RXN__cyto_leaf_light	PHOSPHO-ENOL-PYRUVATE__cyto_leaf_light + SHIKIMATE-5P__cyto_leaf_light --> 3-ENOLPYRUVYL-SHIKIMATE-5P__cyto_leaf_light + Pi__cyto_leaf_light	0	3.30016	up	2.2975	('PWY-6163', 'chorismate biosynthesis from 3-dehydroquinate')
2.5.1.19-RXN__cyto_stem_dark	PHOSPHO-ENOL-PYRUVATE__cyto_stem_dark + SHIKIMATE-5P__cyto_stem_dark --> 3-ENOLPYRUVYL-SHIKIMATE-5P__cyto_stem_dark + Pi__cyto_stem_dark	0	3.5783	up	2.64837	('PWY-6163', 'chorismate biosynthesis from 3-dehydroquinate')
2.5.1.19-RXN__cyto_stem_light	PHOSPHO-ENOL-PYRUVATE__cyto_stem_light + SHIKIMATE-5P__cyto_stem_light --> 3-ENOLPYRUVYL-SHIKIMATE-5P__cyto_stem_light + Pi__cyto_stem_light	0	3.60856	up	2.53794	('PWY-6163', 'chorismate biosynthesis from 3-dehydroquinate')
2.5.1.32-RXN__chlo_berry_dark	2.0 GERANYLGERANYL-PP__chlo_berry_dark --> CPD-464__chlo_berry_dark + PPI__chlo_berry_dark	0	0	equal	0	('PWY-7943', 'lycopadiene biosynthesis')|('PWY-6475', 'trans-lycopene biosynthesis II (oxygenic phototrophs and green sulfur bacteria)')|('PWY-6287', 'neurosporene biosynthesis')
2.5.1.32-RXN__chlo_berry_light	2.0 GERANYLGERANYL-PP__chlo_berry_light --> CPD-464__chlo_berry_light + PPI__chlo_berry_light	0	0	equal	0	('PWY-7943', 'lycopadiene biosynthesis')|('PWY-6475', 'trans-lycopene biosynthesis II (oxygenic phototrophs and green sulfur bacteria)')|('PWY-6287', 'neurosporene biosynthesis')
2.5.1.32-RXN__chlo_leaf_dark	2.0 GERANYLGERANYL-PP__chlo_leaf_dark --> CPD-464__chlo_leaf_dark + PPI__chlo_leaf_dark	0	0	equal	0	('PWY-7943', 'lycopadiene biosynthesis')|('PWY-6475', 'trans-lycopene biosynthesis II (oxygenic phototrophs and green sulfur bacteria)')|('PWY-6287', 'neurosporene biosynthesis')
2.5.1.32-RXN__chlo_leaf_light	2.0 GERANYLGERANYL-PP__chlo_leaf_light --> CPD-464__chlo_leaf_light + PPI__chlo_leaf_light	0	0	equal	0	('PWY-7943', 'lycopadiene biosynthesis')|('PWY-6475', 'trans-lycopene biosynthesis II (oxygenic phototrophs and green sulfur bacteria)')|('PWY-6287', 'neurosporene biosynthesis')
2.5.1.32-RXN__chlo_stem_dark	2.0 GERANYLGERANYL-PP__chlo_stem_dark --> CPD-464__chlo_stem_dark + PPI__chlo_stem_dark	0	0	equal	0	('PWY-7943', 'lycopadiene biosynthesis')|('PWY-6475', 'trans-lycopene biosynthesis II (oxygenic phototrophs and green sulfur bacteria)')|('PWY-6287', 'neurosporene biosynthesis')
2.5.1.32-RXN__chlo_stem_light	2.0 GERANYLGERANYL-PP__chlo_stem_light --> CPD-464__chlo_stem_light + PPI__chlo_stem_light	0	0	equal	0	('PWY-7943', 'lycopadiene biosynthesis')|('PWY-6475', 'trans-lycopene biosynthesis II (oxygenic phototrophs and green sulfur bacteria)')|('PWY-6287', 'neurosporene biosynthesis')
ACSERLY-RXN__cyto_leaf_light	ACETYLSERINE__cyto_leaf_light + HS__cyto_leaf_light --> ACET__cyto_leaf_light + CYS__cyto_leaf_light + PROTON__cyto_leaf_light	0	0.00983585	down	1.72772	('CYSTSYN-PWY', 'L-cysteine biosynthesis I')
SERINE-O-ACETTRAN-RXN__cyto_berry_light	ACETYL-COA__cyto_berry_light + SER__cyto_berry_light --> ACETYLSERINE__cyto_berry_light + CO-A__cyto_berry_light	0	0.00983585	down	1.72772	('PWY-8071', 'N-3-oxalyl-L-2,3-diaminopropanoate biosynthesis')|('PWY-7274', 'D-cycloserine biosynthesis')|('PWY-7870', 'L-cysteine biosynthesis VII (from S-sulfo-L-cysteine)')|('PWY-6936', 'seleno-amino acid biosynthesis (plants)')|('PWY-I9', 'L-cysteine biosynthesis VI (reverse transsulfuration)')|('CYSTSYN-PWY', 'L-cysteine biosynthesis I')
SERINE-O-ACETTRAN-RXN__chlo_leaf_light	ACETYL-COA__chlo_leaf_light + SER__chlo_leaf_light --> ACETYLSERINE__chlo_leaf_light + CO-A__chlo_leaf_light	0	0.00983585	down	1.72772	('PWY-8071', 'N-3-oxalyl-L-2,3-diaminopropanoate biosynthesis')|('PWY-7274', 'D-cycloserine biosynthesis')|('PWY-7870', 'L-cysteine biosynthesis VII (from S-sulfo-L-cysteine)')|('PWY-6936', 'seleno-amino acid biosynthesis (plants)')|('PWY-I9', 'L-cysteine biosynthesis VI (reverse transsulfuration)')|('CYSTSYN-PWY', 'L-cysteine biosynthesis I')
SERINE-O-ACETTRAN-RXN__cyto_leaf_light	ACETYL-COA__cyto_leaf_light + SER__cyto_leaf_light --> ACETYLSERINE__cyto_leaf_light + CO-A__cyto_leaf_light	0	0.00983585	down	1.72772	('PWY-8071', 'N-3-oxalyl-L-2,3-diaminopropanoate biosynthesis')|('PWY-7274', 'D-cycloserine biosynthesis')|('PWY-7870', 'L-cysteine biosynthesis VII (from S-sulfo-L-cysteine)')|('PWY-6936', 'seleno-amino acid biosynthesis (plants)')|('PWY-I9', 'L-cysteine biosynthesis VI (reverse transsulfuration)')|('CYSTSYN-PWY', 'L-cysteine biosynthesis I')
ACSERLY-RXN__cyto_berry_light	ACETYLSERINE__cyto_berry_light + HS__cyto_berry_light --> ACET__cyto_berry_light + CYS__cyto_berry_light + PROTON__cyto_berry_light	0	0.00983585	down	1.72772	('CYSTSYN-PWY', 'L-cysteine biosynthesis I')
ACSERLY-RXN__chlo_stem_light	ACETYLSERINE__chlo_stem_light + HS__chlo_stem_light --> ACET__chlo_stem_light + CYS__chlo_stem_light + PROTON__chlo_stem_light	0	0.00983585	down	1.72772	('CYSTSYN-PWY', 'L-cysteine biosynthesis I')
2.5.1.43-RXN__chlo_berry_dark	3.0 S-ADENOSYLMETHIONINE__chlo_berry_dark --> 3.0 5-METHYLTHIOADENOSINE__chlo_berry_dark + CPD-463__chlo_berry_dark + 3.0 PROTON__chlo_berry_dark	0	0	equal	0	('PWY-5957', 'L-nicotianamine biosynthesis')|('PWY-5912', "2'-deoxymugineic acid phytosiderophore biosynthesis")
2.5.1.43-RXN__chlo_berry_light	3.0 S-ADENOSYLMETHIONINE__chlo_berry_light --> 3.0 5-METHYLTHIOADENOSINE__chlo_berry_light + CPD-463__chlo_berry_light + 3.0 PROTON__chlo_berry_light	0	0	equal	0	('PWY-5957', 'L-nicotianamine biosynthesis')|('PWY-5912', "2'-deoxymugineic acid phytosiderophore biosynthesis")
2.5.1.43-RXN__chlo_stem_dark	3.0 S-ADENOSYLMETHIONINE__chlo_stem_dark --> 3.0 5-METHYLTHIOADENOSINE__chlo_stem_dark + CPD-463__chlo_stem_dark + 3.0 PROTON__chlo_stem_dark	0	0	equal	0	('PWY-5957', 'L-nicotianamine biosynthesis')|('PWY-5912', "2'-deoxymugineic acid phytosiderophore biosynthesis")
2.5.1.43-RXN__chlo_stem_light	3.0 S-ADENOSYLMETHIONINE__chlo_stem_light --> 3.0 5-METHYLTHIOADENOSINE__chlo_stem_light + CPD-463__chlo_stem_light + 3.0 PROTON__chlo_stem_light	0	0	equal	0	('PWY-5957', 'L-nicotianamine biosynthesis')|('PWY-5912', "2'-deoxymugineic acid phytosiderophore biosynthesis")
2.5.1.46-RXN__cyto_berry_dark	EIF5A-LYSINE__cyto_berry_dark + SPERMIDINE__cyto_berry_dark --> CPD-313__cyto_berry_dark + CPD-9973__cyto_berry_dark + PROTON__cyto_berry_dark	0	0	equal	0
2.5.1.46-RXN__cyto_berry_light	EIF5A-LYSINE__cyto_berry_light + SPERMIDINE__cyto_berry_light --> CPD-313__cyto_berry_light + CPD-9973__cyto_berry_light + PROTON__cyto_berry_light	0	0	equal	0
2.5.1.46-RXN__cyto_leaf_dark	EIF5A-LYSINE__cyto_leaf_dark + SPERMIDINE__cyto_leaf_dark --> CPD-313__cyto_leaf_dark + CPD-9973__cyto_leaf_dark + PROTON__cyto_leaf_dark	0	0	equal	0
2.5.1.46-RXN__cyto_leaf_light	EIF5A-LYSINE__cyto_leaf_light + SPERMIDINE__cyto_leaf_light --> CPD-313__cyto_leaf_light + CPD-9973__cyto_leaf_light + PROTON__cyto_leaf_light	0	0	equal	0
2.5.1.46-RXN__cyto_stem_dark	EIF5A-LYSINE__cyto_stem_dark + SPERMIDINE__cyto_stem_dark --> CPD-313__cyto_stem_dark + CPD-9973__cyto_stem_dark + PROTON__cyto_stem_dark	0	0	equal	0
2.5.1.46-RXN__cyto_stem_light	EIF5A-LYSINE__cyto_stem_light + SPERMIDINE__cyto_stem_light --> CPD-313__cyto_stem_light + CPD-9973__cyto_stem_light + PROTON__cyto_stem_light	0	0	equal	0
2.7.1.133-RXN__cyto_berry_dark	ATP__cyto_berry_dark + INOSITOL-1-3-4-TRIPHOSPHATE__cyto_berry_dark --> ADP__cyto_berry_dark + CPD-505__cyto_berry_dark + PROTON__cyto_berry_dark	0	0	equal	0	('PWY-6365', 'D-myo-inositol (3,4,5,6)-tetrakisphosphate biosynthesis')|('PWY-6554', '1D-myo-inositol hexakisphosphate biosynthesis V (from Ins(1,3,4)P3)')|('PWY-6362', '1D-myo-inositol hexakisphosphate biosynthesis II (mammalian)')|('PWY-6366', 'D-myo-inositol (1,4,5,6)-tetrakisphosphate biosynthesis')|('PWY-4562', 'lipid-dependent phytate biosynthesis II (via Ins(1,3,4)P3)')
2.7.1.133-RXN__cyto_berry_light	ATP__cyto_berry_light + INOSITOL-1-3-4-TRIPHOSPHATE__cyto_berry_light --> ADP__cyto_berry_light + CPD-505__cyto_berry_light + PROTON__cyto_berry_light	0	0	equal	0	('PWY-6365', 'D-myo-inositol (3,4,5,6)-tetrakisphosphate biosynthesis')|('PWY-6554', '1D-myo-inositol hexakisphosphate biosynthesis V (from Ins(1,3,4)P3)')|('PWY-6362', '1D-myo-inositol hexakisphosphate biosynthesis II (mammalian)')|('PWY-6366', 'D-myo-inositol (1,4,5,6)-tetrakisphosphate biosynthesis')|('PWY-4562', 'lipid-dependent phytate biosynthesis II (via Ins(1,3,4)P3)')
2.7.1.133-RXN__cyto_leaf_dark	ATP__cyto_leaf_dark + INOSITOL-1-3-4-TRIPHOSPHATE__cyto_leaf_dark --> ADP__cyto_leaf_dark + CPD-505__cyto_leaf_dark + PROTON__cyto_leaf_dark	0	0	equal	0	('PWY-6365', 'D-myo-inositol (3,4,5,6)-tetrakisphosphate biosynthesis')|('PWY-6554', '1D-myo-inositol hexakisphosphate biosynthesis V (from Ins(1,3,4)P3)')|('PWY-6362', '1D-myo-inositol hexakisphosphate biosynthesis II (mammalian)')|('PWY-6366', 'D-myo-inositol (1,4,5,6)-tetrakisphosphate biosynthesis')|('PWY-4562', 'lipid-dependent phytate biosynthesis II (via Ins(1,3,4)P3)')
2.7.1.133-RXN__cyto_leaf_light	ATP__cyto_leaf_light + INOSITOL-1-3-4-TRIPHOSPHATE__cyto_leaf_light --> ADP__cyto_leaf_light + CPD-505__cyto_leaf_light + PROTON__cyto_leaf_light	0	0	equal	0	('PWY-6365', 'D-myo-inositol (3,4,5,6)-tetrakisphosphate biosynthesis')|('PWY-6554', '1D-myo-inositol hexakisphosphate biosynthesis V (from Ins(1,3,4)P3)')|('PWY-6362', '1D-myo-inositol hexakisphosphate biosynthesis II (mammalian)')|('PWY-6366', 'D-myo-inositol (1,4,5,6)-tetrakisphosphate biosynthesis')|('PWY-4562', 'lipid-dependent phytate biosynthesis II (via Ins(1,3,4)P3)')
2.7.1.133-RXN__cyto_stem_dark	ATP__cyto_stem_dark + INOSITOL-1-3-4-TRIPHOSPHATE__cyto_stem_dark --> ADP__cyto_stem_dark + CPD-505__cyto_stem_dark + PROTON__cyto_stem_dark	0	0	equal	0	('PWY-6365', 'D-myo-inositol (3,4,5,6)-tetrakisphosphate biosynthesis')|('PWY-6554', '1D-myo-inositol hexakisphosphate biosynthesis V (from Ins(1,3,4)P3)')|('PWY-6362', '1D-myo-inositol hexakisphosphate biosynthesis II (mammalian)')|('PWY-6366', 'D-myo-inositol (1,4,5,6)-tetrakisphosphate biosynthesis')|('PWY-4562', 'lipid-dependent phytate biosynthesis II (via Ins(1,3,4)P3)')
2.7.1.133-RXN__cyto_stem_light	ATP__cyto_stem_light + INOSITOL-1-3-4-TRIPHOSPHATE__cyto_stem_light --> ADP__cyto_stem_light + CPD-505__cyto_stem_light + PROTON__cyto_stem_light	0	0	equal	0	('PWY-6365', 'D-myo-inositol (3,4,5,6)-tetrakisphosphate biosynthesis')|('PWY-6554', '1D-myo-inositol hexakisphosphate biosynthesis V (from Ins(1,3,4)P3)')|('PWY-6362', '1D-myo-inositol hexakisphosphate biosynthesis II (mammalian)')|('PWY-6366', 'D-myo-inositol (1,4,5,6)-tetrakisphosphate biosynthesis')|('PWY-4562', 'lipid-dependent phytate biosynthesis II (via Ins(1,3,4)P3)')
2.7.1.134-RXN__cyto_berry_dark	ATP__cyto_berry_dark + CPD-178__cyto_berry_dark --> ADP__cyto_berry_dark + CPD-1107__cyto_berry_dark + PROTON__cyto_berry_dark	0	0	equal	0	('PWY-6365', 'D-myo-inositol (3,4,5,6)-tetrakisphosphate biosynthesis')|('PWY-4661', '1D-myo-inositol hexakisphosphate biosynthesis III (Spirodela polyrrhiza)')
2.7.1.134-RXN__cyto_berry_light	ATP__cyto_berry_light + CPD-178__cyto_berry_light --> ADP__cyto_berry_light + CPD-1107__cyto_berry_light + PROTON__cyto_berry_light	0	0	equal	0	('PWY-6365', 'D-myo-inositol (3,4,5,6)-tetrakisphosphate biosynthesis')|('PWY-4661', '1D-myo-inositol hexakisphosphate biosynthesis III (Spirodela polyrrhiza)')
2.7.1.134-RXN__cyto_leaf_dark	ATP__cyto_leaf_dark + CPD-178__cyto_leaf_dark --> ADP__cyto_leaf_dark + CPD-1107__cyto_leaf_dark + PROTON__cyto_leaf_dark	0	0	equal	0	('PWY-6365', 'D-myo-inositol (3,4,5,6)-tetrakisphosphate biosynthesis')|('PWY-4661', '1D-myo-inositol hexakisphosphate biosynthesis III (Spirodela polyrrhiza)')
2.7.1.134-RXN__cyto_leaf_light	ATP__cyto_leaf_light + CPD-178__cyto_leaf_light --> ADP__cyto_leaf_light + CPD-1107__cyto_leaf_light + PROTON__cyto_leaf_light	0	0	equal	0	('PWY-6365', 'D-myo-inositol (3,4,5,6)-tetrakisphosphate biosynthesis')|('PWY-4661', '1D-myo-inositol hexakisphosphate biosynthesis III (Spirodela polyrrhiza)')
2.7.1.134-RXN__cyto_stem_dark	ATP__cyto_stem_dark + CPD-178__cyto_stem_dark --> ADP__cyto_stem_dark + CPD-1107__cyto_stem_dark + PROTON__cyto_stem_dark	0	0	equal	0	('PWY-6365', 'D-myo-inositol (3,4,5,6)-tetrakisphosphate biosynthesis')|('PWY-4661', '1D-myo-inositol hexakisphosphate biosynthesis III (Spirodela polyrrhiza)')
2.7.1.134-RXN__cyto_stem_light	ATP__cyto_stem_light + CPD-178__cyto_stem_light --> ADP__cyto_stem_light + CPD-1107__cyto_stem_light + PROTON__cyto_stem_light	0	0	equal	0	('PWY-6365', 'D-myo-inositol (3,4,5,6)-tetrakisphosphate biosynthesis')|('PWY-4661', '1D-myo-inositol hexakisphosphate biosynthesis III (Spirodela polyrrhiza)')
2.7.1.139-RXN__cyto_berry_dark	ATP__cyto_berry_dark + INOSITOL-1-3-4-TRIPHOSPHATE__cyto_berry_dark --> ADP__cyto_berry_dark + CPD-506__cyto_berry_dark + PROTON__cyto_berry_dark	0	188.275	up	146.621	('PWY-6554', '1D-myo-inositol hexakisphosphate biosynthesis V (from Ins(1,3,4)P3)')|('PWY-4562', 'lipid-dependent phytate biosynthesis II (via Ins(1,3,4)P3)')
2.7.1.139-RXN__cyto_berry_light	ATP__cyto_berry_light + INOSITOL-1-3-4-TRIPHOSPHATE__cyto_berry_light --> ADP__cyto_berry_light + CPD-506__cyto_berry_light + PROTON__cyto_berry_light	0	416.49	up	324.345	('PWY-6554', '1D-myo-inositol hexakisphosphate biosynthesis V (from Ins(1,3,4)P3)')|('PWY-4562', 'lipid-dependent phytate biosynthesis II (via Ins(1,3,4)P3)')
2.7.1.139-RXN__cyto_leaf_dark	ATP__cyto_leaf_dark + INOSITOL-1-3-4-TRIPHOSPHATE__cyto_leaf_dark --> ADP__cyto_leaf_dark + CPD-506__cyto_leaf_dark + PROTON__cyto_leaf_dark	0	188.275	up	146.621	('PWY-6554', '1D-myo-inositol hexakisphosphate biosynthesis V (from Ins(1,3,4)P3)')|('PWY-4562', 'lipid-dependent phytate biosynthesis II (via Ins(1,3,4)P3)')
2.7.1.139-RXN__cyto_leaf_light	ATP__cyto_leaf_light + INOSITOL-1-3-4-TRIPHOSPHATE__cyto_leaf_light --> ADP__cyto_leaf_light + CPD-506__cyto_leaf_light + PROTON__cyto_leaf_light	0	416.488	up	324.343	('PWY-6554', '1D-myo-inositol hexakisphosphate biosynthesis V (from Ins(1,3,4)P3)')|('PWY-4562', 'lipid-dependent phytate biosynthesis II (via Ins(1,3,4)P3)')
2.7.1.139-RXN__cyto_stem_dark	ATP__cyto_stem_dark + INOSITOL-1-3-4-TRIPHOSPHATE__cyto_stem_dark --> ADP__cyto_stem_dark + CPD-506__cyto_stem_dark + PROTON__cyto_stem_dark	0	188.276	up	146.621	('PWY-6554', '1D-myo-inositol hexakisphosphate biosynthesis V (from Ins(1,3,4)P3)')|('PWY-4562', 'lipid-dependent phytate biosynthesis II (via Ins(1,3,4)P3)')
2.7.1.139-RXN__cyto_stem_light	ATP__cyto_stem_light + INOSITOL-1-3-4-TRIPHOSPHATE__cyto_stem_light --> ADP__cyto_stem_light + CPD-506__cyto_stem_light + PROTON__cyto_stem_light	0	416.488	up	324.343	('PWY-6554', '1D-myo-inositol hexakisphosphate biosynthesis V (from Ins(1,3,4)P3)')|('PWY-4562', 'lipid-dependent phytate biosynthesis II (via Ins(1,3,4)P3)')
2.7.1.140-RXN__cyto_berry_dark	ATP__cyto_berry_dark + CPD-505__cyto_berry_dark --> ADP__cyto_berry_dark + CPD-1107__cyto_berry_dark + PROTON__cyto_berry_dark	0	0	equal	0	('PWY-6372', '1D-myo-inositol hexakisphosphate biosynthesis IV (Dictyostelium)')|('PWY-6365', 'D-myo-inositol (3,4,5,6)-tetrakisphosphate biosynthesis')|('PWY-6554', '1D-myo-inositol hexakisphosphate biosynthesis V (from Ins(1,3,4)P3)')|('PWY-6362', '1D-myo-inositol hexakisphosphate biosynthesis II (mammalian)')|('PWY-6366', 'D-myo-inositol (1,4,5,6)-tetrakisphosphate biosynthesis')|('PWY-4562', …
2.7.1.140-RXN__cyto_berry_light	ATP__cyto_berry_light + CPD-505__cyto_berry_light --> ADP__cyto_berry_light + CPD-1107__cyto_berry_light + PROTON__cyto_berry_light	0	0	equal	0	('PWY-6372', '1D-myo-inositol hexakisphosphate biosynthesis IV (Dictyostelium)')|('PWY-6365', 'D-myo-inositol (3,4,5,6)-tetrakisphosphate biosynthesis')|('PWY-6554', '1D-myo-inositol hexakisphosphate biosynthesis V (from Ins(1,3,4)P3)')|('PWY-6362', '1D-myo-inositol hexakisphosphate biosynthesis II (mammalian)')|('PWY-6366', 'D-myo-inositol (1,4,5,6)-tetrakisphosphate biosynthesis')|('PWY-4562', …
2.7.1.140-RXN__cyto_leaf_dark	ATP__cyto_leaf_dark + CPD-505__cyto_leaf_dark --> ADP__cyto_leaf_dark + CPD-1107__cyto_leaf_dark + PROTON__cyto_leaf_dark	0	0	equal	0	('PWY-6372', '1D-myo-inositol hexakisphosphate biosynthesis IV (Dictyostelium)')|('PWY-6365', 'D-myo-inositol (3,4,5,6)-tetrakisphosphate biosynthesis')|('PWY-6554', '1D-myo-inositol hexakisphosphate biosynthesis V (from Ins(1,3,4)P3)')|('PWY-6362', '1D-myo-inositol hexakisphosphate biosynthesis II (mammalian)')|('PWY-6366', 'D-myo-inositol (1,4,5,6)-tetrakisphosphate biosynthesis')|('PWY-4562', …
2.7.1.140-RXN__cyto_leaf_light	ATP__cyto_leaf_light + CPD-505__cyto_leaf_light --> ADP__cyto_leaf_light + CPD-1107__cyto_leaf_light + PROTON__cyto_leaf_light	0	0	equal	0	('PWY-6372', '1D-myo-inositol hexakisphosphate biosynthesis IV (Dictyostelium)')|('PWY-6365', 'D-myo-inositol (3,4,5,6)-tetrakisphosphate biosynthesis')|('PWY-6554', '1D-myo-inositol hexakisphosphate biosynthesis V (from Ins(1,3,4)P3)')|('PWY-6362', '1D-myo-inositol hexakisphosphate biosynthesis II (mammalian)')|('PWY-6366', 'D-myo-inositol (1,4,5,6)-tetrakisphosphate biosynthesis')|('PWY-4562', …
2.7.1.140-RXN__cyto_stem_dark	ATP__cyto_stem_dark + CPD-505__cyto_stem_dark --> ADP__cyto_stem_dark + CPD-1107__cyto_stem_dark + PROTON__cyto_stem_dark	0	0	equal	0	('PWY-6372', '1D-myo-inositol hexakisphosphate biosynthesis IV (Dictyostelium)')|('PWY-6365', 'D-myo-inositol (3,4,5,6)-tetrakisphosphate biosynthesis')|('PWY-6554', '1D-myo-inositol hexakisphosphate biosynthesis V (from Ins(1,3,4)P3)')|('PWY-6362', '1D-myo-inositol hexakisphosphate biosynthesis II (mammalian)')|('PWY-6366', 'D-myo-inositol (1,4,5,6)-tetrakisphosphate biosynthesis')|('PWY-4562', …
2.7.1.140-RXN__cyto_stem_light	ATP__cyto_stem_light + CPD-505__cyto_stem_light --> ADP__cyto_stem_light + CPD-1107__cyto_stem_light + PROTON__cyto_stem_light	0	0	equal	0	('PWY-6372', '1D-myo-inositol hexakisphosphate biosynthesis IV (Dictyostelium)')|('PWY-6365', 'D-myo-inositol (3,4,5,6)-tetrakisphosphate biosynthesis')|('PWY-6554', '1D-myo-inositol hexakisphosphate biosynthesis V (from Ins(1,3,4)P3)')|('PWY-6362', '1D-myo-inositol hexakisphosphate biosynthesis II (mammalian)')|('PWY-6366', 'D-myo-inositol (1,4,5,6)-tetrakisphosphate biosynthesis')|('PWY-4562', …
2.7.1.148-RXN__chlo_berry_dark	4-CYTIDINE-5-DIPHOSPHO-2-C__chlo_berry_dark + ATP__chlo_berry_dark --> 2-PHOSPHO-4-CYTIDINE-5-DIPHOSPHO-2-C-MET__chlo_berry_dark + ADP__chlo_berry_dark + PROTON__chlo_berry_dark	0	4.70884	up	3.65133	('NONMEVIPP-PWY', 'methylerythritol phosphate pathway I')|('PWY-7560', 'methylerythritol phosphate pathway II')
2.7.1.148-RXN__chlo_berry_light	4-CYTIDINE-5-DIPHOSPHO-2-C__chlo_berry_light + ATP__chlo_berry_light --> 2-PHOSPHO-4-CYTIDINE-5-DIPHOSPHO-2-C-MET__chlo_berry_light + ADP__chlo_berry_light + PROTON__chlo_berry_light	0	5.55423	up	4.31701	('NONMEVIPP-PWY', 'methylerythritol phosphate pathway I')|('PWY-7560', 'methylerythritol phosphate pathway II')
2.7.1.148-RXN__chlo_leaf_dark	4-CYTIDINE-5-DIPHOSPHO-2-C__chlo_leaf_dark + ATP__chlo_leaf_dark --> 2-PHOSPHO-4-CYTIDINE-5-DIPHOSPHO-2-C-MET__chlo_leaf_dark + ADP__chlo_leaf_dark + PROTON__chlo_leaf_dark	0	4.70882	up	3.6513	('NONMEVIPP-PWY', 'methylerythritol phosphate pathway I')|('PWY-7560', 'methylerythritol phosphate pathway II')
2.7.1.148-RXN__chlo_leaf_light	4-CYTIDINE-5-DIPHOSPHO-2-C__chlo_leaf_light + ATP__chlo_leaf_light --> 2-PHOSPHO-4-CYTIDINE-5-DIPHOSPHO-2-C-MET__chlo_leaf_light + ADP__chlo_leaf_light + PROTON__chlo_leaf_light	0	5.55421	up	4.31698	('NONMEVIPP-PWY', 'methylerythritol phosphate pathway I')|('PWY-7560', 'methylerythritol phosphate pathway II')
2.7.1.148-RXN__chlo_stem_dark	4-CYTIDINE-5-DIPHOSPHO-2-C__chlo_stem_dark + ATP__chlo_stem_dark --> 2-PHOSPHO-4-CYTIDINE-5-DIPHOSPHO-2-C-MET__chlo_stem_dark + ADP__chlo_stem_dark + PROTON__chlo_stem_dark	0	4.70882	up	3.65132	('NONMEVIPP-PWY', 'methylerythritol phosphate pathway I')|('PWY-7560', 'methylerythritol phosphate pathway II')
2.7.1.148-RXN__chlo_stem_light	4-CYTIDINE-5-DIPHOSPHO-2-C__chlo_stem_light + ATP__chlo_stem_light --> 2-PHOSPHO-4-CYTIDINE-5-DIPHOSPHO-2-C-MET__chlo_stem_light + ADP__chlo_stem_light + PROTON__chlo_stem_light	0	5.27298	up	4.09842	('NONMEVIPP-PWY', 'methylerythritol phosphate pathway I')|('PWY-7560', 'methylerythritol phosphate pathway II')
2.7.1.150-RXN__cyto_berry_dark	ATP__cyto_berry_dark + 0.01 CPD-177__cyto_berry_dark --> 0.01 1-PHOSPHATIDYL-1D-MYO-INOSITOL-35-BISPH__cyto_berry_dark + ADP__cyto_berry_dark + PROTON__cyto_berry_dark	0	188.276	up	146.621	('PWY-6352', '3-phosphoinositide biosynthesis')
2.7.1.150-RXN__cyto_berry_light	ATP__cyto_berry_light + 0.01 CPD-177__cyto_berry_light --> 0.01 1-PHOSPHATIDYL-1D-MYO-INOSITOL-35-BISPH__cyto_berry_light + ADP__cyto_berry_light + PROTON__cyto_berry_light	0	416.488	up	324.343	('PWY-6352', '3-phosphoinositide biosynthesis')
2.7.1.150-RXN__cyto_leaf_dark	ATP__cyto_leaf_dark + 0.01 CPD-177__cyto_leaf_dark --> 0.01 1-PHOSPHATIDYL-1D-MYO-INOSITOL-35-BISPH__cyto_leaf_dark + ADP__cyto_leaf_dark + PROTON__cyto_leaf_dark	0	188.276	up	146.62	('PWY-6352', '3-phosphoinositide biosynthesis')
2.7.1.150-RXN__cyto_leaf_light	ATP__cyto_leaf_light + 0.01 CPD-177__cyto_leaf_light --> 0.01 1-PHOSPHATIDYL-1D-MYO-INOSITOL-35-BISPH__cyto_leaf_light + ADP__cyto_leaf_light + PROTON__cyto_leaf_light	0	416.488	up	324.342	('PWY-6352', '3-phosphoinositide biosynthesis')
2.7.1.150-RXN__cyto_stem_dark	ATP__cyto_stem_dark + 0.01 CPD-177__cyto_stem_dark --> 0.01 1-PHOSPHATIDYL-1D-MYO-INOSITOL-35-BISPH__cyto_stem_dark + ADP__cyto_stem_dark + PROTON__cyto_stem_dark	0	188.276	up	146.621	('PWY-6352', '3-phosphoinositide biosynthesis')
2.7.1.150-RXN__cyto_stem_light	ATP__cyto_stem_light + 0.01 CPD-177__cyto_stem_light --> 0.01 1-PHOSPHATIDYL-1D-MYO-INOSITOL-35-BISPH__cyto_stem_light + ADP__cyto_stem_light + PROTON__cyto_stem_light	0	416.488	up	324.343	('PWY-6352', '3-phosphoinositide biosynthesis')
2.7.1.150-RXN__er_berry_dark	ATP__er_berry_dark + 0.01 CPD-177__er_berry_dark --> 0.01 1-PHOSPHATIDYL-1D-MYO-INOSITOL-35-BISPH__er_berry_dark + ADP__er_berry_dark + PROTON__er_berry_dark	0	188.276	up	146.621	('PWY-6352', '3-phosphoinositide biosynthesis')
2.7.1.150-RXN__er_berry_light	ATP__er_berry_light + 0.01 CPD-177__er_berry_light --> 0.01 1-PHOSPHATIDYL-1D-MYO-INOSITOL-35-BISPH__er_berry_light + ADP__er_berry_light + PROTON__er_berry_light	0	416.488	up	324.343	('PWY-6352', '3-phosphoinositide biosynthesis')
2.7.1.150-RXN__er_leaf_dark	ATP__er_leaf_dark + 0.01 CPD-177__er_leaf_dark --> 0.01 1-PHOSPHATIDYL-1D-MYO-INOSITOL-35-BISPH__er_leaf_dark + ADP__er_leaf_dark + PROTON__er_leaf_dark	0	188.276	up	146.62	('PWY-6352', '3-phosphoinositide biosynthesis')
2.7.1.150-RXN__er_leaf_light	ATP__er_leaf_light + 0.01 CPD-177__er_leaf_light --> 0.01 1-PHOSPHATIDYL-1D-MYO-INOSITOL-35-BISPH__er_leaf_light + ADP__er_leaf_light + PROTON__er_leaf_light	0	416.488	up	324.342	('PWY-6352', '3-phosphoinositide biosynthesis')
2.7.1.150-RXN__er_stem_dark	ATP__er_stem_dark + 0.01 CPD-177__er_stem_dark --> 0.01 1-PHOSPHATIDYL-1D-MYO-INOSITOL-35-BISPH__er_stem_dark + ADP__er_stem_dark + PROTON__er_stem_dark	0	188.276	up	146.621	('PWY-6352', '3-phosphoinositide biosynthesis')
2.7.1.150-RXN__er_stem_light	ATP__er_stem_light + 0.01 CPD-177__er_stem_light --> 0.01 1-PHOSPHATIDYL-1D-MYO-INOSITOL-35-BISPH__er_stem_light + ADP__er_stem_light + PROTON__er_stem_light	0	416.488	up	324.342	('PWY-6352', '3-phosphoinositide biosynthesis')
2.7.1.151-RXN__cyto_berry_dark	ATP__cyto_berry_dark + INOSITOL-1-4-5-TRISPHOSPHATE__cyto_berry_dark --> ADP__cyto_berry_dark + INOSITOL-1456-TETRAKISPHOSPHATE__cyto_berry_dark + PROTON__cyto_berry_dark	0	0	equal	0	('PWY-6361', '1D-myo-inositol hexakisphosphate biosynthesis I (from Ins(1,4,5)P3)')|('PWY-4541', 'lipid-dependent phytate biosynthesis I (via Ins(1,4,5)P3)')
2.7.1.151-RXN__cyto_berry_light	ATP__cyto_berry_light + INOSITOL-1-4-5-TRISPHOSPHATE__cyto_berry_light --> ADP__cyto_berry_light + INOSITOL-1456-TETRAKISPHOSPHATE__cyto_berry_light + PROTON__cyto_berry_light	0	0	equal	0	('PWY-6361', '1D-myo-inositol hexakisphosphate biosynthesis I (from Ins(1,4,5)P3)')|('PWY-4541', 'lipid-dependent phytate biosynthesis I (via Ins(1,4,5)P3)')
2.7.1.151-RXN__cyto_leaf_dark	ATP__cyto_leaf_dark + INOSITOL-1-4-5-TRISPHOSPHATE__cyto_leaf_dark --> ADP__cyto_leaf_dark + INOSITOL-1456-TETRAKISPHOSPHATE__cyto_leaf_dark + PROTON__cyto_leaf_dark	0	0	equal	0	('PWY-6361', '1D-myo-inositol hexakisphosphate biosynthesis I (from Ins(1,4,5)P3)')|('PWY-4541', 'lipid-dependent phytate biosynthesis I (via Ins(1,4,5)P3)')
2.7.1.151-RXN__cyto_leaf_light	ATP__cyto_leaf_light + INOSITOL-1-4-5-TRISPHOSPHATE__cyto_leaf_light --> ADP__cyto_leaf_light + INOSITOL-1456-TETRAKISPHOSPHATE__cyto_leaf_light + PROTON__cyto_leaf_light	0	0	equal	0	('PWY-6361', '1D-myo-inositol hexakisphosphate biosynthesis I (from Ins(1,4,5)P3)')|('PWY-4541', 'lipid-dependent phytate biosynthesis I (via Ins(1,4,5)P3)')
2.7.1.151-RXN__cyto_stem_dark	ATP__cyto_stem_dark + INOSITOL-1-4-5-TRISPHOSPHATE__cyto_stem_dark --> ADP__cyto_stem_dark + INOSITOL-1456-TETRAKISPHOSPHATE__cyto_stem_dark + PROTON__cyto_stem_dark	0	0	equal	0	('PWY-6361', '1D-myo-inositol hexakisphosphate biosynthesis I (from Ins(1,4,5)P3)')|('PWY-4541', 'lipid-dependent phytate biosynthesis I (via Ins(1,4,5)P3)')
2.7.1.151-RXN__cyto_stem_light	ATP__cyto_stem_light + INOSITOL-1-4-5-TRISPHOSPHATE__cyto_stem_light --> ADP__cyto_stem_light + INOSITOL-1456-TETRAKISPHOSPHATE__cyto_stem_light + PROTON__cyto_stem_light	0	0	equal	0	('PWY-6361', '1D-myo-inositol hexakisphosphate biosynthesis I (from Ins(1,4,5)P3)')|('PWY-4541', 'lipid-dependent phytate biosynthesis I (via Ins(1,4,5)P3)')
2.7.1.90-RXN__cyto_berry_dark	FRUCTOSE-6P__cyto_berry_dark + PPI__cyto_berry_dark --> FRUCTOSE-16-DIPHOSPHATE__cyto_berry_dark + PROTON__cyto_berry_dark + Pi__cyto_berry_dark	0	100000	equal	0	('PWY-1042', 'glycolysis IV (plant cytosol)')
2.7.1.90-RXN__cyto_berry_dark_reverse	FRUCTOSE-16-DIPHOSPHATE__cyto_berry_dark + PROTON__cyto_berry_dark + Pi__cyto_berry_dark --> FRUCTOSE-6P__cyto_berry_dark + PPI__cyto_berry_dark	0	100000	equal	0
2.7.1.90-RXN__cyto_berry_light	FRUCTOSE-6P__cyto_berry_light + PPI__cyto_berry_light --> FRUCTOSE-16-DIPHOSPHATE__cyto_berry_light + PROTON__cyto_berry_light + Pi__cyto_berry_light	0	100000	equal	0	('PWY-1042', 'glycolysis IV (plant cytosol)')
2.7.1.90-RXN__cyto_berry_light_reverse	FRUCTOSE-16-DIPHOSPHATE__cyto_berry_light + PROTON__cyto_berry_light + Pi__cyto_berry_light --> FRUCTOSE-6P__cyto_berry_light + PPI__cyto_berry_light	0	100000	equal	0
2.7.1.90-RXN__cyto_leaf_dark	FRUCTOSE-6P__cyto_leaf_dark + PPI__cyto_leaf_dark --> FRUCTOSE-16-DIPHOSPHATE__cyto_leaf_dark + PROTON__cyto_leaf_dark + Pi__cyto_leaf_dark	0	100000	equal	0	('PWY-1042', 'glycolysis IV (plant cytosol)')
2.7.1.90-RXN__cyto_leaf_dark_reverse	FRUCTOSE-16-DIPHOSPHATE__cyto_leaf_dark + PROTON__cyto_leaf_dark + Pi__cyto_leaf_dark --> FRUCTOSE-6P__cyto_leaf_dark + PPI__cyto_leaf_dark	0	100000	equal	0
2.7.1.90-RXN__cyto_leaf_light	FRUCTOSE-6P__cyto_leaf_light + PPI__cyto_leaf_light --> FRUCTOSE-16-DIPHOSPHATE__cyto_leaf_light + PROTON__cyto_leaf_light + Pi__cyto_leaf_light	0	100000	equal	0	('PWY-1042', 'glycolysis IV (plant cytosol)')
2.7.1.90-RXN__cyto_leaf_light_reverse	FRUCTOSE-16-DIPHOSPHATE__cyto_leaf_light + PROTON__cyto_leaf_light + Pi__cyto_leaf_light --> FRUCTOSE-6P__cyto_leaf_light + PPI__cyto_leaf_light	0	100000	equal	0
2.7.1.90-RXN__cyto_stem_dark	FRUCTOSE-6P__cyto_stem_dark + PPI__cyto_stem_dark --> FRUCTOSE-16-DIPHOSPHATE__cyto_stem_dark + PROTON__cyto_stem_dark + Pi__cyto_stem_dark	0	100000	equal	0	('PWY-1042', 'glycolysis IV (plant cytosol)')
2.7.1.90-RXN__cyto_stem_dark_reverse	FRUCTOSE-16-DIPHOSPHATE__cyto_stem_dark + PROTON__cyto_stem_dark + Pi__cyto_stem_dark --> FRUCTOSE-6P__cyto_stem_dark + PPI__cyto_stem_dark	0	100000	equal	0
2.7.1.90-RXN__cyto_stem_light	FRUCTOSE-6P__cyto_stem_light + PPI__cyto_stem_light --> FRUCTOSE-16-DIPHOSPHATE__cyto_stem_light + PROTON__cyto_stem_light + Pi__cyto_stem_light	0	100000	equal	0	('PWY-1042', 'glycolysis IV (plant cytosol)')
2.7.1.90-RXN__cyto_stem_light_reverse	FRUCTOSE-16-DIPHOSPHATE__cyto_stem_light + PROTON__cyto_stem_light + Pi__cyto_stem_light --> FRUCTOSE-6P__cyto_stem_light + PPI__cyto_stem_light	0	100000	equal	0
2.7.4.24-RXN__cyto_berry_dark	5-DIPHOSPHO-1D-MYO-INOSITOL-12346P__cyto_berry_dark + ATP__cyto_berry_dark --> ADP__cyto_berry_dark + CPD-11938__cyto_berry_dark	0	0	equal	0	('PWY-6369', 'inositol diphosphates biosynthesis')
2.7.4.24-RXN__cyto_berry_light	5-DIPHOSPHO-1D-MYO-INOSITOL-12346P__cyto_berry_light + ATP__cyto_berry_light --> ADP__cyto_berry_light + CPD-11938__cyto_berry_light	0	0	equal	0	('PWY-6369', 'inositol diphosphates biosynthesis')
2.7.4.24-RXN__cyto_leaf_dark	5-DIPHOSPHO-1D-MYO-INOSITOL-12346P__cyto_leaf_dark + ATP__cyto_leaf_dark --> ADP__cyto_leaf_dark + CPD-11938__cyto_leaf_dark	0	0	equal	0	('PWY-6369', 'inositol diphosphates biosynthesis')
2.7.4.24-RXN__cyto_leaf_light	5-DIPHOSPHO-1D-MYO-INOSITOL-12346P__cyto_leaf_light + ATP__cyto_leaf_light --> ADP__cyto_leaf_light + CPD-11938__cyto_leaf_light	0	0	equal	0	('PWY-6369', 'inositol diphosphates biosynthesis')
2.7.7.13-RXN__cyto_berry_dark	GTP__cyto_berry_dark + MANNOSE-1P__cyto_berry_dark + PROTON__cyto_berry_dark --> GDP-MANNOSE__cyto_berry_dark + PPI__cyto_berry_dark	0	8.40748	up	6.33988	('PWY-5659', 'GDP-mannose biosynthesis')|('PWY-882', 'L-ascorbate biosynthesis I (L-galactose pathway)')
2.7.7.13-RXN__cyto_berry_light	GTP__cyto_berry_light + MANNOSE-1P__cyto_berry_light + PROTON__cyto_berry_light --> GDP-MANNOSE__cyto_berry_light + PPI__cyto_berry_light	0	8.17108	up	6.32581	('PWY-5659', 'GDP-mannose biosynthesis')|('PWY-882', 'L-ascorbate biosynthesis I (L-galactose pathway)')
2.7.7.13-RXN__cyto_leaf_dark	GTP__cyto_leaf_dark + MANNOSE-1P__cyto_leaf_dark + PROTON__cyto_leaf_dark --> GDP-MANNOSE__cyto_leaf_dark + PPI__cyto_leaf_dark	0	8.40745	up	6.33984	('PWY-5659', 'GDP-mannose biosynthesis')|('PWY-882', 'L-ascorbate biosynthesis I (L-galactose pathway)')
2.7.7.13-RXN__cyto_leaf_light	GTP__cyto_leaf_light + MANNOSE-1P__cyto_leaf_light + PROTON__cyto_leaf_light --> GDP-MANNOSE__cyto_leaf_light + PPI__cyto_leaf_light	0	8.17105	up	6.32577	('PWY-5659', 'GDP-mannose biosynthesis')|('PWY-882', 'L-ascorbate biosynthesis I (L-galactose pathway)')
2.7.7.13-RXN__cyto_stem_dark	GTP__cyto_stem_dark + MANNOSE-1P__cyto_stem_dark + PROTON__cyto_stem_dark --> GDP-MANNOSE__cyto_stem_dark + PPI__cyto_stem_dark	0	8.40749	up	6.33988	('PWY-5659', 'GDP-mannose biosynthesis')|('PWY-882', 'L-ascorbate biosynthesis I (L-galactose pathway)')
2.7.7.13-RXN__cyto_stem_light	GTP__cyto_stem_light + MANNOSE-1P__cyto_stem_light + PROTON__cyto_stem_light --> GDP-MANNOSE__cyto_stem_light + PPI__cyto_stem_light	0	8.17106	up	6.32578	('PWY-5659', 'GDP-mannose biosynthesis')|('PWY-882', 'L-ascorbate biosynthesis I (L-galactose pathway)')
2.7.7.14-RXN__chlo_berry_dark	CTP__chlo_berry_dark + PHOSPHORYL-ETHANOLAMINE__chlo_berry_dark + PROTON__chlo_berry_dark --> CDP-ETHANOLAMINE__chlo_berry_dark + PPI__chlo_berry_dark	0	0.585919	up	0.453048	('PWY4FS-6', 'phosphatidylethanolamine biosynthesis II')|('PWY-7782', 'plasmalogen biosynthesis I (aerobic)')
2.7.7.14-RXN__chlo_berry_light	CTP__chlo_berry_light + PHOSPHORYL-ETHANOLAMINE__chlo_berry_light + PROTON__chlo_berry_light --> CDP-ETHANOLAMINE__chlo_berry_light + PPI__chlo_berry_light	0	0.662781	up	0.501001	('PWY4FS-6', 'phosphatidylethanolamine biosynthesis II')|('PWY-7782', 'plasmalogen biosynthesis I (aerobic)')
2.7.7.14-RXN__chlo_leaf_dark	CTP__chlo_leaf_dark + PHOSPHORYL-ETHANOLAMINE__chlo_leaf_dark + PROTON__chlo_leaf_dark --> CDP-ETHANOLAMINE__chlo_leaf_dark + PPI__chlo_leaf_dark	0	0.585919	up	0.453048	('PWY4FS-6', 'phosphatidylethanolamine biosynthesis II')|('PWY-7782', 'plasmalogen biosynthesis I (aerobic)')
2.7.7.14-RXN__chlo_leaf_light	CTP__chlo_leaf_light + PHOSPHORYL-ETHANOLAMINE__chlo_leaf_light + PROTON__chlo_leaf_light --> CDP-ETHANOLAMINE__chlo_leaf_light + PPI__chlo_leaf_light	0	0.662781	up	0.501001	('PWY4FS-6', 'phosphatidylethanolamine biosynthesis II')|('PWY-7782', 'plasmalogen biosynthesis I (aerobic)')
2.7.7.14-RXN__chlo_stem_dark	CTP__chlo_stem_dark + PHOSPHORYL-ETHANOLAMINE__chlo_stem_dark + PROTON__chlo_stem_dark --> CDP-ETHANOLAMINE__chlo_stem_dark + PPI__chlo_stem_dark	0	0.585919	up	0.453048	('PWY4FS-6', 'phosphatidylethanolamine biosynthesis II')|('PWY-7782', 'plasmalogen biosynthesis I (aerobic)')
2.7.7.14-RXN__chlo_stem_light	CTP__chlo_stem_light + PHOSPHORYL-ETHANOLAMINE__chlo_stem_light + PROTON__chlo_stem_light --> CDP-ETHANOLAMINE__chlo_stem_light + PPI__chlo_stem_light	0	0.662782	up	0.501002	('PWY4FS-6', 'phosphatidylethanolamine biosynthesis II')|('PWY-7782', 'plasmalogen biosynthesis I (aerobic)')
2.7.7.14-RXN__er_berry_dark	CTP__er_berry_dark + PHOSPHORYL-ETHANOLAMINE__er_berry_dark + PROTON__er_berry_dark --> CDP-ETHANOLAMINE__er_berry_dark + PPI__er_berry_dark	0	0.588783	up	0.455911	('PWY4FS-6', 'phosphatidylethanolamine biosynthesis II')|('PWY-7782', 'plasmalogen biosynthesis I (aerobic)')
2.7.7.14-RXN__er_berry_light	CTP__er_berry_light + PHOSPHORYL-ETHANOLAMINE__er_berry_light + PROTON__er_berry_light --> CDP-ETHANOLAMINE__er_berry_light + PPI__er_berry_light	0	0.664788	up	0.503009	('PWY4FS-6', 'phosphatidylethanolamine biosynthesis II')|('PWY-7782', 'plasmalogen biosynthesis I (aerobic)')
2.7.7.14-RXN__er_leaf_dark	CTP__er_leaf_dark + PHOSPHORYL-ETHANOLAMINE__er_leaf_dark + PROTON__er_leaf_dark --> CDP-ETHANOLAMINE__er_leaf_dark + PPI__er_leaf_dark	0	0.588783	up	0.455911	('PWY4FS-6', 'phosphatidylethanolamine biosynthesis II')|('PWY-7782', 'plasmalogen biosynthesis I (aerobic)')
2.7.7.14-RXN__er_leaf_light	CTP__er_leaf_light + PHOSPHORYL-ETHANOLAMINE__er_leaf_light + PROTON__er_leaf_light --> CDP-ETHANOLAMINE__er_leaf_light + PPI__er_leaf_light	0	0.664788	up	0.503009	('PWY4FS-6', 'phosphatidylethanolamine biosynthesis II')|('PWY-7782', 'plasmalogen biosynthesis I (aerobic)')
2.7.7.14-RXN__er_stem_dark	CTP__er_stem_dark + PHOSPHORYL-ETHANOLAMINE__er_stem_dark + PROTON__er_stem_dark --> CDP-ETHANOLAMINE__er_stem_dark + PPI__er_stem_dark	0	0.588783	up	0.455911	('PWY4FS-6', 'phosphatidylethanolamine biosynthesis II')|('PWY-7782', 'plasmalogen biosynthesis I (aerobic)')
2.7.7.14-RXN__er_stem_light	CTP__er_stem_light + PHOSPHORYL-ETHANOLAMINE__er_stem_light + PROTON__er_stem_light --> CDP-ETHANOLAMINE__er_stem_light + PPI__er_stem_light	0	0.664789	up	0.503009	('PWY4FS-6', 'phosphatidylethanolamine biosynthesis II')|('PWY-7782', 'plasmalogen biosynthesis I (aerobic)')
2.7.7.14-RXN__mito_berry_dark	CTP__mito_berry_dark + PHOSPHORYL-ETHANOLAMINE__mito_berry_dark + PROTON__mito_berry_dark --> CDP-ETHANOLAMINE__mito_berry_dark + PPI__mito_berry_dark	0	0	equal	0	('PWY4FS-6', 'phosphatidylethanolamine biosynthesis II')|('PWY-7782', 'plasmalogen biosynthesis I (aerobic)')
2.7.7.14-RXN__mito_berry_light	CTP__mito_berry_light + PHOSPHORYL-ETHANOLAMINE__mito_berry_light + PROTON__mito_berry_light --> CDP-ETHANOLAMINE__mito_berry_light + PPI__mito_berry_light	0	0	equal	0	('PWY4FS-6', 'phosphatidylethanolamine biosynthesis II')|('PWY-7782', 'plasmalogen biosynthesis I (aerobic)')
2.7.7.14-RXN__mito_leaf_dark	CTP__mito_leaf_dark + PHOSPHORYL-ETHANOLAMINE__mito_leaf_dark + PROTON__mito_leaf_dark --> CDP-ETHANOLAMINE__mito_leaf_dark + PPI__mito_leaf_dark	0	0	equal	0	('PWY4FS-6', 'phosphatidylethanolamine biosynthesis II')|('PWY-7782', 'plasmalogen biosynthesis I (aerobic)')
2.7.7.14-RXN__mito_leaf_light	CTP__mito_leaf_light + PHOSPHORYL-ETHANOLAMINE__mito_leaf_light + PROTON__mito_leaf_light --> CDP-ETHANOLAMINE__mito_leaf_light + PPI__mito_leaf_light	0	0	equal	0	('PWY4FS-6', 'phosphatidylethanolamine biosynthesis II')|('PWY-7782', 'plasmalogen biosynthesis I (aerobic)')
2.7.7.14-RXN__mito_stem_dark	CTP__mito_stem_dark + PHOSPHORYL-ETHANOLAMINE__mito_stem_dark + PROTON__mito_stem_dark --> CDP-ETHANOLAMINE__mito_stem_dark + PPI__mito_stem_dark	0	0	equal	0	('PWY4FS-6', 'phosphatidylethanolamine biosynthesis II')|('PWY-7782', 'plasmalogen biosynthesis I (aerobic)')
2.7.7.14-RXN__mito_stem_light	CTP__mito_stem_light + PHOSPHORYL-ETHANOLAMINE__mito_stem_light + PROTON__mito_stem_light --> CDP-ETHANOLAMINE__mito_stem_light + PPI__mito_stem_light	0	0	equal	0	('PWY4FS-6', 'phosphatidylethanolamine biosynthesis II')|('PWY-7782', 'plasmalogen biosynthesis I (aerobic)')
2.7.7.15-RXN__cyto_berry_dark	CTP__cyto_berry_dark + PHOSPHORYL-CHOLINE__cyto_berry_dark + PROTON__cyto_berry_dark --> CDP-CHOLINE__cyto_berry_dark + PPI__cyto_berry_dark	0	103.151	up	78.6385	('PWY-3561', 'choline biosynthesis III')|('PWY-7782', 'plasmalogen biosynthesis I (aerobic)')|('PWY3O-450', 'phosphatidylcholine biosynthesis I')|('PWY-7818', 'type IV lipoteichoic acid biosynthesis (S. pneumoniae)')|('PWY-7886', 'cell-surface glycoconjugate-linked phosphocholine biosynthesis')|('PWY4FS-2', 'phosphatidylcholine biosynthesis II')
2.7.7.15-RXN__cyto_berry_light	CTP__cyto_berry_light + PHOSPHORYL-CHOLINE__cyto_berry_light + PROTON__cyto_berry_light --> CDP-CHOLINE__cyto_berry_light + PPI__cyto_berry_light	0	208.257	up	162.076	('PWY-3561', 'choline biosynthesis III')|('PWY-7782', 'plasmalogen biosynthesis I (aerobic)')|('PWY3O-450', 'phosphatidylcholine biosynthesis I')|('PWY-7818', 'type IV lipoteichoic acid biosynthesis (S. pneumoniae)')|('PWY-7886', 'cell-surface glycoconjugate-linked phosphocholine biosynthesis')|('PWY4FS-2', 'phosphatidylcholine biosynthesis II')
2.7.7.15-RXN__cyto_leaf_dark	CTP__cyto_leaf_dark + PHOSPHORYL-CHOLINE__cyto_leaf_dark + PROTON__cyto_leaf_dark --> CDP-CHOLINE__cyto_leaf_dark + PPI__cyto_leaf_dark	0	103.151	up	78.6385	('PWY-3561', 'choline biosynthesis III')|('PWY-7782', 'plasmalogen biosynthesis I (aerobic)')|('PWY3O-450', 'phosphatidylcholine biosynthesis I')|('PWY-7818', 'type IV lipoteichoic acid biosynthesis (S. pneumoniae)')|('PWY-7886', 'cell-surface glycoconjugate-linked phosphocholine biosynthesis')|('PWY4FS-2', 'phosphatidylcholine biosynthesis II')
2.7.7.15-RXN__cyto_leaf_light	CTP__cyto_leaf_light + PHOSPHORYL-CHOLINE__cyto_leaf_light + PROTON__cyto_leaf_light --> CDP-CHOLINE__cyto_leaf_light + PPI__cyto_leaf_light	0	208.257	up	162.076	('PWY-3561', 'choline biosynthesis III')|('PWY-7782', 'plasmalogen biosynthesis I (aerobic)')|('PWY3O-450', 'phosphatidylcholine biosynthesis I')|('PWY-7818', 'type IV lipoteichoic acid biosynthesis (S. pneumoniae)')|('PWY-7886', 'cell-surface glycoconjugate-linked phosphocholine biosynthesis')|('PWY4FS-2', 'phosphatidylcholine biosynthesis II')
2.7.7.15-RXN__cyto_stem_dark	CTP__cyto_stem_dark + PHOSPHORYL-CHOLINE__cyto_stem_dark + PROTON__cyto_stem_dark --> CDP-CHOLINE__cyto_stem_dark + PPI__cyto_stem_dark	0	103.151	up	78.6389	('PWY-3561', 'choline biosynthesis III')|('PWY-7782', 'plasmalogen biosynthesis I (aerobic)')|('PWY3O-450', 'phosphatidylcholine biosynthesis I')|('PWY-7818', 'type IV lipoteichoic acid biosynthesis (S. pneumoniae)')|('PWY-7886', 'cell-surface glycoconjugate-linked phosphocholine biosynthesis')|('PWY4FS-2', 'phosphatidylcholine biosynthesis II')
2.7.7.15-RXN__cyto_stem_light	CTP__cyto_stem_light + PHOSPHORYL-CHOLINE__cyto_stem_light + PROTON__cyto_stem_light --> CDP-CHOLINE__cyto_stem_light + PPI__cyto_stem_light	0	208.258	up	162.077	('PWY-3561', 'choline biosynthesis III')|('PWY-7782', 'plasmalogen biosynthesis I (aerobic)')|('PWY3O-450', 'phosphatidylcholine biosynthesis I')|('PWY-7818', 'type IV lipoteichoic acid biosynthesis (S. pneumoniae)')|('PWY-7886', 'cell-surface glycoconjugate-linked phosphocholine biosynthesis')|('PWY4FS-2', 'phosphatidylcholine biosynthesis II')
2.7.7.1-RXN__cyto_berry_dark	ATP__cyto_berry_dark + NICOTINAMIDE_NUCLEOTIDE__cyto_berry_dark + PROTON__cyto_berry_dark --> NAD__cyto_berry_dark + PPI__cyto_berry_dark	0	103.138	up	78.7339	('PWY3O-4106', 'NAD salvage pathway IV (from nicotinamide riboside)')|('NAD-BIOSYNTHESIS-III', 'NAD biosynthesis III (from nicotinamide)')
2.7.7.1-RXN__cyto_berry_light	ATP__cyto_berry_light + NICOTINAMIDE_NUCLEOTIDE__cyto_berry_light + PROTON__cyto_berry_light --> NAD__cyto_berry_light + PPI__cyto_berry_light	0	208.244	up	162.171	('PWY3O-4106', 'NAD salvage pathway IV (from nicotinamide riboside)')|('NAD-BIOSYNTHESIS-III', 'NAD biosynthesis III (from nicotinamide)')
2.7.7.1-RXN__cyto_leaf_dark	ATP__cyto_leaf_dark + NICOTINAMIDE_NUCLEOTIDE__cyto_leaf_dark + PROTON__cyto_leaf_dark --> NAD__cyto_leaf_dark + PPI__cyto_leaf_dark	0	103.138	up	78.7339	('PWY3O-4106', 'NAD salvage pathway IV (from nicotinamide riboside)')|('NAD-BIOSYNTHESIS-III', 'NAD biosynthesis III (from nicotinamide)')
2.7.7.1-RXN__cyto_leaf_light	ATP__cyto_leaf_light + NICOTINAMIDE_NUCLEOTIDE__cyto_leaf_light + PROTON__cyto_leaf_light --> NAD__cyto_leaf_light + PPI__cyto_leaf_light	0	208.244	up	162.171	('PWY3O-4106', 'NAD salvage pathway IV (from nicotinamide riboside)')|('NAD-BIOSYNTHESIS-III', 'NAD biosynthesis III (from nicotinamide)')
2.7.7.1-RXN__cyto_stem_dark	ATP__cyto_stem_dark + NICOTINAMIDE_NUCLEOTIDE__cyto_stem_dark + PROTON__cyto_stem_dark --> NAD__cyto_stem_dark + PPI__cyto_stem_dark	0	103.138	up	78.734	('PWY3O-4106', 'NAD salvage pathway IV (from nicotinamide riboside)')|('NAD-BIOSYNTHESIS-III', 'NAD biosynthesis III (from nicotinamide)')
2.7.7.1-RXN__cyto_stem_light	ATP__cyto_stem_light + NICOTINAMIDE_NUCLEOTIDE__cyto_stem_light + PROTON__cyto_stem_light --> NAD__cyto_stem_light + PPI__cyto_stem_light	0	208.244	up	162.171	('PWY3O-4106', 'NAD salvage pathway IV (from nicotinamide riboside)')|('NAD-BIOSYNTHESIS-III', 'NAD biosynthesis III (from nicotinamide)')
2.7.7.30-RXN__cyto_berry_dark	CPD-488__cyto_berry_dark + GTP__cyto_berry_dark + PROTON__cyto_berry_dark --> CPD-13118__cyto_berry_dark + PPI__cyto_berry_dark	0	0	equal	0	('PWY-6', 'GDP-L-fucose biosynthesis II (from L-fucose)')
2.7.7.30-RXN__cyto_berry_light	CPD-488__cyto_berry_light + GTP__cyto_berry_light + PROTON__cyto_berry_light --> CPD-13118__cyto_berry_light + PPI__cyto_berry_light	0	0	equal	0	('PWY-6', 'GDP-L-fucose biosynthesis II (from L-fucose)')
2.7.7.30-RXN__cyto_leaf_dark	CPD-488__cyto_leaf_dark + GTP__cyto_leaf_dark + PROTON__cyto_leaf_dark --> CPD-13118__cyto_leaf_dark + PPI__cyto_leaf_dark	0	0	equal	0	('PWY-6', 'GDP-L-fucose biosynthesis II (from L-fucose)')
2.7.7.30-RXN__cyto_leaf_light	CPD-488__cyto_leaf_light + GTP__cyto_leaf_light + PROTON__cyto_leaf_light --> CPD-13118__cyto_leaf_light + PPI__cyto_leaf_light	0	0	equal	0	('PWY-6', 'GDP-L-fucose biosynthesis II (from L-fucose)')
2.7.7.30-RXN__cyto_stem_dark	CPD-488__cyto_stem_dark + GTP__cyto_stem_dark + PROTON__cyto_stem_dark --> CPD-13118__cyto_stem_dark + PPI__cyto_stem_dark	0	0	equal	0	('PWY-6', 'GDP-L-fucose biosynthesis II (from L-fucose)')
2.7.7.30-RXN__cyto_stem_light	CPD-488__cyto_stem_light + GTP__cyto_stem_light + PROTON__cyto_stem_light --> CPD-13118__cyto_stem_light + PPI__cyto_stem_light	0	0	equal	0	('PWY-6', 'GDP-L-fucose biosynthesis II (from L-fucose)')
2.7.7.60-RXN__chlo_berry_dark	2-C-METHYL-D-ERYTHRITOL-4-PHOSPHATE__chlo_berry_dark + CTP__chlo_berry_dark + PROTON__chlo_berry_dark --> 4-CYTIDINE-5-DIPHOSPHO-2-C__chlo_berry_dark + PPI__chlo_berry_dark	0	4.70882	up	3.65132	('NONMEVIPP-PWY', 'methylerythritol phosphate pathway I')|('PWY-7560', 'methylerythritol phosphate pathway II')
2.7.7.60-RXN__chlo_berry_light	2-C-METHYL-D-ERYTHRITOL-4-PHOSPHATE__chlo_berry_light + CTP__chlo_berry_light + PROTON__chlo_berry_light --> 4-CYTIDINE-5-DIPHOSPHO-2-C__chlo_berry_light + PPI__chlo_berry_light	0	5.55421	up	4.31699	('NONMEVIPP-PWY', 'methylerythritol phosphate pathway I')|('PWY-7560', 'methylerythritol phosphate pathway II')
2.7.7.60-RXN__chlo_leaf_dark	2-C-METHYL-D-ERYTHRITOL-4-PHOSPHATE__chlo_leaf_dark + CTP__chlo_leaf_dark + PROTON__chlo_leaf_dark --> 4-CYTIDINE-5-DIPHOSPHO-2-C__chlo_leaf_dark + PPI__chlo_leaf_dark	0	4.70883	up	3.65131	('NONMEVIPP-PWY', 'methylerythritol phosphate pathway I')|('PWY-7560', 'methylerythritol phosphate pathway II')
2.7.7.60-RXN__chlo_leaf_light	2-C-METHYL-D-ERYTHRITOL-4-PHOSPHATE__chlo_leaf_light + CTP__chlo_leaf_light + PROTON__chlo_leaf_light --> 4-CYTIDINE-5-DIPHOSPHO-2-C__chlo_leaf_light + PPI__chlo_leaf_light	0	5.55421	up	4.31698	('NONMEVIPP-PWY', 'methylerythritol phosphate pathway I')|('PWY-7560', 'methylerythritol phosphate pathway II')
2.7.7.60-RXN__chlo_stem_dark	2-C-METHYL-D-ERYTHRITOL-4-PHOSPHATE__chlo_stem_dark + CTP__chlo_stem_dark + PROTON__chlo_stem_dark --> 4-CYTIDINE-5-DIPHOSPHO-2-C__chlo_stem_dark + PPI__chlo_stem_dark	0	4.70882	up	3.65133	('NONMEVIPP-PWY', 'methylerythritol phosphate pathway I')|('PWY-7560', 'methylerythritol phosphate pathway II')
2.7.7.60-RXN__chlo_stem_light	2-C-METHYL-D-ERYTHRITOL-4-PHOSPHATE__chlo_stem_light + CTP__chlo_stem_light + PROTON__chlo_stem_light --> 4-CYTIDINE-5-DIPHOSPHO-2-C__chlo_stem_light + PPI__chlo_stem_light	0	5.27298	up	4.09842	('NONMEVIPP-PWY', 'methylerythritol phosphate pathway I')|('PWY-7560', 'methylerythritol phosphate pathway II')
2.7.8.11-RXN__chlo_berry_dark	0.01 CDPDIACYLGLYCEROL__chlo_berry_dark + MYO-INOSITOL__chlo_berry_dark --> CMP__chlo_berry_dark + 0.01 L-1-phosphatidyl-inositols__chlo_berry_dark + PROTON__chlo_berry_dark	0	0	equal	0	('PHOSLIPSYN2-PWY', 'superpathway of phospholipid biosynthesis II (plants)')|('PWY-6352', '3-phosphoinositide biosynthesis')|('PWY-6351', 'D-myo-inositol (1,4,5)-trisphosphate biosynthesis')|('PWY-7625', 'phosphatidylinositol biosynthesis II (eukaryotes)')
2.7.8.11-RXN__chlo_berry_light	0.01 CDPDIACYLGLYCEROL__chlo_berry_light + MYO-INOSITOL__chlo_berry_light --> CMP__chlo_berry_light + 0.01 L-1-phosphatidyl-inositols__chlo_berry_light + PROTON__chlo_berry_light	0	0	equal	0	('PHOSLIPSYN2-PWY', 'superpathway of phospholipid biosynthesis II (plants)')|('PWY-6352', '3-phosphoinositide biosynthesis')|('PWY-6351', 'D-myo-inositol (1,4,5)-trisphosphate biosynthesis')|('PWY-7625', 'phosphatidylinositol biosynthesis II (eukaryotes)')
2.7.8.11-RXN__chlo_leaf_dark	0.01 CDPDIACYLGLYCEROL__chlo_leaf_dark + MYO-INOSITOL__chlo_leaf_dark --> CMP__chlo_leaf_dark + 0.01 L-1-phosphatidyl-inositols__chlo_leaf_dark + PROTON__chlo_leaf_dark	0	0	equal	0	('PHOSLIPSYN2-PWY', 'superpathway of phospholipid biosynthesis II (plants)')|('PWY-6352', '3-phosphoinositide biosynthesis')|('PWY-6351', 'D-myo-inositol (1,4,5)-trisphosphate biosynthesis')|('PWY-7625', 'phosphatidylinositol biosynthesis II (eukaryotes)')
2.7.8.11-RXN__chlo_leaf_light	0.01 CDPDIACYLGLYCEROL__chlo_leaf_light + MYO-INOSITOL__chlo_leaf_light --> CMP__chlo_leaf_light + 0.01 L-1-phosphatidyl-inositols__chlo_leaf_light + PROTON__chlo_leaf_light	0	0	equal	0	('PHOSLIPSYN2-PWY', 'superpathway of phospholipid biosynthesis II (plants)')|('PWY-6352', '3-phosphoinositide biosynthesis')|('PWY-6351', 'D-myo-inositol (1,4,5)-trisphosphate biosynthesis')|('PWY-7625', 'phosphatidylinositol biosynthesis II (eukaryotes)')
2.7.8.11-RXN__chlo_stem_dark	0.01 CDPDIACYLGLYCEROL__chlo_stem_dark + MYO-INOSITOL__chlo_stem_dark --> CMP__chlo_stem_dark + 0.01 L-1-phosphatidyl-inositols__chlo_stem_dark + PROTON__chlo_stem_dark	0	0	equal	0	('PHOSLIPSYN2-PWY', 'superpathway of phospholipid biosynthesis II (plants)')|('PWY-6352', '3-phosphoinositide biosynthesis')|('PWY-6351', 'D-myo-inositol (1,4,5)-trisphosphate biosynthesis')|('PWY-7625', 'phosphatidylinositol biosynthesis II (eukaryotes)')
2.7.8.11-RXN__chlo_stem_light	0.01 CDPDIACYLGLYCEROL__chlo_stem_light + MYO-INOSITOL__chlo_stem_light --> CMP__chlo_stem_light + 0.01 L-1-phosphatidyl-inositols__chlo_stem_light + PROTON__chlo_stem_light	0	0	equal	0	('PHOSLIPSYN2-PWY', 'superpathway of phospholipid biosynthesis II (plants)')|('PWY-6352', '3-phosphoinositide biosynthesis')|('PWY-6351', 'D-myo-inositol (1,4,5)-trisphosphate biosynthesis')|('PWY-7625', 'phosphatidylinositol biosynthesis II (eukaryotes)')
ACSERLY-RXN__cyto_stem_light	ACETYLSERINE__cyto_stem_light + HS__cyto_stem_light --> ACET__cyto_stem_light + CYS__cyto_stem_light + PROTON__cyto_stem_light	0	0.00983585	down	1.72772	('CYSTSYN-PWY', 'L-cysteine biosynthesis I')
SERINE-O-ACETTRAN-RXN__chlo_berry_light	ACETYL-COA__chlo_berry_light + SER__chlo_berry_light --> ACETYLSERINE__chlo_berry_light + CO-A__chlo_berry_light	0	0.00983585	down	1.72772	('PWY-8071', 'N-3-oxalyl-L-2,3-diaminopropanoate biosynthesis')|('PWY-7274', 'D-cycloserine biosynthesis')|('PWY-7870', 'L-cysteine biosynthesis VII (from S-sulfo-L-cysteine)')|('PWY-6936', 'seleno-amino acid biosynthesis (plants)')|('PWY-I9', 'L-cysteine biosynthesis VI (reverse transsulfuration)')|('CYSTSYN-PWY', 'L-cysteine biosynthesis I')
CYS__cyto_stem_light_dark_storage	CYS__cyto_stem_light --> CYS__cyto_stem_dark	0	0.0052	down	1.68895	('Storage', 'Storage between light and dark phases')
CYS__cyto_berry_light_dark_storage	CYS__cyto_berry_light --> CYS__cyto_berry_dark	0	0.0052	down	1.68895	('Storage', 'Storage between light and dark phases')
CYS__cyto_leaf_light_dark_storage	CYS__cyto_leaf_light --> CYS__cyto_leaf_dark	0	0.0052	down	1.68895	('Storage', 'Storage between light and dark phases')
EX_CYS_drain_dark	CYS__env_dark -->	0	0.0024	down	1.65788	('drains', 'drain reactions')
2.7.8.11-RXN__mito_berry_dark	0.01 CDPDIACYLGLYCEROL__mito_berry_dark + MYO-INOSITOL__mito_berry_dark --> CMP__mito_berry_dark + 0.01 L-1-phosphatidyl-inositols__mito_berry_dark + PROTON__mito_berry_dark	0	0	equal	0	('PHOSLIPSYN2-PWY', 'superpathway of phospholipid biosynthesis II (plants)')|('PWY-6352', '3-phosphoinositide biosynthesis')|('PWY-6351', 'D-myo-inositol (1,4,5)-trisphosphate biosynthesis')|('PWY-7625', 'phosphatidylinositol biosynthesis II (eukaryotes)')
2.7.8.11-RXN__mito_berry_light	0.01 CDPDIACYLGLYCEROL__mito_berry_light + MYO-INOSITOL__mito_berry_light --> CMP__mito_berry_light + 0.01 L-1-phosphatidyl-inositols__mito_berry_light + PROTON__mito_berry_light	0	0	equal	0	('PHOSLIPSYN2-PWY', 'superpathway of phospholipid biosynthesis II (plants)')|('PWY-6352', '3-phosphoinositide biosynthesis')|('PWY-6351', 'D-myo-inositol (1,4,5)-trisphosphate biosynthesis')|('PWY-7625', 'phosphatidylinositol biosynthesis II (eukaryotes)')
2.7.8.11-RXN__mito_leaf_dark	0.01 CDPDIACYLGLYCEROL__mito_leaf_dark + MYO-INOSITOL__mito_leaf_dark --> CMP__mito_leaf_dark + 0.01 L-1-phosphatidyl-inositols__mito_leaf_dark + PROTON__mito_leaf_dark	0	0	equal	0	('PHOSLIPSYN2-PWY', 'superpathway of phospholipid biosynthesis II (plants)')|('PWY-6352', '3-phosphoinositide biosynthesis')|('PWY-6351', 'D-myo-inositol (1,4,5)-trisphosphate biosynthesis')|('PWY-7625', 'phosphatidylinositol biosynthesis II (eukaryotes)')
2.7.8.11-RXN__mito_leaf_light	0.01 CDPDIACYLGLYCEROL__mito_leaf_light + MYO-INOSITOL__mito_leaf_light --> CMP__mito_leaf_light + 0.01 L-1-phosphatidyl-inositols__mito_leaf_light + PROTON__mito_leaf_light	0	0	equal	0	('PHOSLIPSYN2-PWY', 'superpathway of phospholipid biosynthesis II (plants)')|('PWY-6352', '3-phosphoinositide biosynthesis')|('PWY-6351', 'D-myo-inositol (1,4,5)-trisphosphate biosynthesis')|('PWY-7625', 'phosphatidylinositol biosynthesis II (eukaryotes)')
2.7.8.11-RXN__mito_stem_dark	0.01 CDPDIACYLGLYCEROL__mito_stem_dark + MYO-INOSITOL__mito_stem_dark --> CMP__mito_stem_dark + 0.01 L-1-phosphatidyl-inositols__mito_stem_dark + PROTON__mito_stem_dark	0	0	equal	0	('PHOSLIPSYN2-PWY', 'superpathway of phospholipid biosynthesis II (plants)')|('PWY-6352', '3-phosphoinositide biosynthesis')|('PWY-6351', 'D-myo-inositol (1,4,5)-trisphosphate biosynthesis')|('PWY-7625', 'phosphatidylinositol biosynthesis II (eukaryotes)')
2.7.8.11-RXN__mito_stem_light	0.01 CDPDIACYLGLYCEROL__mito_stem_light + MYO-INOSITOL__mito_stem_light --> CMP__mito_stem_light + 0.01 L-1-phosphatidyl-inositols__mito_stem_light + PROTON__mito_stem_light	0	0	equal	0	('PHOSLIPSYN2-PWY', 'superpathway of phospholipid biosynthesis II (plants)')|('PWY-6352', '3-phosphoinositide biosynthesis')|('PWY-6351', 'D-myo-inositol (1,4,5)-trisphosphate biosynthesis')|('PWY-7625', 'phosphatidylinositol biosynthesis II (eukaryotes)')
2.7.8.15-RXN__er_berry_dark	DOLICHOLP__er_berry_dark + UDP-N-ACETYL-D-GLUCOSAMINE__er_berry_dark --> CPD-190__er_berry_dark + UMP__er_berry_dark	0	0	equal	0	('MANNOSYL-CHITO-DOLICHOL-BIOSYNTHESIS', 'protein N-glycosylation initial phase (eukaryotic)')
2.7.8.15-RXN__er_berry_light	DOLICHOLP__er_berry_light + UDP-N-ACETYL-D-GLUCOSAMINE__er_berry_light --> CPD-190__er_berry_light + UMP__er_berry_light	0	0	equal	0	('MANNOSYL-CHITO-DOLICHOL-BIOSYNTHESIS', 'protein N-glycosylation initial phase (eukaryotic)')
2.7.8.15-RXN__er_leaf_dark	DOLICHOLP__er_leaf_dark + UDP-N-ACETYL-D-GLUCOSAMINE__er_leaf_dark --> CPD-190__er_leaf_dark + UMP__er_leaf_dark	0	0	equal	0	('MANNOSYL-CHITO-DOLICHOL-BIOSYNTHESIS', 'protein N-glycosylation initial phase (eukaryotic)')
2.7.8.15-RXN__er_leaf_light	DOLICHOLP__er_leaf_light + UDP-N-ACETYL-D-GLUCOSAMINE__er_leaf_light --> CPD-190__er_leaf_light + UMP__er_leaf_light	0	0	equal	0	('MANNOSYL-CHITO-DOLICHOL-BIOSYNTHESIS', 'protein N-glycosylation initial phase (eukaryotic)')
2.7.8.15-RXN__er_stem_dark	DOLICHOLP__er_stem_dark + UDP-N-ACETYL-D-GLUCOSAMINE__er_stem_dark --> CPD-190__er_stem_dark + UMP__er_stem_dark	0	0	equal	0	('MANNOSYL-CHITO-DOLICHOL-BIOSYNTHESIS', 'protein N-glycosylation initial phase (eukaryotic)')
2.7.8.15-RXN__er_stem_light	DOLICHOLP__er_stem_light + UDP-N-ACETYL-D-GLUCOSAMINE__er_stem_light --> CPD-190__er_stem_light + UMP__er_stem_light	0	0	equal	0	('MANNOSYL-CHITO-DOLICHOL-BIOSYNTHESIS', 'protein N-glycosylation initial phase (eukaryotic)')
2.8.1.6-RXN__mito_berry_dark	CYS__mito_berry_dark + DETHIOBIOTIN__mito_berry_dark + 2.0 S-ADENOSYLMETHIONINE__mito_berry_dark --> BIOTIN__mito_berry_dark + 2.0 CH33ADO__mito_berry_dark + L-ALPHA-ALANINE__mito_berry_dark + 2.0 MET__mito_berry_dark	0	0	equal	0	('PWY-7380', 'biotin biosynthesis from 8-amino-7-oxononanoate II')|('PWY0-1507', 'biotin biosynthesis from 8-amino-7-oxononanoate I')
2.8.1.6-RXN__mito_berry_light	CYS__mito_berry_light + DETHIOBIOTIN__mito_berry_light + 2.0 S-ADENOSYLMETHIONINE__mito_berry_light --> BIOTIN__mito_berry_light + 2.0 CH33ADO__mito_berry_light + L-ALPHA-ALANINE__mito_berry_light + 2.0 MET__mito_berry_light	0	0	equal	0	('PWY-7380', 'biotin biosynthesis from 8-amino-7-oxononanoate II')|('PWY0-1507', 'biotin biosynthesis from 8-amino-7-oxononanoate I')
2.8.1.6-RXN__mito_leaf_dark	CYS__mito_leaf_dark + DETHIOBIOTIN__mito_leaf_dark + 2.0 S-ADENOSYLMETHIONINE__mito_leaf_dark --> BIOTIN__mito_leaf_dark + 2.0 CH33ADO__mito_leaf_dark + L-ALPHA-ALANINE__mito_leaf_dark + 2.0 MET__mito_leaf_dark	0	0	equal	0	('PWY-7380', 'biotin biosynthesis from 8-amino-7-oxononanoate II')|('PWY0-1507', 'biotin biosynthesis from 8-amino-7-oxononanoate I')
2.8.1.6-RXN__mito_leaf_light	CYS__mito_leaf_light + DETHIOBIOTIN__mito_leaf_light + 2.0 S-ADENOSYLMETHIONINE__mito_leaf_light --> BIOTIN__mito_leaf_light + 2.0 CH33ADO__mito_leaf_light + L-ALPHA-ALANINE__mito_leaf_light + 2.0 MET__mito_leaf_light	0	0	equal	0	('PWY-7380', 'biotin biosynthesis from 8-amino-7-oxononanoate II')|('PWY0-1507', 'biotin biosynthesis from 8-amino-7-oxononanoate I')
2.8.1.6-RXN__mito_stem_dark	CYS__mito_stem_dark + DETHIOBIOTIN__mito_stem_dark + 2.0 S-ADENOSYLMETHIONINE__mito_stem_dark --> BIOTIN__mito_stem_dark + 2.0 CH33ADO__mito_stem_dark + L-ALPHA-ALANINE__mito_stem_dark + 2.0 MET__mito_stem_dark	0	0	equal	0	('PWY-7380', 'biotin biosynthesis from 8-amino-7-oxononanoate II')|('PWY0-1507', 'biotin biosynthesis from 8-amino-7-oxononanoate I')
2.8.1.6-RXN__mito_stem_light	CYS__mito_stem_light + DETHIOBIOTIN__mito_stem_light + 2.0 S-ADENOSYLMETHIONINE__mito_stem_light --> BIOTIN__mito_stem_light + 2.0 CH33ADO__mito_stem_light + L-ALPHA-ALANINE__mito_stem_light + 2.0 MET__mito_stem_light	0	0	equal	0	('PWY-7380', 'biotin biosynthesis from 8-amino-7-oxononanoate II')|('PWY0-1507', 'biotin biosynthesis from 8-amino-7-oxononanoate I')
23-DIMETHYLMALATE-LYASE-RXN__chlo_berry_dark	CPD-61__chlo_berry_dark --> PROPIONATE__chlo_berry_dark + PYRUVATE__chlo_berry_dark	0	0	equal	0	('PWY-5055', 'nicotinate degradation III')
23-DIMETHYLMALATE-LYASE-RXN__chlo_berry_light	CPD-61__chlo_berry_light --> PROPIONATE__chlo_berry_light + PYRUVATE__chlo_berry_light	0	0	equal	0	('PWY-5055', 'nicotinate degradation III')
23-DIMETHYLMALATE-LYASE-RXN__chlo_leaf_dark	CPD-61__chlo_leaf_dark --> PROPIONATE__chlo_leaf_dark + PYRUVATE__chlo_leaf_dark	0	0	equal	0	('PWY-5055', 'nicotinate degradation III')
23-DIMETHYLMALATE-LYASE-RXN__chlo_leaf_light	CPD-61__chlo_leaf_light --> PROPIONATE__chlo_leaf_light + PYRUVATE__chlo_leaf_light	0	0	equal	0	('PWY-5055', 'nicotinate degradation III')
23-DIMETHYLMALATE-LYASE-RXN__chlo_stem_dark	CPD-61__chlo_stem_dark --> PROPIONATE__chlo_stem_dark + PYRUVATE__chlo_stem_dark	0	0	equal	0	('PWY-5055', 'nicotinate degradation III')
23-DIMETHYLMALATE-LYASE-RXN__chlo_stem_light	CPD-61__chlo_stem_light --> PROPIONATE__chlo_stem_light + PYRUVATE__chlo_stem_light	0	0	equal	0	('PWY-5055', 'nicotinate degradation III')
EX_CYS_drain_light	CYS__env_light -->	0	0.0024	down	1.65788	('drains', 'drain reactions')
ACSERLY-RXN__chlo_berry_dark	ACETYLSERINE__chlo_berry_dark + HS__chlo_berry_dark --> ACET__chlo_berry_dark + CYS__chlo_berry_dark + PROTON__chlo_berry_dark	0	0.00183585	down	1.50623	('CYSTSYN-PWY', 'L-cysteine biosynthesis I')
ACSERLY-RXN__chlo_leaf_dark	ACETYLSERINE__chlo_leaf_dark + HS__chlo_leaf_dark --> ACET__chlo_leaf_dark + CYS__chlo_leaf_dark + PROTON__chlo_leaf_dark	0	0.00183585	down	1.50622	('CYSTSYN-PWY', 'L-cysteine biosynthesis I')
ACSERLY-RXN__cyto_stem_dark	ACETYLSERINE__cyto_stem_dark + HS__cyto_stem_dark --> ACET__cyto_stem_dark + CYS__cyto_stem_dark + PROTON__cyto_stem_dark	0	0.00183585	down	1.50622	('CYSTSYN-PWY', 'L-cysteine biosynthesis I')
SERINE-O-ACETTRAN-RXN__chlo_leaf_dark	ACETYL-COA__chlo_leaf_dark + SER__chlo_leaf_dark --> ACETYLSERINE__chlo_leaf_dark + CO-A__chlo_leaf_dark	0	0.00183585	down	1.50622	('PWY-8071', 'N-3-oxalyl-L-2,3-diaminopropanoate biosynthesis')|('PWY-7274', 'D-cycloserine biosynthesis')|('PWY-7870', 'L-cysteine biosynthesis VII (from S-sulfo-L-cysteine)')|('PWY-6936', 'seleno-amino acid biosynthesis (plants)')|('PWY-I9', 'L-cysteine biosynthesis VI (reverse transsulfuration)')|('CYSTSYN-PWY', 'L-cysteine biosynthesis I')
ACSERLY-RXN__cyto_leaf_dark	ACETYLSERINE__cyto_leaf_dark + HS__cyto_leaf_dark --> ACET__cyto_leaf_dark + CYS__cyto_leaf_dark + PROTON__cyto_leaf_dark	0	0.00183585	down	1.50622	('CYSTSYN-PWY', 'L-cysteine biosynthesis I')
2-HEXADECENAL-REDUCTASE-RXN__cyto_berry_dark	NADP__cyto_berry_dark + PALMITALDEHYDE__cyto_berry_dark --> CPD-292__cyto_berry_dark + NADPH__cyto_berry_dark + PROTON__cyto_berry_dark	0	0	equal	0	('PWY3DJ-11470', 'sphingosine and sphingosine-1-phosphate metabolism')
2-HEXADECENAL-REDUCTASE-RXN__cyto_berry_light	NADP__cyto_berry_light + PALMITALDEHYDE__cyto_berry_light --> CPD-292__cyto_berry_light + NADPH__cyto_berry_light + PROTON__cyto_berry_light	0	0	equal	0	('PWY3DJ-11470', 'sphingosine and sphingosine-1-phosphate metabolism')
2-HEXADECENAL-REDUCTASE-RXN__cyto_leaf_dark	NADP__cyto_leaf_dark + PALMITALDEHYDE__cyto_leaf_dark --> CPD-292__cyto_leaf_dark + NADPH__cyto_leaf_dark + PROTON__cyto_leaf_dark	0	0	equal	0	('PWY3DJ-11470', 'sphingosine and sphingosine-1-phosphate metabolism')
2-HEXADECENAL-REDUCTASE-RXN__cyto_leaf_light	NADP__cyto_leaf_light + PALMITALDEHYDE__cyto_leaf_light --> CPD-292__cyto_leaf_light + NADPH__cyto_leaf_light + PROTON__cyto_leaf_light	0	0	equal	0	('PWY3DJ-11470', 'sphingosine and sphingosine-1-phosphate metabolism')
2-HEXADECENAL-REDUCTASE-RXN__cyto_stem_dark	NADP__cyto_stem_dark + PALMITALDEHYDE__cyto_stem_dark --> CPD-292__cyto_stem_dark + NADPH__cyto_stem_dark + PROTON__cyto_stem_dark	0	0	equal	0	('PWY3DJ-11470', 'sphingosine and sphingosine-1-phosphate metabolism')
2-HEXADECENAL-REDUCTASE-RXN__cyto_stem_light	NADP__cyto_stem_light + PALMITALDEHYDE__cyto_stem_light --> CPD-292__cyto_stem_light + NADPH__cyto_stem_light + PROTON__cyto_stem_light	0	0	equal	0	('PWY3DJ-11470', 'sphingosine and sphingosine-1-phosphate metabolism')
2-HYDROXYBIPHENYL-3-MONOOXYGENASE-RXN__cyto_berry_dark	CPD-946__cyto_berry_dark + NADH__cyto_berry_dark + OXYGEN-MOLECULE__cyto_berry_dark + PROTON__cyto_berry_dark --> BIPHENYL-23-DIOL__cyto_berry_dark + NAD__cyto_berry_dark + WATER__cyto_berry_dark	0	0	equal	0	('PWY-7008', '2-hydroxybiphenyl degradation')
2-HYDROXYBIPHENYL-3-MONOOXYGENASE-RXN__cyto_berry_light	CPD-946__cyto_berry_light + NADH__cyto_berry_light + OXYGEN-MOLECULE__cyto_berry_light + PROTON__cyto_berry_light --> BIPHENYL-23-DIOL__cyto_berry_light + NAD__cyto_berry_light + WATER__cyto_berry_light	0	0	equal	0	('PWY-7008', '2-hydroxybiphenyl degradation')
2-HYDROXYBIPHENYL-3-MONOOXYGENASE-RXN__cyto_stem_dark	CPD-946__cyto_stem_dark + NADH__cyto_stem_dark + OXYGEN-MOLECULE__cyto_stem_dark + PROTON__cyto_stem_dark --> BIPHENYL-23-DIOL__cyto_stem_dark + NAD__cyto_stem_dark + WATER__cyto_stem_dark	0	0	equal	0	('PWY-7008', '2-hydroxybiphenyl degradation')
2-HYDROXYBIPHENYL-3-MONOOXYGENASE-RXN__cyto_stem_light	CPD-946__cyto_stem_light + NADH__cyto_stem_light + OXYGEN-MOLECULE__cyto_stem_light + PROTON__cyto_stem_light --> BIPHENYL-23-DIOL__cyto_stem_light + NAD__cyto_stem_light + WATER__cyto_stem_light	0	0	equal	0	('PWY-7008', '2-hydroxybiphenyl degradation')
2-ISOPROPYLMALATESYN-RXN__chlo_berry_dark	2-KETO-ISOVALERATE__chlo_berry_dark + ACETYL-COA__chlo_berry_dark + WATER__chlo_berry_dark --> 3-CARBOXY-3-HYDROXY-ISOCAPROATE__chlo_berry_dark + CO-A__chlo_berry_dark + PROTON__chlo_berry_dark	0	4.31381	up	3.19749	('PWY-6871', '3-methylbutanol biosynthesis (engineered)')|('LEUSYN-PWY', 'L-leucine biosynthesis')
2-ISOPROPYLMALATESYN-RXN__chlo_berry_light	2-KETO-ISOVALERATE__chlo_berry_light + ACETYL-COA__chlo_berry_light + WATER__chlo_berry_light --> 3-CARBOXY-3-HYDROXY-ISOCAPROATE__chlo_berry_light + CO-A__chlo_berry_light + PROTON__chlo_berry_light	0	4.25238	up	3.106	('PWY-6871', '3-methylbutanol biosynthesis (engineered)')|('LEUSYN-PWY', 'L-leucine biosynthesis')
2-ISOPROPYLMALATESYN-RXN__chlo_leaf_dark	2-KETO-ISOVALERATE__chlo_leaf_dark + ACETYL-COA__chlo_leaf_dark + WATER__chlo_leaf_dark --> 3-CARBOXY-3-HYDROXY-ISOCAPROATE__chlo_leaf_dark + CO-A__chlo_leaf_dark + PROTON__chlo_leaf_dark	0	4.3138	up	3.19748	('PWY-6871', '3-methylbutanol biosynthesis (engineered)')|('LEUSYN-PWY', 'L-leucine biosynthesis')
2-ISOPROPYLMALATESYN-RXN__chlo_leaf_light	2-KETO-ISOVALERATE__chlo_leaf_light + ACETYL-COA__chlo_leaf_light + WATER__chlo_leaf_light --> 3-CARBOXY-3-HYDROXY-ISOCAPROATE__chlo_leaf_light + CO-A__chlo_leaf_light + PROTON__chlo_leaf_light	0	4.25237	up	3.10599	('PWY-6871', '3-methylbutanol biosynthesis (engineered)')|('LEUSYN-PWY', 'L-leucine biosynthesis')
2-ISOPROPYLMALATESYN-RXN__chlo_stem_dark	2-KETO-ISOVALERATE__chlo_stem_dark + ACETYL-COA__chlo_stem_dark + WATER__chlo_stem_dark --> 3-CARBOXY-3-HYDROXY-ISOCAPROATE__chlo_stem_dark + CO-A__chlo_stem_dark + PROTON__chlo_stem_dark	0	4.3138	up	3.19748	('PWY-6871', '3-methylbutanol biosynthesis (engineered)')|('LEUSYN-PWY', 'L-leucine biosynthesis')
2-ISOPROPYLMALATESYN-RXN__chlo_stem_light	2-KETO-ISOVALERATE__chlo_stem_light + ACETYL-COA__chlo_stem_light + WATER__chlo_stem_light --> 3-CARBOXY-3-HYDROXY-ISOCAPROATE__chlo_stem_light + CO-A__chlo_stem_light + PROTON__chlo_stem_light	0	4.25237	up	3.10599	('PWY-6871', '3-methylbutanol biosynthesis (engineered)')|('LEUSYN-PWY', 'L-leucine biosynthesis')
2KETO-3METHYLVALERATE-RXN__chlo_berry_dark	2-KETO-3-METHYL-VALERATE__chlo_berry_dark + CO-A__chlo_berry_dark + NAD__chlo_berry_dark --> 2-METHYL-BUTYRYL-COA__chlo_berry_dark + CARBON-DIOXIDE__chlo_berry_dark + NADH__chlo_berry_dark	0	100000	equal	0	('PWY-8173', 'anteiso-branched-chain fatty acid biosynthesis')|('ILEUDEG-PWY', 'L-isoleucine degradation I')
2KETO-3METHYLVALERATE-RXN__chlo_berry_dark_reverse	2-METHYL-BUTYRYL-COA__chlo_berry_dark + CARBON-DIOXIDE__chlo_berry_dark + NADH__chlo_berry_dark --> 2-KETO-3-METHYL-VALERATE__chlo_berry_dark + CO-A__chlo_berry_dark + NAD__chlo_berry_dark	0	100000	equal	0
2KETO-3METHYLVALERATE-RXN__chlo_berry_light	2-KETO-3-METHYL-VALERATE__chlo_berry_light + CO-A__chlo_berry_light + NAD__chlo_berry_light --> 2-METHYL-BUTYRYL-COA__chlo_berry_light + CARBON-DIOXIDE__chlo_berry_light + NADH__chlo_berry_light	0	100000	equal	0	('PWY-8173', 'anteiso-branched-chain fatty acid biosynthesis')|('ILEUDEG-PWY', 'L-isoleucine degradation I')
2KETO-3METHYLVALERATE-RXN__chlo_berry_light_reverse	2-METHYL-BUTYRYL-COA__chlo_berry_light + CARBON-DIOXIDE__chlo_berry_light + NADH__chlo_berry_light --> 2-KETO-3-METHYL-VALERATE__chlo_berry_light + CO-A__chlo_berry_light + NAD__chlo_berry_light	0	100000	equal	0
2KETO-3METHYLVALERATE-RXN__chlo_stem_dark	2-KETO-3-METHYL-VALERATE__chlo_stem_dark + CO-A__chlo_stem_dark + NAD__chlo_stem_dark --> 2-METHYL-BUTYRYL-COA__chlo_stem_dark + CARBON-DIOXIDE__chlo_stem_dark + NADH__chlo_stem_dark	0	100000	equal	0	('PWY-8173', 'anteiso-branched-chain fatty acid biosynthesis')|('ILEUDEG-PWY', 'L-isoleucine degradation I')
2KETO-3METHYLVALERATE-RXN__chlo_stem_dark_reverse	2-METHYL-BUTYRYL-COA__chlo_stem_dark + CARBON-DIOXIDE__chlo_stem_dark + NADH__chlo_stem_dark --> 2-KETO-3-METHYL-VALERATE__chlo_stem_dark + CO-A__chlo_stem_dark + NAD__chlo_stem_dark	0	100000	equal	0
2KETO-3METHYLVALERATE-RXN__chlo_stem_light	2-KETO-3-METHYL-VALERATE__chlo_stem_light + CO-A__chlo_stem_light + NAD__chlo_stem_light --> 2-METHYL-BUTYRYL-COA__chlo_stem_light + CARBON-DIOXIDE__chlo_stem_light + NADH__chlo_stem_light	0	100000	equal	0	('PWY-8173', 'anteiso-branched-chain fatty acid biosynthesis')|('ILEUDEG-PWY', 'L-isoleucine degradation I')
2KETO-3METHYLVALERATE-RXN__chlo_stem_light_reverse	2-METHYL-BUTYRYL-COA__chlo_stem_light + CARBON-DIOXIDE__chlo_stem_light + NADH__chlo_stem_light --> 2-KETO-3-METHYL-VALERATE__chlo_stem_light + CO-A__chlo_stem_light + NAD__chlo_stem_light	0	100000	equal	0
2KETO-4METHYL-PENTANOATE-DEHYDROG-RXN__mito_berry_dark	2K-4CH3-PENTANOATE__mito_berry_dark + CO-A__mito_berry_dark + NAD__mito_berry_dark --> CARBON-DIOXIDE__mito_berry_dark + ISOVALERYL-COA__mito_berry_dark + NADH__mito_berry_dark	0	0	equal	0	('PWY-8174', 'odd iso-branched-chain fatty acid biosynthesis')|('LEU-DEG2-PWY', 'L-leucine degradation I')
2KETO-4METHYL-PENTANOATE-DEHYDROG-RXN__mito_berry_light	2K-4CH3-PENTANOATE__mito_berry_light + CO-A__mito_berry_light + NAD__mito_berry_light --> CARBON-DIOXIDE__mito_berry_light + ISOVALERYL-COA__mito_berry_light + NADH__mito_berry_light	0	0	equal	0	('PWY-8174', 'odd iso-branched-chain fatty acid biosynthesis')|('LEU-DEG2-PWY', 'L-leucine degradation I')
2KETO-4METHYL-PENTANOATE-DEHYDROG-RXN__mito_stem_dark	2K-4CH3-PENTANOATE__mito_stem_dark + CO-A__mito_stem_dark + NAD__mito_stem_dark --> CARBON-DIOXIDE__mito_stem_dark + ISOVALERYL-COA__mito_stem_dark + NADH__mito_stem_dark	0	0	equal	0	('PWY-8174', 'odd iso-branched-chain fatty acid biosynthesis')|('LEU-DEG2-PWY', 'L-leucine degradation I')
2KETO-4METHYL-PENTANOATE-DEHYDROG-RXN__mito_stem_light	2K-4CH3-PENTANOATE__mito_stem_light + CO-A__mito_stem_light + NAD__mito_stem_light --> CARBON-DIOXIDE__mito_stem_light + ISOVALERYL-COA__mito_stem_light + NADH__mito_stem_light	0	0	equal	0	('PWY-8174', 'odd iso-branched-chain fatty acid biosynthesis')|('LEU-DEG2-PWY', 'L-leucine degradation I')
2OXOGLUTARATEDEH-RXN__cyto_berry_dark	2-KETOGLUTARATE__cyto_berry_dark + CO-A__cyto_berry_dark + NAD__cyto_berry_dark --> CARBON-DIOXIDE__cyto_berry_dark + NADH__cyto_berry_dark + SUC-COA__cyto_berry_dark	0	46.22	up	34.6472	('PWY-5690', 'TCA cycle II (plants and fungi)')|('TCA', 'TCA cycle I (prokaryotic)')|('TCA-1', 'TCA cycle VIII (Chlamydia)')|('PWY66-398', 'TCA cycle III (animals)')|('PWYQT-4481', 'TCA cycle variation V (plant)')|('PWY-7254', 'TCA cycle VII (acetate-producers)')
2OXOGLUTARATEDEH-RXN__cyto_berry_light	2-KETOGLUTARATE__cyto_berry_light + CO-A__cyto_berry_light + NAD__cyto_berry_light --> CARBON-DIOXIDE__cyto_berry_light + NADH__cyto_berry_light + SUC-COA__cyto_berry_light	0	30.2224	up	22.8994	('PWY-5690', 'TCA cycle II (plants and fungi)')|('TCA', 'TCA cycle I (prokaryotic)')|('TCA-1', 'TCA cycle VIII (Chlamydia)')|('PWY66-398', 'TCA cycle III (animals)')|('PWYQT-4481', 'TCA cycle variation V (plant)')|('PWY-7254', 'TCA cycle VII (acetate-producers)')
2OXOGLUTARATEDEH-RXN__cyto_leaf_dark	2-KETOGLUTARATE__cyto_leaf_dark + CO-A__cyto_leaf_dark + NAD__cyto_leaf_dark --> CARBON-DIOXIDE__cyto_leaf_dark + NADH__cyto_leaf_dark + SUC-COA__cyto_leaf_dark	0	46.22	up	34.6472	('PWY-5690', 'TCA cycle II (plants and fungi)')|('TCA', 'TCA cycle I (prokaryotic)')|('TCA-1', 'TCA cycle VIII (Chlamydia)')|('PWY66-398', 'TCA cycle III (animals)')|('PWYQT-4481', 'TCA cycle variation V (plant)')|('PWY-7254', 'TCA cycle VII (acetate-producers)')
2OXOGLUTARATEDEH-RXN__cyto_leaf_light	2-KETOGLUTARATE__cyto_leaf_light + CO-A__cyto_leaf_light + NAD__cyto_leaf_light --> CARBON-DIOXIDE__cyto_leaf_light + NADH__cyto_leaf_light + SUC-COA__cyto_leaf_light	0	30.2224	up	22.8994	('PWY-5690', 'TCA cycle II (plants and fungi)')|('TCA', 'TCA cycle I (prokaryotic)')|('TCA-1', 'TCA cycle VIII (Chlamydia)')|('PWY66-398', 'TCA cycle III (animals)')|('PWYQT-4481', 'TCA cycle variation V (plant)')|('PWY-7254', 'TCA cycle VII (acetate-producers)')
2OXOGLUTARATEDEH-RXN__cyto_stem_dark	2-KETOGLUTARATE__cyto_stem_dark + CO-A__cyto_stem_dark + NAD__cyto_stem_dark --> CARBON-DIOXIDE__cyto_stem_dark + NADH__cyto_stem_dark + SUC-COA__cyto_stem_dark	0	46.22	up	34.6472	('PWY-5690', 'TCA cycle II (plants and fungi)')|('TCA', 'TCA cycle I (prokaryotic)')|('TCA-1', 'TCA cycle VIII (Chlamydia)')|('PWY66-398', 'TCA cycle III (animals)')|('PWYQT-4481', 'TCA cycle variation V (plant)')|('PWY-7254', 'TCA cycle VII (acetate-producers)')
2OXOGLUTARATEDEH-RXN__cyto_stem_light	2-KETOGLUTARATE__cyto_stem_light + CO-A__cyto_stem_light + NAD__cyto_stem_light --> CARBON-DIOXIDE__cyto_stem_light + NADH__cyto_stem_light + SUC-COA__cyto_stem_light	0	30.2224	up	22.8994	('PWY-5690', 'TCA cycle II (plants and fungi)')|('TCA', 'TCA cycle I (prokaryotic)')|('TCA-1', 'TCA cycle VIII (Chlamydia)')|('PWY66-398', 'TCA cycle III (animals)')|('PWYQT-4481', 'TCA cycle variation V (plant)')|('PWY-7254', 'TCA cycle VII (acetate-producers)')
2OXOGLUTARATEDEH-RXN__mito_berry_dark	2-KETOGLUTARATE__mito_berry_dark + CO-A__mito_berry_dark + NAD__mito_berry_dark --> CARBON-DIOXIDE__mito_berry_dark + NADH__mito_berry_dark + SUC-COA__mito_berry_dark	0	46.22	up	34.6472	('PWY-5690', 'TCA cycle II (plants and fungi)')|('TCA', 'TCA cycle I (prokaryotic)')|('TCA-1', 'TCA cycle VIII (Chlamydia)')|('PWY66-398', 'TCA cycle III (animals)')|('PWYQT-4481', 'TCA cycle variation V (plant)')|('PWY-7254', 'TCA cycle VII (acetate-producers)')
2OXOGLUTARATEDEH-RXN__mito_berry_light	2-KETOGLUTARATE__mito_berry_light + CO-A__mito_berry_light + NAD__mito_berry_light --> CARBON-DIOXIDE__mito_berry_light + NADH__mito_berry_light + SUC-COA__mito_berry_light	0	30.2224	up	22.8994	('PWY-5690', 'TCA cycle II (plants and fungi)')|('TCA', 'TCA cycle I (prokaryotic)')|('TCA-1', 'TCA cycle VIII (Chlamydia)')|('PWY66-398', 'TCA cycle III (animals)')|('PWYQT-4481', 'TCA cycle variation V (plant)')|('PWY-7254', 'TCA cycle VII (acetate-producers)')
2OXOGLUTARATEDEH-RXN__mito_leaf_dark	2-KETOGLUTARATE__mito_leaf_dark + CO-A__mito_leaf_dark + NAD__mito_leaf_dark --> CARBON-DIOXIDE__mito_leaf_dark + NADH__mito_leaf_dark + SUC-COA__mito_leaf_dark	0	46.22	up	34.6472	('PWY-5690', 'TCA cycle II (plants and fungi)')|('TCA', 'TCA cycle I (prokaryotic)')|('TCA-1', 'TCA cycle VIII (Chlamydia)')|('PWY66-398', 'TCA cycle III (animals)')|('PWYQT-4481', 'TCA cycle variation V (plant)')|('PWY-7254', 'TCA cycle VII (acetate-producers)')
2OXOGLUTARATEDEH-RXN__mito_leaf_light	2-KETOGLUTARATE__mito_leaf_light + CO-A__mito_leaf_light + NAD__mito_leaf_light --> CARBON-DIOXIDE__mito_leaf_light + NADH__mito_leaf_light + SUC-COA__mito_leaf_light	0	30.2224	up	22.8994	('PWY-5690', 'TCA cycle II (plants and fungi)')|('TCA', 'TCA cycle I (prokaryotic)')|('TCA-1', 'TCA cycle VIII (Chlamydia)')|('PWY66-398', 'TCA cycle III (animals)')|('PWYQT-4481', 'TCA cycle variation V (plant)')|('PWY-7254', 'TCA cycle VII (acetate-producers)')
2OXOGLUTARATEDEH-RXN__mito_stem_dark	2-KETOGLUTARATE__mito_stem_dark + CO-A__mito_stem_dark + NAD__mito_stem_dark --> CARBON-DIOXIDE__mito_stem_dark + NADH__mito_stem_dark + SUC-COA__mito_stem_dark	0	46.22	up	34.6472	('PWY-5690', 'TCA cycle II (plants and fungi)')|('TCA', 'TCA cycle I (prokaryotic)')|('TCA-1', 'TCA cycle VIII (Chlamydia)')|('PWY66-398', 'TCA cycle III (animals)')|('PWYQT-4481', 'TCA cycle variation V (plant)')|('PWY-7254', 'TCA cycle VII (acetate-producers)')
2OXOGLUTARATEDEH-RXN__mito_stem_light	2-KETOGLUTARATE__mito_stem_light + CO-A__mito_stem_light + NAD__mito_stem_light --> CARBON-DIOXIDE__mito_stem_light + NADH__mito_stem_light + SUC-COA__mito_stem_light	0	30.2224	up	22.8994	('PWY-5690', 'TCA cycle II (plants and fungi)')|('TCA', 'TCA cycle I (prokaryotic)')|('TCA-1', 'TCA cycle VIII (Chlamydia)')|('PWY66-398', 'TCA cycle III (animals)')|('PWYQT-4481', 'TCA cycle variation V (plant)')|('PWY-7254', 'TCA cycle VII (acetate-producers)')
2PGADEHYDRAT-RXN__chlo_berry_dark	2-PG__chlo_berry_dark --> PHOSPHO-ENOL-PYRUVATE__chlo_berry_dark + WATER__chlo_berry_dark	0	100000	equal	0	('PWY-7218', 'photosynthetic 3-hydroxybutanoate biosynthesis (engineered)')|('P124-PWY', 'Bifidobacterium shunt')|('PWY-7124', 'ethene biosynthesis V (engineered)')|('PWY-6886', '1-butanol autotrophic biosynthesis (engineered)')|('PWY-5723', 'Rubisco shunt')|('PWY-6142', 'gluconeogenesis II (Methanobacterium thermoautotrophicum)')|('ANAGLYCOLYSIS-PWY', 'glycolysis III (from glucose)')|('PWY-2221'…
2PGADEHYDRAT-RXN__chlo_berry_dark_reverse	PHOSPHO-ENOL-PYRUVATE__chlo_berry_dark + WATER__chlo_berry_dark --> 2-PG__chlo_berry_dark	0	100000	equal	0
2PGADEHYDRAT-RXN__chlo_berry_light	2-PG__chlo_berry_light --> PHOSPHO-ENOL-PYRUVATE__chlo_berry_light + WATER__chlo_berry_light	0	100000	equal	0	('PWY-7218', 'photosynthetic 3-hydroxybutanoate biosynthesis (engineered)')|('P124-PWY', 'Bifidobacterium shunt')|('PWY-7124', 'ethene biosynthesis V (engineered)')|('PWY-6886', '1-butanol autotrophic biosynthesis (engineered)')|('PWY-5723', 'Rubisco shunt')|('PWY-6142', 'gluconeogenesis II (Methanobacterium thermoautotrophicum)')|('ANAGLYCOLYSIS-PWY', 'glycolysis III (from glucose)')|('PWY-2221'…
2PGADEHYDRAT-RXN__chlo_berry_light_reverse	PHOSPHO-ENOL-PYRUVATE__chlo_berry_light + WATER__chlo_berry_light --> 2-PG__chlo_berry_light	0	100000	equal	0
2PGADEHYDRAT-RXN__chlo_leaf_dark	2-PG__chlo_leaf_dark --> PHOSPHO-ENOL-PYRUVATE__chlo_leaf_dark + WATER__chlo_leaf_dark	0	100000	equal	0	('PWY-7218', 'photosynthetic 3-hydroxybutanoate biosynthesis (engineered)')|('P124-PWY', 'Bifidobacterium shunt')|('PWY-7124', 'ethene biosynthesis V (engineered)')|('PWY-6886', '1-butanol autotrophic biosynthesis (engineered)')|('PWY-5723', 'Rubisco shunt')|('PWY-6142', 'gluconeogenesis II (Methanobacterium thermoautotrophicum)')|('ANAGLYCOLYSIS-PWY', 'glycolysis III (from glucose)')|('PWY-2221'…
2PGADEHYDRAT-RXN__chlo_leaf_dark_reverse	PHOSPHO-ENOL-PYRUVATE__chlo_leaf_dark + WATER__chlo_leaf_dark --> 2-PG__chlo_leaf_dark	0	100000	equal	0
2PGADEHYDRAT-RXN__chlo_leaf_light	2-PG__chlo_leaf_light --> PHOSPHO-ENOL-PYRUVATE__chlo_leaf_light + WATER__chlo_leaf_light	0	100000	equal	0	('PWY-7218', 'photosynthetic 3-hydroxybutanoate biosynthesis (engineered)')|('P124-PWY', 'Bifidobacterium shunt')|('PWY-7124', 'ethene biosynthesis V (engineered)')|('PWY-6886', '1-butanol autotrophic biosynthesis (engineered)')|('PWY-5723', 'Rubisco shunt')|('PWY-6142', 'gluconeogenesis II (Methanobacterium thermoautotrophicum)')|('ANAGLYCOLYSIS-PWY', 'glycolysis III (from glucose)')|('PWY-2221'…
2PGADEHYDRAT-RXN__chlo_leaf_light_reverse	PHOSPHO-ENOL-PYRUVATE__chlo_leaf_light + WATER__chlo_leaf_light --> 2-PG__chlo_leaf_light	0	100000	equal	0
2PGADEHYDRAT-RXN__chlo_stem_dark	2-PG__chlo_stem_dark --> PHOSPHO-ENOL-PYRUVATE__chlo_stem_dark + WATER__chlo_stem_dark	0	100000	equal	0	('PWY-7218', 'photosynthetic 3-hydroxybutanoate biosynthesis (engineered)')|('P124-PWY', 'Bifidobacterium shunt')|('PWY-7124', 'ethene biosynthesis V (engineered)')|('PWY-6886', '1-butanol autotrophic biosynthesis (engineered)')|('PWY-5723', 'Rubisco shunt')|('PWY-6142', 'gluconeogenesis II (Methanobacterium thermoautotrophicum)')|('ANAGLYCOLYSIS-PWY', 'glycolysis III (from glucose)')|('PWY-2221'…
2PGADEHYDRAT-RXN__chlo_stem_dark_reverse	PHOSPHO-ENOL-PYRUVATE__chlo_stem_dark + WATER__chlo_stem_dark --> 2-PG__chlo_stem_dark	0	100000	equal	0
2PGADEHYDRAT-RXN__chlo_stem_light	2-PG__chlo_stem_light --> PHOSPHO-ENOL-PYRUVATE__chlo_stem_light + WATER__chlo_stem_light	0	100000	equal	0	('PWY-7218', 'photosynthetic 3-hydroxybutanoate biosynthesis (engineered)')|('P124-PWY', 'Bifidobacterium shunt')|('PWY-7124', 'ethene biosynthesis V (engineered)')|('PWY-6886', '1-butanol autotrophic biosynthesis (engineered)')|('PWY-5723', 'Rubisco shunt')|('PWY-6142', 'gluconeogenesis II (Methanobacterium thermoautotrophicum)')|('ANAGLYCOLYSIS-PWY', 'glycolysis III (from glucose)')|('PWY-2221'…
2PGADEHYDRAT-RXN__chlo_stem_light_reverse	PHOSPHO-ENOL-PYRUVATE__chlo_stem_light + WATER__chlo_stem_light --> 2-PG__chlo_stem_light	0	100000	equal	0
2PGADEHYDRAT-RXN__cyto_berry_dark	2-PG__cyto_berry_dark --> PHOSPHO-ENOL-PYRUVATE__cyto_berry_dark + WATER__cyto_berry_dark	0	100000	equal	0	('PWY-7218', 'photosynthetic 3-hydroxybutanoate biosynthesis (engineered)')|('P124-PWY', 'Bifidobacterium shunt')|('PWY-7124', 'ethene biosynthesis V (engineered)')|('PWY-6886', '1-butanol autotrophic biosynthesis (engineered)')|('PWY-5723', 'Rubisco shunt')|('PWY-6142', 'gluconeogenesis II (Methanobacterium thermoautotrophicum)')|('ANAGLYCOLYSIS-PWY', 'glycolysis III (from glucose)')|('PWY-2221'…
2PGADEHYDRAT-RXN__cyto_berry_dark_reverse	PHOSPHO-ENOL-PYRUVATE__cyto_berry_dark + WATER__cyto_berry_dark --> 2-PG__cyto_berry_dark	0	100000	equal	0
2PGADEHYDRAT-RXN__cyto_berry_light	2-PG__cyto_berry_light --> PHOSPHO-ENOL-PYRUVATE__cyto_berry_light + WATER__cyto_berry_light	0	100000	equal	0	('PWY-7218', 'photosynthetic 3-hydroxybutanoate biosynthesis (engineered)')|('P124-PWY', 'Bifidobacterium shunt')|('PWY-7124', 'ethene biosynthesis V (engineered)')|('PWY-6886', '1-butanol autotrophic biosynthesis (engineered)')|('PWY-5723', 'Rubisco shunt')|('PWY-6142', 'gluconeogenesis II (Methanobacterium thermoautotrophicum)')|('ANAGLYCOLYSIS-PWY', 'glycolysis III (from glucose)')|('PWY-2221'…
2PGADEHYDRAT-RXN__cyto_berry_light_reverse	PHOSPHO-ENOL-PYRUVATE__cyto_berry_light + WATER__cyto_berry_light --> 2-PG__cyto_berry_light	0	100000	equal	0
2PGADEHYDRAT-RXN__cyto_leaf_dark	2-PG__cyto_leaf_dark --> PHOSPHO-ENOL-PYRUVATE__cyto_leaf_dark + WATER__cyto_leaf_dark	0	100000	equal	0	('PWY-7218', 'photosynthetic 3-hydroxybutanoate biosynthesis (engineered)')|('P124-PWY', 'Bifidobacterium shunt')|('PWY-7124', 'ethene biosynthesis V (engineered)')|('PWY-6886', '1-butanol autotrophic biosynthesis (engineered)')|('PWY-5723', 'Rubisco shunt')|('PWY-6142', 'gluconeogenesis II (Methanobacterium thermoautotrophicum)')|('ANAGLYCOLYSIS-PWY', 'glycolysis III (from glucose)')|('PWY-2221'…
2PGADEHYDRAT-RXN__cyto_leaf_dark_reverse	PHOSPHO-ENOL-PYRUVATE__cyto_leaf_dark + WATER__cyto_leaf_dark --> 2-PG__cyto_leaf_dark	0	100000	equal	0
2PGADEHYDRAT-RXN__cyto_leaf_light	2-PG__cyto_leaf_light --> PHOSPHO-ENOL-PYRUVATE__cyto_leaf_light + WATER__cyto_leaf_light	0	100000	equal	0	('PWY-7218', 'photosynthetic 3-hydroxybutanoate biosynthesis (engineered)')|('P124-PWY', 'Bifidobacterium shunt')|('PWY-7124', 'ethene biosynthesis V (engineered)')|('PWY-6886', '1-butanol autotrophic biosynthesis (engineered)')|('PWY-5723', 'Rubisco shunt')|('PWY-6142', 'gluconeogenesis II (Methanobacterium thermoautotrophicum)')|('ANAGLYCOLYSIS-PWY', 'glycolysis III (from glucose)')|('PWY-2221'…
2PGADEHYDRAT-RXN__cyto_leaf_light_reverse	PHOSPHO-ENOL-PYRUVATE__cyto_leaf_light + WATER__cyto_leaf_light --> 2-PG__cyto_leaf_light	0	100000	equal	0
2PGADEHYDRAT-RXN__cyto_stem_dark	2-PG__cyto_stem_dark --> PHOSPHO-ENOL-PYRUVATE__cyto_stem_dark + WATER__cyto_stem_dark	0	100000	equal	0	('PWY-7218', 'photosynthetic 3-hydroxybutanoate biosynthesis (engineered)')|('P124-PWY', 'Bifidobacterium shunt')|('PWY-7124', 'ethene biosynthesis V (engineered)')|('PWY-6886', '1-butanol autotrophic biosynthesis (engineered)')|('PWY-5723', 'Rubisco shunt')|('PWY-6142', 'gluconeogenesis II (Methanobacterium thermoautotrophicum)')|('ANAGLYCOLYSIS-PWY', 'glycolysis III (from glucose)')|('PWY-2221'…
2PGADEHYDRAT-RXN__cyto_stem_dark_reverse	PHOSPHO-ENOL-PYRUVATE__cyto_stem_dark + WATER__cyto_stem_dark --> 2-PG__cyto_stem_dark	0	100000	equal	0
2PGADEHYDRAT-RXN__cyto_stem_light	2-PG__cyto_stem_light --> PHOSPHO-ENOL-PYRUVATE__cyto_stem_light + WATER__cyto_stem_light	0	100000	equal	0	('PWY-7218', 'photosynthetic 3-hydroxybutanoate biosynthesis (engineered)')|('P124-PWY', 'Bifidobacterium shunt')|('PWY-7124', 'ethene biosynthesis V (engineered)')|('PWY-6886', '1-butanol autotrophic biosynthesis (engineered)')|('PWY-5723', 'Rubisco shunt')|('PWY-6142', 'gluconeogenesis II (Methanobacterium thermoautotrophicum)')|('ANAGLYCOLYSIS-PWY', 'glycolysis III (from glucose)')|('PWY-2221'…
2PGADEHYDRAT-RXN__cyto_stem_light_reverse	PHOSPHO-ENOL-PYRUVATE__cyto_stem_light + WATER__cyto_stem_light --> 2-PG__cyto_stem_light	0	100000	equal	0
2TRANSKETO-RXN__chlo_berry_dark	ERYTHROSE-4P__chlo_berry_dark + XYLULOSE-5-PHOSPHATE__chlo_berry_dark --> FRUCTOSE-6P__chlo_berry_dark + GAP__chlo_berry_dark	0	100000	equal	0	('P21-PWY', 'pentose phosphate pathway (partial)')|('PWY-8178', 'pentose phosphate pathway (non-oxidative branch) II')|('PWY-5723', 'Rubisco shunt')|('PWY-1861', 'formaldehyde assimilation II (assimilatory RuMP Cycle)')|('CALVIN-PWY', 'Calvin-Benson-Bassham cycle')|('P185-PWY', 'formaldehyde assimilation III (dihydroxyacetone cycle)')|('NONOXIPENT-PWY', 'pentose phosphate pathway (non-oxidative b…
2TRANSKETO-RXN__chlo_berry_dark_reverse	FRUCTOSE-6P__chlo_berry_dark + GAP__chlo_berry_dark --> ERYTHROSE-4P__chlo_berry_dark + XYLULOSE-5-PHOSPHATE__chlo_berry_dark	0	100000	equal	0
2TRANSKETO-RXN__chlo_berry_light	ERYTHROSE-4P__chlo_berry_light + XYLULOSE-5-PHOSPHATE__chlo_berry_light --> FRUCTOSE-6P__chlo_berry_light + GAP__chlo_berry_light	0	100000	equal	0	('P21-PWY', 'pentose phosphate pathway (partial)')|('PWY-8178', 'pentose phosphate pathway (non-oxidative branch) II')|('PWY-5723', 'Rubisco shunt')|('PWY-1861', 'formaldehyde assimilation II (assimilatory RuMP Cycle)')|('CALVIN-PWY', 'Calvin-Benson-Bassham cycle')|('P185-PWY', 'formaldehyde assimilation III (dihydroxyacetone cycle)')|('NONOXIPENT-PWY', 'pentose phosphate pathway (non-oxidative b…
2TRANSKETO-RXN__chlo_berry_light_reverse	FRUCTOSE-6P__chlo_berry_light + GAP__chlo_berry_light --> ERYTHROSE-4P__chlo_berry_light + XYLULOSE-5-PHOSPHATE__chlo_berry_light	0	100000	equal	0
2TRANSKETO-RXN__chlo_leaf_dark	ERYTHROSE-4P__chlo_leaf_dark + XYLULOSE-5-PHOSPHATE__chlo_leaf_dark --> FRUCTOSE-6P__chlo_leaf_dark + GAP__chlo_leaf_dark	0	100000	equal	0	('P21-PWY', 'pentose phosphate pathway (partial)')|('PWY-8178', 'pentose phosphate pathway (non-oxidative branch) II')|('PWY-5723', 'Rubisco shunt')|('PWY-1861', 'formaldehyde assimilation II (assimilatory RuMP Cycle)')|('CALVIN-PWY', 'Calvin-Benson-Bassham cycle')|('P185-PWY', 'formaldehyde assimilation III (dihydroxyacetone cycle)')|('NONOXIPENT-PWY', 'pentose phosphate pathway (non-oxidative b…
2TRANSKETO-RXN__chlo_leaf_dark_reverse	FRUCTOSE-6P__chlo_leaf_dark + GAP__chlo_leaf_dark --> ERYTHROSE-4P__chlo_leaf_dark + XYLULOSE-5-PHOSPHATE__chlo_leaf_dark	0	100000	equal	0
2TRANSKETO-RXN__chlo_leaf_light	ERYTHROSE-4P__chlo_leaf_light + XYLULOSE-5-PHOSPHATE__chlo_leaf_light --> FRUCTOSE-6P__chlo_leaf_light + GAP__chlo_leaf_light	0	100000	equal	0	('P21-PWY', 'pentose phosphate pathway (partial)')|('PWY-8178', 'pentose phosphate pathway (non-oxidative branch) II')|('PWY-5723', 'Rubisco shunt')|('PWY-1861', 'formaldehyde assimilation II (assimilatory RuMP Cycle)')|('CALVIN-PWY', 'Calvin-Benson-Bassham cycle')|('P185-PWY', 'formaldehyde assimilation III (dihydroxyacetone cycle)')|('NONOXIPENT-PWY', 'pentose phosphate pathway (non-oxidative b…
2TRANSKETO-RXN__chlo_leaf_light_reverse	FRUCTOSE-6P__chlo_leaf_light + GAP__chlo_leaf_light --> ERYTHROSE-4P__chlo_leaf_light + XYLULOSE-5-PHOSPHATE__chlo_leaf_light	0	100000	equal	0
2TRANSKETO-RXN__chlo_stem_dark	ERYTHROSE-4P__chlo_stem_dark + XYLULOSE-5-PHOSPHATE__chlo_stem_dark --> FRUCTOSE-6P__chlo_stem_dark + GAP__chlo_stem_dark	0	100000	equal	0	('P21-PWY', 'pentose phosphate pathway (partial)')|('PWY-8178', 'pentose phosphate pathway (non-oxidative branch) II')|('PWY-5723', 'Rubisco shunt')|('PWY-1861', 'formaldehyde assimilation II (assimilatory RuMP Cycle)')|('CALVIN-PWY', 'Calvin-Benson-Bassham cycle')|('P185-PWY', 'formaldehyde assimilation III (dihydroxyacetone cycle)')|('NONOXIPENT-PWY', 'pentose phosphate pathway (non-oxidative b…
2TRANSKETO-RXN__chlo_stem_dark_reverse	FRUCTOSE-6P__chlo_stem_dark + GAP__chlo_stem_dark --> ERYTHROSE-4P__chlo_stem_dark + XYLULOSE-5-PHOSPHATE__chlo_stem_dark	0	100000	equal	0
2TRANSKETO-RXN__chlo_stem_light	ERYTHROSE-4P__chlo_stem_light + XYLULOSE-5-PHOSPHATE__chlo_stem_light --> FRUCTOSE-6P__chlo_stem_light + GAP__chlo_stem_light	0	100000	equal	0	('P21-PWY', 'pentose phosphate pathway (partial)')|('PWY-8178', 'pentose phosphate pathway (non-oxidative branch) II')|('PWY-5723', 'Rubisco shunt')|('PWY-1861', 'formaldehyde assimilation II (assimilatory RuMP Cycle)')|('CALVIN-PWY', 'Calvin-Benson-Bassham cycle')|('P185-PWY', 'formaldehyde assimilation III (dihydroxyacetone cycle)')|('NONOXIPENT-PWY', 'pentose phosphate pathway (non-oxidative b…
2TRANSKETO-RXN__chlo_stem_light_reverse	FRUCTOSE-6P__chlo_stem_light + GAP__chlo_stem_light --> ERYTHROSE-4P__chlo_stem_light + XYLULOSE-5-PHOSPHATE__chlo_stem_light	0	100000	equal	0
2TRANSKETO-RXN__cyto_berry_dark	ERYTHROSE-4P__cyto_berry_dark + XYLULOSE-5-PHOSPHATE__cyto_berry_dark --> FRUCTOSE-6P__cyto_berry_dark + GAP__cyto_berry_dark	0	100000	equal	0	('P21-PWY', 'pentose phosphate pathway (partial)')|('PWY-8178', 'pentose phosphate pathway (non-oxidative branch) II')|('PWY-5723', 'Rubisco shunt')|('PWY-1861', 'formaldehyde assimilation II (assimilatory RuMP Cycle)')|('CALVIN-PWY', 'Calvin-Benson-Bassham cycle')|('P185-PWY', 'formaldehyde assimilation III (dihydroxyacetone cycle)')|('NONOXIPENT-PWY', 'pentose phosphate pathway (non-oxidative b…
2TRANSKETO-RXN__cyto_berry_dark_reverse	FRUCTOSE-6P__cyto_berry_dark + GAP__cyto_berry_dark --> ERYTHROSE-4P__cyto_berry_dark + XYLULOSE-5-PHOSPHATE__cyto_berry_dark	0	100000	equal	0
2TRANSKETO-RXN__cyto_berry_light	ERYTHROSE-4P__cyto_berry_light + XYLULOSE-5-PHOSPHATE__cyto_berry_light --> FRUCTOSE-6P__cyto_berry_light + GAP__cyto_berry_light	0	100000	equal	0	('P21-PWY', 'pentose phosphate pathway (partial)')|('PWY-8178', 'pentose phosphate pathway (non-oxidative branch) II')|('PWY-5723', 'Rubisco shunt')|('PWY-1861', 'formaldehyde assimilation II (assimilatory RuMP Cycle)')|('CALVIN-PWY', 'Calvin-Benson-Bassham cycle')|('P185-PWY', 'formaldehyde assimilation III (dihydroxyacetone cycle)')|('NONOXIPENT-PWY', 'pentose phosphate pathway (non-oxidative b…
2TRANSKETO-RXN__cyto_berry_light_reverse	FRUCTOSE-6P__cyto_berry_light + GAP__cyto_berry_light --> ERYTHROSE-4P__cyto_berry_light + XYLULOSE-5-PHOSPHATE__cyto_berry_light	0	100000	equal	0
2TRANSKETO-RXN__cyto_leaf_dark	ERYTHROSE-4P__cyto_leaf_dark + XYLULOSE-5-PHOSPHATE__cyto_leaf_dark --> FRUCTOSE-6P__cyto_leaf_dark + GAP__cyto_leaf_dark	0	100000	equal	0	('P21-PWY', 'pentose phosphate pathway (partial)')|('PWY-8178', 'pentose phosphate pathway (non-oxidative branch) II')|('PWY-5723', 'Rubisco shunt')|('PWY-1861', 'formaldehyde assimilation II (assimilatory RuMP Cycle)')|('CALVIN-PWY', 'Calvin-Benson-Bassham cycle')|('P185-PWY', 'formaldehyde assimilation III (dihydroxyacetone cycle)')|('NONOXIPENT-PWY', 'pentose phosphate pathway (non-oxidative b…
2TRANSKETO-RXN__cyto_leaf_dark_reverse	FRUCTOSE-6P__cyto_leaf_dark + GAP__cyto_leaf_dark --> ERYTHROSE-4P__cyto_leaf_dark + XYLULOSE-5-PHOSPHATE__cyto_leaf_dark	0	100000	equal	0
2TRANSKETO-RXN__cyto_leaf_light	ERYTHROSE-4P__cyto_leaf_light + XYLULOSE-5-PHOSPHATE__cyto_leaf_light --> FRUCTOSE-6P__cyto_leaf_light + GAP__cyto_leaf_light	0	100000	equal	0	('P21-PWY', 'pentose phosphate pathway (partial)')|('PWY-8178', 'pentose phosphate pathway (non-oxidative branch) II')|('PWY-5723', 'Rubisco shunt')|('PWY-1861', 'formaldehyde assimilation II (assimilatory RuMP Cycle)')|('CALVIN-PWY', 'Calvin-Benson-Bassham cycle')|('P185-PWY', 'formaldehyde assimilation III (dihydroxyacetone cycle)')|('NONOXIPENT-PWY', 'pentose phosphate pathway (non-oxidative b…
2TRANSKETO-RXN__cyto_leaf_light_reverse	FRUCTOSE-6P__cyto_leaf_light + GAP__cyto_leaf_light --> ERYTHROSE-4P__cyto_leaf_light + XYLULOSE-5-PHOSPHATE__cyto_leaf_light	0	100000	equal	0
2TRANSKETO-RXN__cyto_stem_dark	ERYTHROSE-4P__cyto_stem_dark + XYLULOSE-5-PHOSPHATE__cyto_stem_dark --> FRUCTOSE-6P__cyto_stem_dark + GAP__cyto_stem_dark	0	100000	equal	0	('P21-PWY', 'pentose phosphate pathway (partial)')|('PWY-8178', 'pentose phosphate pathway (non-oxidative branch) II')|('PWY-5723', 'Rubisco shunt')|('PWY-1861', 'formaldehyde assimilation II (assimilatory RuMP Cycle)')|('CALVIN-PWY', 'Calvin-Benson-Bassham cycle')|('P185-PWY', 'formaldehyde assimilation III (dihydroxyacetone cycle)')|('NONOXIPENT-PWY', 'pentose phosphate pathway (non-oxidative b…
2TRANSKETO-RXN__cyto_stem_dark_reverse	FRUCTOSE-6P__cyto_stem_dark + GAP__cyto_stem_dark --> ERYTHROSE-4P__cyto_stem_dark + XYLULOSE-5-PHOSPHATE__cyto_stem_dark	0	100000	equal	0
2TRANSKETO-RXN__cyto_stem_light	ERYTHROSE-4P__cyto_stem_light + XYLULOSE-5-PHOSPHATE__cyto_stem_light --> FRUCTOSE-6P__cyto_stem_light + GAP__cyto_stem_light	0	100000	equal	0	('P21-PWY', 'pentose phosphate pathway (partial)')|('PWY-8178', 'pentose phosphate pathway (non-oxidative branch) II')|('PWY-5723', 'Rubisco shunt')|('PWY-1861', 'formaldehyde assimilation II (assimilatory RuMP Cycle)')|('CALVIN-PWY', 'Calvin-Benson-Bassham cycle')|('P185-PWY', 'formaldehyde assimilation III (dihydroxyacetone cycle)')|('NONOXIPENT-PWY', 'pentose phosphate pathway (non-oxidative b…
2TRANSKETO-RXN__cyto_stem_light_reverse	FRUCTOSE-6P__cyto_stem_light + GAP__cyto_stem_light --> ERYTHROSE-4P__cyto_stem_light + XYLULOSE-5-PHOSPHATE__cyto_stem_light	0	100000	equal	0
3.1.2.14-RXN__chlo_berry_dark	Oleoyl-ACPs__chlo_berry_dark + WATER__chlo_berry_dark --> ACP__chlo_berry_dark + OLEATE-CPD__chlo_berry_dark	0	0.968186	up	0.703204	('PWY-5147', 'oleate biosynthesis I (plants)')
3.1.2.14-RXN__chlo_berry_light	Oleoyl-ACPs__chlo_berry_light + WATER__chlo_berry_light --> ACP__chlo_berry_light + OLEATE-CPD__chlo_berry_light	0	1.10868	up	0.791953	('PWY-5147', 'oleate biosynthesis I (plants)')
3.1.2.14-RXN__chlo_leaf_dark	Oleoyl-ACPs__chlo_leaf_dark + WATER__chlo_leaf_dark --> ACP__chlo_leaf_dark + OLEATE-CPD__chlo_leaf_dark	0	0.968186	up	0.703204	('PWY-5147', 'oleate biosynthesis I (plants)')
3.1.2.14-RXN__chlo_leaf_light	Oleoyl-ACPs__chlo_leaf_light + WATER__chlo_leaf_light --> ACP__chlo_leaf_light + OLEATE-CPD__chlo_leaf_light	0	1.10868	up	0.791953	('PWY-5147', 'oleate biosynthesis I (plants)')
3.1.2.14-RXN__chlo_stem_dark	Oleoyl-ACPs__chlo_stem_dark + WATER__chlo_stem_dark --> ACP__chlo_stem_dark + OLEATE-CPD__chlo_stem_dark	0	0.968186	up	0.703204	('PWY-5147', 'oleate biosynthesis I (plants)')
3.1.2.14-RXN__chlo_stem_light	Oleoyl-ACPs__chlo_stem_light + WATER__chlo_stem_light --> ACP__chlo_stem_light + OLEATE-CPD__chlo_stem_light	0	1.10868	up	0.791953	('PWY-5147', 'oleate biosynthesis I (plants)')
3.1.2.21-RXN__chlo_berry_dark	Dodecanoyl-ACPs__chlo_berry_dark + WATER__chlo_berry_dark --> ACP__chlo_berry_dark + DODECANOATE__chlo_berry_dark	0	2.02883	up	1.57606	('PWY-5971', 'palmitate biosynthesis II (bacteria and plants)')|('PWY66-430', 'tetradecanoate biosynthesis (mitochondria)')|('PWY-5994', 'palmitate biosynthesis I (type I fatty acid synthase)')
3.1.2.21-RXN__chlo_berry_light	Dodecanoyl-ACPs__chlo_berry_light + WATER__chlo_berry_light --> ACP__chlo_berry_light + DODECANOATE__chlo_berry_light	0	2.31961	up	1.76258	('PWY-5971', 'palmitate biosynthesis II (bacteria and plants)')|('PWY66-430', 'tetradecanoate biosynthesis (mitochondria)')|('PWY-5994', 'palmitate biosynthesis I (type I fatty acid synthase)')
3.1.2.21-RXN__chlo_leaf_dark	Dodecanoyl-ACPs__chlo_leaf_dark + WATER__chlo_leaf_dark --> ACP__chlo_leaf_dark + DODECANOATE__chlo_leaf_dark	0	2.02883	up	1.57606	('PWY-5971', 'palmitate biosynthesis II (bacteria and plants)')|('PWY66-430', 'tetradecanoate biosynthesis (mitochondria)')|('PWY-5994', 'palmitate biosynthesis I (type I fatty acid synthase)')
3.1.2.21-RXN__chlo_leaf_light	Dodecanoyl-ACPs__chlo_leaf_light + WATER__chlo_leaf_light --> ACP__chlo_leaf_light + DODECANOATE__chlo_leaf_light	0	2.31961	up	1.76258	('PWY-5971', 'palmitate biosynthesis II (bacteria and plants)')|('PWY66-430', 'tetradecanoate biosynthesis (mitochondria)')|('PWY-5994', 'palmitate biosynthesis I (type I fatty acid synthase)')
3.1.2.21-RXN__chlo_stem_dark	Dodecanoyl-ACPs__chlo_stem_dark + WATER__chlo_stem_dark --> ACP__chlo_stem_dark + DODECANOATE__chlo_stem_dark	0	2.0456	up	1.58785	('PWY-5971', 'palmitate biosynthesis II (bacteria and plants)')|('PWY66-430', 'tetradecanoate biosynthesis (mitochondria)')|('PWY-5994', 'palmitate biosynthesis I (type I fatty acid synthase)')
3.1.2.21-RXN__chlo_stem_light	Dodecanoyl-ACPs__chlo_stem_light + WATER__chlo_stem_light --> ACP__chlo_stem_light + DODECANOATE__chlo_stem_light	0	2.33245	up	1.77231	('PWY-5971', 'palmitate biosynthesis II (bacteria and plants)')|('PWY66-430', 'tetradecanoate biosynthesis (mitochondria)')|('PWY-5994', 'palmitate biosynthesis I (type I fatty acid synthase)')
3.1.3.46-RXN__cyto_berry_dark	CPD-535__cyto_berry_dark + WATER__cyto_berry_dark --> FRUCTOSE-6P__cyto_berry_dark + Pi__cyto_berry_dark	0	0	equal	0	('PWY66-423', 'fructose 2,6-bisphosphate biosynthesis')
3.1.3.46-RXN__cyto_berry_light	CPD-535__cyto_berry_light + WATER__cyto_berry_light --> FRUCTOSE-6P__cyto_berry_light + Pi__cyto_berry_light	0	0	equal	0	('PWY66-423', 'fructose 2,6-bisphosphate biosynthesis')
3.1.3.46-RXN__cyto_leaf_dark	CPD-535__cyto_leaf_dark + WATER__cyto_leaf_dark --> FRUCTOSE-6P__cyto_leaf_dark + Pi__cyto_leaf_dark	0	0	equal	0	('PWY66-423', 'fructose 2,6-bisphosphate biosynthesis')
3.1.3.46-RXN__cyto_leaf_light	CPD-535__cyto_leaf_light + WATER__cyto_leaf_light --> FRUCTOSE-6P__cyto_leaf_light + Pi__cyto_leaf_light	0	0	equal	0	('PWY66-423', 'fructose 2,6-bisphosphate biosynthesis')
3.1.3.46-RXN__cyto_stem_dark	CPD-535__cyto_stem_dark + WATER__cyto_stem_dark --> FRUCTOSE-6P__cyto_stem_dark + Pi__cyto_stem_dark	0	0	equal	0	('PWY66-423', 'fructose 2,6-bisphosphate biosynthesis')
3.1.3.46-RXN__cyto_stem_light	CPD-535__cyto_stem_light + WATER__cyto_stem_light --> FRUCTOSE-6P__cyto_stem_light + Pi__cyto_stem_light	0	0	equal	0	('PWY66-423', 'fructose 2,6-bisphosphate biosynthesis')
3.1.3.56-RXN__cyto_berry_dark	INOSITOL-1-4-5-TRISPHOSPHATE__cyto_berry_dark + WATER__cyto_berry_dark --> INOSITOL-1-4-BISPHOSPHATE__cyto_berry_dark + Pi__cyto_berry_dark	0	0	equal	0	('PWY-6363', 'D-myo-inositol (1,4,5)-trisphosphate degradation')
3.1.3.56-RXN__cyto_berry_light	INOSITOL-1-4-5-TRISPHOSPHATE__cyto_berry_light + WATER__cyto_berry_light --> INOSITOL-1-4-BISPHOSPHATE__cyto_berry_light + Pi__cyto_berry_light	0	0	equal	0	('PWY-6363', 'D-myo-inositol (1,4,5)-trisphosphate degradation')
3.1.3.56-RXN__cyto_leaf_dark	INOSITOL-1-4-5-TRISPHOSPHATE__cyto_leaf_dark + WATER__cyto_leaf_dark --> INOSITOL-1-4-BISPHOSPHATE__cyto_leaf_dark + Pi__cyto_leaf_dark	0	0	equal	0	('PWY-6363', 'D-myo-inositol (1,4,5)-trisphosphate degradation')
3.1.3.56-RXN__cyto_leaf_light	INOSITOL-1-4-5-TRISPHOSPHATE__cyto_leaf_light + WATER__cyto_leaf_light --> INOSITOL-1-4-BISPHOSPHATE__cyto_leaf_light + Pi__cyto_leaf_light	0	0	equal	0	('PWY-6363', 'D-myo-inositol (1,4,5)-trisphosphate degradation')
3.1.3.56-RXN__cyto_stem_dark	INOSITOL-1-4-5-TRISPHOSPHATE__cyto_stem_dark + WATER__cyto_stem_dark --> INOSITOL-1-4-BISPHOSPHATE__cyto_stem_dark + Pi__cyto_stem_dark	0	0	equal	0	('PWY-6363', 'D-myo-inositol (1,4,5)-trisphosphate degradation')
3.1.3.56-RXN__cyto_stem_light	INOSITOL-1-4-5-TRISPHOSPHATE__cyto_stem_light + WATER__cyto_stem_light --> INOSITOL-1-4-BISPHOSPHATE__cyto_stem_light + Pi__cyto_stem_light	0	0	equal	0	('PWY-6363', 'D-myo-inositol (1,4,5)-trisphosphate degradation')
3.1.3.62-RXN__cp1_dark	CPD-506__cp1_dark + WATER__cp1_dark --> INOSITOL-1-4-5-TRISPHOSPHATE__cp1_dark + Pi__cp1_dark	0	0	equal	0	('PWY-6364', 'D-myo-inositol (1,3,4)-trisphosphate biosynthesis')
3.1.3.62-RXN__cp1_light	CPD-506__cp1_light + WATER__cp1_light --> INOSITOL-1-4-5-TRISPHOSPHATE__cp1_light + Pi__cp1_light	0	0	equal	0	('PWY-6364', 'D-myo-inositol (1,3,4)-trisphosphate biosynthesis')
3.1.3.62-RXN__cp2_dark	CPD-506__cp2_dark + WATER__cp2_dark --> INOSITOL-1-4-5-TRISPHOSPHATE__cp2_dark + Pi__cp2_dark	0	0	equal	0	('PWY-6364', 'D-myo-inositol (1,3,4)-trisphosphate biosynthesis')
3.1.3.62-RXN__cp2_light	CPD-506__cp2_light + WATER__cp2_light --> INOSITOL-1-4-5-TRISPHOSPHATE__cp2_light + Pi__cp2_light	0	0	equal	0	('PWY-6364', 'D-myo-inositol (1,3,4)-trisphosphate biosynthesis')
3.1.3.62-RXN__er_berry_dark	CPD-506__er_berry_dark + WATER__er_berry_dark --> INOSITOL-1-4-5-TRISPHOSPHATE__er_berry_dark + Pi__er_berry_dark	0	0	equal	0	('PWY-6364', 'D-myo-inositol (1,3,4)-trisphosphate biosynthesis')
3.1.3.62-RXN__er_berry_light	CPD-506__er_berry_light + WATER__er_berry_light --> INOSITOL-1-4-5-TRISPHOSPHATE__er_berry_light + Pi__er_berry_light	0	0	equal	0	('PWY-6364', 'D-myo-inositol (1,3,4)-trisphosphate biosynthesis')
3.1.3.62-RXN__er_leaf_dark	CPD-506__er_leaf_dark + WATER__er_leaf_dark --> INOSITOL-1-4-5-TRISPHOSPHATE__er_leaf_dark + Pi__er_leaf_dark	0	0	equal	0	('PWY-6364', 'D-myo-inositol (1,3,4)-trisphosphate biosynthesis')
3.1.3.62-RXN__er_leaf_light	CPD-506__er_leaf_light + WATER__er_leaf_light --> INOSITOL-1-4-5-TRISPHOSPHATE__er_leaf_light + Pi__er_leaf_light	0	0	equal	0	('PWY-6364', 'D-myo-inositol (1,3,4)-trisphosphate biosynthesis')
3.1.3.62-RXN__er_stem_dark	CPD-506__er_stem_dark + WATER__er_stem_dark --> INOSITOL-1-4-5-TRISPHOSPHATE__er_stem_dark + Pi__er_stem_dark	0	0	equal	0	('PWY-6364', 'D-myo-inositol (1,3,4)-trisphosphate biosynthesis')
3.1.3.62-RXN__er_stem_light	CPD-506__er_stem_light + WATER__er_stem_light --> INOSITOL-1-4-5-TRISPHOSPHATE__er_stem_light + Pi__er_stem_light	0	0	equal	0	('PWY-6364', 'D-myo-inositol (1,3,4)-trisphosphate biosynthesis')
3.1.3.67-RXN__cp1_dark	0.01 PHOSPHATIDYLINOSITOL-345-TRIPHOSPHATE__cp1_dark + WATER__cp1_dark --> 0.01 PHOSPHATIDYL-MYO-INOSITOL-45-BISPHOSPHA__cp1_dark + Pi__cp1_dark	0	0	equal	0	('PWY-6368', '3-phosphoinositide degradation')
3.1.3.67-RXN__cp1_light	0.01 PHOSPHATIDYLINOSITOL-345-TRIPHOSPHATE__cp1_light + WATER__cp1_light --> 0.01 PHOSPHATIDYL-MYO-INOSITOL-45-BISPHOSPHA__cp1_light + Pi__cp1_light	0	0	equal	0	('PWY-6368', '3-phosphoinositide degradation')
3.1.3.67-RXN__cp2_dark	0.01 PHOSPHATIDYLINOSITOL-345-TRIPHOSPHATE__cp2_dark + WATER__cp2_dark --> 0.01 PHOSPHATIDYL-MYO-INOSITOL-45-BISPHOSPHA__cp2_dark + Pi__cp2_dark	0	0	equal	0	('PWY-6368', '3-phosphoinositide degradation')
3.1.3.67-RXN__cp2_light	0.01 PHOSPHATIDYLINOSITOL-345-TRIPHOSPHATE__cp2_light + WATER__cp2_light --> 0.01 PHOSPHATIDYL-MYO-INOSITOL-45-BISPHOSPHA__cp2_light + Pi__cp2_light	0	0	equal	0	('PWY-6368', '3-phosphoinositide degradation')
3.1.3.67-RXN__cyto_berry_dark	0.01 PHOSPHATIDYLINOSITOL-345-TRIPHOSPHATE__cyto_berry_dark + WATER__cyto_berry_dark --> 0.01 PHOSPHATIDYL-MYO-INOSITOL-45-BISPHOSPHA__cyto_berry_dark + Pi__cyto_berry_dark	0	0	equal	0	('PWY-6368', '3-phosphoinositide degradation')
3.1.3.67-RXN__cyto_berry_light	0.01 PHOSPHATIDYLINOSITOL-345-TRIPHOSPHATE__cyto_berry_light + WATER__cyto_berry_light --> 0.01 PHOSPHATIDYL-MYO-INOSITOL-45-BISPHOSPHA__cyto_berry_light + Pi__cyto_berry_light	0	0	equal	0	('PWY-6368', '3-phosphoinositide degradation')
3.1.3.67-RXN__cyto_leaf_dark	0.01 PHOSPHATIDYLINOSITOL-345-TRIPHOSPHATE__cyto_leaf_dark + WATER__cyto_leaf_dark --> 0.01 PHOSPHATIDYL-MYO-INOSITOL-45-BISPHOSPHA__cyto_leaf_dark + Pi__cyto_leaf_dark	0	0	equal	0	('PWY-6368', '3-phosphoinositide degradation')
3.1.3.67-RXN__cyto_leaf_light	0.01 PHOSPHATIDYLINOSITOL-345-TRIPHOSPHATE__cyto_leaf_light + WATER__cyto_leaf_light --> 0.01 PHOSPHATIDYL-MYO-INOSITOL-45-BISPHOSPHA__cyto_leaf_light + Pi__cyto_leaf_light	0	0	equal	0	('PWY-6368', '3-phosphoinositide degradation')
3.1.3.67-RXN__cyto_stem_dark	0.01 PHOSPHATIDYLINOSITOL-345-TRIPHOSPHATE__cyto_stem_dark + WATER__cyto_stem_dark --> 0.01 PHOSPHATIDYL-MYO-INOSITOL-45-BISPHOSPHA__cyto_stem_dark + Pi__cyto_stem_dark	0	0	equal	0	('PWY-6368', '3-phosphoinositide degradation')
3.1.3.67-RXN__cyto_stem_light	0.01 PHOSPHATIDYLINOSITOL-345-TRIPHOSPHATE__cyto_stem_light + WATER__cyto_stem_light --> 0.01 PHOSPHATIDYL-MYO-INOSITOL-45-BISPHOSPHA__cyto_stem_light + Pi__cyto_stem_light	0	0	equal	0	('PWY-6368', '3-phosphoinositide degradation')
3.1.3.68-RXN__cyto_berry_dark	2-DEOXY-D-GLUCOSE-6-PHOSPHATE__cyto_berry_dark + WATER__cyto_berry_dark --> 2-DEOXY-D-GLUCOSE__cyto_berry_dark + Pi__cyto_berry_dark	0	0	equal	0	('PWY-8121', '2-deoxy-D-glucose 6-phosphate degradation')
3.1.3.68-RXN__cyto_berry_light	2-DEOXY-D-GLUCOSE-6-PHOSPHATE__cyto_berry_light + WATER__cyto_berry_light --> 2-DEOXY-D-GLUCOSE__cyto_berry_light + Pi__cyto_berry_light	0	0	equal	0	('PWY-8121', '2-deoxy-D-glucose 6-phosphate degradation')
3.1.3.68-RXN__cyto_leaf_dark	2-DEOXY-D-GLUCOSE-6-PHOSPHATE__cyto_leaf_dark + WATER__cyto_leaf_dark --> 2-DEOXY-D-GLUCOSE__cyto_leaf_dark + Pi__cyto_leaf_dark	0	0	equal	0	('PWY-8121', '2-deoxy-D-glucose 6-phosphate degradation')
3.1.3.68-RXN__cyto_leaf_light	2-DEOXY-D-GLUCOSE-6-PHOSPHATE__cyto_leaf_light + WATER__cyto_leaf_light --> 2-DEOXY-D-GLUCOSE__cyto_leaf_light + Pi__cyto_leaf_light	0	0	equal	0	('PWY-8121', '2-deoxy-D-glucose 6-phosphate degradation')
3.1.3.72-RXN__cp1_dark	MI-HEXAKISPHOSPHATE__cp1_dark + WATER__cp1_dark --> CPD-6661__cp1_dark + Pi__cp1_dark	0	0	equal	0
3.1.3.72-RXN__cp1_light	MI-HEXAKISPHOSPHATE__cp1_light + WATER__cp1_light --> CPD-6661__cp1_light + Pi__cp1_light	0	0	equal	0
3.1.3.72-RXN__cp2_dark	MI-HEXAKISPHOSPHATE__cp2_dark + WATER__cp2_dark --> CPD-6661__cp2_dark + Pi__cp2_dark	0	0	equal	0
3.1.3.72-RXN__cp2_light	MI-HEXAKISPHOSPHATE__cp2_light + WATER__cp2_light --> CPD-6661__cp2_light + Pi__cp2_light	0	0	equal	0
3.1.3.72-RXN__er_berry_dark	MI-HEXAKISPHOSPHATE__er_berry_dark + WATER__er_berry_dark --> CPD-6661__er_berry_dark + Pi__er_berry_dark	0	0	equal	0
3.1.3.72-RXN__er_berry_light	MI-HEXAKISPHOSPHATE__er_berry_light + WATER__er_berry_light --> CPD-6661__er_berry_light + Pi__er_berry_light	0	0	equal	0
3.1.3.72-RXN__er_leaf_dark	MI-HEXAKISPHOSPHATE__er_leaf_dark + WATER__er_leaf_dark --> CPD-6661__er_leaf_dark + Pi__er_leaf_dark	0	0	equal	0
3.1.3.72-RXN__er_leaf_light	MI-HEXAKISPHOSPHATE__er_leaf_light + WATER__er_leaf_light --> CPD-6661__er_leaf_light + Pi__er_leaf_light	0	0	equal	0
3.1.3.72-RXN__er_stem_dark	MI-HEXAKISPHOSPHATE__er_stem_dark + WATER__er_stem_dark --> CPD-6661__er_stem_dark + Pi__er_stem_dark	0	0	equal	0
3.1.3.72-RXN__er_stem_light	MI-HEXAKISPHOSPHATE__er_stem_light + WATER__er_stem_light --> CPD-6661__er_stem_light + Pi__er_stem_light	0	0	equal	0
3.1.3.74-RXN__chlo_berry_dark	PYRIDOXAL_PHOSPHATE__chlo_berry_dark + WATER__chlo_berry_dark --> PYRIDOXAL__chlo_berry_dark + Pi__chlo_berry_dark	0	0	equal	0	('PWY-7204', "pyridoxal 5'-phosphate salvage II (plants)")
3.1.3.74-RXN__chlo_berry_light	PYRIDOXAL_PHOSPHATE__chlo_berry_light + WATER__chlo_berry_light --> PYRIDOXAL__chlo_berry_light + Pi__chlo_berry_light	0	0	equal	0	('PWY-7204', "pyridoxal 5'-phosphate salvage II (plants)")
3.1.3.74-RXN__chlo_leaf_dark	PYRIDOXAL_PHOSPHATE__chlo_leaf_dark + WATER__chlo_leaf_dark --> PYRIDOXAL__chlo_leaf_dark + Pi__chlo_leaf_dark	0	0	equal	0	('PWY-7204', "pyridoxal 5'-phosphate salvage II (plants)")
3.1.3.74-RXN__chlo_leaf_light	PYRIDOXAL_PHOSPHATE__chlo_leaf_light + WATER__chlo_leaf_light --> PYRIDOXAL__chlo_leaf_light + Pi__chlo_leaf_light	0	0	equal	0	('PWY-7204', "pyridoxal 5'-phosphate salvage II (plants)")
3.1.3.74-RXN__chlo_stem_dark	PYRIDOXAL_PHOSPHATE__chlo_stem_dark + WATER__chlo_stem_dark --> PYRIDOXAL__chlo_stem_dark + Pi__chlo_stem_dark	0	0	equal	0	('PWY-7204', "pyridoxal 5'-phosphate salvage II (plants)")
3.1.3.74-RXN__chlo_stem_light	PYRIDOXAL_PHOSPHATE__chlo_stem_light + WATER__chlo_stem_light --> PYRIDOXAL__chlo_stem_light + Pi__chlo_stem_light	0	0	equal	0	('PWY-7204', "pyridoxal 5'-phosphate salvage II (plants)")
3.1.4.11-RXN__cyto_berry_dark	0.01 PHOSPHATIDYL-MYO-INOSITOL-45-BISPHOSPHA__cyto_berry_dark + WATER__cyto_berry_dark --> 0.01 DIACYLGLYCEROL__cyto_berry_dark + INOSITOL-1-4-5-TRISPHOSPHATE__cyto_berry_dark + PROTON__cyto_berry_dark	0	0	equal	0	('PWYIO2-5', 'phospholipases (Chlamydomonas)')|('LIPASYN-PWY', 'phospholipases')|('PWYIO2-6', 'phosphatidate metabolism, as a signaling molecule (Chlamydomonas)')|('PWY-6351', 'D-myo-inositol (1,4,5)-trisphosphate biosynthesis')|('PWY-7039', 'phosphatidate metabolism, as a signaling molecule')|('PWY-6367', 'D-myo-inositol-5-phosphate metabolism')
3.1.4.11-RXN__cyto_berry_light	0.01 PHOSPHATIDYL-MYO-INOSITOL-45-BISPHOSPHA__cyto_berry_light + WATER__cyto_berry_light --> 0.01 DIACYLGLYCEROL__cyto_berry_light + INOSITOL-1-4-5-TRISPHOSPHATE__cyto_berry_light + PROTON__cyto_berry_light	0	0	equal	0	('PWYIO2-5', 'phospholipases (Chlamydomonas)')|('LIPASYN-PWY', 'phospholipases')|('PWYIO2-6', 'phosphatidate metabolism, as a signaling molecule (Chlamydomonas)')|('PWY-6351', 'D-myo-inositol (1,4,5)-trisphosphate biosynthesis')|('PWY-7039', 'phosphatidate metabolism, as a signaling molecule')|('PWY-6367', 'D-myo-inositol-5-phosphate metabolism')
3.1.4.11-RXN__cyto_leaf_dark	0.01 PHOSPHATIDYL-MYO-INOSITOL-45-BISPHOSPHA__cyto_leaf_dark + WATER__cyto_leaf_dark --> 0.01 DIACYLGLYCEROL__cyto_leaf_dark + INOSITOL-1-4-5-TRISPHOSPHATE__cyto_leaf_dark + PROTON__cyto_leaf_dark	0	0	equal	0	('PWYIO2-5', 'phospholipases (Chlamydomonas)')|('LIPASYN-PWY', 'phospholipases')|('PWYIO2-6', 'phosphatidate metabolism, as a signaling molecule (Chlamydomonas)')|('PWY-6351', 'D-myo-inositol (1,4,5)-trisphosphate biosynthesis')|('PWY-7039', 'phosphatidate metabolism, as a signaling molecule')|('PWY-6367', 'D-myo-inositol-5-phosphate metabolism')
3.1.4.11-RXN__cyto_leaf_light	0.01 PHOSPHATIDYL-MYO-INOSITOL-45-BISPHOSPHA__cyto_leaf_light + WATER__cyto_leaf_light --> 0.01 DIACYLGLYCEROL__cyto_leaf_light + INOSITOL-1-4-5-TRISPHOSPHATE__cyto_leaf_light + PROTON__cyto_leaf_light	0	0	equal	0	('PWYIO2-5', 'phospholipases (Chlamydomonas)')|('LIPASYN-PWY', 'phospholipases')|('PWYIO2-6', 'phosphatidate metabolism, as a signaling molecule (Chlamydomonas)')|('PWY-6351', 'D-myo-inositol (1,4,5)-trisphosphate biosynthesis')|('PWY-7039', 'phosphatidate metabolism, as a signaling molecule')|('PWY-6367', 'D-myo-inositol-5-phosphate metabolism')
3.1.4.11-RXN__cyto_stem_dark	0.01 PHOSPHATIDYL-MYO-INOSITOL-45-BISPHOSPHA__cyto_stem_dark + WATER__cyto_stem_dark --> 0.01 DIACYLGLYCEROL__cyto_stem_dark + INOSITOL-1-4-5-TRISPHOSPHATE__cyto_stem_dark + PROTON__cyto_stem_dark	0	0	equal	0	('PWYIO2-5', 'phospholipases (Chlamydomonas)')|('LIPASYN-PWY', 'phospholipases')|('PWYIO2-6', 'phosphatidate metabolism, as a signaling molecule (Chlamydomonas)')|('PWY-6351', 'D-myo-inositol (1,4,5)-trisphosphate biosynthesis')|('PWY-7039', 'phosphatidate metabolism, as a signaling molecule')|('PWY-6367', 'D-myo-inositol-5-phosphate metabolism')
3.1.4.11-RXN__cyto_stem_light	0.01 PHOSPHATIDYL-MYO-INOSITOL-45-BISPHOSPHA__cyto_stem_light + WATER__cyto_stem_light --> 0.01 DIACYLGLYCEROL__cyto_stem_light + INOSITOL-1-4-5-TRISPHOSPHATE__cyto_stem_light + PROTON__cyto_stem_light	0	0	equal	0	('PWYIO2-5', 'phospholipases (Chlamydomonas)')|('LIPASYN-PWY', 'phospholipases')|('PWYIO2-6', 'phosphatidate metabolism, as a signaling molecule (Chlamydomonas)')|('PWY-6351', 'D-myo-inositol (1,4,5)-trisphosphate biosynthesis')|('PWY-7039', 'phosphatidate metabolism, as a signaling molecule')|('PWY-6367', 'D-myo-inositol-5-phosphate metabolism')
3.1.4.2-RXN__cyto_berry_dark	L-1-GLYCERO-PHOSPHORYLCHOLINE__cyto_berry_dark + WATER__cyto_berry_dark --> CHOLINE__cyto_berry_dark + GLYCEROL-3P__cyto_berry_dark + PROTON__cyto_berry_dark	0	0	equal	0	('PWY-7367', 'phosphatidylcholine resynthesis via glycerophosphocholine')
3.1.4.2-RXN__cyto_berry_light	L-1-GLYCERO-PHOSPHORYLCHOLINE__cyto_berry_light + WATER__cyto_berry_light --> CHOLINE__cyto_berry_light + GLYCEROL-3P__cyto_berry_light + PROTON__cyto_berry_light	0	0	equal	0	('PWY-7367', 'phosphatidylcholine resynthesis via glycerophosphocholine')
3.1.4.2-RXN__cyto_leaf_dark	L-1-GLYCERO-PHOSPHORYLCHOLINE__cyto_leaf_dark + WATER__cyto_leaf_dark --> CHOLINE__cyto_leaf_dark + GLYCEROL-3P__cyto_leaf_dark + PROTON__cyto_leaf_dark	0	0	equal	0	('PWY-7367', 'phosphatidylcholine resynthesis via glycerophosphocholine')
3.1.4.2-RXN__cyto_leaf_light	L-1-GLYCERO-PHOSPHORYLCHOLINE__cyto_leaf_light + WATER__cyto_leaf_light --> CHOLINE__cyto_leaf_light + GLYCEROL-3P__cyto_leaf_light + PROTON__cyto_leaf_light	0	0	equal	0	('PWY-7367', 'phosphatidylcholine resynthesis via glycerophosphocholine')
3.1.4.2-RXN__cyto_stem_dark	L-1-GLYCERO-PHOSPHORYLCHOLINE__cyto_stem_dark + WATER__cyto_stem_dark --> CHOLINE__cyto_stem_dark + GLYCEROL-3P__cyto_stem_dark + PROTON__cyto_stem_dark	0	0	equal	0	('PWY-7367', 'phosphatidylcholine resynthesis via glycerophosphocholine')
3.1.4.2-RXN__cyto_stem_light	L-1-GLYCERO-PHOSPHORYLCHOLINE__cyto_stem_light + WATER__cyto_stem_light --> CHOLINE__cyto_stem_light + GLYCEROL-3P__cyto_stem_light + PROTON__cyto_stem_light	0	0	equal	0	('PWY-7367', 'phosphatidylcholine resynthesis via glycerophosphocholine')
3.2.1.114-RXN__golgi_berry_dark	Mannosyl5-N-acetyl-glucosamine2-R__golgi_berry_dark + 2.0 WATER__golgi_berry_dark --> 2-N-linked-Glycan__golgi_berry_dark + 2.0 CPD-13559__golgi_berry_dark	0	0	equal	0	('PWY-7920', 'complex N-linked glycan biosynthesis (plants)')|('PWY-7426', 'complex N-linked glycan biosynthesis (vertebrates)')
3.2.1.114-RXN__golgi_berry_light	Mannosyl5-N-acetyl-glucosamine2-R__golgi_berry_light + 2.0 WATER__golgi_berry_light --> 2-N-linked-Glycan__golgi_berry_light + 2.0 CPD-13559__golgi_berry_light	0	0	equal	0	('PWY-7920', 'complex N-linked glycan biosynthesis (plants)')|('PWY-7426', 'complex N-linked glycan biosynthesis (vertebrates)')
3.2.1.114-RXN__golgi_leaf_dark	Mannosyl5-N-acetyl-glucosamine2-R__golgi_leaf_dark + 2.0 WATER__golgi_leaf_dark --> 2-N-linked-Glycan__golgi_leaf_dark + 2.0 CPD-13559__golgi_leaf_dark	0	0	equal	0	('PWY-7920', 'complex N-linked glycan biosynthesis (plants)')|('PWY-7426', 'complex N-linked glycan biosynthesis (vertebrates)')
3.2.1.114-RXN__golgi_leaf_light	Mannosyl5-N-acetyl-glucosamine2-R__golgi_leaf_light + 2.0 WATER__golgi_leaf_light --> 2-N-linked-Glycan__golgi_leaf_light + 2.0 CPD-13559__golgi_leaf_light	0	0	equal	0	('PWY-7920', 'complex N-linked glycan biosynthesis (plants)')|('PWY-7426', 'complex N-linked glycan biosynthesis (vertebrates)')
3.2.1.114-RXN__golgi_stem_dark	Mannosyl5-N-acetyl-glucosamine2-R__golgi_stem_dark + 2.0 WATER__golgi_stem_dark --> 2-N-linked-Glycan__golgi_stem_dark + 2.0 CPD-13559__golgi_stem_dark	0	0	equal	0	('PWY-7920', 'complex N-linked glycan biosynthesis (plants)')|('PWY-7426', 'complex N-linked glycan biosynthesis (vertebrates)')
3.2.1.114-RXN__golgi_stem_light	Mannosyl5-N-acetyl-glucosamine2-R__golgi_stem_light + 2.0 WATER__golgi_stem_light --> 2-N-linked-Glycan__golgi_stem_light + 2.0 CPD-13559__golgi_stem_light	0	0	equal	0	('PWY-7920', 'complex N-linked glycan biosynthesis (plants)')|('PWY-7426', 'complex N-linked glycan biosynthesis (vertebrates)')
3.2.1.26-RXN__cp1_dark	CPD-15716__cp1_dark + WATER__cp1_dark --> BETA-D-FRUCTOSE__cp1_dark + GLC-6-P__cp1_dark	0	0	equal	0	('SUCUTIL-PWY', 'sucrose degradation I (sucrose phosphotransferase)')
3.2.1.26-RXN__cp1_light	CPD-15716__cp1_light + WATER__cp1_light --> BETA-D-FRUCTOSE__cp1_light + GLC-6-P__cp1_light	0	0	equal	0	('SUCUTIL-PWY', 'sucrose degradation I (sucrose phosphotransferase)')
3.2.1.26-RXN__cp2_dark	CPD-15716__cp2_dark + WATER__cp2_dark --> BETA-D-FRUCTOSE__cp2_dark + GLC-6-P__cp2_dark	0	0	equal	0	('SUCUTIL-PWY', 'sucrose degradation I (sucrose phosphotransferase)')
3.2.1.26-RXN__cp2_light	CPD-15716__cp2_light + WATER__cp2_light --> BETA-D-FRUCTOSE__cp2_light + GLC-6-P__cp2_light	0	0	equal	0	('SUCUTIL-PWY', 'sucrose degradation I (sucrose phosphotransferase)')
3.2.1.37-RXN__cp1_dark	1-4-D-xylooligosaccharides__cp1_dark + WATER__cp1_dark --> 2.0 BETA-D-XYLOSE__cp1_dark	0	0	equal	0	('PWY-6717', '(1,4)-&beta;-D-xylan degradation')
3.2.1.37-RXN__cp1_light	1-4-D-xylooligosaccharides__cp1_light + WATER__cp1_light --> 2.0 BETA-D-XYLOSE__cp1_light	0	0	equal	0	('PWY-6717', '(1,4)-&beta;-D-xylan degradation')
3.2.1.37-RXN__cp2_dark	1-4-D-xylooligosaccharides__cp2_dark + WATER__cp2_dark --> 2.0 BETA-D-XYLOSE__cp2_dark	0	0	equal	0	('PWY-6717', '(1,4)-&beta;-D-xylan degradation')
3.2.1.37-RXN__cp2_light	1-4-D-xylooligosaccharides__cp2_light + WATER__cp2_light --> 2.0 BETA-D-XYLOSE__cp2_light	0	0	equal	0	('PWY-6717', '(1,4)-&beta;-D-xylan degradation')
3.2.1.48-RXN__cyto_berry_dark	SUCROSE__cyto_berry_dark + WATER__cyto_berry_dark --> ALPHA-GLUCOSE__cyto_berry_dark + BETA-D-FRUCTOSE__cyto_berry_dark	0	208.245	up	162.172	('PWY-621', 'sucrose degradation III (sucrose invertase)')|('PWY66-373', 'sucrose degradation V (sucrose &alpha;-glucosidase)')
3.2.1.48-RXN__cyto_berry_light	SUCROSE__cyto_berry_light + WATER__cyto_berry_light --> ALPHA-GLUCOSE__cyto_berry_light + BETA-D-FRUCTOSE__cyto_berry_light	0	208.245	up	162.172	('PWY-621', 'sucrose degradation III (sucrose invertase)')|('PWY66-373', 'sucrose degradation V (sucrose &alpha;-glucosidase)')
3.2.1.48-RXN__cyto_leaf_dark	SUCROSE__cyto_leaf_dark + WATER__cyto_leaf_dark --> ALPHA-GLUCOSE__cyto_leaf_dark + BETA-D-FRUCTOSE__cyto_leaf_dark	0	208.244	up	162.171	('PWY-621', 'sucrose degradation III (sucrose invertase)')|('PWY66-373', 'sucrose degradation V (sucrose &alpha;-glucosidase)')
3.2.1.48-RXN__cyto_leaf_light	SUCROSE__cyto_leaf_light + WATER__cyto_leaf_light --> ALPHA-GLUCOSE__cyto_leaf_light + BETA-D-FRUCTOSE__cyto_leaf_light	0	208.244	up	162.171	('PWY-621', 'sucrose degradation III (sucrose invertase)')|('PWY66-373', 'sucrose degradation V (sucrose &alpha;-glucosidase)')
3.2.1.48-RXN__cyto_stem_dark	SUCROSE__cyto_stem_dark + WATER__cyto_stem_dark --> ALPHA-GLUCOSE__cyto_stem_dark + BETA-D-FRUCTOSE__cyto_stem_dark	0	208.244	up	162.171	('PWY-621', 'sucrose degradation III (sucrose invertase)')|('PWY66-373', 'sucrose degradation V (sucrose &alpha;-glucosidase)')
3.2.1.48-RXN__cyto_stem_light	SUCROSE__cyto_stem_light + WATER__cyto_stem_light --> ALPHA-GLUCOSE__cyto_stem_light + BETA-D-FRUCTOSE__cyto_stem_light	0	208.244	up	162.171	('PWY-621', 'sucrose degradation III (sucrose invertase)')|('PWY66-373', 'sucrose degradation V (sucrose &alpha;-glucosidase)')
3.2.1.48-RXN__vacu_berry_dark	SUCROSE__vacu_berry_dark + WATER__vacu_berry_dark --> ALPHA-GLUCOSE__vacu_berry_dark + BETA-D-FRUCTOSE__vacu_berry_dark	0	208.245	up	162.172	('PWY-621', 'sucrose degradation III (sucrose invertase)')|('PWY66-373', 'sucrose degradation V (sucrose &alpha;-glucosidase)')
3.2.1.48-RXN__vacu_berry_light	SUCROSE__vacu_berry_light + WATER__vacu_berry_light --> ALPHA-GLUCOSE__vacu_berry_light + BETA-D-FRUCTOSE__vacu_berry_light	0	208.245	up	162.172	('PWY-621', 'sucrose degradation III (sucrose invertase)')|('PWY66-373', 'sucrose degradation V (sucrose &alpha;-glucosidase)')
3.2.1.48-RXN__vacu_leaf_dark	SUCROSE__vacu_leaf_dark + WATER__vacu_leaf_dark --> ALPHA-GLUCOSE__vacu_leaf_dark + BETA-D-FRUCTOSE__vacu_leaf_dark	0	208.244	up	162.171	('PWY-621', 'sucrose degradation III (sucrose invertase)')|('PWY66-373', 'sucrose degradation V (sucrose &alpha;-glucosidase)')
3.2.1.48-RXN__vacu_leaf_light	SUCROSE__vacu_leaf_light + WATER__vacu_leaf_light --> ALPHA-GLUCOSE__vacu_leaf_light + BETA-D-FRUCTOSE__vacu_leaf_light	0	208.244	up	162.171	('PWY-621', 'sucrose degradation III (sucrose invertase)')|('PWY66-373', 'sucrose degradation V (sucrose &alpha;-glucosidase)')
3.2.1.48-RXN__vacu_stem_dark	SUCROSE__vacu_stem_dark + WATER__vacu_stem_dark --> ALPHA-GLUCOSE__vacu_stem_dark + BETA-D-FRUCTOSE__vacu_stem_dark	0	208.244	up	162.171	('PWY-621', 'sucrose degradation III (sucrose invertase)')|('PWY66-373', 'sucrose degradation V (sucrose &alpha;-glucosidase)')
3.2.1.48-RXN__vacu_stem_light	SUCROSE__vacu_stem_light + WATER__vacu_stem_light --> ALPHA-GLUCOSE__vacu_stem_light + BETA-D-FRUCTOSE__vacu_stem_light	0	208.244	up	162.171	('PWY-621', 'sucrose degradation III (sucrose invertase)')|('PWY66-373', 'sucrose degradation V (sucrose &alpha;-glucosidase)')
3.2.1.8-RXN__cp1_dark	1-4-beta-Xylan__cp1_dark + WATER__cp1_dark --> 2.0 1-4-D-xylooligosaccharides__cp1_dark	0	0	equal	0	('PWY-6784', 'cellulose and hemicellulose degradation (cellulolosome)')|('PWY-6717', '(1,4)-&beta;-D-xylan degradation')
3.2.1.8-RXN__cp1_light	1-4-beta-Xylan__cp1_light + WATER__cp1_light --> 2.0 1-4-D-xylooligosaccharides__cp1_light	0	0	equal	0	('PWY-6784', 'cellulose and hemicellulose degradation (cellulolosome)')|('PWY-6717', '(1,4)-&beta;-D-xylan degradation')
3.2.1.8-RXN__cp2_dark	1-4-beta-Xylan__cp2_dark + WATER__cp2_dark --> 2.0 1-4-D-xylooligosaccharides__cp2_dark	0	0	equal	0	('PWY-6784', 'cellulose and hemicellulose degradation (cellulolosome)')|('PWY-6717', '(1,4)-&beta;-D-xylan degradation')
3.2.1.8-RXN__cp2_light	1-4-beta-Xylan__cp2_light + WATER__cp2_light --> 2.0 1-4-D-xylooligosaccharides__cp2_light	0	0	equal	0	('PWY-6784', 'cellulose and hemicellulose degradation (cellulolosome)')|('PWY-6717', '(1,4)-&beta;-D-xylan degradation')
3.5.1.26-RXN__cyto_berry_dark	ACETYL-ETCETERA-L-ASPARAGINE__cyto_berry_dark + WATER__cyto_berry_dark --> L-ASPARTATE__cyto_berry_dark + N-ACETYL-BETA-GLUCOSAMINYLAMINE__cyto_berry_dark + PROTON__cyto_berry_dark	0	0	equal	0	('ASPARAGINE-DEG1-PWY-1', 'L-asparagine degradation III (mammalian)')
3.5.1.26-RXN__cyto_berry_light	ACETYL-ETCETERA-L-ASPARAGINE__cyto_berry_light + WATER__cyto_berry_light --> L-ASPARTATE__cyto_berry_light + N-ACETYL-BETA-GLUCOSAMINYLAMINE__cyto_berry_light + PROTON__cyto_berry_light	0	0	equal	0	('ASPARAGINE-DEG1-PWY-1', 'L-asparagine degradation III (mammalian)')
3.5.1.26-RXN__cyto_leaf_dark	ACETYL-ETCETERA-L-ASPARAGINE__cyto_leaf_dark + WATER__cyto_leaf_dark --> L-ASPARTATE__cyto_leaf_dark + N-ACETYL-BETA-GLUCOSAMINYLAMINE__cyto_leaf_dark + PROTON__cyto_leaf_dark	0	0	equal	0	('ASPARAGINE-DEG1-PWY-1', 'L-asparagine degradation III (mammalian)')
3.5.1.26-RXN__cyto_leaf_light	ACETYL-ETCETERA-L-ASPARAGINE__cyto_leaf_light + WATER__cyto_leaf_light --> L-ASPARTATE__cyto_leaf_light + N-ACETYL-BETA-GLUCOSAMINYLAMINE__cyto_leaf_light + PROTON__cyto_leaf_light	0	0	equal	0	('ASPARAGINE-DEG1-PWY-1', 'L-asparagine degradation III (mammalian)')
3.5.1.26-RXN__cyto_stem_dark	ACETYL-ETCETERA-L-ASPARAGINE__cyto_stem_dark + WATER__cyto_stem_dark --> L-ASPARTATE__cyto_stem_dark + N-ACETYL-BETA-GLUCOSAMINYLAMINE__cyto_stem_dark + PROTON__cyto_stem_dark	0	0	equal	0	('ASPARAGINE-DEG1-PWY-1', 'L-asparagine degradation III (mammalian)')
3.5.1.26-RXN__cyto_stem_light	ACETYL-ETCETERA-L-ASPARAGINE__cyto_stem_light + WATER__cyto_stem_light --> L-ASPARTATE__cyto_stem_light + N-ACETYL-BETA-GLUCOSAMINYLAMINE__cyto_stem_light + PROTON__cyto_stem_light	0	0	equal	0	('ASPARAGINE-DEG1-PWY-1', 'L-asparagine degradation III (mammalian)')
3.5.1.88-RXN__chlo_berry_dark	FORMYL-L-METHIONYL-PEPTIDE__chlo_berry_dark + WATER__chlo_berry_dark --> FORMATE__chlo_berry_dark + METHIONYL-PEPTIDE__chlo_berry_dark + PROTON__chlo_berry_dark	0	0	equal	0
3.5.1.88-RXN__chlo_berry_light	FORMYL-L-METHIONYL-PEPTIDE__chlo_berry_light + WATER__chlo_berry_light --> FORMATE__chlo_berry_light + METHIONYL-PEPTIDE__chlo_berry_light + PROTON__chlo_berry_light	0	0	equal	0
3.5.1.88-RXN__chlo_leaf_dark	FORMYL-L-METHIONYL-PEPTIDE__chlo_leaf_dark + WATER__chlo_leaf_dark --> FORMATE__chlo_leaf_dark + METHIONYL-PEPTIDE__chlo_leaf_dark + PROTON__chlo_leaf_dark	0	0	equal	0
3.5.1.88-RXN__chlo_leaf_light	FORMYL-L-METHIONYL-PEPTIDE__chlo_leaf_light + WATER__chlo_leaf_light --> FORMATE__chlo_leaf_light + METHIONYL-PEPTIDE__chlo_leaf_light + PROTON__chlo_leaf_light	0	0	equal	0
3.5.1.88-RXN__chlo_stem_dark	FORMYL-L-METHIONYL-PEPTIDE__chlo_stem_dark + WATER__chlo_stem_dark --> FORMATE__chlo_stem_dark + METHIONYL-PEPTIDE__chlo_stem_dark + PROTON__chlo_stem_dark	0	0	equal	0
3.5.1.88-RXN__chlo_stem_light	FORMYL-L-METHIONYL-PEPTIDE__chlo_stem_light + WATER__chlo_stem_light --> FORMATE__chlo_stem_light + METHIONYL-PEPTIDE__chlo_stem_light + PROTON__chlo_stem_light	0	0	equal	0
3.5.2.17-RXN__cp1_dark	5-HYDROXYISOURATE__cp1_dark + WATER__cp1_dark --> CPD-5821__cp1_dark + PROTON__cp1_dark	0	0	equal	0	('PWY-5691', 'urate conversion to allantoin I')|('PWY-7849', 'urate conversion to allantoin III')|('PWY-7394', 'urate conversion to allantoin II')
3.5.2.17-RXN__cp1_light	5-HYDROXYISOURATE__cp1_light + WATER__cp1_light --> CPD-5821__cp1_light + PROTON__cp1_light	0	0	equal	0	('PWY-5691', 'urate conversion to allantoin I')|('PWY-7849', 'urate conversion to allantoin III')|('PWY-7394', 'urate conversion to allantoin II')
3.5.2.17-RXN__cp2_dark	5-HYDROXYISOURATE__cp2_dark + WATER__cp2_dark --> CPD-5821__cp2_dark + PROTON__cp2_dark	0	0	equal	0	('PWY-5691', 'urate conversion to allantoin I')|('PWY-7849', 'urate conversion to allantoin III')|('PWY-7394', 'urate conversion to allantoin II')
3.5.2.17-RXN__cp2_light	5-HYDROXYISOURATE__cp2_light + WATER__cp2_light --> CPD-5821__cp2_light + PROTON__cp2_light	0	0	equal	0	('PWY-5691', 'urate conversion to allantoin I')|('PWY-7849', 'urate conversion to allantoin III')|('PWY-7394', 'urate conversion to allantoin II')
3.5.2.17-RXN__pero_berry_dark	5-HYDROXYISOURATE__pero_berry_dark + WATER__pero_berry_dark --> CPD-5821__pero_berry_dark + PROTON__pero_berry_dark	0	0	equal	0	('PWY-5691', 'urate conversion to allantoin I')|('PWY-7849', 'urate conversion to allantoin III')|('PWY-7394', 'urate conversion to allantoin II')
3.5.2.17-RXN__pero_berry_light	5-HYDROXYISOURATE__pero_berry_light + WATER__pero_berry_light --> CPD-5821__pero_berry_light + PROTON__pero_berry_light	0	0	equal	0	('PWY-5691', 'urate conversion to allantoin I')|('PWY-7849', 'urate conversion to allantoin III')|('PWY-7394', 'urate conversion to allantoin II')
3.5.2.17-RXN__pero_leaf_dark	5-HYDROXYISOURATE__pero_leaf_dark + WATER__pero_leaf_dark --> CPD-5821__pero_leaf_dark + PROTON__pero_leaf_dark	0	0	equal	0	('PWY-5691', 'urate conversion to allantoin I')|('PWY-7849', 'urate conversion to allantoin III')|('PWY-7394', 'urate conversion to allantoin II')
3.5.2.17-RXN__pero_leaf_light	5-HYDROXYISOURATE__pero_leaf_light + WATER__pero_leaf_light --> CPD-5821__pero_leaf_light + PROTON__pero_leaf_light	0	0	equal	0	('PWY-5691', 'urate conversion to allantoin I')|('PWY-7849', 'urate conversion to allantoin III')|('PWY-7394', 'urate conversion to allantoin II')
3.5.2.17-RXN__pero_stem_dark	5-HYDROXYISOURATE__pero_stem_dark + WATER__pero_stem_dark --> CPD-5821__pero_stem_dark + PROTON__pero_stem_dark	0	0	equal	0	('PWY-5691', 'urate conversion to allantoin I')|('PWY-7849', 'urate conversion to allantoin III')|('PWY-7394', 'urate conversion to allantoin II')
3.5.2.17-RXN__pero_stem_light	5-HYDROXYISOURATE__pero_stem_light + WATER__pero_stem_light --> CPD-5821__pero_stem_light + PROTON__pero_stem_light	0	0	equal	0	('PWY-5691', 'urate conversion to allantoin I')|('PWY-7849', 'urate conversion to allantoin III')|('PWY-7394', 'urate conversion to allantoin II')
3.5.2.17-RXN__vacu_berry_dark	5-HYDROXYISOURATE__vacu_berry_dark + WATER__vacu_berry_dark --> CPD-5821__vacu_berry_dark + PROTON__vacu_berry_dark	0	0	equal	0	('PWY-5691', 'urate conversion to allantoin I')|('PWY-7849', 'urate conversion to allantoin III')|('PWY-7394', 'urate conversion to allantoin II')
3.5.2.17-RXN__vacu_berry_light	5-HYDROXYISOURATE__vacu_berry_light + WATER__vacu_berry_light --> CPD-5821__vacu_berry_light + PROTON__vacu_berry_light	0	0	equal	0	('PWY-5691', 'urate conversion to allantoin I')|('PWY-7849', 'urate conversion to allantoin III')|('PWY-7394', 'urate conversion to allantoin II')
3.5.2.17-RXN__vacu_leaf_dark	5-HYDROXYISOURATE__vacu_leaf_dark + WATER__vacu_leaf_dark --> CPD-5821__vacu_leaf_dark + PROTON__vacu_leaf_dark	0	0	equal	0	('PWY-5691', 'urate conversion to allantoin I')|('PWY-7849', 'urate conversion to allantoin III')|('PWY-7394', 'urate conversion to allantoin II')
3.5.2.17-RXN__vacu_leaf_light	5-HYDROXYISOURATE__vacu_leaf_light + WATER__vacu_leaf_light --> CPD-5821__vacu_leaf_light + PROTON__vacu_leaf_light	0	0	equal	0	('PWY-5691', 'urate conversion to allantoin I')|('PWY-7849', 'urate conversion to allantoin III')|('PWY-7394', 'urate conversion to allantoin II')
3.5.2.17-RXN__vacu_stem_dark	5-HYDROXYISOURATE__vacu_stem_dark + WATER__vacu_stem_dark --> CPD-5821__vacu_stem_dark + PROTON__vacu_stem_dark	0	0	equal	0	('PWY-5691', 'urate conversion to allantoin I')|('PWY-7849', 'urate conversion to allantoin III')|('PWY-7394', 'urate conversion to allantoin II')
3.5.2.17-RXN__vacu_stem_light	5-HYDROXYISOURATE__vacu_stem_light + WATER__vacu_stem_light --> CPD-5821__vacu_stem_light + PROTON__vacu_stem_light	0	0	equal	0	('PWY-5691', 'urate conversion to allantoin I')|('PWY-7849', 'urate conversion to allantoin III')|('PWY-7394', 'urate conversion to allantoin II')
3.5.5.4-RXN__cyto_berry_dark	CPD-603__cyto_berry_dark + PROTON__cyto_berry_dark + 2.0 WATER__cyto_berry_dark --> AMMONIUM__cyto_berry_dark + L-ASPARTATE__cyto_berry_dark	0	103.138	up	78.7344	('ASPSYNII-PWY', 'cyanide detoxification I')
3.5.5.4-RXN__cyto_berry_light	CPD-603__cyto_berry_light + PROTON__cyto_berry_light + 2.0 WATER__cyto_berry_light --> AMMONIUM__cyto_berry_light + L-ASPARTATE__cyto_berry_light	0	208.245	up	162.172	('ASPSYNII-PWY', 'cyanide detoxification I')
3.5.5.4-RXN__cyto_leaf_dark	CPD-603__cyto_leaf_dark + PROTON__cyto_leaf_dark + 2.0 WATER__cyto_leaf_dark --> AMMONIUM__cyto_leaf_dark + L-ASPARTATE__cyto_leaf_dark	0	103.138	up	78.734	('ASPSYNII-PWY', 'cyanide detoxification I')
3.5.5.4-RXN__cyto_leaf_light	CPD-603__cyto_leaf_light + PROTON__cyto_leaf_light + 2.0 WATER__cyto_leaf_light --> AMMONIUM__cyto_leaf_light + L-ASPARTATE__cyto_leaf_light	0	208.244	up	162.172	('ASPSYNII-PWY', 'cyanide detoxification I')
3.5.5.4-RXN__cyto_stem_dark	CPD-603__cyto_stem_dark + PROTON__cyto_stem_dark + 2.0 WATER__cyto_stem_dark --> AMMONIUM__cyto_stem_dark + L-ASPARTATE__cyto_stem_dark	0	103.138	up	78.7339	('ASPSYNII-PWY', 'cyanide detoxification I')
3.5.5.4-RXN__cyto_stem_light	CPD-603__cyto_stem_light + PROTON__cyto_stem_light + 2.0 WATER__cyto_stem_light --> AMMONIUM__cyto_stem_light + L-ASPARTATE__cyto_stem_light	0	208.244	up	162.172	('ASPSYNII-PWY', 'cyanide detoxification I')
3.6.3.6-RXN__cyto_berry_dark	ATP__cyto_berry_dark + WATER__cyto_berry_dark --> ADP__cyto_berry_dark + PROTON__cyto_berry_dark + Pi__cyto_berry_dark	0	188.276	up	146.622
3.6.3.6-RXN__cyto_berry_light	ATP__cyto_berry_light + WATER__cyto_berry_light --> ADP__cyto_berry_light + PROTON__cyto_berry_light + Pi__cyto_berry_light	0	416.49	up	324.344
3.6.3.6-RXN__cyto_leaf_dark	ATP__cyto_leaf_dark + WATER__cyto_leaf_dark --> ADP__cyto_leaf_dark + PROTON__cyto_leaf_dark + Pi__cyto_leaf_dark	0	188.275	up	146.621
3.6.3.6-RXN__cyto_leaf_light	ATP__cyto_leaf_light + WATER__cyto_leaf_light --> ADP__cyto_leaf_light + PROTON__cyto_leaf_light + Pi__cyto_leaf_light	0	416.488	up	324.343
3.6.3.6-RXN__cyto_stem_dark	ATP__cyto_stem_dark + WATER__cyto_stem_dark --> ADP__cyto_stem_dark + PROTON__cyto_stem_dark + Pi__cyto_stem_dark	0	188.276	up	146.621
3.6.3.6-RXN__cyto_stem_light	ATP__cyto_stem_light + WATER__cyto_stem_light --> ADP__cyto_stem_light + PROTON__cyto_stem_light + Pi__cyto_stem_light	0	416.488	up	324.343
3.7.1.9-RXN__er_leaf_dark	HYDROXYMUCONATE-SALD__er_leaf_dark + WATER__er_leaf_dark --> CPD-14447__er_leaf_dark + FORMATE__er_leaf_dark + PROTON__er_leaf_dark	0	0	equal	0	('P183-PWY', 'catechol degradation to 2-hydroxypentadienoate I')
3.7.1.9-RXN__er_leaf_light	HYDROXYMUCONATE-SALD__er_leaf_light + WATER__er_leaf_light --> CPD-14447__er_leaf_light + FORMATE__er_leaf_light + PROTON__er_leaf_light	0	0	equal	0	('P183-PWY', 'catechol degradation to 2-hydroxypentadienoate I')
325-BISPHOSPHATE-NUCLEOTIDASE-RXN__chlo_berry_dark	3-5-ADP__chlo_berry_dark + WATER__chlo_berry_dark --> AMP__chlo_berry_dark + Pi__chlo_berry_dark	0	0	equal	0
325-BISPHOSPHATE-NUCLEOTIDASE-RXN__chlo_berry_light	3-5-ADP__chlo_berry_light + WATER__chlo_berry_light --> AMP__chlo_berry_light + Pi__chlo_berry_light	0	0	equal	0
325-BISPHOSPHATE-NUCLEOTIDASE-RXN__chlo_leaf_dark	3-5-ADP__chlo_leaf_dark + WATER__chlo_leaf_dark --> AMP__chlo_leaf_dark + Pi__chlo_leaf_dark	0	0	equal	0
325-BISPHOSPHATE-NUCLEOTIDASE-RXN__chlo_leaf_light	3-5-ADP__chlo_leaf_light + WATER__chlo_leaf_light --> AMP__chlo_leaf_light + Pi__chlo_leaf_light	0	0	equal	0
325-BISPHOSPHATE-NUCLEOTIDASE-RXN__chlo_stem_dark	3-5-ADP__chlo_stem_dark + WATER__chlo_stem_dark --> AMP__chlo_stem_dark + Pi__chlo_stem_dark	0	0	equal	0
325-BISPHOSPHATE-NUCLEOTIDASE-RXN__chlo_stem_light	3-5-ADP__chlo_stem_light + WATER__chlo_stem_light --> AMP__chlo_stem_light + Pi__chlo_stem_light	0	0	equal	0
SERINE-O-ACETTRAN-RXN__cyto_berry_dark	ACETYL-COA__cyto_berry_dark + SER__cyto_berry_dark --> ACETYLSERINE__cyto_berry_dark + CO-A__cyto_berry_dark	0	0.00183585	down	1.50622	('PWY-8071', 'N-3-oxalyl-L-2,3-diaminopropanoate biosynthesis')|('PWY-7274', 'D-cycloserine biosynthesis')|('PWY-7870', 'L-cysteine biosynthesis VII (from S-sulfo-L-cysteine)')|('PWY-6936', 'seleno-amino acid biosynthesis (plants)')|('PWY-I9', 'L-cysteine biosynthesis VI (reverse transsulfuration)')|('CYSTSYN-PWY', 'L-cysteine biosynthesis I')
SERINE-O-ACETTRAN-RXN__cyto_stem_dark	ACETYL-COA__cyto_stem_dark + SER__cyto_stem_dark --> ACETYLSERINE__cyto_stem_dark + CO-A__cyto_stem_dark	0	0.00183585	down	1.50622	('PWY-8071', 'N-3-oxalyl-L-2,3-diaminopropanoate biosynthesis')|('PWY-7274', 'D-cycloserine biosynthesis')|('PWY-7870', 'L-cysteine biosynthesis VII (from S-sulfo-L-cysteine)')|('PWY-6936', 'seleno-amino acid biosynthesis (plants)')|('PWY-I9', 'L-cysteine biosynthesis VI (reverse transsulfuration)')|('CYSTSYN-PWY', 'L-cysteine biosynthesis I')
SERINE-O-ACETTRAN-RXN__cyto_leaf_dark	ACETYL-COA__cyto_leaf_dark + SER__cyto_leaf_dark --> ACETYLSERINE__cyto_leaf_dark + CO-A__cyto_leaf_dark	0	0.00183585	down	1.50622	('PWY-8071', 'N-3-oxalyl-L-2,3-diaminopropanoate biosynthesis')|('PWY-7274', 'D-cycloserine biosynthesis')|('PWY-7870', 'L-cysteine biosynthesis VII (from S-sulfo-L-cysteine)')|('PWY-6936', 'seleno-amino acid biosynthesis (plants)')|('PWY-I9', 'L-cysteine biosynthesis VI (reverse transsulfuration)')|('CYSTSYN-PWY', 'L-cysteine biosynthesis I')
SERINE-O-ACETTRAN-RXN__chlo_stem_dark	ACETYL-COA__chlo_stem_dark + SER__chlo_stem_dark --> ACETYLSERINE__chlo_stem_dark + CO-A__chlo_stem_dark	0	0.00183585	down	1.50622	('PWY-8071', 'N-3-oxalyl-L-2,3-diaminopropanoate biosynthesis')|('PWY-7274', 'D-cycloserine biosynthesis')|('PWY-7870', 'L-cysteine biosynthesis VII (from S-sulfo-L-cysteine)')|('PWY-6936', 'seleno-amino acid biosynthesis (plants)')|('PWY-I9', 'L-cysteine biosynthesis VI (reverse transsulfuration)')|('CYSTSYN-PWY', 'L-cysteine biosynthesis I')
SERINE-O-ACETTRAN-RXN__chlo_berry_dark	ACETYL-COA__chlo_berry_dark + SER__chlo_berry_dark --> ACETYLSERINE__chlo_berry_dark + CO-A__chlo_berry_dark	0	0.00183585	down	1.50622	('PWY-8071', 'N-3-oxalyl-L-2,3-diaminopropanoate biosynthesis')|('PWY-7274', 'D-cycloserine biosynthesis')|('PWY-7870', 'L-cysteine biosynthesis VII (from S-sulfo-L-cysteine)')|('PWY-6936', 'seleno-amino acid biosynthesis (plants)')|('PWY-I9', 'L-cysteine biosynthesis VI (reverse transsulfuration)')|('CYSTSYN-PWY', 'L-cysteine biosynthesis I')
ACSERLY-RXN__chlo_stem_dark	ACETYLSERINE__chlo_stem_dark + HS__chlo_stem_dark --> ACET__chlo_stem_dark + CYS__chlo_stem_dark + PROTON__chlo_stem_dark	0	0.00183585	down	1.50622	('CYSTSYN-PWY', 'L-cysteine biosynthesis I')
3-CYANOALANINE-HYDRATASE-RXN__cyto_berry_dark	ASN__cyto_berry_dark --> CPD-603__cyto_berry_dark + PROTON__cyto_berry_dark + WATER__cyto_berry_dark	0	100000	equal	0	('ASPSYNII-PWY', 'cyanide detoxification I')
3-CYANOALANINE-HYDRATASE-RXN__cyto_berry_dark_reverse	CPD-603__cyto_berry_dark + PROTON__cyto_berry_dark + WATER__cyto_berry_dark --> ASN__cyto_berry_dark	0	100000	equal	0
3-CYANOALANINE-HYDRATASE-RXN__cyto_berry_light	ASN__cyto_berry_light --> CPD-603__cyto_berry_light + PROTON__cyto_berry_light + WATER__cyto_berry_light	0	100000	equal	0	('ASPSYNII-PWY', 'cyanide detoxification I')
3-CYANOALANINE-HYDRATASE-RXN__cyto_berry_light_reverse	CPD-603__cyto_berry_light + PROTON__cyto_berry_light + WATER__cyto_berry_light --> ASN__cyto_berry_light	0	100000	equal	0
3-CYANOALANINE-HYDRATASE-RXN__cyto_leaf_dark	ASN__cyto_leaf_dark --> CPD-603__cyto_leaf_dark + PROTON__cyto_leaf_dark + WATER__cyto_leaf_dark	0	100000	equal	0	('ASPSYNII-PWY', 'cyanide detoxification I')
3-CYANOALANINE-HYDRATASE-RXN__cyto_leaf_dark_reverse	CPD-603__cyto_leaf_dark + PROTON__cyto_leaf_dark + WATER__cyto_leaf_dark --> ASN__cyto_leaf_dark	0	100000	equal	0
3-CYANOALANINE-HYDRATASE-RXN__cyto_leaf_light	ASN__cyto_leaf_light --> CPD-603__cyto_leaf_light + PROTON__cyto_leaf_light + WATER__cyto_leaf_light	0	100000	equal	0	('ASPSYNII-PWY', 'cyanide detoxification I')
3-CYANOALANINE-HYDRATASE-RXN__cyto_leaf_light_reverse	CPD-603__cyto_leaf_light + PROTON__cyto_leaf_light + WATER__cyto_leaf_light --> ASN__cyto_leaf_light	0	100000	equal	0
3-CYANOALANINE-HYDRATASE-RXN__cyto_stem_dark	ASN__cyto_stem_dark --> CPD-603__cyto_stem_dark + PROTON__cyto_stem_dark + WATER__cyto_stem_dark	0	100000	equal	0	('ASPSYNII-PWY', 'cyanide detoxification I')
3-CYANOALANINE-HYDRATASE-RXN__cyto_stem_dark_reverse	CPD-603__cyto_stem_dark + PROTON__cyto_stem_dark + WATER__cyto_stem_dark --> ASN__cyto_stem_dark	0	100000	equal	0
3-CYANOALANINE-HYDRATASE-RXN__cyto_stem_light	ASN__cyto_stem_light --> CPD-603__cyto_stem_light + PROTON__cyto_stem_light + WATER__cyto_stem_light	0	100000	equal	0	('ASPSYNII-PWY', 'cyanide detoxification I')
3-CYANOALANINE-HYDRATASE-RXN__cyto_stem_light_reverse	CPD-603__cyto_stem_light + PROTON__cyto_stem_light + WATER__cyto_stem_light --> ASN__cyto_stem_light	0	100000	equal	0
3-DEHYDROQUINATE-DEHYDRATASE-RXN__chlo_berry_dark	DEHYDROQUINATE__chlo_berry_dark --> 3-DEHYDRO-SHIKIMATE__chlo_berry_dark + WATER__chlo_berry_dark	0	3.32723	up	2.43544	('PWY-6707', 'gallate biosynthesis')|('QUINATEDEG-PWY', 'quinate degradation I')|('PWY-6163', 'chorismate biosynthesis from 3-dehydroquinate')|('PWY-6416', 'quinate degradation II')
3-DEHYDROQUINATE-DEHYDRATASE-RXN__chlo_berry_light	DEHYDROQUINATE__chlo_berry_light --> 3-DEHYDRO-SHIKIMATE__chlo_berry_light + WATER__chlo_berry_light	0	3.30017	up	2.2975	('PWY-6707', 'gallate biosynthesis')|('QUINATEDEG-PWY', 'quinate degradation I')|('PWY-6163', 'chorismate biosynthesis from 3-dehydroquinate')|('PWY-6416', 'quinate degradation II')
3-DEHYDROQUINATE-DEHYDRATASE-RXN__chlo_leaf_dark	DEHYDROQUINATE__chlo_leaf_dark --> 3-DEHYDRO-SHIKIMATE__chlo_leaf_dark + WATER__chlo_leaf_dark	0	3.32723	up	2.43544	('PWY-6707', 'gallate biosynthesis')|('QUINATEDEG-PWY', 'quinate degradation I')|('PWY-6163', 'chorismate biosynthesis from 3-dehydroquinate')|('PWY-6416', 'quinate degradation II')
3-DEHYDROQUINATE-DEHYDRATASE-RXN__chlo_leaf_light	DEHYDROQUINATE__chlo_leaf_light --> 3-DEHYDRO-SHIKIMATE__chlo_leaf_light + WATER__chlo_leaf_light	0	3.30016	up	2.2975	('PWY-6707', 'gallate biosynthesis')|('QUINATEDEG-PWY', 'quinate degradation I')|('PWY-6163', 'chorismate biosynthesis from 3-dehydroquinate')|('PWY-6416', 'quinate degradation II')
3-DEHYDROQUINATE-DEHYDRATASE-RXN__chlo_stem_dark	DEHYDROQUINATE__chlo_stem_dark --> 3-DEHYDRO-SHIKIMATE__chlo_stem_dark + WATER__chlo_stem_dark	0	3.32723	up	2.43544	('PWY-6707', 'gallate biosynthesis')|('QUINATEDEG-PWY', 'quinate degradation I')|('PWY-6163', 'chorismate biosynthesis from 3-dehydroquinate')|('PWY-6416', 'quinate degradation II')
3-DEHYDROQUINATE-DEHYDRATASE-RXN__chlo_stem_light	DEHYDROQUINATE__chlo_stem_light --> 3-DEHYDRO-SHIKIMATE__chlo_stem_light + WATER__chlo_stem_light	0	3.30016	up	2.2975	('PWY-6707', 'gallate biosynthesis')|('QUINATEDEG-PWY', 'quinate degradation I')|('PWY-6163', 'chorismate biosynthesis from 3-dehydroquinate')|('PWY-6416', 'quinate degradation II')
3-DEHYDROQUINATE-DEHYDRATASE-RXN__cyto_berry_dark	DEHYDROQUINATE__cyto_berry_dark --> 3-DEHYDRO-SHIKIMATE__cyto_berry_dark + WATER__cyto_berry_dark	0	5.47874	up	4.0876	('PWY-6707', 'gallate biosynthesis')|('QUINATEDEG-PWY', 'quinate degradation I')|('PWY-6163', 'chorismate biosynthesis from 3-dehydroquinate')|('PWY-6416', 'quinate degradation II')
3-DEHYDROQUINATE-DEHYDRATASE-RXN__cyto_berry_light	DEHYDROQUINATE__cyto_berry_light --> 3-DEHYDRO-SHIKIMATE__cyto_berry_light + WATER__cyto_berry_light	0	5.37295	up	3.91357	('PWY-6707', 'gallate biosynthesis')|('QUINATEDEG-PWY', 'quinate degradation I')|('PWY-6163', 'chorismate biosynthesis from 3-dehydroquinate')|('PWY-6416', 'quinate degradation II')
3-DEHYDROQUINATE-DEHYDRATASE-RXN__cyto_leaf_dark	DEHYDROQUINATE__cyto_leaf_dark --> 3-DEHYDRO-SHIKIMATE__cyto_leaf_dark + WATER__cyto_leaf_dark	0	5.47874	up	4.08759	('PWY-6707', 'gallate biosynthesis')|('QUINATEDEG-PWY', 'quinate degradation I')|('PWY-6163', 'chorismate biosynthesis from 3-dehydroquinate')|('PWY-6416', 'quinate degradation II')
3-DEHYDROQUINATE-DEHYDRATASE-RXN__cyto_leaf_light	DEHYDROQUINATE__cyto_leaf_light --> 3-DEHYDRO-SHIKIMATE__cyto_leaf_light + WATER__cyto_leaf_light	0	5.37295	up	3.91357	('PWY-6707', 'gallate biosynthesis')|('QUINATEDEG-PWY', 'quinate degradation I')|('PWY-6163', 'chorismate biosynthesis from 3-dehydroquinate')|('PWY-6416', 'quinate degradation II')
3-DEHYDROQUINATE-DEHYDRATASE-RXN__cyto_stem_dark	DEHYDROQUINATE__cyto_stem_dark --> 3-DEHYDRO-SHIKIMATE__cyto_stem_dark + WATER__cyto_stem_dark	0	5.47874	up	4.08759	('PWY-6707', 'gallate biosynthesis')|('QUINATEDEG-PWY', 'quinate degradation I')|('PWY-6163', 'chorismate biosynthesis from 3-dehydroquinate')|('PWY-6416', 'quinate degradation II')
3-DEHYDROQUINATE-DEHYDRATASE-RXN__cyto_stem_light	DEHYDROQUINATE__cyto_stem_light --> 3-DEHYDRO-SHIKIMATE__cyto_stem_light + WATER__cyto_stem_light	0	5.37295	up	3.91357	('PWY-6707', 'gallate biosynthesis')|('QUINATEDEG-PWY', 'quinate degradation I')|('PWY-6163', 'chorismate biosynthesis from 3-dehydroquinate')|('PWY-6416', 'quinate degradation II')
3-DEHYDROQUINATE-SYNTHASE-RXN__chlo_berry_dark	3-DEOXY-D-ARABINO-HEPTULOSONATE-7-P__chlo_berry_dark --> DEHYDROQUINATE__chlo_berry_dark + Pi__chlo_berry_dark	0	3.32723	up	2.43544	('PWY-6164', '3-dehydroquinate biosynthesis I')
3-DEHYDROQUINATE-SYNTHASE-RXN__chlo_berry_light	3-DEOXY-D-ARABINO-HEPTULOSONATE-7-P__chlo_berry_light --> DEHYDROQUINATE__chlo_berry_light + Pi__chlo_berry_light	0	3.30017	up	2.2975	('PWY-6164', '3-dehydroquinate biosynthesis I')
3-DEHYDROQUINATE-SYNTHASE-RXN__chlo_leaf_dark	3-DEOXY-D-ARABINO-HEPTULOSONATE-7-P__chlo_leaf_dark --> DEHYDROQUINATE__chlo_leaf_dark + Pi__chlo_leaf_dark	0	3.32723	up	2.43544	('PWY-6164', '3-dehydroquinate biosynthesis I')
3-DEHYDROQUINATE-SYNTHASE-RXN__chlo_leaf_light	3-DEOXY-D-ARABINO-HEPTULOSONATE-7-P__chlo_leaf_light --> DEHYDROQUINATE__chlo_leaf_light + Pi__chlo_leaf_light	0	3.30016	up	2.29751	('PWY-6164', '3-dehydroquinate biosynthesis I')
3-DEHYDROQUINATE-SYNTHASE-RXN__chlo_stem_dark	3-DEOXY-D-ARABINO-HEPTULOSONATE-7-P__chlo_stem_dark --> DEHYDROQUINATE__chlo_stem_dark + Pi__chlo_stem_dark	0	3.32724	up	2.43545	('PWY-6164', '3-dehydroquinate biosynthesis I')
3-DEHYDROQUINATE-SYNTHASE-RXN__chlo_stem_light	3-DEOXY-D-ARABINO-HEPTULOSONATE-7-P__chlo_stem_light --> DEHYDROQUINATE__chlo_stem_light + Pi__chlo_stem_light	0	3.30016	up	2.2975	('PWY-6164', '3-dehydroquinate biosynthesis I')
3-DEHYDROSPHINGANINE-REDUCTASE-RXN__er_berry_dark	DEHYDROSPHINGANINE__er_berry_dark + NADPH__er_berry_dark + PROTON__er_berry_dark --> CPD-13612__er_berry_dark + NADP__er_berry_dark	0	0	equal	0	('PWY-5129', 'sphingolipid biosynthesis (plants)')|('PWY3DJ-12', 'ceramide de novo biosynthesis')|('SPHINGOLIPID-SYN-PWY', 'sphingolipid biosynthesis (yeast)')
3-DEHYDROSPHINGANINE-REDUCTASE-RXN__er_berry_light	DEHYDROSPHINGANINE__er_berry_light + NADPH__er_berry_light + PROTON__er_berry_light --> CPD-13612__er_berry_light + NADP__er_berry_light	0	0	equal	0	('PWY-5129', 'sphingolipid biosynthesis (plants)')|('PWY3DJ-12', 'ceramide de novo biosynthesis')|('SPHINGOLIPID-SYN-PWY', 'sphingolipid biosynthesis (yeast)')
3-DEHYDROSPHINGANINE-REDUCTASE-RXN__er_leaf_dark	DEHYDROSPHINGANINE__er_leaf_dark + NADPH__er_leaf_dark + PROTON__er_leaf_dark --> CPD-13612__er_leaf_dark + NADP__er_leaf_dark	0	0	equal	0	('PWY-5129', 'sphingolipid biosynthesis (plants)')|('PWY3DJ-12', 'ceramide de novo biosynthesis')|('SPHINGOLIPID-SYN-PWY', 'sphingolipid biosynthesis (yeast)')
3-DEHYDROSPHINGANINE-REDUCTASE-RXN__er_leaf_light	DEHYDROSPHINGANINE__er_leaf_light + NADPH__er_leaf_light + PROTON__er_leaf_light --> CPD-13612__er_leaf_light + NADP__er_leaf_light	0	0	equal	0	('PWY-5129', 'sphingolipid biosynthesis (plants)')|('PWY3DJ-12', 'ceramide de novo biosynthesis')|('SPHINGOLIPID-SYN-PWY', 'sphingolipid biosynthesis (yeast)')
3-DEHYDROSPHINGANINE-REDUCTASE-RXN__er_stem_dark	DEHYDROSPHINGANINE__er_stem_dark + NADPH__er_stem_dark + PROTON__er_stem_dark --> CPD-13612__er_stem_dark + NADP__er_stem_dark	0	0	equal	0	('PWY-5129', 'sphingolipid biosynthesis (plants)')|('PWY3DJ-12', 'ceramide de novo biosynthesis')|('SPHINGOLIPID-SYN-PWY', 'sphingolipid biosynthesis (yeast)')
3-DEHYDROSPHINGANINE-REDUCTASE-RXN__er_stem_light	DEHYDROSPHINGANINE__er_stem_light + NADPH__er_stem_light + PROTON__er_stem_light --> CPD-13612__er_stem_light + NADP__er_stem_light	0	0	equal	0	('PWY-5129', 'sphingolipid biosynthesis (plants)')|('PWY3DJ-12', 'ceramide de novo biosynthesis')|('SPHINGOLIPID-SYN-PWY', 'sphingolipid biosynthesis (yeast)')
3-HYDROXBUTYRYL-COA-DEHYDRATASE-RXN__er_berry_dark	CPD-650__er_berry_dark --> CROTONYL-COA__er_berry_dark + WATER__er_berry_dark	0	100000	equal	0	('PWY-5741', 'ethylmalonyl-CoA pathway')|('PWY-5676', 'acetyl-CoA fermentation to butanoate')|('LYSINE-DEG2-PWY', 'lysine degradation II')
3-HYDROXBUTYRYL-COA-DEHYDRATASE-RXN__er_berry_dark_reverse	CROTONYL-COA__er_berry_dark + WATER__er_berry_dark --> CPD-650__er_berry_dark	0	100000	equal	0
3-HYDROXBUTYRYL-COA-DEHYDRATASE-RXN__er_berry_light	CPD-650__er_berry_light --> CROTONYL-COA__er_berry_light + WATER__er_berry_light	0	100000	equal	0	('PWY-5741', 'ethylmalonyl-CoA pathway')|('PWY-5676', 'acetyl-CoA fermentation to butanoate')|('LYSINE-DEG2-PWY', 'lysine degradation II')
3-HYDROXBUTYRYL-COA-DEHYDRATASE-RXN__er_berry_light_reverse	CROTONYL-COA__er_berry_light + WATER__er_berry_light --> CPD-650__er_berry_light	0	100000	equal	0
3-HYDROXBUTYRYL-COA-DEHYDRATASE-RXN__er_leaf_dark	CPD-650__er_leaf_dark --> CROTONYL-COA__er_leaf_dark + WATER__er_leaf_dark	0	100000	equal	0	('PWY-5741', 'ethylmalonyl-CoA pathway')|('PWY-5676', 'acetyl-CoA fermentation to butanoate')|('LYSINE-DEG2-PWY', 'lysine degradation II')
3-HYDROXBUTYRYL-COA-DEHYDRATASE-RXN__er_leaf_dark_reverse	CROTONYL-COA__er_leaf_dark + WATER__er_leaf_dark --> CPD-650__er_leaf_dark	0	100000	equal	0
3-HYDROXBUTYRYL-COA-DEHYDRATASE-RXN__er_leaf_light	CPD-650__er_leaf_light --> CROTONYL-COA__er_leaf_light + WATER__er_leaf_light	0	100000	equal	0	('PWY-5741', 'ethylmalonyl-CoA pathway')|('PWY-5676', 'acetyl-CoA fermentation to butanoate')|('LYSINE-DEG2-PWY', 'lysine degradation II')
3-HYDROXBUTYRYL-COA-DEHYDRATASE-RXN__er_leaf_light_reverse	CROTONYL-COA__er_leaf_light + WATER__er_leaf_light --> CPD-650__er_leaf_light	0	100000	equal	0
3-HYDROXBUTYRYL-COA-DEHYDRATASE-RXN__er_stem_dark	CPD-650__er_stem_dark --> CROTONYL-COA__er_stem_dark + WATER__er_stem_dark	0	100000	equal	0	('PWY-5741', 'ethylmalonyl-CoA pathway')|('PWY-5676', 'acetyl-CoA fermentation to butanoate')|('LYSINE-DEG2-PWY', 'lysine degradation II')
3-HYDROXBUTYRYL-COA-DEHYDRATASE-RXN__er_stem_dark_reverse	CROTONYL-COA__er_stem_dark + WATER__er_stem_dark --> CPD-650__er_stem_dark	0	100000	equal	0
3-HYDROXBUTYRYL-COA-DEHYDRATASE-RXN__er_stem_light	CPD-650__er_stem_light --> CROTONYL-COA__er_stem_light + WATER__er_stem_light	0	100000	equal	0	('PWY-5741', 'ethylmalonyl-CoA pathway')|('PWY-5676', 'acetyl-CoA fermentation to butanoate')|('LYSINE-DEG2-PWY', 'lysine degradation II')
3-HYDROXBUTYRYL-COA-DEHYDRATASE-RXN__er_stem_light_reverse	CROTONYL-COA__er_stem_light + WATER__er_stem_light --> CPD-650__er_stem_light	0	100000	equal	0
3-HYDROXBUTYRYL-COA-DEHYDRATASE-RXN__pero_berry_dark	CPD-650__pero_berry_dark --> CROTONYL-COA__pero_berry_dark + WATER__pero_berry_dark	0	100000	equal	0	('PWY-5741', 'ethylmalonyl-CoA pathway')|('PWY-5676', 'acetyl-CoA fermentation to butanoate')|('LYSINE-DEG2-PWY', 'lysine degradation II')
3-HYDROXBUTYRYL-COA-DEHYDRATASE-RXN__pero_berry_dark_reverse	CROTONYL-COA__pero_berry_dark + WATER__pero_berry_dark --> CPD-650__pero_berry_dark	0	100000	equal	0
3-HYDROXBUTYRYL-COA-DEHYDRATASE-RXN__pero_berry_light	CPD-650__pero_berry_light --> CROTONYL-COA__pero_berry_light + WATER__pero_berry_light	0	100000	equal	0	('PWY-5741', 'ethylmalonyl-CoA pathway')|('PWY-5676', 'acetyl-CoA fermentation to butanoate')|('LYSINE-DEG2-PWY', 'lysine degradation II')
3-HYDROXBUTYRYL-COA-DEHYDRATASE-RXN__pero_berry_light_reverse	CROTONYL-COA__pero_berry_light + WATER__pero_berry_light --> CPD-650__pero_berry_light	0	100000	equal	0
3-HYDROXBUTYRYL-COA-DEHYDRATASE-RXN__pero_leaf_dark	CPD-650__pero_leaf_dark --> CROTONYL-COA__pero_leaf_dark + WATER__pero_leaf_dark	0	100000	equal	0	('PWY-5741', 'ethylmalonyl-CoA pathway')|('PWY-5676', 'acetyl-CoA fermentation to butanoate')|('LYSINE-DEG2-PWY', 'lysine degradation II')
3-HYDROXBUTYRYL-COA-DEHYDRATASE-RXN__pero_leaf_dark_reverse	CROTONYL-COA__pero_leaf_dark + WATER__pero_leaf_dark --> CPD-650__pero_leaf_dark	0	100000	equal	0
3-HYDROXBUTYRYL-COA-DEHYDRATASE-RXN__pero_leaf_light	CPD-650__pero_leaf_light --> CROTONYL-COA__pero_leaf_light + WATER__pero_leaf_light	0	100000	equal	0	('PWY-5741', 'ethylmalonyl-CoA pathway')|('PWY-5676', 'acetyl-CoA fermentation to butanoate')|('LYSINE-DEG2-PWY', 'lysine degradation II')
3-HYDROXBUTYRYL-COA-DEHYDRATASE-RXN__pero_leaf_light_reverse	CROTONYL-COA__pero_leaf_light + WATER__pero_leaf_light --> CPD-650__pero_leaf_light	0	100000	equal	0
3-HYDROXBUTYRYL-COA-DEHYDRATASE-RXN__pero_stem_dark	CPD-650__pero_stem_dark --> CROTONYL-COA__pero_stem_dark + WATER__pero_stem_dark	0	100000	equal	0	('PWY-5741', 'ethylmalonyl-CoA pathway')|('PWY-5676', 'acetyl-CoA fermentation to butanoate')|('LYSINE-DEG2-PWY', 'lysine degradation II')
3-HYDROXBUTYRYL-COA-DEHYDRATASE-RXN__pero_stem_dark_reverse	CROTONYL-COA__pero_stem_dark + WATER__pero_stem_dark --> CPD-650__pero_stem_dark	0	100000	equal	0
3-HYDROXBUTYRYL-COA-DEHYDRATASE-RXN__pero_stem_light	CPD-650__pero_stem_light --> CROTONYL-COA__pero_stem_light + WATER__pero_stem_light	0	100000	equal	0	('PWY-5741', 'ethylmalonyl-CoA pathway')|('PWY-5676', 'acetyl-CoA fermentation to butanoate')|('LYSINE-DEG2-PWY', 'lysine degradation II')
3-HYDROXBUTYRYL-COA-DEHYDRATASE-RXN__pero_stem_light_reverse	CROTONYL-COA__pero_stem_light + WATER__pero_stem_light --> CPD-650__pero_stem_light	0	100000	equal	0
3-HYDROXYDECANOYL-ACP-DEHYDR-RXN__chlo_berry_dark	OH-ACYL-ACP__chlo_berry_dark --> TRANS-D2-ENOYL-ACP__chlo_berry_dark + WATER__chlo_berry_dark	0	0	equal	0	('FASYN-ELONG-PWY', 'fatty acid elongation -- saturated')
3-HYDROXYDECANOYL-ACP-DEHYDR-RXN__chlo_berry_light	OH-ACYL-ACP__chlo_berry_light --> TRANS-D2-ENOYL-ACP__chlo_berry_light + WATER__chlo_berry_light	0	0	equal	0	('FASYN-ELONG-PWY', 'fatty acid elongation -- saturated')
3-HYDROXYDECANOYL-ACP-DEHYDR-RXN__chlo_leaf_dark	OH-ACYL-ACP__chlo_leaf_dark --> TRANS-D2-ENOYL-ACP__chlo_leaf_dark + WATER__chlo_leaf_dark	0	0	equal	0	('FASYN-ELONG-PWY', 'fatty acid elongation -- saturated')
3-HYDROXYDECANOYL-ACP-DEHYDR-RXN__chlo_leaf_light	OH-ACYL-ACP__chlo_leaf_light --> TRANS-D2-ENOYL-ACP__chlo_leaf_light + WATER__chlo_leaf_light	0	0	equal	0	('FASYN-ELONG-PWY', 'fatty acid elongation -- saturated')
3-HYDROXYDECANOYL-ACP-DEHYDR-RXN__chlo_stem_dark	OH-ACYL-ACP__chlo_stem_dark --> TRANS-D2-ENOYL-ACP__chlo_stem_dark + WATER__chlo_stem_dark	0	0	equal	0	('FASYN-ELONG-PWY', 'fatty acid elongation -- saturated')
3-HYDROXYDECANOYL-ACP-DEHYDR-RXN__chlo_stem_light	OH-ACYL-ACP__chlo_stem_light --> TRANS-D2-ENOYL-ACP__chlo_stem_light + WATER__chlo_stem_light	0	0	equal	0	('FASYN-ELONG-PWY', 'fatty acid elongation -- saturated')
3-HYDROXYISOBUTYRATE-DEHYDROGENASE-RXN__mito_berry_dark	CPD-12175__mito_berry_dark + NAD__mito_berry_dark --> CH3-MALONATE-S-ALD__mito_berry_dark + NADH__mito_berry_dark + PROTON__mito_berry_dark	0	0	equal	0	('VALDEG-PWY', 'L-valine degradation I')
3-HYDROXYISOBUTYRATE-DEHYDROGENASE-RXN__mito_berry_light	CPD-12175__mito_berry_light + NAD__mito_berry_light --> CH3-MALONATE-S-ALD__mito_berry_light + NADH__mito_berry_light + PROTON__mito_berry_light	0	0	equal	0	('VALDEG-PWY', 'L-valine degradation I')
3-HYDROXYISOBUTYRATE-DEHYDROGENASE-RXN__mito_leaf_dark	CPD-12175__mito_leaf_dark + NAD__mito_leaf_dark --> CH3-MALONATE-S-ALD__mito_leaf_dark + NADH__mito_leaf_dark + PROTON__mito_leaf_dark	0	0	equal	0	('VALDEG-PWY', 'L-valine degradation I')
3-HYDROXYISOBUTYRATE-DEHYDROGENASE-RXN__mito_leaf_light	CPD-12175__mito_leaf_light + NAD__mito_leaf_light --> CH3-MALONATE-S-ALD__mito_leaf_light + NADH__mito_leaf_light + PROTON__mito_leaf_light	0	0	equal	0	('VALDEG-PWY', 'L-valine degradation I')
3-HYDROXYISOBUTYRATE-DEHYDROGENASE-RXN__mito_stem_dark	CPD-12175__mito_stem_dark + NAD__mito_stem_dark --> CH3-MALONATE-S-ALD__mito_stem_dark + NADH__mito_stem_dark + PROTON__mito_stem_dark	0	0	equal	0	('VALDEG-PWY', 'L-valine degradation I')
3-HYDROXYISOBUTYRATE-DEHYDROGENASE-RXN__mito_stem_light	CPD-12175__mito_stem_light + NAD__mito_stem_light --> CH3-MALONATE-S-ALD__mito_stem_light + NADH__mito_stem_light + PROTON__mito_stem_light	0	0	equal	0	('VALDEG-PWY', 'L-valine degradation I')
3-HYDROXYISOBUTYRYL-COA-HYDROLASE-RXN__mito_berry_dark	CPD-12173__mito_berry_dark + WATER__mito_berry_dark --> CO-A__mito_berry_dark + CPD-12175__mito_berry_dark + PROTON__mito_berry_dark	0	0	equal	0	('VALDEG-PWY', 'L-valine degradation I')
3-HYDROXYISOBUTYRYL-COA-HYDROLASE-RXN__mito_berry_light	CPD-12173__mito_berry_light + WATER__mito_berry_light --> CO-A__mito_berry_light + CPD-12175__mito_berry_light + PROTON__mito_berry_light	0	0	equal	0	('VALDEG-PWY', 'L-valine degradation I')
3-HYDROXYISOBUTYRYL-COA-HYDROLASE-RXN__mito_leaf_dark	CPD-12173__mito_leaf_dark + WATER__mito_leaf_dark --> CO-A__mito_leaf_dark + CPD-12175__mito_leaf_dark + PROTON__mito_leaf_dark	0	0	equal	0	('VALDEG-PWY', 'L-valine degradation I')
3-HYDROXYISOBUTYRYL-COA-HYDROLASE-RXN__mito_leaf_light	CPD-12173__mito_leaf_light + WATER__mito_leaf_light --> CO-A__mito_leaf_light + CPD-12175__mito_leaf_light + PROTON__mito_leaf_light	0	0	equal	0	('VALDEG-PWY', 'L-valine degradation I')
3-HYDROXYISOBUTYRYL-COA-HYDROLASE-RXN__mito_stem_dark	CPD-12173__mito_stem_dark + WATER__mito_stem_dark --> CO-A__mito_stem_dark + CPD-12175__mito_stem_dark + PROTON__mito_stem_dark	0	0	equal	0	('VALDEG-PWY', 'L-valine degradation I')
3-HYDROXYISOBUTYRYL-COA-HYDROLASE-RXN__mito_stem_light	CPD-12173__mito_stem_light + WATER__mito_stem_light --> CO-A__mito_stem_light + CPD-12175__mito_stem_light + PROTON__mito_stem_light	0	0	equal	0	('VALDEG-PWY', 'L-valine degradation I')
3-ISOPROPYLMALDEHYDROG-RXN__chlo_berry_dark	2-D-THREO-HYDROXY-3-CARBOXY-ISOCAPROATE__chlo_berry_dark + NAD__chlo_berry_dark --> CPD-7100__chlo_berry_dark + NADH__chlo_berry_dark + PROTON__chlo_berry_dark	0	4.31381	up	3.19748	('PWY-6871', '3-methylbutanol biosynthesis (engineered)')|('LEUSYN-PWY', 'L-leucine biosynthesis')
3-ISOPROPYLMALDEHYDROG-RXN__chlo_berry_light	2-D-THREO-HYDROXY-3-CARBOXY-ISOCAPROATE__chlo_berry_light + NAD__chlo_berry_light --> CPD-7100__chlo_berry_light + NADH__chlo_berry_light + PROTON__chlo_berry_light	0	4.25237	up	3.10599	('PWY-6871', '3-methylbutanol biosynthesis (engineered)')|('LEUSYN-PWY', 'L-leucine biosynthesis')
3-ISOPROPYLMALDEHYDROG-RXN__chlo_leaf_dark	2-D-THREO-HYDROXY-3-CARBOXY-ISOCAPROATE__chlo_leaf_dark + NAD__chlo_leaf_dark --> CPD-7100__chlo_leaf_dark + NADH__chlo_leaf_dark + PROTON__chlo_leaf_dark	0	4.3138	up	3.19748	('PWY-6871', '3-methylbutanol biosynthesis (engineered)')|('LEUSYN-PWY', 'L-leucine biosynthesis')
3-ISOPROPYLMALDEHYDROG-RXN__chlo_leaf_light	2-D-THREO-HYDROXY-3-CARBOXY-ISOCAPROATE__chlo_leaf_light + NAD__chlo_leaf_light --> CPD-7100__chlo_leaf_light + NADH__chlo_leaf_light + PROTON__chlo_leaf_light	0	4.25237	up	3.10598	('PWY-6871', '3-methylbutanol biosynthesis (engineered)')|('LEUSYN-PWY', 'L-leucine biosynthesis')
3-ISOPROPYLMALDEHYDROG-RXN__chlo_stem_dark	2-D-THREO-HYDROXY-3-CARBOXY-ISOCAPROATE__chlo_stem_dark + NAD__chlo_stem_dark --> CPD-7100__chlo_stem_dark + NADH__chlo_stem_dark + PROTON__chlo_stem_dark	0	4.3138	up	3.19748	('PWY-6871', '3-methylbutanol biosynthesis (engineered)')|('LEUSYN-PWY', 'L-leucine biosynthesis')
3-ISOPROPYLMALDEHYDROG-RXN__chlo_stem_light	2-D-THREO-HYDROXY-3-CARBOXY-ISOCAPROATE__chlo_stem_light + NAD__chlo_stem_light --> CPD-7100__chlo_stem_light + NADH__chlo_stem_light + PROTON__chlo_stem_light	0	4.25237	up	3.10599	('PWY-6871', '3-methylbutanol biosynthesis (engineered)')|('LEUSYN-PWY', 'L-leucine biosynthesis')
3-ISOPROPYLMALISOM-RXN__chlo_berry_dark	CPD-9451__chlo_berry_dark + WATER__chlo_berry_dark --> 3-CARBOXY-3-HYDROXY-ISOCAPROATE__chlo_berry_dark	0	100000	equal	0	('PWY-6871', '3-methylbutanol biosynthesis (engineered)')|('LEUSYN-PWY', 'L-leucine biosynthesis')
3-ISOPROPYLMALISOM-RXN__chlo_berry_dark_reverse	3-CARBOXY-3-HYDROXY-ISOCAPROATE__chlo_berry_dark --> CPD-9451__chlo_berry_dark + WATER__chlo_berry_dark	0	100000	equal	0
3-ISOPROPYLMALISOM-RXN__chlo_berry_light	CPD-9451__chlo_berry_light + WATER__chlo_berry_light --> 3-CARBOXY-3-HYDROXY-ISOCAPROATE__chlo_berry_light	0	100000	equal	0	('PWY-6871', '3-methylbutanol biosynthesis (engineered)')|('LEUSYN-PWY', 'L-leucine biosynthesis')
3-ISOPROPYLMALISOM-RXN__chlo_berry_light_reverse	3-CARBOXY-3-HYDROXY-ISOCAPROATE__chlo_berry_light --> CPD-9451__chlo_berry_light + WATER__chlo_berry_light	0	100000	equal	0
3-ISOPROPYLMALISOM-RXN__chlo_leaf_dark	CPD-9451__chlo_leaf_dark + WATER__chlo_leaf_dark --> 3-CARBOXY-3-HYDROXY-ISOCAPROATE__chlo_leaf_dark	0	100000	equal	0	('PWY-6871', '3-methylbutanol biosynthesis (engineered)')|('LEUSYN-PWY', 'L-leucine biosynthesis')
3-ISOPROPYLMALISOM-RXN__chlo_leaf_dark_reverse	3-CARBOXY-3-HYDROXY-ISOCAPROATE__chlo_leaf_dark --> CPD-9451__chlo_leaf_dark + WATER__chlo_leaf_dark	0	100000	equal	0
3-ISOPROPYLMALISOM-RXN__chlo_leaf_light	CPD-9451__chlo_leaf_light + WATER__chlo_leaf_light --> 3-CARBOXY-3-HYDROXY-ISOCAPROATE__chlo_leaf_light	0	100000	equal	0	('PWY-6871', '3-methylbutanol biosynthesis (engineered)')|('LEUSYN-PWY', 'L-leucine biosynthesis')
3-ISOPROPYLMALISOM-RXN__chlo_leaf_light_reverse	3-CARBOXY-3-HYDROXY-ISOCAPROATE__chlo_leaf_light --> CPD-9451__chlo_leaf_light + WATER__chlo_leaf_light	0	100000	equal	0
3-ISOPROPYLMALISOM-RXN__chlo_stem_dark	CPD-9451__chlo_stem_dark + WATER__chlo_stem_dark --> 3-CARBOXY-3-HYDROXY-ISOCAPROATE__chlo_stem_dark	0	100000	equal	0	('PWY-6871', '3-methylbutanol biosynthesis (engineered)')|('LEUSYN-PWY', 'L-leucine biosynthesis')
3-ISOPROPYLMALISOM-RXN__chlo_stem_dark_reverse	3-CARBOXY-3-HYDROXY-ISOCAPROATE__chlo_stem_dark --> CPD-9451__chlo_stem_dark + WATER__chlo_stem_dark	0	100000	equal	0
3-ISOPROPYLMALISOM-RXN__chlo_stem_light	CPD-9451__chlo_stem_light + WATER__chlo_stem_light --> 3-CARBOXY-3-HYDROXY-ISOCAPROATE__chlo_stem_light	0	100000	equal	0	('PWY-6871', '3-methylbutanol biosynthesis (engineered)')|('LEUSYN-PWY', 'L-leucine biosynthesis')
3-ISOPROPYLMALISOM-RXN__chlo_stem_light_reverse	3-CARBOXY-3-HYDROXY-ISOCAPROATE__chlo_stem_light --> CPD-9451__chlo_stem_light + WATER__chlo_stem_light	0	100000	equal	0
3-OXOACYL-ACP-REDUCT-RXN__chlo_berry_dark	B-KETOACYL-ACP__chlo_berry_dark + NADPH__chlo_berry_dark + PROTON__chlo_berry_dark --> NADP__chlo_berry_dark + OH-ACYL-ACP__chlo_berry_dark	0	0	equal	0	('FASYN-ELONG-PWY', 'fatty acid elongation -- saturated')
3-OXOACYL-ACP-REDUCT-RXN__chlo_berry_light	B-KETOACYL-ACP__chlo_berry_light + NADPH__chlo_berry_light + PROTON__chlo_berry_light --> NADP__chlo_berry_light + OH-ACYL-ACP__chlo_berry_light	0	0	equal	0	('FASYN-ELONG-PWY', 'fatty acid elongation -- saturated')
3-OXOACYL-ACP-REDUCT-RXN__chlo_leaf_dark	B-KETOACYL-ACP__chlo_leaf_dark + NADPH__chlo_leaf_dark + PROTON__chlo_leaf_dark --> NADP__chlo_leaf_dark + OH-ACYL-ACP__chlo_leaf_dark	0	0	equal	0	('FASYN-ELONG-PWY', 'fatty acid elongation -- saturated')
3-OXOACYL-ACP-REDUCT-RXN__chlo_leaf_light	B-KETOACYL-ACP__chlo_leaf_light + NADPH__chlo_leaf_light + PROTON__chlo_leaf_light --> NADP__chlo_leaf_light + OH-ACYL-ACP__chlo_leaf_light	0	0	equal	0	('FASYN-ELONG-PWY', 'fatty acid elongation -- saturated')
3-OXOACYL-ACP-REDUCT-RXN__chlo_stem_dark	B-KETOACYL-ACP__chlo_stem_dark + NADPH__chlo_stem_dark + PROTON__chlo_stem_dark --> NADP__chlo_stem_dark + OH-ACYL-ACP__chlo_stem_dark	0	0	equal	0	('FASYN-ELONG-PWY', 'fatty acid elongation -- saturated')
3-OXOACYL-ACP-REDUCT-RXN__chlo_stem_light	B-KETOACYL-ACP__chlo_stem_light + NADPH__chlo_stem_light + PROTON__chlo_stem_light --> NADP__chlo_stem_light + OH-ACYL-ACP__chlo_stem_light	0	0	equal	0	('FASYN-ELONG-PWY', 'fatty acid elongation -- saturated')
3-OXOACYL-ACP-SYNTH-BASE-RXN__chlo_berry_dark	ACETYL-ACP__chlo_berry_dark + MALONYL-ACP__chlo_berry_dark + 2.0 PROTON__chlo_berry_dark --> ACP__chlo_berry_dark + Acetoacetyl-ACPs__chlo_berry_dark + CARBON-DIOXIDE__chlo_berry_dark	0	0	equal	0	('PWY66-429', 'fatty acid biosynthesis initiation (mitochondria)')|('PWY-7388', 'octanoyl-[acyl-carrier protein] biosynthesis (mitochondria, yeast)')|('FASYN-INITIAL-PWY', 'superpathway of fatty acid biosynthesis initiation')
3-OXOACYL-ACP-SYNTH-BASE-RXN__chlo_berry_light	ACETYL-ACP__chlo_berry_light + MALONYL-ACP__chlo_berry_light + 2.0 PROTON__chlo_berry_light --> ACP__chlo_berry_light + Acetoacetyl-ACPs__chlo_berry_light + CARBON-DIOXIDE__chlo_berry_light	0	0	equal	0	('PWY66-429', 'fatty acid biosynthesis initiation (mitochondria)')|('PWY-7388', 'octanoyl-[acyl-carrier protein] biosynthesis (mitochondria, yeast)')|('FASYN-INITIAL-PWY', 'superpathway of fatty acid biosynthesis initiation')
3-OXOACYL-ACP-SYNTH-BASE-RXN__chlo_leaf_dark	ACETYL-ACP__chlo_leaf_dark + MALONYL-ACP__chlo_leaf_dark + 2.0 PROTON__chlo_leaf_dark --> ACP__chlo_leaf_dark + Acetoacetyl-ACPs__chlo_leaf_dark + CARBON-DIOXIDE__chlo_leaf_dark	0	0	equal	0	('PWY66-429', 'fatty acid biosynthesis initiation (mitochondria)')|('PWY-7388', 'octanoyl-[acyl-carrier protein] biosynthesis (mitochondria, yeast)')|('FASYN-INITIAL-PWY', 'superpathway of fatty acid biosynthesis initiation')
3-OXOACYL-ACP-SYNTH-BASE-RXN__chlo_leaf_light	ACETYL-ACP__chlo_leaf_light + MALONYL-ACP__chlo_leaf_light + 2.0 PROTON__chlo_leaf_light --> ACP__chlo_leaf_light + Acetoacetyl-ACPs__chlo_leaf_light + CARBON-DIOXIDE__chlo_leaf_light	0	0	equal	0	('PWY66-429', 'fatty acid biosynthesis initiation (mitochondria)')|('PWY-7388', 'octanoyl-[acyl-carrier protein] biosynthesis (mitochondria, yeast)')|('FASYN-INITIAL-PWY', 'superpathway of fatty acid biosynthesis initiation')
3-OXOACYL-ACP-SYNTH-BASE-RXN__chlo_stem_dark	ACETYL-ACP__chlo_stem_dark + MALONYL-ACP__chlo_stem_dark + 2.0 PROTON__chlo_stem_dark --> ACP__chlo_stem_dark + Acetoacetyl-ACPs__chlo_stem_dark + CARBON-DIOXIDE__chlo_stem_dark	0	0	equal	0	('PWY66-429', 'fatty acid biosynthesis initiation (mitochondria)')|('PWY-7388', 'octanoyl-[acyl-carrier protein] biosynthesis (mitochondria, yeast)')|('FASYN-INITIAL-PWY', 'superpathway of fatty acid biosynthesis initiation')
3-OXOACYL-ACP-SYNTH-BASE-RXN__chlo_stem_light	ACETYL-ACP__chlo_stem_light + MALONYL-ACP__chlo_stem_light + 2.0 PROTON__chlo_stem_light --> ACP__chlo_stem_light + Acetoacetyl-ACPs__chlo_stem_light + CARBON-DIOXIDE__chlo_stem_light	0	0	equal	0	('PWY66-429', 'fatty acid biosynthesis initiation (mitochondria)')|('PWY-7388', 'octanoyl-[acyl-carrier protein] biosynthesis (mitochondria, yeast)')|('FASYN-INITIAL-PWY', 'superpathway of fatty acid biosynthesis initiation')
3-OXOACYL-ACP-SYNTH-RXN__chlo_berry_dark	ACETYL-ACP__chlo_berry_dark + MALONYL-ACP__chlo_berry_dark + PROTON__chlo_berry_dark --> ACP__chlo_berry_dark + B-KETOACYL-ACP__chlo_berry_dark + CARBON-DIOXIDE__chlo_berry_dark	0	0	equal	0	('FASYN-ELONG-PWY', 'fatty acid elongation -- saturated')
3-OXOACYL-ACP-SYNTH-RXN__chlo_berry_light	ACETYL-ACP__chlo_berry_light + MALONYL-ACP__chlo_berry_light + PROTON__chlo_berry_light --> ACP__chlo_berry_light + B-KETOACYL-ACP__chlo_berry_light + CARBON-DIOXIDE__chlo_berry_light	0	0	equal	0	('FASYN-ELONG-PWY', 'fatty acid elongation -- saturated')
3-OXOACYL-ACP-SYNTH-RXN__chlo_leaf_dark	ACETYL-ACP__chlo_leaf_dark + MALONYL-ACP__chlo_leaf_dark + PROTON__chlo_leaf_dark --> ACP__chlo_leaf_dark + B-KETOACYL-ACP__chlo_leaf_dark + CARBON-DIOXIDE__chlo_leaf_dark	0	0	equal	0	('FASYN-ELONG-PWY', 'fatty acid elongation -- saturated')
3-OXOACYL-ACP-SYNTH-RXN__chlo_leaf_light	ACETYL-ACP__chlo_leaf_light + MALONYL-ACP__chlo_leaf_light + PROTON__chlo_leaf_light --> ACP__chlo_leaf_light + B-KETOACYL-ACP__chlo_leaf_light + CARBON-DIOXIDE__chlo_leaf_light	0	0	equal	0	('FASYN-ELONG-PWY', 'fatty acid elongation -- saturated')
3-OXOACYL-ACP-SYNTH-RXN__chlo_stem_dark	ACETYL-ACP__chlo_stem_dark + MALONYL-ACP__chlo_stem_dark + PROTON__chlo_stem_dark --> ACP__chlo_stem_dark + B-KETOACYL-ACP__chlo_stem_dark + CARBON-DIOXIDE__chlo_stem_dark	0	0	equal	0	('FASYN-ELONG-PWY', 'fatty acid elongation -- saturated')
3-OXOACYL-ACP-SYNTH-RXN__chlo_stem_light	ACETYL-ACP__chlo_stem_light + MALONYL-ACP__chlo_stem_light + PROTON__chlo_stem_light --> ACP__chlo_stem_light + B-KETOACYL-ACP__chlo_stem_light + CARBON-DIOXIDE__chlo_stem_light	0	0	equal	0	('FASYN-ELONG-PWY', 'fatty acid elongation -- saturated')
3-OXOLAURATE-DECARBOXYLASE-RXN__cyto_leaf_dark	3-OXODODECANOATE__cyto_leaf_dark + PROTON__cyto_leaf_dark --> 2-UNDECANONE__cyto_leaf_dark + CARBON-DIOXIDE__cyto_leaf_dark	0	0	equal	0	('PWY-6585', '2-methylketone biosynthesis')
3-OXOLAURATE-DECARBOXYLASE-RXN__cyto_leaf_light	3-OXODODECANOATE__cyto_leaf_light + PROTON__cyto_leaf_light --> 2-UNDECANONE__cyto_leaf_light + CARBON-DIOXIDE__cyto_leaf_light	0	0	equal	0	('PWY-6585', '2-methylketone biosynthesis')
3PGAREARR-RXN__chlo_berry_dark	2-PG__chlo_berry_dark --> G3P__chlo_berry_dark	0	100000	equal	0	('PWY-7218', 'photosynthetic 3-hydroxybutanoate biosynthesis (engineered)')|('P124-PWY', 'Bifidobacterium shunt')|('PWY-7124', 'ethene biosynthesis V (engineered)')|('PWY-6886', '1-butanol autotrophic biosynthesis (engineered)')|('PWY-5723', 'Rubisco shunt')|('PWY-6142', 'gluconeogenesis II (Methanobacterium thermoautotrophicum)')|('ANAGLYCOLYSIS-PWY', 'glycolysis III (from glucose)')|('PWY-2221'…
3PGAREARR-RXN__chlo_berry_dark_reverse	G3P__chlo_berry_dark --> 2-PG__chlo_berry_dark	0	100000	equal	0
3PGAREARR-RXN__chlo_berry_light	2-PG__chlo_berry_light --> G3P__chlo_berry_light	0	100000	equal	0	('PWY-7218', 'photosynthetic 3-hydroxybutanoate biosynthesis (engineered)')|('P124-PWY', 'Bifidobacterium shunt')|('PWY-7124', 'ethene biosynthesis V (engineered)')|('PWY-6886', '1-butanol autotrophic biosynthesis (engineered)')|('PWY-5723', 'Rubisco shunt')|('PWY-6142', 'gluconeogenesis II (Methanobacterium thermoautotrophicum)')|('ANAGLYCOLYSIS-PWY', 'glycolysis III (from glucose)')|('PWY-2221'…
3PGAREARR-RXN__chlo_berry_light_reverse	G3P__chlo_berry_light --> 2-PG__chlo_berry_light	0	100000	equal	0
3PGAREARR-RXN__chlo_leaf_dark	2-PG__chlo_leaf_dark --> G3P__chlo_leaf_dark	0	100000	equal	0	('PWY-7218', 'photosynthetic 3-hydroxybutanoate biosynthesis (engineered)')|('P124-PWY', 'Bifidobacterium shunt')|('PWY-7124', 'ethene biosynthesis V (engineered)')|('PWY-6886', '1-butanol autotrophic biosynthesis (engineered)')|('PWY-5723', 'Rubisco shunt')|('PWY-6142', 'gluconeogenesis II (Methanobacterium thermoautotrophicum)')|('ANAGLYCOLYSIS-PWY', 'glycolysis III (from glucose)')|('PWY-2221'…
3PGAREARR-RXN__chlo_leaf_dark_reverse	G3P__chlo_leaf_dark --> 2-PG__chlo_leaf_dark	0	100000	equal	0
3PGAREARR-RXN__chlo_leaf_light	2-PG__chlo_leaf_light --> G3P__chlo_leaf_light	0	100000	equal	0	('PWY-7218', 'photosynthetic 3-hydroxybutanoate biosynthesis (engineered)')|('P124-PWY', 'Bifidobacterium shunt')|('PWY-7124', 'ethene biosynthesis V (engineered)')|('PWY-6886', '1-butanol autotrophic biosynthesis (engineered)')|('PWY-5723', 'Rubisco shunt')|('PWY-6142', 'gluconeogenesis II (Methanobacterium thermoautotrophicum)')|('ANAGLYCOLYSIS-PWY', 'glycolysis III (from glucose)')|('PWY-2221'…
3PGAREARR-RXN__chlo_leaf_light_reverse	G3P__chlo_leaf_light --> 2-PG__chlo_leaf_light	0	100000	equal	0
3PGAREARR-RXN__chlo_stem_dark	2-PG__chlo_stem_dark --> G3P__chlo_stem_dark	0	100000	equal	0	('PWY-7218', 'photosynthetic 3-hydroxybutanoate biosynthesis (engineered)')|('P124-PWY', 'Bifidobacterium shunt')|('PWY-7124', 'ethene biosynthesis V (engineered)')|('PWY-6886', '1-butanol autotrophic biosynthesis (engineered)')|('PWY-5723', 'Rubisco shunt')|('PWY-6142', 'gluconeogenesis II (Methanobacterium thermoautotrophicum)')|('ANAGLYCOLYSIS-PWY', 'glycolysis III (from glucose)')|('PWY-2221'…
3PGAREARR-RXN__chlo_stem_dark_reverse	G3P__chlo_stem_dark --> 2-PG__chlo_stem_dark	0	100000	equal	0
3PGAREARR-RXN__chlo_stem_light	2-PG__chlo_stem_light --> G3P__chlo_stem_light	0	100000	equal	0	('PWY-7218', 'photosynthetic 3-hydroxybutanoate biosynthesis (engineered)')|('P124-PWY', 'Bifidobacterium shunt')|('PWY-7124', 'ethene biosynthesis V (engineered)')|('PWY-6886', '1-butanol autotrophic biosynthesis (engineered)')|('PWY-5723', 'Rubisco shunt')|('PWY-6142', 'gluconeogenesis II (Methanobacterium thermoautotrophicum)')|('ANAGLYCOLYSIS-PWY', 'glycolysis III (from glucose)')|('PWY-2221'…
3PGAREARR-RXN__chlo_stem_light_reverse	G3P__chlo_stem_light --> 2-PG__chlo_stem_light	0	100000	equal	0
3PGAREARR-RXN__cyto_berry_dark	2-PG__cyto_berry_dark --> G3P__cyto_berry_dark	0	100000	equal	0	('PWY-7218', 'photosynthetic 3-hydroxybutanoate biosynthesis (engineered)')|('P124-PWY', 'Bifidobacterium shunt')|('PWY-7124', 'ethene biosynthesis V (engineered)')|('PWY-6886', '1-butanol autotrophic biosynthesis (engineered)')|('PWY-5723', 'Rubisco shunt')|('PWY-6142', 'gluconeogenesis II (Methanobacterium thermoautotrophicum)')|('ANAGLYCOLYSIS-PWY', 'glycolysis III (from glucose)')|('PWY-2221'…
3PGAREARR-RXN__cyto_berry_dark_reverse	G3P__cyto_berry_dark --> 2-PG__cyto_berry_dark	0	100000	equal	0
3PGAREARR-RXN__cyto_berry_light	2-PG__cyto_berry_light --> G3P__cyto_berry_light	0	100000	equal	0	('PWY-7218', 'photosynthetic 3-hydroxybutanoate biosynthesis (engineered)')|('P124-PWY', 'Bifidobacterium shunt')|('PWY-7124', 'ethene biosynthesis V (engineered)')|('PWY-6886', '1-butanol autotrophic biosynthesis (engineered)')|('PWY-5723', 'Rubisco shunt')|('PWY-6142', 'gluconeogenesis II (Methanobacterium thermoautotrophicum)')|('ANAGLYCOLYSIS-PWY', 'glycolysis III (from glucose)')|('PWY-2221'…
3PGAREARR-RXN__cyto_berry_light_reverse	G3P__cyto_berry_light --> 2-PG__cyto_berry_light	0	100000	equal	0
3PGAREARR-RXN__cyto_leaf_dark	2-PG__cyto_leaf_dark --> G3P__cyto_leaf_dark	0	100000	equal	0	('PWY-7218', 'photosynthetic 3-hydroxybutanoate biosynthesis (engineered)')|('P124-PWY', 'Bifidobacterium shunt')|('PWY-7124', 'ethene biosynthesis V (engineered)')|('PWY-6886', '1-butanol autotrophic biosynthesis (engineered)')|('PWY-5723', 'Rubisco shunt')|('PWY-6142', 'gluconeogenesis II (Methanobacterium thermoautotrophicum)')|('ANAGLYCOLYSIS-PWY', 'glycolysis III (from glucose)')|('PWY-2221'…
3PGAREARR-RXN__cyto_leaf_dark_reverse	G3P__cyto_leaf_dark --> 2-PG__cyto_leaf_dark	0	100000	equal	0
3PGAREARR-RXN__cyto_leaf_light	2-PG__cyto_leaf_light --> G3P__cyto_leaf_light	0	100000	equal	0	('PWY-7218', 'photosynthetic 3-hydroxybutanoate biosynthesis (engineered)')|('P124-PWY', 'Bifidobacterium shunt')|('PWY-7124', 'ethene biosynthesis V (engineered)')|('PWY-6886', '1-butanol autotrophic biosynthesis (engineered)')|('PWY-5723', 'Rubisco shunt')|('PWY-6142', 'gluconeogenesis II (Methanobacterium thermoautotrophicum)')|('ANAGLYCOLYSIS-PWY', 'glycolysis III (from glucose)')|('PWY-2221'…
3PGAREARR-RXN__cyto_leaf_light_reverse	G3P__cyto_leaf_light --> 2-PG__cyto_leaf_light	0	100000	equal	0
3PGAREARR-RXN__cyto_stem_dark	2-PG__cyto_stem_dark --> G3P__cyto_stem_dark	0	100000	equal	0	('PWY-7218', 'photosynthetic 3-hydroxybutanoate biosynthesis (engineered)')|('P124-PWY', 'Bifidobacterium shunt')|('PWY-7124', 'ethene biosynthesis V (engineered)')|('PWY-6886', '1-butanol autotrophic biosynthesis (engineered)')|('PWY-5723', 'Rubisco shunt')|('PWY-6142', 'gluconeogenesis II (Methanobacterium thermoautotrophicum)')|('ANAGLYCOLYSIS-PWY', 'glycolysis III (from glucose)')|('PWY-2221'…
3PGAREARR-RXN__cyto_stem_dark_reverse	G3P__cyto_stem_dark --> 2-PG__cyto_stem_dark	0	100000	equal	0
3PGAREARR-RXN__cyto_stem_light	2-PG__cyto_stem_light --> G3P__cyto_stem_light	0	100000	equal	0	('PWY-7218', 'photosynthetic 3-hydroxybutanoate biosynthesis (engineered)')|('P124-PWY', 'Bifidobacterium shunt')|('PWY-7124', 'ethene biosynthesis V (engineered)')|('PWY-6886', '1-butanol autotrophic biosynthesis (engineered)')|('PWY-5723', 'Rubisco shunt')|('PWY-6142', 'gluconeogenesis II (Methanobacterium thermoautotrophicum)')|('ANAGLYCOLYSIS-PWY', 'glycolysis III (from glucose)')|('PWY-2221'…
3PGAREARR-RXN__cyto_stem_light_reverse	G3P__cyto_stem_light --> 2-PG__cyto_stem_light	0	100000	equal	0
3-PHOSPHOGLYCERATE-PHOSPHATASE-RXN__cyto_berry_dark	G3P__cyto_berry_dark + WATER__cyto_berry_dark --> GLYCERATE__cyto_berry_dark + Pi__cyto_berry_dark	0	200.141	up	154.841	('PWY-8011', 'L-serine biosynthesis II')
3-PHOSPHOGLYCERATE-PHOSPHATASE-RXN__cyto_berry_light	G3P__cyto_berry_light + WATER__cyto_berry_light --> GLYCERATE__cyto_berry_light + Pi__cyto_berry_light	0	416.489	up	324.343	('PWY-8011', 'L-serine biosynthesis II')
3-PHOSPHOGLYCERATE-PHOSPHATASE-RXN__cyto_leaf_dark	G3P__cyto_leaf_dark + WATER__cyto_leaf_dark --> GLYCERATE__cyto_leaf_dark + Pi__cyto_leaf_dark	0	200.141	up	154.84	('PWY-8011', 'L-serine biosynthesis II')
3-PHOSPHOGLYCERATE-PHOSPHATASE-RXN__cyto_leaf_light	G3P__cyto_leaf_light + WATER__cyto_leaf_light --> GLYCERATE__cyto_leaf_light + Pi__cyto_leaf_light	0	416.488	up	324.343	('PWY-8011', 'L-serine biosynthesis II')
3-PHOSPHOGLYCERATE-PHOSPHATASE-RXN__cyto_stem_dark	G3P__cyto_stem_dark + WATER__cyto_stem_dark --> GLYCERATE__cyto_stem_dark + Pi__cyto_stem_dark	0	200.141	up	154.841	('PWY-8011', 'L-serine biosynthesis II')
3-PHOSPHOGLYCERATE-PHOSPHATASE-RXN__cyto_stem_light	G3P__cyto_stem_light + WATER__cyto_stem_light --> GLYCERATE__cyto_stem_light + Pi__cyto_stem_light	0	416.488	up	324.343	('PWY-8011', 'L-serine biosynthesis II')
4.1.2.41-RXN__cyto_stem_dark	CPD-11881__cyto_stem_dark --> ACETYL-COA__cyto_stem_dark + VANILLIN__cyto_stem_dark	0	0	equal	0	('PWY-5710', 'capsaicin biosynthesis')|('PWY-6343', 'ferulate degradation')
4.1.2.41-RXN__cyto_stem_light	CPD-11881__cyto_stem_light --> ACETYL-COA__cyto_stem_light + VANILLIN__cyto_stem_light	0	0	equal	0	('PWY-5710', 'capsaicin biosynthesis')|('PWY-6343', 'ferulate degradation')
4.2.1.101-RXN__cyto_stem_dark	FERULOYL-COA__cyto_stem_dark + WATER__cyto_stem_dark --> CPD-11881__cyto_stem_dark	0	0	equal	0	('PWY-5710', 'capsaicin biosynthesis')|('PWY-6343', 'ferulate degradation')
4.2.1.101-RXN__cyto_stem_light	FERULOYL-COA__cyto_stem_light + WATER__cyto_stem_light --> CPD-11881__cyto_stem_light	0	0	equal	0	('PWY-5710', 'capsaicin biosynthesis')|('PWY-6343', 'ferulate degradation')
4.2.1.58-RXN__chlo_berry_dark	Beta-3-hydroxybutyryl-ACPs__chlo_berry_dark --> Crotonyl-ACPs__chlo_berry_dark + WATER__chlo_berry_dark	0	100000	equal	0	('PWY-5971', 'palmitate biosynthesis II (bacteria and plants)')|('PWY-7388', 'octanoyl-[acyl-carrier protein] biosynthesis (mitochondria, yeast)')|('PWY-8279', 'palmitate biosynthesis III')|('PWY1A0-6120', 'streptorubin B biosynthesis')|('PWY66-430', 'tetradecanoate biosynthesis (mitochondria)')|('PWY-5994', 'palmitate biosynthesis I (type I fatty acid synthase)')
4.2.1.58-RXN__chlo_berry_dark_reverse	Crotonyl-ACPs__chlo_berry_dark + WATER__chlo_berry_dark --> Beta-3-hydroxybutyryl-ACPs__chlo_berry_dark	0	100000	equal	0
4.2.1.58-RXN__chlo_berry_light	Beta-3-hydroxybutyryl-ACPs__chlo_berry_light --> Crotonyl-ACPs__chlo_berry_light + WATER__chlo_berry_light	0	100000	equal	0	('PWY-5971', 'palmitate biosynthesis II (bacteria and plants)')|('PWY-7388', 'octanoyl-[acyl-carrier protein] biosynthesis (mitochondria, yeast)')|('PWY-8279', 'palmitate biosynthesis III')|('PWY1A0-6120', 'streptorubin B biosynthesis')|('PWY66-430', 'tetradecanoate biosynthesis (mitochondria)')|('PWY-5994', 'palmitate biosynthesis I (type I fatty acid synthase)')
4.2.1.58-RXN__chlo_berry_light_reverse	Crotonyl-ACPs__chlo_berry_light + WATER__chlo_berry_light --> Beta-3-hydroxybutyryl-ACPs__chlo_berry_light	0	100000	equal	0
4.2.1.58-RXN__chlo_leaf_dark	Beta-3-hydroxybutyryl-ACPs__chlo_leaf_dark --> Crotonyl-ACPs__chlo_leaf_dark + WATER__chlo_leaf_dark	0	100000	equal	0	('PWY-5971', 'palmitate biosynthesis II (bacteria and plants)')|('PWY-7388', 'octanoyl-[acyl-carrier protein] biosynthesis (mitochondria, yeast)')|('PWY-8279', 'palmitate biosynthesis III')|('PWY1A0-6120', 'streptorubin B biosynthesis')|('PWY66-430', 'tetradecanoate biosynthesis (mitochondria)')|('PWY-5994', 'palmitate biosynthesis I (type I fatty acid synthase)')
4.2.1.58-RXN__chlo_leaf_dark_reverse	Crotonyl-ACPs__chlo_leaf_dark + WATER__chlo_leaf_dark --> Beta-3-hydroxybutyryl-ACPs__chlo_leaf_dark	0	100000	equal	0
4.2.1.58-RXN__chlo_leaf_light	Beta-3-hydroxybutyryl-ACPs__chlo_leaf_light --> Crotonyl-ACPs__chlo_leaf_light + WATER__chlo_leaf_light	0	100000	equal	0	('PWY-5971', 'palmitate biosynthesis II (bacteria and plants)')|('PWY-7388', 'octanoyl-[acyl-carrier protein] biosynthesis (mitochondria, yeast)')|('PWY-8279', 'palmitate biosynthesis III')|('PWY1A0-6120', 'streptorubin B biosynthesis')|('PWY66-430', 'tetradecanoate biosynthesis (mitochondria)')|('PWY-5994', 'palmitate biosynthesis I (type I fatty acid synthase)')
4.2.1.58-RXN__chlo_leaf_light_reverse	Crotonyl-ACPs__chlo_leaf_light + WATER__chlo_leaf_light --> Beta-3-hydroxybutyryl-ACPs__chlo_leaf_light	0	100000	equal	0
4.2.1.58-RXN__chlo_stem_dark	Beta-3-hydroxybutyryl-ACPs__chlo_stem_dark --> Crotonyl-ACPs__chlo_stem_dark + WATER__chlo_stem_dark	0	100000	equal	0	('PWY-5971', 'palmitate biosynthesis II (bacteria and plants)')|('PWY-7388', 'octanoyl-[acyl-carrier protein] biosynthesis (mitochondria, yeast)')|('PWY-8279', 'palmitate biosynthesis III')|('PWY1A0-6120', 'streptorubin B biosynthesis')|('PWY66-430', 'tetradecanoate biosynthesis (mitochondria)')|('PWY-5994', 'palmitate biosynthesis I (type I fatty acid synthase)')
4.2.1.58-RXN__chlo_stem_dark_reverse	Crotonyl-ACPs__chlo_stem_dark + WATER__chlo_stem_dark --> Beta-3-hydroxybutyryl-ACPs__chlo_stem_dark	0	100000	equal	0
4.2.1.58-RXN__chlo_stem_light	Beta-3-hydroxybutyryl-ACPs__chlo_stem_light --> Crotonyl-ACPs__chlo_stem_light + WATER__chlo_stem_light	0	100000	equal	0	('PWY-5971', 'palmitate biosynthesis II (bacteria and plants)')|('PWY-7388', 'octanoyl-[acyl-carrier protein] biosynthesis (mitochondria, yeast)')|('PWY-8279', 'palmitate biosynthesis III')|('PWY1A0-6120', 'streptorubin B biosynthesis')|('PWY66-430', 'tetradecanoate biosynthesis (mitochondria)')|('PWY-5994', 'palmitate biosynthesis I (type I fatty acid synthase)')
4.2.1.58-RXN__chlo_stem_light_reverse	Crotonyl-ACPs__chlo_stem_light + WATER__chlo_stem_light --> Beta-3-hydroxybutyryl-ACPs__chlo_stem_light	0	100000	equal	0
4.2.1.59-RXN__chlo_berry_dark	3-Hydroxy-octanoyl-ACPs__chlo_berry_dark --> 2-Octenoyl-ACPs__chlo_berry_dark + WATER__chlo_berry_dark	0	2.03696	up	1.51645	('PWY-5971', 'palmitate biosynthesis II (bacteria and plants)')|('PWY-7388', 'octanoyl-[acyl-carrier protein] biosynthesis (mitochondria, yeast)')|('PWY-8279', 'palmitate biosynthesis III')|('PWY1A0-6120', 'streptorubin B biosynthesis')|('PWY66-430', 'tetradecanoate biosynthesis (mitochondria)')|('PWY-5994', 'palmitate biosynthesis I (type I fatty acid synthase)')
4.2.1.59-RXN__chlo_berry_light	3-Hydroxy-octanoyl-ACPs__chlo_berry_light --> 2-Octenoyl-ACPs__chlo_berry_light + WATER__chlo_berry_light	0	2.32774	up	1.70296	('PWY-5971', 'palmitate biosynthesis II (bacteria and plants)')|('PWY-7388', 'octanoyl-[acyl-carrier protein] biosynthesis (mitochondria, yeast)')|('PWY-8279', 'palmitate biosynthesis III')|('PWY1A0-6120', 'streptorubin B biosynthesis')|('PWY66-430', 'tetradecanoate biosynthesis (mitochondria)')|('PWY-5994', 'palmitate biosynthesis I (type I fatty acid synthase)')
4.2.1.59-RXN__chlo_leaf_dark	3-Hydroxy-octanoyl-ACPs__chlo_leaf_dark --> 2-Octenoyl-ACPs__chlo_leaf_dark + WATER__chlo_leaf_dark	0	2.03696	up	1.51645	('PWY-5971', 'palmitate biosynthesis II (bacteria and plants)')|('PWY-7388', 'octanoyl-[acyl-carrier protein] biosynthesis (mitochondria, yeast)')|('PWY-8279', 'palmitate biosynthesis III')|('PWY1A0-6120', 'streptorubin B biosynthesis')|('PWY66-430', 'tetradecanoate biosynthesis (mitochondria)')|('PWY-5994', 'palmitate biosynthesis I (type I fatty acid synthase)')
4.2.1.59-RXN__chlo_leaf_light	3-Hydroxy-octanoyl-ACPs__chlo_leaf_light --> 2-Octenoyl-ACPs__chlo_leaf_light + WATER__chlo_leaf_light	0	2.32774	up	1.70296	('PWY-5971', 'palmitate biosynthesis II (bacteria and plants)')|('PWY-7388', 'octanoyl-[acyl-carrier protein] biosynthesis (mitochondria, yeast)')|('PWY-8279', 'palmitate biosynthesis III')|('PWY1A0-6120', 'streptorubin B biosynthesis')|('PWY66-430', 'tetradecanoate biosynthesis (mitochondria)')|('PWY-5994', 'palmitate biosynthesis I (type I fatty acid synthase)')
4.2.1.59-RXN__chlo_stem_dark	3-Hydroxy-octanoyl-ACPs__chlo_stem_dark --> 2-Octenoyl-ACPs__chlo_stem_dark + WATER__chlo_stem_dark	0	2.05373	up	1.52824	('PWY-5971', 'palmitate biosynthesis II (bacteria and plants)')|('PWY-7388', 'octanoyl-[acyl-carrier protein] biosynthesis (mitochondria, yeast)')|('PWY-8279', 'palmitate biosynthesis III')|('PWY1A0-6120', 'streptorubin B biosynthesis')|('PWY66-430', 'tetradecanoate biosynthesis (mitochondria)')|('PWY-5994', 'palmitate biosynthesis I (type I fatty acid synthase)')
4.2.1.59-RXN__chlo_stem_light	3-Hydroxy-octanoyl-ACPs__chlo_stem_light --> 2-Octenoyl-ACPs__chlo_stem_light + WATER__chlo_stem_light	0	2.34058	up	1.7127	('PWY-5971', 'palmitate biosynthesis II (bacteria and plants)')|('PWY-7388', 'octanoyl-[acyl-carrier protein] biosynthesis (mitochondria, yeast)')|('PWY-8279', 'palmitate biosynthesis III')|('PWY1A0-6120', 'streptorubin B biosynthesis')|('PWY66-430', 'tetradecanoate biosynthesis (mitochondria)')|('PWY-5994', 'palmitate biosynthesis I (type I fatty acid synthase)')
4.2.1.61-RXN__chlo_berry_dark	R-3-Hydroxypalmitoyl-ACPs__chlo_berry_dark --> 2-Hexadecenoyl-ACPs__chlo_berry_dark + WATER__chlo_berry_dark	0	1.51739	up	1.11372	('PWY-5971', 'palmitate biosynthesis II (bacteria and plants)')|('PWY-8279', 'palmitate biosynthesis III')|('PWYG-321', 'mycolate biosynthesis')|('PWY-5994', 'palmitate biosynthesis I (type I fatty acid synthase)')
4.2.1.61-RXN__chlo_berry_light	R-3-Hydroxypalmitoyl-ACPs__chlo_berry_light --> 2-Hexadecenoyl-ACPs__chlo_berry_light + WATER__chlo_berry_light	0	1.73832	up	1.2551	('PWY-5971', 'palmitate biosynthesis II (bacteria and plants)')|('PWY-8279', 'palmitate biosynthesis III')|('PWYG-321', 'mycolate biosynthesis')|('PWY-5994', 'palmitate biosynthesis I (type I fatty acid synthase)')
4.2.1.61-RXN__chlo_leaf_dark	R-3-Hydroxypalmitoyl-ACPs__chlo_leaf_dark --> 2-Hexadecenoyl-ACPs__chlo_leaf_dark + WATER__chlo_leaf_dark	0	1.51738	up	1.11371	('PWY-5971', 'palmitate biosynthesis II (bacteria and plants)')|('PWY-8279', 'palmitate biosynthesis III')|('PWYG-321', 'mycolate biosynthesis')|('PWY-5994', 'palmitate biosynthesis I (type I fatty acid synthase)')
4.2.1.61-RXN__chlo_leaf_light	R-3-Hydroxypalmitoyl-ACPs__chlo_leaf_light --> 2-Hexadecenoyl-ACPs__chlo_leaf_light + WATER__chlo_leaf_light	0	1.73831	up	1.2551	('PWY-5971', 'palmitate biosynthesis II (bacteria and plants)')|('PWY-8279', 'palmitate biosynthesis III')|('PWYG-321', 'mycolate biosynthesis')|('PWY-5994', 'palmitate biosynthesis I (type I fatty acid synthase)')
4.2.1.61-RXN__chlo_stem_dark	R-3-Hydroxypalmitoyl-ACPs__chlo_stem_dark --> 2-Hexadecenoyl-ACPs__chlo_stem_dark + WATER__chlo_stem_dark	0	1.52664	up	1.12024	('PWY-5971', 'palmitate biosynthesis II (bacteria and plants)')|('PWY-8279', 'palmitate biosynthesis III')|('PWYG-321', 'mycolate biosynthesis')|('PWY-5994', 'palmitate biosynthesis I (type I fatty acid synthase)')
4.2.1.61-RXN__chlo_stem_light	R-3-Hydroxypalmitoyl-ACPs__chlo_stem_light --> 2-Hexadecenoyl-ACPs__chlo_stem_light + WATER__chlo_stem_light	0	1.74545	up	1.2605	('PWY-5971', 'palmitate biosynthesis II (bacteria and plants)')|('PWY-8279', 'palmitate biosynthesis III')|('PWYG-321', 'mycolate biosynthesis')|('PWY-5994', 'palmitate biosynthesis I (type I fatty acid synthase)')
4.2.1.93-RXN__mito_berry_dark	ATP__mito_berry_dark + CPD-653__mito_berry_dark --> ADP__mito_berry_dark + NADH__mito_berry_dark + PROTON__mito_berry_dark + Pi__mito_berry_dark	0	0	equal	0	('PWY-6938', 'NADH repair (eukaryotes)')
4.2.1.93-RXN__mito_berry_light	ATP__mito_berry_light + CPD-653__mito_berry_light --> ADP__mito_berry_light + NADH__mito_berry_light + PROTON__mito_berry_light + Pi__mito_berry_light	0	0	equal	0	('PWY-6938', 'NADH repair (eukaryotes)')
4.2.1.93-RXN__mito_leaf_dark	ATP__mito_leaf_dark + CPD-653__mito_leaf_dark --> ADP__mito_leaf_dark + NADH__mito_leaf_dark + PROTON__mito_leaf_dark + Pi__mito_leaf_dark	0	0	equal	0	('PWY-6938', 'NADH repair (eukaryotes)')
4.2.1.93-RXN__mito_leaf_light	ATP__mito_leaf_light + CPD-653__mito_leaf_light --> ADP__mito_leaf_light + NADH__mito_leaf_light + PROTON__mito_leaf_light + Pi__mito_leaf_light	0	0	equal	0	('PWY-6938', 'NADH repair (eukaryotes)')
4.2.1.93-RXN__mito_stem_dark	ATP__mito_stem_dark + CPD-653__mito_stem_dark --> ADP__mito_stem_dark + NADH__mito_stem_dark + PROTON__mito_stem_dark + Pi__mito_stem_dark	0	0	equal	0	('PWY-6938', 'NADH repair (eukaryotes)')
4.2.1.93-RXN__mito_stem_light	ATP__mito_stem_light + CPD-653__mito_stem_light --> ADP__mito_stem_light + NADH__mito_stem_light + PROTON__mito_stem_light + Pi__mito_stem_light	0	0	equal	0	('PWY-6938', 'NADH repair (eukaryotes)')
4.2.3.19-RXN__chlo_berry_dark	ENT-COPALYL-DIPHOSPHATE__chlo_berry_dark --> CPD1F-128__chlo_berry_dark + PPI__chlo_berry_dark	0	1.04704	up	0.805568	('PWY-5032', 'ent-kaurene biosynthesis I')
4.2.3.19-RXN__chlo_berry_light	ENT-COPALYL-DIPHOSPHATE__chlo_berry_light --> CPD1F-128__chlo_berry_light + PPI__chlo_berry_light	0	1.19419	up	0.915621	('PWY-5032', 'ent-kaurene biosynthesis I')
4.2.3.19-RXN__chlo_leaf_dark	ENT-COPALYL-DIPHOSPHATE__chlo_leaf_dark --> CPD1F-128__chlo_leaf_dark + PPI__chlo_leaf_dark	0	1.09234	up	0.842163	('PWY-5032', 'ent-kaurene biosynthesis I')
4.2.3.19-RXN__chlo_leaf_light	ENT-COPALYL-DIPHOSPHATE__chlo_leaf_light --> CPD1F-128__chlo_leaf_light + PPI__chlo_leaf_light	0	1.26508	up	0.971869	('PWY-5032', 'ent-kaurene biosynthesis I')
4.2.3.19-RXN__chlo_stem_dark	ENT-COPALYL-DIPHOSPHATE__chlo_stem_dark --> CPD1F-128__chlo_stem_dark + PPI__chlo_stem_dark	0	1.08948	up	0.839298	('PWY-5032', 'ent-kaurene biosynthesis I')
4.2.3.19-RXN__chlo_stem_light	ENT-COPALYL-DIPHOSPHATE__chlo_stem_light --> CPD1F-128__chlo_stem_light + PPI__chlo_stem_light	0	1.20695	up	0.921641	('PWY-5032', 'ent-kaurene biosynthesis I')
4.2.3.27-RXN__chlo_leaf_dark	CPD-4211__chlo_leaf_dark --> CPD-9436__chlo_leaf_dark + PPI__chlo_leaf_dark	0	0	equal	0	('PWY-6270', 'isoprene biosynthesis I')|('PWY-7391', 'isoprene biosynthesis II (engineered)')
4.2.3.27-RXN__chlo_leaf_light	CPD-4211__chlo_leaf_light --> CPD-9436__chlo_leaf_light + PPI__chlo_leaf_light	0	0	equal	0	('PWY-6270', 'isoprene biosynthesis I')|('PWY-7391', 'isoprene biosynthesis II (engineered)')
4.3.1.4-RXN__cyto_berry_dark	CPD-671__cyto_berry_dark + 2.0 PROTON__cyto_berry_dark --> 5-10-METHENYL-THF-GLU-N__cyto_berry_dark + AMMONIUM__cyto_berry_dark + WATER__cyto_berry_dark	0	100000	equal	0	('PWY-5497', 'purine nucleobases degradation II (anaerobic)')|('P164-PWY', 'purine nucleobases degradation I (anaerobic)')|('PWY-5030', 'L-histidine degradation III')
4.3.1.4-RXN__cyto_berry_dark_reverse	5-10-METHENYL-THF-GLU-N__cyto_berry_dark + AMMONIUM__cyto_berry_dark + WATER__cyto_berry_dark --> CPD-671__cyto_berry_dark + 2.0 PROTON__cyto_berry_dark	0	100000	equal	0
4.3.1.4-RXN__cyto_berry_light	CPD-671__cyto_berry_light + 2.0 PROTON__cyto_berry_light --> 5-10-METHENYL-THF-GLU-N__cyto_berry_light + AMMONIUM__cyto_berry_light + WATER__cyto_berry_light	0	100000	equal	0	('PWY-5497', 'purine nucleobases degradation II (anaerobic)')|('P164-PWY', 'purine nucleobases degradation I (anaerobic)')|('PWY-5030', 'L-histidine degradation III')
4.3.1.4-RXN__cyto_berry_light_reverse	5-10-METHENYL-THF-GLU-N__cyto_berry_light + AMMONIUM__cyto_berry_light + WATER__cyto_berry_light --> CPD-671__cyto_berry_light + 2.0 PROTON__cyto_berry_light	0	100000	equal	0
4.3.1.4-RXN__cyto_leaf_dark	CPD-671__cyto_leaf_dark + 2.0 PROTON__cyto_leaf_dark --> 5-10-METHENYL-THF-GLU-N__cyto_leaf_dark + AMMONIUM__cyto_leaf_dark + WATER__cyto_leaf_dark	0	100000	equal	0	('PWY-5497', 'purine nucleobases degradation II (anaerobic)')|('P164-PWY', 'purine nucleobases degradation I (anaerobic)')|('PWY-5030', 'L-histidine degradation III')
4.3.1.4-RXN__cyto_leaf_dark_reverse	5-10-METHENYL-THF-GLU-N__cyto_leaf_dark + AMMONIUM__cyto_leaf_dark + WATER__cyto_leaf_dark --> CPD-671__cyto_leaf_dark + 2.0 PROTON__cyto_leaf_dark	0	100000	equal	0
4.3.1.4-RXN__cyto_leaf_light	CPD-671__cyto_leaf_light + 2.0 PROTON__cyto_leaf_light --> 5-10-METHENYL-THF-GLU-N__cyto_leaf_light + AMMONIUM__cyto_leaf_light + WATER__cyto_leaf_light	0	100000	equal	0	('PWY-5497', 'purine nucleobases degradation II (anaerobic)')|('P164-PWY', 'purine nucleobases degradation I (anaerobic)')|('PWY-5030', 'L-histidine degradation III')
4.3.1.4-RXN__cyto_leaf_light_reverse	5-10-METHENYL-THF-GLU-N__cyto_leaf_light + AMMONIUM__cyto_leaf_light + WATER__cyto_leaf_light --> CPD-671__cyto_leaf_light + 2.0 PROTON__cyto_leaf_light	0	100000	equal	0
4.3.1.4-RXN__cyto_stem_dark	CPD-671__cyto_stem_dark + 2.0 PROTON__cyto_stem_dark --> 5-10-METHENYL-THF-GLU-N__cyto_stem_dark + AMMONIUM__cyto_stem_dark + WATER__cyto_stem_dark	0	100000	equal	0	('PWY-5497', 'purine nucleobases degradation II (anaerobic)')|('P164-PWY', 'purine nucleobases degradation I (anaerobic)')|('PWY-5030', 'L-histidine degradation III')
4.3.1.4-RXN__cyto_stem_dark_reverse	5-10-METHENYL-THF-GLU-N__cyto_stem_dark + AMMONIUM__cyto_stem_dark + WATER__cyto_stem_dark --> CPD-671__cyto_stem_dark + 2.0 PROTON__cyto_stem_dark	0	100000	equal	0
4.3.1.4-RXN__cyto_stem_light	CPD-671__cyto_stem_light + 2.0 PROTON__cyto_stem_light --> 5-10-METHENYL-THF-GLU-N__cyto_stem_light + AMMONIUM__cyto_stem_light + WATER__cyto_stem_light	0	100000	equal	0	('PWY-5497', 'purine nucleobases degradation II (anaerobic)')|('P164-PWY', 'purine nucleobases degradation I (anaerobic)')|('PWY-5030', 'L-histidine degradation III')
4.3.1.4-RXN__cyto_stem_light_reverse	5-10-METHENYL-THF-GLU-N__cyto_stem_light + AMMONIUM__cyto_stem_light + WATER__cyto_stem_light --> CPD-671__cyto_stem_light + 2.0 PROTON__cyto_stem_light	0	100000	equal	0
4.4.1.14-RXN__cyto_berry_dark	S-ADENOSYLMETHIONINE__cyto_berry_dark --> 5-METHYLTHIOADENOSINE__cyto_berry_dark + CPD-68__cyto_berry_dark + PROTON__cyto_berry_dark	0	0	equal	0	('PWY-7270', 'L-methionine salvage cycle II (plants)')|('ETHYL-PWY', 'ethylene biosynthesis I (plants)')
4.4.1.14-RXN__cyto_berry_light	S-ADENOSYLMETHIONINE__cyto_berry_light --> 5-METHYLTHIOADENOSINE__cyto_berry_light + CPD-68__cyto_berry_light + PROTON__cyto_berry_light	0	0	equal	0	('PWY-7270', 'L-methionine salvage cycle II (plants)')|('ETHYL-PWY', 'ethylene biosynthesis I (plants)')
4.4.1.14-RXN__cyto_leaf_dark	S-ADENOSYLMETHIONINE__cyto_leaf_dark --> 5-METHYLTHIOADENOSINE__cyto_leaf_dark + CPD-68__cyto_leaf_dark + PROTON__cyto_leaf_dark	0	0	equal	0	('PWY-7270', 'L-methionine salvage cycle II (plants)')|('ETHYL-PWY', 'ethylene biosynthesis I (plants)')
4.4.1.14-RXN__cyto_leaf_light	S-ADENOSYLMETHIONINE__cyto_leaf_light --> 5-METHYLTHIOADENOSINE__cyto_leaf_light + CPD-68__cyto_leaf_light + PROTON__cyto_leaf_light	0	0	equal	0	('PWY-7270', 'L-methionine salvage cycle II (plants)')|('ETHYL-PWY', 'ethylene biosynthesis I (plants)')
4.4.1.19-RXN__cyto_berry_dark	PHOSPHO-ENOL-PYRUVATE__cyto_berry_dark + PROTON__cyto_berry_dark + SO3__cyto_berry_dark --> CPD-366__cyto_berry_dark	0	0	equal	0	('P261-PWY', 'coenzyme M biosynthesis I')
4.4.1.19-RXN__cyto_berry_light	PHOSPHO-ENOL-PYRUVATE__cyto_berry_light + PROTON__cyto_berry_light + SO3__cyto_berry_light --> CPD-366__cyto_berry_light	0	0	equal	0	('P261-PWY', 'coenzyme M biosynthesis I')
4.4.1.19-RXN__cyto_leaf_dark	PHOSPHO-ENOL-PYRUVATE__cyto_leaf_dark + PROTON__cyto_leaf_dark + SO3__cyto_leaf_dark --> CPD-366__cyto_leaf_dark	0	0	equal	0	('P261-PWY', 'coenzyme M biosynthesis I')
4.4.1.19-RXN__cyto_leaf_light	PHOSPHO-ENOL-PYRUVATE__cyto_leaf_light + PROTON__cyto_leaf_light + SO3__cyto_leaf_light --> CPD-366__cyto_leaf_light	0	0	equal	0	('P261-PWY', 'coenzyme M biosynthesis I')
4.4.1.19-RXN__cyto_stem_dark	PHOSPHO-ENOL-PYRUVATE__cyto_stem_dark + PROTON__cyto_stem_dark + SO3__cyto_stem_dark --> CPD-366__cyto_stem_dark	0	0	equal	0	('P261-PWY', 'coenzyme M biosynthesis I')
4.4.1.19-RXN__cyto_stem_light	PHOSPHO-ENOL-PYRUVATE__cyto_stem_light + PROTON__cyto_stem_light + SO3__cyto_stem_light --> CPD-366__cyto_stem_light	0	0	equal	0	('P261-PWY', 'coenzyme M biosynthesis I')
4-COUMARATE--COA-LIGASE-RXN__cyto_berry_dark	ATP__cyto_berry_dark + CO-A__cyto_berry_dark + COUMARATE__cyto_berry_dark --> AMP__cyto_berry_dark + P-COUMAROYL-COA__cyto_berry_dark + PPI__cyto_berry_dark	0	2.9142	up	2.23933	('PWY-8002', '4-coumarate degradation (aerobic)')|('PWY-361', 'phenylpropanoid biosynthesis')|('PWY1F-FLAVSYN', 'flavonoid biosynthesis')|('PWY-7046', '4-coumarate degradation (anaerobic)')|('PWY-6982', 'umbelliferone biosynthesis')|('PWY-6320', 'phaselate biosynthesis')|('PWY-6435', '4-hydroxybenzoate biosynthesis III (plants)')|('PWY-7398', 'coumarins biosynthesis (engineered)')|('PWY-5048', 'r…
4-COUMARATE--COA-LIGASE-RXN__cyto_berry_light	ATP__cyto_berry_light + CO-A__cyto_berry_light + COUMARATE__cyto_berry_light --> AMP__cyto_berry_light + P-COUMAROYL-COA__cyto_berry_light + PPI__cyto_berry_light	0	2.9671	up	2.27764	('PWY-8002', '4-coumarate degradation (aerobic)')|('PWY-361', 'phenylpropanoid biosynthesis')|('PWY1F-FLAVSYN', 'flavonoid biosynthesis')|('PWY-7046', '4-coumarate degradation (anaerobic)')|('PWY-6982', 'umbelliferone biosynthesis')|('PWY-6320', 'phaselate biosynthesis')|('PWY-6435', '4-hydroxybenzoate biosynthesis III (plants)')|('PWY-7398', 'coumarins biosynthesis (engineered)')|('PWY-5048', 'r…
4-COUMARATE--COA-LIGASE-RXN__cyto_leaf_dark	ATP__cyto_leaf_dark + CO-A__cyto_leaf_dark + COUMARATE__cyto_leaf_dark --> AMP__cyto_leaf_dark + P-COUMAROYL-COA__cyto_leaf_dark + PPI__cyto_leaf_dark	0	2.9142	up	2.23933	('PWY-8002', '4-coumarate degradation (aerobic)')|('PWY-361', 'phenylpropanoid biosynthesis')|('PWY1F-FLAVSYN', 'flavonoid biosynthesis')|('PWY-7046', '4-coumarate degradation (anaerobic)')|('PWY-6982', 'umbelliferone biosynthesis')|('PWY-6320', 'phaselate biosynthesis')|('PWY-6435', '4-hydroxybenzoate biosynthesis III (plants)')|('PWY-7398', 'coumarins biosynthesis (engineered)')|('PWY-5048', 'r…
4-COUMARATE--COA-LIGASE-RXN__cyto_leaf_light	ATP__cyto_leaf_light + CO-A__cyto_leaf_light + COUMARATE__cyto_leaf_light --> AMP__cyto_leaf_light + P-COUMAROYL-COA__cyto_leaf_light + PPI__cyto_leaf_light	0	2.9671	up	2.27764	('PWY-8002', '4-coumarate degradation (aerobic)')|('PWY-361', 'phenylpropanoid biosynthesis')|('PWY1F-FLAVSYN', 'flavonoid biosynthesis')|('PWY-7046', '4-coumarate degradation (anaerobic)')|('PWY-6982', 'umbelliferone biosynthesis')|('PWY-6320', 'phaselate biosynthesis')|('PWY-6435', '4-hydroxybenzoate biosynthesis III (plants)')|('PWY-7398', 'coumarins biosynthesis (engineered)')|('PWY-5048', 'r…
4-COUMARATE--COA-LIGASE-RXN__cyto_stem_dark	ATP__cyto_stem_dark + CO-A__cyto_stem_dark + COUMARATE__cyto_stem_dark --> AMP__cyto_stem_dark + P-COUMAROYL-COA__cyto_stem_dark + PPI__cyto_stem_dark	0	2.97714	up	2.28306	('PWY-8002', '4-coumarate degradation (aerobic)')|('PWY-361', 'phenylpropanoid biosynthesis')|('PWY1F-FLAVSYN', 'flavonoid biosynthesis')|('PWY-7046', '4-coumarate degradation (anaerobic)')|('PWY-6982', 'umbelliferone biosynthesis')|('PWY-6320', 'phaselate biosynthesis')|('PWY-6435', '4-hydroxybenzoate biosynthesis III (plants)')|('PWY-7398', 'coumarins biosynthesis (engineered)')|('PWY-5048', 'r…
4-COUMARATE--COA-LIGASE-RXN__cyto_stem_light	ATP__cyto_stem_light + CO-A__cyto_stem_light + COUMARATE__cyto_stem_light --> AMP__cyto_stem_light + P-COUMAROYL-COA__cyto_stem_light + PPI__cyto_stem_light	0	3.25818	up	2.50192	('PWY-8002', '4-coumarate degradation (aerobic)')|('PWY-361', 'phenylpropanoid biosynthesis')|('PWY1F-FLAVSYN', 'flavonoid biosynthesis')|('PWY-7046', '4-coumarate degradation (anaerobic)')|('PWY-6982', 'umbelliferone biosynthesis')|('PWY-6320', 'phaselate biosynthesis')|('PWY-6435', '4-hydroxybenzoate biosynthesis III (plants)')|('PWY-7398', 'coumarins biosynthesis (engineered)')|('PWY-5048', 'r…
4-COUMARATE--COA-LIGASE-RXN__pero_berry_dark	ATP__pero_berry_dark + CO-A__pero_berry_dark + COUMARATE__pero_berry_dark --> AMP__pero_berry_dark + P-COUMAROYL-COA__pero_berry_dark + PPI__pero_berry_dark	0	2.9142	up	2.23933	('PWY-8002', '4-coumarate degradation (aerobic)')|('PWY-361', 'phenylpropanoid biosynthesis')|('PWY1F-FLAVSYN', 'flavonoid biosynthesis')|('PWY-7046', '4-coumarate degradation (anaerobic)')|('PWY-6982', 'umbelliferone biosynthesis')|('PWY-6320', 'phaselate biosynthesis')|('PWY-6435', '4-hydroxybenzoate biosynthesis III (plants)')|('PWY-7398', 'coumarins biosynthesis (engineered)')|('PWY-5048', 'r…
4-COUMARATE--COA-LIGASE-RXN__pero_berry_light	ATP__pero_berry_light + CO-A__pero_berry_light + COUMARATE__pero_berry_light --> AMP__pero_berry_light + P-COUMAROYL-COA__pero_berry_light + PPI__pero_berry_light	0	2.94631	up	2.26184	('PWY-8002', '4-coumarate degradation (aerobic)')|('PWY-361', 'phenylpropanoid biosynthesis')|('PWY1F-FLAVSYN', 'flavonoid biosynthesis')|('PWY-7046', '4-coumarate degradation (anaerobic)')|('PWY-6982', 'umbelliferone biosynthesis')|('PWY-6320', 'phaselate biosynthesis')|('PWY-6435', '4-hydroxybenzoate biosynthesis III (plants)')|('PWY-7398', 'coumarins biosynthesis (engineered)')|('PWY-5048', 'r…
4-COUMARATE--COA-LIGASE-RXN__pero_leaf_dark	ATP__pero_leaf_dark + CO-A__pero_leaf_dark + COUMARATE__pero_leaf_dark --> AMP__pero_leaf_dark + P-COUMAROYL-COA__pero_leaf_dark + PPI__pero_leaf_dark	0	2.91419	up	2.23933	('PWY-8002', '4-coumarate degradation (aerobic)')|('PWY-361', 'phenylpropanoid biosynthesis')|('PWY1F-FLAVSYN', 'flavonoid biosynthesis')|('PWY-7046', '4-coumarate degradation (anaerobic)')|('PWY-6982', 'umbelliferone biosynthesis')|('PWY-6320', 'phaselate biosynthesis')|('PWY-6435', '4-hydroxybenzoate biosynthesis III (plants)')|('PWY-7398', 'coumarins biosynthesis (engineered)')|('PWY-5048', 'r…
4-COUMARATE--COA-LIGASE-RXN__pero_leaf_light	ATP__pero_leaf_light + CO-A__pero_leaf_light + COUMARATE__pero_leaf_light --> AMP__pero_leaf_light + P-COUMAROYL-COA__pero_leaf_light + PPI__pero_leaf_light	0	2.94631	up	2.26184	('PWY-8002', '4-coumarate degradation (aerobic)')|('PWY-361', 'phenylpropanoid biosynthesis')|('PWY1F-FLAVSYN', 'flavonoid biosynthesis')|('PWY-7046', '4-coumarate degradation (anaerobic)')|('PWY-6982', 'umbelliferone biosynthesis')|('PWY-6320', 'phaselate biosynthesis')|('PWY-6435', '4-hydroxybenzoate biosynthesis III (plants)')|('PWY-7398', 'coumarins biosynthesis (engineered)')|('PWY-5048', 'r…
4-COUMARATE--COA-LIGASE-RXN__pero_stem_dark	ATP__pero_stem_dark + CO-A__pero_stem_dark + COUMARATE__pero_stem_dark --> AMP__pero_stem_dark + P-COUMAROYL-COA__pero_stem_dark + PPI__pero_stem_dark	0	2.96323	up	2.26915	('PWY-8002', '4-coumarate degradation (aerobic)')|('PWY-361', 'phenylpropanoid biosynthesis')|('PWY1F-FLAVSYN', 'flavonoid biosynthesis')|('PWY-7046', '4-coumarate degradation (anaerobic)')|('PWY-6982', 'umbelliferone biosynthesis')|('PWY-6320', 'phaselate biosynthesis')|('PWY-6435', '4-hydroxybenzoate biosynthesis III (plants)')|('PWY-7398', 'coumarins biosynthesis (engineered)')|('PWY-5048', 'r…
4-COUMARATE--COA-LIGASE-RXN__pero_stem_light	ATP__pero_stem_light + CO-A__pero_stem_light + COUMARATE__pero_stem_light --> AMP__pero_stem_light + P-COUMAROYL-COA__pero_stem_light + PPI__pero_stem_light	0	3.23293	up	2.48254	('PWY-8002', '4-coumarate degradation (aerobic)')|('PWY-361', 'phenylpropanoid biosynthesis')|('PWY1F-FLAVSYN', 'flavonoid biosynthesis')|('PWY-7046', '4-coumarate degradation (anaerobic)')|('PWY-6982', 'umbelliferone biosynthesis')|('PWY-6320', 'phaselate biosynthesis')|('PWY-6435', '4-hydroxybenzoate biosynthesis III (plants)')|('PWY-7398', 'coumarins biosynthesis (engineered)')|('PWY-5048', 'r…
4-HYDROXYPHENYLPYRUVATE-DIOXYGENASE-RXN__chlo_berry_dark	OXYGEN-MOLECULE__chlo_berry_dark + P-HYDROXY-PHENYLPYRUVATE__chlo_berry_dark --> CARBON-DIOXIDE__chlo_berry_dark + HOMOGENTISATE__chlo_berry_dark	0	0.820523	up	0.63484	('TYRFUMCAT-PWY', 'L-tyrosine degradation I')|('PWY-1581', 'plastoquinol-9 biosynthesis I')|('PWY-1422', 'vitamin E biosynthesis (tocopherols)')
4-HYDROXYPHENYLPYRUVATE-DIOXYGENASE-RXN__chlo_berry_light	OXYGEN-MOLECULE__chlo_berry_light + P-HYDROXY-PHENYLPYRUVATE__chlo_berry_light --> CARBON-DIOXIDE__chlo_berry_light + HOMOGENTISATE__chlo_berry_light	0	0.909459	up	0.699277	('TYRFUMCAT-PWY', 'L-tyrosine degradation I')|('PWY-1581', 'plastoquinol-9 biosynthesis I')|('PWY-1422', 'vitamin E biosynthesis (tocopherols)')
4-HYDROXYPHENYLPYRUVATE-DIOXYGENASE-RXN__chlo_leaf_dark	OXYGEN-MOLECULE__chlo_leaf_dark + P-HYDROXY-PHENYLPYRUVATE__chlo_leaf_dark --> CARBON-DIOXIDE__chlo_leaf_dark + HOMOGENTISATE__chlo_leaf_dark	1.37007e-07	0.820523	up	0.634839	('TYRFUMCAT-PWY', 'L-tyrosine degradation I')|('PWY-1581', 'plastoquinol-9 biosynthesis I')|('PWY-1422', 'vitamin E biosynthesis (tocopherols)')
4-HYDROXYPHENYLPYRUVATE-DIOXYGENASE-RXN__chlo_leaf_light	OXYGEN-MOLECULE__chlo_leaf_light + P-HYDROXY-PHENYLPYRUVATE__chlo_leaf_light --> CARBON-DIOXIDE__chlo_leaf_light + HOMOGENTISATE__chlo_leaf_light	1.37007e-07	0.909456	up	0.699272	('TYRFUMCAT-PWY', 'L-tyrosine degradation I')|('PWY-1581', 'plastoquinol-9 biosynthesis I')|('PWY-1422', 'vitamin E biosynthesis (tocopherols)')
4-HYDROXYPHENYLPYRUVATE-DIOXYGENASE-RXN__chlo_stem_dark	OXYGEN-MOLECULE__chlo_stem_dark + P-HYDROXY-PHENYLPYRUVATE__chlo_stem_dark --> CARBON-DIOXIDE__chlo_stem_dark + HOMOGENTISATE__chlo_stem_dark	0	0.819099	up	0.633416	('TYRFUMCAT-PWY', 'L-tyrosine degradation I')|('PWY-1581', 'plastoquinol-9 biosynthesis I')|('PWY-1422', 'vitamin E biosynthesis (tocopherols)')
4-HYDROXYPHENYLPYRUVATE-DIOXYGENASE-RXN__chlo_stem_light	OXYGEN-MOLECULE__chlo_stem_light + P-HYDROXY-PHENYLPYRUVATE__chlo_stem_light --> CARBON-DIOXIDE__chlo_stem_light + HOMOGENTISATE__chlo_stem_light	0	0.881121	up	0.673095	('TYRFUMCAT-PWY', 'L-tyrosine degradation I')|('PWY-1581', 'plastoquinol-9 biosynthesis I')|('PWY-1422', 'vitamin E biosynthesis (tocopherols)')
4-NITROPHENYLPHOSPHATASE-RXN__chlo_berry_dark	CPD-194__chlo_berry_dark + WATER__chlo_berry_dark --> P-NITROPHENOL__chlo_berry_dark + PROTON__chlo_berry_dark + Pi__chlo_berry_dark	0	0	equal	0
4-NITROPHENYLPHOSPHATASE-RXN__chlo_berry_light	CPD-194__chlo_berry_light + WATER__chlo_berry_light --> P-NITROPHENOL__chlo_berry_light + PROTON__chlo_berry_light + Pi__chlo_berry_light	0	0	equal	0
4-NITROPHENYLPHOSPHATASE-RXN__chlo_leaf_dark	CPD-194__chlo_leaf_dark + WATER__chlo_leaf_dark --> P-NITROPHENOL__chlo_leaf_dark + PROTON__chlo_leaf_dark + Pi__chlo_leaf_dark	0	0	equal	0
4-NITROPHENYLPHOSPHATASE-RXN__chlo_leaf_light	CPD-194__chlo_leaf_light + WATER__chlo_leaf_light --> P-NITROPHENOL__chlo_leaf_light + PROTON__chlo_leaf_light + Pi__chlo_leaf_light	0	0	equal	0
4-NITROPHENYLPHOSPHATASE-RXN__chlo_stem_dark	CPD-194__chlo_stem_dark + WATER__chlo_stem_dark --> P-NITROPHENOL__chlo_stem_dark + PROTON__chlo_stem_dark + Pi__chlo_stem_dark	0	0	equal	0
4-NITROPHENYLPHOSPHATASE-RXN__chlo_stem_light	CPD-194__chlo_stem_light + WATER__chlo_stem_light --> P-NITROPHENOL__chlo_stem_light + PROTON__chlo_stem_light + Pi__chlo_stem_light	0	0	equal	0
[truncated: 38,896 more rows]

## Sheet: green_SO4_10000
reaction id	equation	min_flux	max_flux	pathway
[truncated: 40,222 more rows]

## Sheet: green_SO4_10
reaction id	equation	min_flux	max_flux	result	difference	pathway
[truncated: 40,222 more rows]

## Sheet: mature_SO4_0.01
reaction id	equation	min_flux	max_flux	result	difference	pathway
[truncated: 39,830 more rows]

[truncated: 2 more sheets: mature_SO4_10000, mature_SO4_10]
