# Supplementary material for: A diel multi-tissue genome-scale metabolic model of Vitis vinifera
Source: PLoS Comput Biol. 2024 Oct 10;20(10):e1012506. doi: 10.1371/journal.pcbi.1012506 (PMC11495577; doi:10.1371/journal.pcbi.1012506)
Supplement: S10 File — (XLSX) [file pcbi.1012506.s010.xlsx]

## Sheet: green_NO3_0.1
reaction id	equation	min_flux	max_flux	result	difference	pathway
e-Biomass_vvinif2023__cyto_stem_light	53.26 ATP__cyto_stem_light + 53.26 WATER__cyto_stem_light + 0.3 e-Carbohydrates__cyto_stem_light + 0.53 e-CellWall__cyto_stem_light + 0.005 e-Cofactor__cyto_stem_light + 0.001 e-DNA__cyto_stem_light + 0.02 e-Lipids__cyto_stem_light + 0.142 e-Protein__cyto_stem_light + 0.002 e-RNA__cyto_stem_light --> 53.26 ADP__cyto_stem_light + 53.26 Pi__cyto_stem_light + e-Biomass__cyto_stem_light	0.0124694	0.0155868	down	0.13334	('biomass', 'biomass reactions')
e-Biomass_vvinif2023__cyto_stem_dark	53.26 ATP__cyto_stem_dark + 53.26 WATER__cyto_stem_dark + 0.3 e-Carbohydrates__cyto_stem_dark + 0.53 e-CellWall__cyto_stem_dark + 0.005 e-Cofactor__cyto_stem_dark + 0.001 e-DNA__cyto_stem_dark + 0.02 e-Lipids__cyto_stem_dark + 0.142 e-Protein__cyto_stem_dark + 0.002 e-RNA__cyto_stem_dark --> 53.26 ADP__cyto_stem_dark + 53.26 Pi__cyto_stem_dark + e-Biomass__cyto_stem_dark	0.0124694	0.0155868	down	0.13334	('biomass', 'biomass reactions')
e-Carbohydrates_vvinif2023__cyto_stem_light	0.16 BETA-D-FRUCTOSE__cyto_stem_light + 0.016 CIT__cyto_stem_light + 0.212 CPD-12575__cyto_stem_light + 0.12 MAL__cyto_stem_light + 0.004 SUCROSE__cyto_stem_light + 0.024 SUC__cyto_stem_light + 0.36 Starch__chlo_stem_light + 0.292 TARTRATE__cyto_stem_light --> 0.212 UDP__cyto_stem_light + e-Carbohydrates__cyto_stem_light	0.00374083	0.00467605	down	0.040002	('biomass', 'biomass reactions')
e-Carbohydrates_vvinif2023__cyto_stem_dark	0.16 BETA-D-FRUCTOSE__cyto_stem_dark + 0.016 CIT__cyto_stem_dark + 0.212 CPD-12575__cyto_stem_dark + 0.12 MAL__cyto_stem_dark + 0.004 SUCROSE__cyto_stem_dark + 0.024 SUC__cyto_stem_dark + 0.36 Starch__chlo_stem_dark + 0.292 TARTRATE__cyto_stem_dark --> 0.212 UDP__cyto_stem_dark + e-Carbohydrates__cyto_stem_dark	0.00374083	0.00467605	down	0.040002	('biomass', 'biomass reactions')
e-Protein_vvinif2023__cyto_stem_light	0.497694564787115 Charged-ALA-tRNAs__cyto_stem_light + 0.407338155180229 Charged-ARG-tRNAs__cyto_stem_light + 0.336081364555743 Charged-ASN-tRNAs__cyto_stem_light + 0.405190780768339 Charged-ASP-tRNAs__cyto_stem_light + 0.152433174620542 Charged-CYS-tRNAs__cyto_stem_light + 0.288282386890515 Charged-GLN-tRNAs__cyto_stem_light + 0.51180904656401 Charged-GLT-tRNAs__cyto_stem_light + 0.5068595737936…	0.00177066	0.00221333	down	0.0189343	('biomass', 'biomass reactions')
e-Protein_vvinif2023__cyto_stem_dark	0.497694564787115 Charged-ALA-tRNAs__cyto_stem_dark + 0.407338155180229 Charged-ARG-tRNAs__cyto_stem_dark + 0.336081364555743 Charged-ASN-tRNAs__cyto_stem_dark + 0.405190780768339 Charged-ASP-tRNAs__cyto_stem_dark + 0.152433174620542 Charged-CYS-tRNAs__cyto_stem_dark + 0.288282386890515 Charged-GLN-tRNAs__cyto_stem_dark + 0.51180904656401 Charged-GLT-tRNAs__cyto_stem_dark + 0.506859573793667 Char…	0.00177066	0.00221333	down	0.0189343	('biomass', 'biomass reactions')
e-Cofactor_vvinif2023__cyto_stem_light	0.00126732 10-FORMYL-THF__cyto_stem_light + 0.00131455 5-10-METHENYL-THF__cyto_stem_light + 0.001305909 5-METHYL-THF__cyto_stem_light + 0.003406768 ASCORBATE__cyto_stem_light + 0.002455896 BIOTIN__cyto_stem_light + 0.000781728 CO-A__cyto_stem_light + 0.000752596 CPD-9957__mito_stem_light + 0.000693354 CPD-9958__mito_stem_light + 0.000763796 FAD__cyto_stem_light + 0.001314809 FMN__cyto_stem_light …	6.23471e-05	7.79341e-05	down	0.000666699	('biomass', 'biomass reactions')
e-Cofactor_vvinif2023__cyto_stem_dark	0.00126732 10-FORMYL-THF__cyto_stem_dark + 0.00131455 5-10-METHENYL-THF__cyto_stem_dark + 0.001305909 5-METHYL-THF__cyto_stem_dark + 0.003406768 ASCORBATE__cyto_stem_dark + 0.002455896 BIOTIN__cyto_stem_dark + 0.000781728 CO-A__cyto_stem_dark + 0.000752596 CPD-9957__mito_stem_dark + 0.000693354 CPD-9958__mito_stem_dark + 0.000763796 FAD__cyto_stem_dark + 0.001314809 FMN__cyto_stem_dark + 0.001952…	6.23471e-05	7.79341e-05	down	0.000666699	('biomass', 'biomass reactions')
e-Cellwall_vvinif2023__cyto_stem_light	1.22 CELLULOSE__cyto_stem_light + 0.192 CONIFERYL-ALCOHOL__cyto_stem_light + 0.16 COUMARYL-ALCOHOL__cyto_stem_light + 0.224 SINAPYL-ALCOHOL__cyto_stem_light + 1.128 UDP-D-XYLOSE__cyto_stem_light --> 2.924 UDP__cyto_stem_light + e-CellWall__cyto_stem_light	0.00660879	0.00826102	down	0.0706701	('biomass', 'biomass reactions')
e-Cellwall_vvinif2023__cyto_stem_dark	1.22 CELLULOSE__cyto_stem_dark + 0.192 CONIFERYL-ALCOHOL__cyto_stem_dark + 0.16 COUMARYL-ALCOHOL__cyto_stem_dark + 0.224 SINAPYL-ALCOHOL__cyto_stem_dark + 1.128 UDP-D-XYLOSE__cyto_stem_dark --> 2.924 UDP__cyto_stem_dark + e-CellWall__cyto_stem_dark	0.00660879	0.00826102	down	0.0706701	('biomass', 'biomass reactions')
e-Lipids_vvinif2023__cyto_stem_light	0.00602795087 D-Galactosyl-12-diacyl-glycerols__cyto_stem_light + 0.00214840583 Galactosyl-galactosyl-diacyl-glycerols__cyto_stem_light + 0.00099661202 L-1-PHOSPHATIDYL-ETHANOLAMINE__cyto_stem_light + 0.00179666042 L-1-PHOSPHATIDYL-GLYCEROL__cyto_stem_light + 0.00067245447 L-1-phosphatidyl-inositols__cyto_stem_light + 0.00092074536 L-PHOSPHATIDATE__cyto_stem_light + 0.00259326033 PHOSPHATIDYLCHOL…	0.000249388	0.000311736	down	0.0026668	('biomass', 'biomass reactions')
e-Lipids_vvinif2023__cyto_stem_dark	0.00602795087 D-Galactosyl-12-diacyl-glycerols__cyto_stem_dark + 0.00214840583 Galactosyl-galactosyl-diacyl-glycerols__cyto_stem_dark + 0.00099661202 L-1-PHOSPHATIDYL-ETHANOLAMINE__cyto_stem_dark + 0.00179666042 L-1-PHOSPHATIDYL-GLYCEROL__cyto_stem_dark + 0.00067245447 L-1-phosphatidyl-inositols__cyto_stem_dark + 0.00092074536 L-PHOSPHATIDATE__cyto_stem_dark + 0.00259326033 PHOSPHATIDYLCHOLINE__c…	0.000249388	0.000311736	down	0.0026668	('biomass', 'biomass reactions')
e-DNA_vvinif2023__cyto_stem_light	0.583091164167325 DATP__cyto_stem_light + 0.404325496493377 DCTP__cyto_stem_light + 0.464839976168692 DGTP__cyto_stem_light + 0.59916613912597 TTP__cyto_stem_light --> 2.05142277595537 PPI__cyto_stem_light + e-DNA__cyto_stem_light	1.24694e-05	1.55868e-05	down	0.00013334	('biomass', 'biomass reactions')
e-DNA_vvinif2023__cyto_stem_dark	0.583091164167325 DATP__cyto_stem_dark + 0.404325496493377 DCTP__cyto_stem_dark + 0.464839976168692 DGTP__cyto_stem_dark + 0.59916613912597 TTP__cyto_stem_dark --> 2.05142277595537 PPI__cyto_stem_dark + e-DNA__cyto_stem_dark	1.24694e-05	1.55868e-05	down	0.00013334	('biomass', 'biomass reactions')
e-RNA_vvinif2023__cyto_stem_light	0.573793601670821 ATP__cyto_stem_light + 0.3979714310424 CTP__cyto_stem_light + 0.457566422633817 GTP__cyto_stem_light + 0.589619281478055 UTP__cyto_stem_light --> 2.01895073682509 PPI__cyto_stem_light + e-RNA__cyto_stem_light	2.49388e-05	3.11736e-05	down	0.00026668	('biomass', 'biomass reactions')
e-RNA_vvinif2023__cyto_stem_dark	0.573793601670821 ATP__cyto_stem_dark + 0.3979714310424 CTP__cyto_stem_dark + 0.457566422633817 GTP__cyto_stem_dark + 0.589619281478055 UTP__cyto_stem_dark --> 2.01895073682509 PPI__cyto_stem_dark + e-RNA__cyto_stem_dark	2.49388e-05	3.11736e-05	down	0.00026668	('biomass', 'biomass reactions')
e-FattyAcid_vvinif2023__cyto_stem_light	0.55 LINOLEIC_ACID__cyto_stem_light + 0.01 LINOLENIC_ACID__cyto_stem_light + 0.21 OLEATE-CPD__cyto_stem_light + 0.13 PALMITATE__cyto_stem_light + 0.1 STEARIC_ACID__cyto_stem_light --> 0.01 Fatty-Acids__cyto_stem_light	0	1.45724	up	1.0459	('biomass', 'biomass reactions')
e-FattyAcid_vvinif2023__cyto_stem_dark	0.55 LINOLEIC_ACID__cyto_stem_dark + 0.01 LINOLENIC_ACID__cyto_stem_dark + 0.21 OLEATE-CPD__cyto_stem_dark + 0.13 PALMITATE__cyto_stem_dark + 0.1 STEARIC_ACID__cyto_stem_dark --> 0.01 Fatty-Acids__cyto_stem_dark	0	1.27303	up	0.928901	('biomass', 'biomass reactions')
Maintenance_vvinif2023__cyto_stem_light	ATP__cyto_stem_light + WATER__cyto_stem_light --> ADP__cyto_stem_light + PROTON__cyto_stem_light + Pi__cyto_stem_light	2	2	equal	0	('biomass', 'biomass reactions')
Maintenance_vvinif2023__cyto_stem_dark	ATP__cyto_stem_dark + WATER__cyto_stem_dark --> ADP__cyto_stem_dark + PROTON__cyto_stem_dark + Pi__cyto_stem_dark	2	2	equal	0	('biomass', 'biomass reactions')
RXN-9520__chlo_stem_light	R-3-hydroxyhexanoyl-ACPs__chlo_stem_light --> Hex-2-enoyl-ACPs__chlo_stem_light + WATER__chlo_stem_light	0	2.36956	up	1.74168	('PWY-5971', 'palmitate biosynthesis II (bacteria and plants)')|('PWY-7388', 'octanoyl-[acyl-carrier protein] biosynthesis (mitochondria, yeast)')|('PWY-8279', 'palmitate biosynthesis III')|('PWY1A0-6120', 'streptorubin B biosynthesis')|('PWY66-430', 'tetradecanoate biosynthesis (mitochondria)')|('PWY-5994', 'palmitate biosynthesis I (type I fatty acid synthase)')
RXN-9520__chlo_stem_dark	R-3-hydroxyhexanoyl-ACPs__chlo_stem_dark --> Hex-2-enoyl-ACPs__chlo_stem_dark + WATER__chlo_stem_dark	0	2.07937	up	1.55388	('PWY-5971', 'palmitate biosynthesis II (bacteria and plants)')|('PWY-7388', 'octanoyl-[acyl-carrier protein] biosynthesis (mitochondria, yeast)')|('PWY-8279', 'palmitate biosynthesis III')|('PWY1A0-6120', 'streptorubin B biosynthesis')|('PWY66-430', 'tetradecanoate biosynthesis (mitochondria)')|('PWY-5994', 'palmitate biosynthesis I (type I fatty acid synthase)')
RXN18C3-235__er_stem_light	CHOLESTEROL__er_stem_light + OXYGEN-MOLECULE__er_stem_light + Red-NADPH-Hemoprotein-Reductases__er_stem_light --> CPD-14702__er_stem_light + Ox-NADPH-Hemoprotein-Reductases__er_stem_light + WATER__er_stem_light	0	0	equal	0	('PWY18C3-2', 'solasodine and soladulcidine biosynthesis')|('PWY18C3-3', 'alpha-tomatine biosynthesis')
RXN18C3-235__er_stem_dark	CHOLESTEROL__er_stem_dark + OXYGEN-MOLECULE__er_stem_dark + Red-NADPH-Hemoprotein-Reductases__er_stem_dark --> CPD-14702__er_stem_dark + Ox-NADPH-Hemoprotein-Reductases__er_stem_dark + WATER__er_stem_dark	0	0	equal	0	('PWY18C3-2', 'solasodine and soladulcidine biosynthesis')|('PWY18C3-3', 'alpha-tomatine biosynthesis')
ORNITHINE-GLU-AMINOTRANSFERASE-RXN__mito_stem_light	2-KETOGLUTARATE__mito_stem_light + L-ORNITHINE__mito_stem_light --> GLT__mito_stem_light + L-GLUTAMATE_GAMMA-SEMIALDEHYDE__mito_stem_light	0	100000	equal	0	('PWY-3341', 'L-proline biosynthesis III')|('ARGASEDEG-PWY', 'L-arginine degradation I (arginase pathway)')|('PWY-6344', 'L-arginine degradation XIV (oxidative Stickland reaction)')|('PWY-8187', 'L-arginine degradation XIII (reductive Stickland reaction)')|('ARG-PRO-PWY', 'L-arginine degradation VI (arginase 2 pathway)')|('PWY-6922', 'L-N&delta;-acetylornithine biosynthesis')|('ARGININE-SYN4-PWY'…
ORNITHINE-GLU-AMINOTRANSFERASE-RXN__mito_stem_dark	2-KETOGLUTARATE__mito_stem_dark + L-ORNITHINE__mito_stem_dark --> GLT__mito_stem_dark + L-GLUTAMATE_GAMMA-SEMIALDEHYDE__mito_stem_dark	0	100000	equal	0	('PWY-3341', 'L-proline biosynthesis III')|('ARGASEDEG-PWY', 'L-arginine degradation I (arginase pathway)')|('PWY-6344', 'L-arginine degradation XIV (oxidative Stickland reaction)')|('PWY-8187', 'L-arginine degradation XIII (reductive Stickland reaction)')|('ARG-PRO-PWY', 'L-arginine degradation VI (arginase 2 pathway)')|('PWY-6922', 'L-N&delta;-acetylornithine biosynthesis')|('ARGININE-SYN4-PWY'…
PROTOPORGENOXI-RXN__chlo_stem_light	3.0 OXYGEN-MOLECULE__chlo_stem_light + PROTOPORPHYRINOGEN__chlo_stem_light --> 3.0 HYDROGEN-PEROXIDE__chlo_stem_light + PROTOPORPHYRIN_IX__chlo_stem_light	0	7.58495e-08	down	5.13443e-07	('CHLOROPHYLL-SYN', '3,8-divinyl-chlorophyllide a biosynthesis I (aerobic, light-dependent)')|('PWY-7159', '3,8-divinyl-chlorophyllide a biosynthesis III (aerobic, light independent)')|('HEME-BIOSYNTHESIS-II', 'heme b biosynthesis I (aerobic)')|('PWY0-1415', 'superpathway of heme\xa0b\xa0biosynthesis from uroporphyrinogen-III')
PROTOPORGENOXI-RXN__chlo_stem_dark	3.0 OXYGEN-MOLECULE__chlo_stem_dark + PROTOPORPHYRINOGEN__chlo_stem_dark --> 3.0 HYDROGEN-PEROXIDE__chlo_stem_dark + PROTOPORPHYRIN_IX__chlo_stem_dark	0	7.58495e-08	down	5.13443e-07	('CHLOROPHYLL-SYN', '3,8-divinyl-chlorophyllide a biosynthesis I (aerobic, light-dependent)')|('PWY-7159', '3,8-divinyl-chlorophyllide a biosynthesis III (aerobic, light independent)')|('HEME-BIOSYNTHESIS-II', 'heme b biosynthesis I (aerobic)')|('PWY0-1415', 'superpathway of heme\xa0b\xa0biosynthesis from uroporphyrinogen-III')
RXN-4021__er_stem_light	CYCLOARTENOL__er_stem_light + S-ADENOSYLMETHIONINE__er_stem_light --> ADENOSYL-HOMO-CYS__er_stem_light + CPD-696__er_stem_light + PROTON__er_stem_light	0	0	equal	0	('PWY-8238', '24-epi-campesterol, fucosterol, and clionasterol biosynthesis (diatoms)')|('PWY-2541', 'phytosterol biosynthesis (plants)')|('PWY-7155', '7-dehydroporiferasterol biosynthesis')
RXN-4021__er_stem_dark	CYCLOARTENOL__er_stem_dark + S-ADENOSYLMETHIONINE__er_stem_dark --> ADENOSYL-HOMO-CYS__er_stem_dark + CPD-696__er_stem_dark + PROTON__er_stem_dark	0	0	equal	0	('PWY-8238', '24-epi-campesterol, fucosterol, and clionasterol biosynthesis (diatoms)')|('PWY-2541', 'phytosterol biosynthesis (plants)')|('PWY-7155', '7-dehydroporiferasterol biosynthesis')
3-OXOACYL-ACP-SYNTH-BASE-RXN__chlo_stem_light	ACETYL-ACP__chlo_stem_light + MALONYL-ACP__chlo_stem_light + 2.0 PROTON__chlo_stem_light --> ACP__chlo_stem_light + Acetoacetyl-ACPs__chlo_stem_light + CARBON-DIOXIDE__chlo_stem_light	0	0	equal	0	('PWY66-429', 'fatty acid biosynthesis initiation (mitochondria)')|('PWY-7388', 'octanoyl-[acyl-carrier protein] biosynthesis (mitochondria, yeast)')|('FASYN-INITIAL-PWY', 'superpathway of fatty acid biosynthesis initiation')
3-OXOACYL-ACP-SYNTH-BASE-RXN__chlo_stem_dark	ACETYL-ACP__chlo_stem_dark + MALONYL-ACP__chlo_stem_dark + 2.0 PROTON__chlo_stem_dark --> ACP__chlo_stem_dark + Acetoacetyl-ACPs__chlo_stem_dark + CARBON-DIOXIDE__chlo_stem_dark	0	0	equal	0	('PWY66-429', 'fatty acid biosynthesis initiation (mitochondria)')|('PWY-7388', 'octanoyl-[acyl-carrier protein] biosynthesis (mitochondria, yeast)')|('FASYN-INITIAL-PWY', 'superpathway of fatty acid biosynthesis initiation')
RXN-12440__cyto_stem_light	ASCORBATE__cyto_stem_light + HYDROGEN-PEROXIDE__cyto_stem_light + PROTON__cyto_stem_light --> L-DEHYDRO-ASCORBATE__cyto_stem_light + 2.0 WATER__cyto_stem_light	0	37.1115	up	22.55	('PWY-6960', 'L-ascorbate degradation III')|('PWY-6961', 'L-ascorbate degradation II (bacterial, aerobic)')|('PWY-6959', 'L-ascorbate degradation V')
RXN-12440__cyto_stem_dark	ASCORBATE__cyto_stem_dark + HYDROGEN-PEROXIDE__cyto_stem_dark + PROTON__cyto_stem_dark --> L-DEHYDRO-ASCORBATE__cyto_stem_dark + 2.0 WATER__cyto_stem_dark	0	22.9287	up	16.8074	('PWY-6960', 'L-ascorbate degradation III')|('PWY-6961', 'L-ascorbate degradation II (bacterial, aerobic)')|('PWY-6959', 'L-ascorbate degradation V')
GLUTDEHYD-RXN__chlo_stem_light	GLT__chlo_stem_light + NADP__chlo_stem_light + WATER__chlo_stem_light --> 2-KETOGLUTARATE__chlo_stem_light + AMMONIUM__chlo_stem_light + NADPH__chlo_stem_light + PROTON__chlo_stem_light	0	422.053	up	329.907	('PWY-5913', 'partial TCA cycle (obligate autotrophs)')|('GLUTSYNIII-PWY', 'L-glutamate biosynthesis III')|('PWY490-3', 'nitrate reduction VI (assimilatory)')|('PWY-5675', 'nitrate reduction V (assimilatory)')
GLUTDEHYD-RXN__chlo_stem_dark	GLT__chlo_stem_dark + NADP__chlo_stem_dark + WATER__chlo_stem_dark --> 2-KETOGLUTARATE__chlo_stem_dark + AMMONIUM__chlo_stem_dark + NADPH__chlo_stem_dark + PROTON__chlo_stem_dark	0	190.791	up	149.136	('PWY-5913', 'partial TCA cycle (obligate autotrophs)')|('GLUTSYNIII-PWY', 'L-glutamate biosynthesis III')|('PWY490-3', 'nitrate reduction VI (assimilatory)')|('PWY-5675', 'nitrate reduction V (assimilatory)')
1.10.2.2-RXN__mito_stem_light	CPD-9958__mito_stem_light + 2.0 Cytochromes-C-Oxidized__mito_stem_light + 2.0 PROTON__mito_stem_light --> 2.0 Cytochromes-C-Reduced__mito_stem_light + 4.0 PROTON__pmf_stem_light + UBIQUINONE-10__mito_stem_light	0	108.505	up	74.0041	('PWY-7279', 'aerobic respiration II (cytochrome c) (yeast)')|('PWY-3781', 'aerobic respiration I (cytochrome c)')|('PWY-7082', 'ammonia oxidation IV (autotrophic ammonia oxidizers)')
1.10.2.2-RXN__mito_stem_dark	CPD-9958__mito_stem_dark + 2.0 Cytochromes-C-Oxidized__mito_stem_dark + 2.0 PROTON__mito_stem_dark --> 2.0 Cytochromes-C-Reduced__mito_stem_dark + 4.0 PROTON__pmf_stem_dark + UBIQUINONE-10__mito_stem_dark	0	80.2032	up	51.671	('PWY-7279', 'aerobic respiration II (cytochrome c) (yeast)')|('PWY-3781', 'aerobic respiration I (cytochrome c)')|('PWY-7082', 'ammonia oxidation IV (autotrophic ammonia oxidizers)')
PHOSPHOGLUCMUT-RXN__chlo_stem_light	GLC-1-P__chlo_stem_light --> GLC-6-P__chlo_stem_light	0	100000	equal	0	('PWY-6731', 'starch degradation III')|('PWY-7902', 'glucosylglycerol biosynthesis')|('PWY-6737', 'starch degradation V')|('PWY-622', 'starch biosynthesis')|('PWY-5940', 'streptomycin biosynthesis')|('PWY-3801', 'sucrose degradation II (sucrose synthase)')|('PWY-6981', 'chitin biosynthesis')|('PWY-5941', 'glycogen degradation II')|('PWY-7900', 'glycogen biosynthesis III (from &alpha;-maltose 1-ph…
PHOSPHOGLUCMUT-RXN__chlo_stem_dark	GLC-1-P__chlo_stem_dark --> GLC-6-P__chlo_stem_dark	0	100000	equal	0	('PWY-6731', 'starch degradation III')|('PWY-7902', 'glucosylglycerol biosynthesis')|('PWY-6737', 'starch degradation V')|('PWY-622', 'starch biosynthesis')|('PWY-5940', 'streptomycin biosynthesis')|('PWY-3801', 'sucrose degradation II (sucrose synthase)')|('PWY-6981', 'chitin biosynthesis')|('PWY-5941', 'glycogen degradation II')|('PWY-7900', 'glycogen biosynthesis III (from &alpha;-maltose 1-ph…
GLYCOLATEDEHYDRO-RXN__mito_stem_light	GLYCOLLATE__mito_stem_light + NADP__mito_stem_light --> GLYOX__mito_stem_light + NADPH__mito_stem_light + PROTON__mito_stem_light	0	10000	equal	0	('GLYCOLATEMET-PWY', 'glycolate and glyoxylate degradation I')|('GLYOXDEG-PWY', 'glycolate and glyoxylate degradation II')|('PWY-6649', 'glycolate and glyoxylate degradation III')
GLYCOLATEDEHYDRO-RXN__mito_stem_dark	GLYCOLLATE__mito_stem_dark + NADP__mito_stem_dark --> GLYOX__mito_stem_dark + NADPH__mito_stem_dark + PROTON__mito_stem_dark	0	10000	equal	0	('GLYCOLATEMET-PWY', 'glycolate and glyoxylate degradation I')|('GLYOXDEG-PWY', 'glycolate and glyoxylate degradation II')|('PWY-6649', 'glycolate and glyoxylate degradation III')
GTP-CYCLOHYDRO-I-RXN__cyto_stem_light	GTP__cyto_stem_light + WATER__cyto_stem_light --> DIHYDRONEOPTERIN-P3__cyto_stem_light + FORMATE__cyto_stem_light + PROTON__cyto_stem_light	0	0.00571625	down	0.303944	('PWY-6703', 'preQ0 biosynthesis')|('PWY-5663', 'erythro-tetrahydrobiopterin biosynthesis I')|('PWY-7442', 'drosopterin and aurodrosopterin biosynthesis')|('PWY-6147', '6-hydroxymethyl-dihydropterin diphosphate biosynthesis I')|('PWY0-1433', 'tetrahydromonapterin biosynthesis')|('PWY-6983', 'threo-tetrahydrobiopterin biosynthesis')|('PWY-3742', 'tetrahydrofolate biosynthesis II')|('PWY-7852', '6-…
GTP-CYCLOHYDRO-I-RXN__cyto_stem_dark	GTP__cyto_stem_dark + WATER__cyto_stem_dark --> DIHYDRONEOPTERIN-P3__cyto_stem_dark + FORMATE__cyto_stem_dark + PROTON__cyto_stem_dark	0	0.00571625	down	0.334098	('PWY-6703', 'preQ0 biosynthesis')|('PWY-5663', 'erythro-tetrahydrobiopterin biosynthesis I')|('PWY-7442', 'drosopterin and aurodrosopterin biosynthesis')|('PWY-6147', '6-hydroxymethyl-dihydropterin diphosphate biosynthesis I')|('PWY0-1433', 'tetrahydromonapterin biosynthesis')|('PWY-6983', 'threo-tetrahydrobiopterin biosynthesis')|('PWY-3742', 'tetrahydrofolate biosynthesis II')|('PWY-7852', '6-…
4-COUMARATE--COA-LIGASE-RXN__pero_stem_light	ATP__pero_stem_light + CO-A__pero_stem_light + COUMARATE__pero_stem_light --> AMP__pero_stem_light + P-COUMAROYL-COA__pero_stem_light + PPI__pero_stem_light	0	3.2755	up	2.5251	('PWY-8002', '4-coumarate degradation (aerobic)')|('PWY-361', 'phenylpropanoid biosynthesis')|('PWY1F-FLAVSYN', 'flavonoid biosynthesis')|('PWY-7046', '4-coumarate degradation (anaerobic)')|('PWY-6982', 'umbelliferone biosynthesis')|('PWY-6320', 'phaselate biosynthesis')|('PWY-6435', '4-hydroxybenzoate biosynthesis III (plants)')|('PWY-7398', 'coumarins biosynthesis (engineered)')|('PWY-5048', 'r…
4-COUMARATE--COA-LIGASE-RXN__pero_stem_dark	ATP__pero_stem_dark + CO-A__pero_stem_dark + COUMARATE__pero_stem_dark --> AMP__pero_stem_dark + P-COUMAROYL-COA__pero_stem_dark + PPI__pero_stem_dark	0	3.00177	up	2.30769	('PWY-8002', '4-coumarate degradation (aerobic)')|('PWY-361', 'phenylpropanoid biosynthesis')|('PWY1F-FLAVSYN', 'flavonoid biosynthesis')|('PWY-7046', '4-coumarate degradation (anaerobic)')|('PWY-6982', 'umbelliferone biosynthesis')|('PWY-6320', 'phaselate biosynthesis')|('PWY-6435', '4-hydroxybenzoate biosynthesis III (plants)')|('PWY-7398', 'coumarins biosynthesis (engineered)')|('PWY-5048', 'r…
SULFATE-ADENYLYLTRANS-RXN__chlo_stem_light	ATP__chlo_stem_light + PROTON__chlo_stem_light + SULFATE__chlo_stem_light --> APS__chlo_stem_light + PPI__chlo_stem_light	0	211.03	up	164.918	('PWY-6683', 'assimilatory sulfate reduction III')|('DISSULFRED-PWY', 'dissimilatory sulfate reduction I (to hydrogen sufide))')|('SULFMETII-PWY', 'assimilatory sulfate reduction II')|('PWY-5340', 'sulfate activation for sulfonation')|('PWY-5278', 'sulfite oxidation III')|('PWY1ZNC-1', 'assimilatory sulfate reduction IV')
SULFATE-ADENYLYLTRANS-RXN__chlo_stem_dark	ATP__chlo_stem_dark + PROTON__chlo_stem_dark + SULFATE__chlo_stem_dark --> APS__chlo_stem_dark + PPI__chlo_stem_dark	0	104.488	up	80.0836	('PWY-6683', 'assimilatory sulfate reduction III')|('DISSULFRED-PWY', 'dissimilatory sulfate reduction I (to hydrogen sufide))')|('SULFMETII-PWY', 'assimilatory sulfate reduction II')|('PWY-5340', 'sulfate activation for sulfonation')|('PWY-5278', 'sulfite oxidation III')|('PWY1ZNC-1', 'assimilatory sulfate reduction IV')
RXN0-308__chlo_stem_light	CYS__chlo_stem_light + Cysteine-Desulfurase-L-cysteine__chlo_stem_light --> L-ALPHA-ALANINE__chlo_stem_light + L-Cysteine-Desulfurase-persulfide__chlo_stem_light	0	0	equal	0	('PWY-6892', 'thiazole component of thiamine diphosphate biosynthesis I')|('PWY0-1021', 'L-alanine biosynthesis III')|('PWY-7904', 'tRNA-uridine 2-thiolation (thermophilic bacteria)')|('PWY-7888', 'tRNA-uridine 2-thiolation (cytoplasmic)')|('PWY-7889', 'tRNA-uridine 2-thiolation (mammalian mitochondria)')|('PWY-6891', 'thiazole component of thiamine diphosphate biosynthesis II')|('PWY-7891', 'tRN…
RXN0-308__chlo_stem_dark	CYS__chlo_stem_dark + Cysteine-Desulfurase-L-cysteine__chlo_stem_dark --> L-ALPHA-ALANINE__chlo_stem_dark + L-Cysteine-Desulfurase-persulfide__chlo_stem_dark	0	0	equal	0	('PWY-6892', 'thiazole component of thiamine diphosphate biosynthesis I')|('PWY0-1021', 'L-alanine biosynthesis III')|('PWY-7904', 'tRNA-uridine 2-thiolation (thermophilic bacteria)')|('PWY-7888', 'tRNA-uridine 2-thiolation (cytoplasmic)')|('PWY-7889', 'tRNA-uridine 2-thiolation (mammalian mitochondria)')|('PWY-6891', 'thiazole component of thiamine diphosphate biosynthesis II')|('PWY-7891', 'tRN…
TO1000051__er__cyto_stem_light	ARG__cyto_stem_light + PROTON__cyto_stem_light --> ARG__er_stem_light + PROTON__er_stem_light	0	0	equal	0	('transporters', 'transport reactions')
TO1000051__er__cyto_stem_dark	ARG__cyto_stem_dark + PROTON__cyto_stem_dark --> ARG__er_stem_dark + PROTON__er_stem_dark	0	0	equal	0	('transporters', 'transport reactions')
TO1000051__vacu__cyto_stem_light	ARG__cyto_stem_light + PROTON__cyto_stem_light --> ARG__vacu_stem_light + PROTON__vacu_stem_light	0	999999	equal	0	('transporters', 'transport reactions')
TO1000051__vacu__cyto_stem_dark	ARG__cyto_stem_dark + PROTON__cyto_stem_dark --> ARG__vacu_stem_dark + PROTON__vacu_stem_dark	0	999999	equal	0	('transporters', 'transport reactions')
TO1000051__chlo__cyto_stem_light	ARG__cyto_stem_light + PROTON__cyto_stem_light --> ARG__chlo_stem_light + PROTON__chlo_stem_light	0	0	equal	0	('transporters', 'transport reactions')
TO1000051__chlo__cyto_stem_dark	ARG__cyto_stem_dark + PROTON__cyto_stem_dark --> ARG__chlo_stem_dark + PROTON__chlo_stem_dark	0	0	equal	0	('transporters', 'transport reactions')
TO0000229__vacu__cyto_stem_light	GLYCOLALDEHYDE__cyto_stem_light --> GLYCOLALDEHYDE__vacu_stem_light	0	999999	equal	0	('transporters', 'transport reactions')
TO0000229__vacu__cyto_stem_dark	GLYCOLALDEHYDE__cyto_stem_dark --> GLYCOLALDEHYDE__vacu_stem_dark	0	999999	equal	0	('transporters', 'transport reactions')
RXN-11062__cyto_stem_light	S-ADENOSYLMETHIONINE__cyto_stem_light + SELENOMETHIONINE__cyto_stem_light --> ADENOSYL-HOMO-CYS__cyto_stem_light + CPD-12025__cyto_stem_light	0	0	equal	0	('PWY-6931', 'seleno-amino acid detoxification and volatilization I')|('PWY-6935', 'seleno-amino acid detoxification and volatilization II')
RXN-11062__cyto_stem_dark	S-ADENOSYLMETHIONINE__cyto_stem_dark + SELENOMETHIONINE__cyto_stem_dark --> ADENOSYL-HOMO-CYS__cyto_stem_dark + CPD-12025__cyto_stem_dark	0	0	equal	0	('PWY-6931', 'seleno-amino acid detoxification and volatilization I')|('PWY-6935', 'seleno-amino acid detoxification and volatilization II')
RXN-13507__er_stem_light	CPD-90__er_stem_light + 3.0 OXYGEN-MOLECULE__er_stem_light + 3.0 Red-NADPH-Hemoprotein-Reductases__er_stem_light --> CPD-14493__er_stem_light + 3.0 Ox-NADPH-Hemoprotein-Reductases__er_stem_light + PROTON__er_stem_light + 4.0 WATER__er_stem_light	0	0	equal	0
RXN-13507__er_stem_dark	CPD-90__er_stem_dark + 3.0 OXYGEN-MOLECULE__er_stem_dark + 3.0 Red-NADPH-Hemoprotein-Reductases__er_stem_dark --> CPD-14493__er_stem_dark + 3.0 Ox-NADPH-Hemoprotein-Reductases__er_stem_dark + PROTON__er_stem_dark + 4.0 WATER__er_stem_dark	0	0	equal	0
TI0000130__vacu__cyto_stem_light	MAL__vacu_stem_light --> MAL__cyto_stem_light	0	999999	equal	0	('transporters', 'transport reactions')
TI0000130__vacu__cyto_stem_dark	MAL__vacu_stem_dark --> MAL__cyto_stem_dark	0	999999	equal	0	('transporters', 'transport reactions')
RXN-18259__golgi_stem_light	BETA-ACETYLGLUCOSAMINIDE__golgi_stem_light + CPD-14553__golgi_stem_light --> PROTON__golgi_stem_light + UDP__golgi_stem_light + beta-Gal-13-beta-GlcNac-R__golgi_stem_light	0	0	equal	0	('PWY-7833', 'biosynthesis of Lewis epitopes (H. pylori)')|('PWY-7832', 'ABH and Lewis epitopes biosynthesis from type 1 precursor disaccharide')
RXN-18259__golgi_stem_dark	BETA-ACETYLGLUCOSAMINIDE__golgi_stem_dark + CPD-14553__golgi_stem_dark --> PROTON__golgi_stem_dark + UDP__golgi_stem_dark + beta-Gal-13-beta-GlcNac-R__golgi_stem_dark	0	0	equal	0	('PWY-7833', 'biosynthesis of Lewis epitopes (H. pylori)')|('PWY-7832', 'ABH and Lewis epitopes biosynthesis from type 1 precursor disaccharide')
1.14.11.20-RXN__cyto_stem_light	2-KETOGLUTARATE__cyto_stem_light + DEACETOXYVINDOLINE__cyto_stem_light + OXYGEN-MOLECULE__cyto_stem_light --> 17-O-DEACETYLVINDOLINE__cyto_stem_light + CARBON-DIOXIDE__cyto_stem_light + SUC__cyto_stem_light	0	0	equal	0	('PWY-5292', 'vindoline, vindorosine and vinblastine biosynthesis')
1.14.11.20-RXN__cyto_stem_dark	2-KETOGLUTARATE__cyto_stem_dark + DEACETOXYVINDOLINE__cyto_stem_dark + OXYGEN-MOLECULE__cyto_stem_dark --> 17-O-DEACETYLVINDOLINE__cyto_stem_dark + CARBON-DIOXIDE__cyto_stem_dark + SUC__cyto_stem_dark	0	0	equal	0	('PWY-5292', 'vindoline, vindorosine and vinblastine biosynthesis')
RXN-2006__pero_stem_light	CO-A__pero_stem_light + CPD-514__pero_stem_light --> ACETYL-COA__pero_stem_light + BENZOYLCOA__pero_stem_light	0	0	equal	0	('PWY-6458', 'benzoyl-CoA biosynthesis')|('PWY-481', 'ethylbenzene degradation (anaerobic)')|('P281-PWY', '3-phenylpropanoate degradation')|('PWY-6443', 'benzoate biosynthesis I (CoA-dependent, &beta;-oxidative)')
RXN-2006__pero_stem_dark	CO-A__pero_stem_dark + CPD-514__pero_stem_dark --> ACETYL-COA__pero_stem_dark + BENZOYLCOA__pero_stem_dark	0	0	equal	0	('PWY-6458', 'benzoyl-CoA biosynthesis')|('PWY-481', 'ethylbenzene degradation (anaerobic)')|('P281-PWY', '3-phenylpropanoate degradation')|('PWY-6443', 'benzoate biosynthesis I (CoA-dependent, &beta;-oxidative)')
RXN-7913__cyto_stem_light	ATP__cyto_stem_light + DCMP__cyto_stem_light --> ADP__cyto_stem_light + DCDP__cyto_stem_light	0	211.027	up	164.954	('PWY-7197', 'pyrimidine deoxyribonucleotide phosphorylation')
RXN-7913__cyto_stem_dark	ATP__cyto_stem_dark + DCMP__cyto_stem_dark --> ADP__cyto_stem_dark + DCDP__cyto_stem_dark	0	104.488	up	80.0842	('PWY-7197', 'pyrimidine deoxyribonucleotide phosphorylation')
TR2900088__mito__cyto_stem_light	ADP__cyto_stem_light + NAD__mito_stem_light --> ADP__mito_stem_light + NAD__cyto_stem_light	0	999999	equal	0	('transporters', 'transport reactions')
TR2900088__mito__cyto_stem_dark	ADP__cyto_stem_dark + NAD__mito_stem_dark --> ADP__mito_stem_dark + NAD__cyto_stem_dark	0	999999	equal	0	('transporters', 'transport reactions')
TR2900088__pero__cyto_stem_light	ADP__cyto_stem_light + NAD__pero_stem_light --> ADP__pero_stem_light + NAD__cyto_stem_light	0	999999	equal	0	('transporters', 'transport reactions')
TR2900088__pero__cyto_stem_dark	ADP__cyto_stem_dark + NAD__pero_stem_dark --> ADP__pero_stem_dark + NAD__cyto_stem_dark	0	999999	equal	0	('transporters', 'transport reactions')
RXN-17791__pero_stem_light	CO-A__pero_stem_light + CPD-19158__pero_stem_light --> ACETYL-COA__pero_stem_light + CPD-19147__pero_stem_light	0	0	equal	0
RXN-17791__pero_stem_dark	CO-A__pero_stem_dark + CPD-19158__pero_stem_dark --> ACETYL-COA__pero_stem_dark + CPD-19147__pero_stem_dark	0	0	equal	0
RXN-17791__mito_stem_light	CO-A__mito_stem_light + CPD-19158__mito_stem_light --> ACETYL-COA__mito_stem_light + CPD-19147__mito_stem_light	0	0	equal	0
RXN-17791__mito_stem_dark	CO-A__mito_stem_dark + CPD-19158__mito_stem_dark --> ACETYL-COA__mito_stem_dark + CPD-19147__mito_stem_dark	0	0	equal	0
RXN-17791__cyto_stem_light	CO-A__cyto_stem_light + CPD-19158__cyto_stem_light --> ACETYL-COA__cyto_stem_light + CPD-19147__cyto_stem_light	0	0	equal	0
RXN-17791__cyto_stem_dark	CO-A__cyto_stem_dark + CPD-19158__cyto_stem_dark --> ACETYL-COA__cyto_stem_dark + CPD-19147__cyto_stem_dark	0	0	equal	0
RXN-17791__er_stem_light	CO-A__er_stem_light + CPD-19158__er_stem_light --> ACETYL-COA__er_stem_light + CPD-19147__er_stem_light	0	0	equal	0
RXN-17791__er_stem_dark	CO-A__er_stem_dark + CPD-19158__er_stem_dark --> ACETYL-COA__er_stem_dark + CPD-19147__er_stem_dark	0	0	equal	0
RXN-14393__cyto_stem_light	CPD0-1163__cyto_stem_light + NAD__cyto_stem_light --> CPD-15244__cyto_stem_light + NADH__cyto_stem_light + PROTON__cyto_stem_light	0	0	equal	0	('PWY0-1337', 'oleate &beta;-oxidation')
RXN-14393__cyto_stem_dark	CPD0-1163__cyto_stem_dark + NAD__cyto_stem_dark --> CPD-15244__cyto_stem_dark + NADH__cyto_stem_dark + PROTON__cyto_stem_dark	0	0	equal	0	('PWY0-1337', 'oleate &beta;-oxidation')
RXN-14393__pero_stem_light	CPD0-1163__pero_stem_light + NAD__pero_stem_light --> CPD-15244__pero_stem_light + NADH__pero_stem_light + PROTON__pero_stem_light	0	0	equal	0	('PWY0-1337', 'oleate &beta;-oxidation')
RXN-14393__pero_stem_dark	CPD0-1163__pero_stem_dark + NAD__pero_stem_dark --> CPD-15244__pero_stem_dark + NADH__pero_stem_dark + PROTON__pero_stem_dark	0	0	equal	0	('PWY0-1337', 'oleate &beta;-oxidation')
RXN-14393__mito_stem_light	CPD0-1163__mito_stem_light + NAD__mito_stem_light --> CPD-15244__mito_stem_light + NADH__mito_stem_light + PROTON__mito_stem_light	0	0	equal	0	('PWY0-1337', 'oleate &beta;-oxidation')
RXN-14393__mito_stem_dark	CPD0-1163__mito_stem_dark + NAD__mito_stem_dark --> CPD-15244__mito_stem_dark + NADH__mito_stem_dark + PROTON__mito_stem_dark	0	0	equal	0	('PWY0-1337', 'oleate &beta;-oxidation')
RXN-12299__cyto_stem_light	NADPH__cyto_stem_light + PROTON__cyto_stem_light + TRANS-2-HEXENAL__cyto_stem_light --> NADP__cyto_stem_light + TRANS-2-HEXENOL__cyto_stem_light	0	0	equal	0	('PWY-6786', 'detoxification of reactive carbonyls in chloroplasts')|('PWY-5410', 'traumatin and (Z)-3-hexen-1-yl acetate biosynthesis')
RXN-12299__cyto_stem_dark	NADPH__cyto_stem_dark + PROTON__cyto_stem_dark + TRANS-2-HEXENAL__cyto_stem_dark --> NADP__cyto_stem_dark + TRANS-2-HEXENOL__cyto_stem_dark	0	0	equal	0	('PWY-6786', 'detoxification of reactive carbonyls in chloroplasts')|('PWY-5410', 'traumatin and (Z)-3-hexen-1-yl acetate biosynthesis')
RXN-12299__mito_stem_light	NADPH__mito_stem_light + PROTON__mito_stem_light + TRANS-2-HEXENAL__mito_stem_light --> NADP__mito_stem_light + TRANS-2-HEXENOL__mito_stem_light	0	0	equal	0	('PWY-6786', 'detoxification of reactive carbonyls in chloroplasts')|('PWY-5410', 'traumatin and (Z)-3-hexen-1-yl acetate biosynthesis')
RXN-12299__mito_stem_dark	NADPH__mito_stem_dark + PROTON__mito_stem_dark + TRANS-2-HEXENAL__mito_stem_dark --> NADP__mito_stem_dark + TRANS-2-HEXENOL__mito_stem_dark	0	0	equal	0	('PWY-6786', 'detoxification of reactive carbonyls in chloroplasts')|('PWY-5410', 'traumatin and (Z)-3-hexen-1-yl acetate biosynthesis')
RXN-12299__chlo_stem_light	NADPH__chlo_stem_light + PROTON__chlo_stem_light + TRANS-2-HEXENAL__chlo_stem_light --> NADP__chlo_stem_light + TRANS-2-HEXENOL__chlo_stem_light	0	0	equal	0	('PWY-6786', 'detoxification of reactive carbonyls in chloroplasts')|('PWY-5410', 'traumatin and (Z)-3-hexen-1-yl acetate biosynthesis')
RXN-12299__chlo_stem_dark	NADPH__chlo_stem_dark + PROTON__chlo_stem_dark + TRANS-2-HEXENAL__chlo_stem_dark --> NADP__chlo_stem_dark + TRANS-2-HEXENOL__chlo_stem_dark	0	0	equal	0	('PWY-6786', 'detoxification of reactive carbonyls in chloroplasts')|('PWY-5410', 'traumatin and (Z)-3-hexen-1-yl acetate biosynthesis')
RXN-8351__mito_stem_light	CPD-8123__mito_stem_light + CYS__mito_stem_light + NADPH__mito_stem_light + PROTON__mito_stem_light --> CPD-8124__mito_stem_light + L-ALPHA-ALANINE__mito_stem_light + NADP__mito_stem_light + WATER__mito_stem_light	0	0	equal	0	('PWY-5963', 'thio-molybdenum cofactor biosynthesis')
RXN-8351__mito_stem_dark	CPD-8123__mito_stem_dark + CYS__mito_stem_dark + NADPH__mito_stem_dark + PROTON__mito_stem_dark --> CPD-8124__mito_stem_dark + L-ALPHA-ALANINE__mito_stem_dark + NADP__mito_stem_dark + WATER__mito_stem_dark	0	0	equal	0	('PWY-5963', 'thio-molybdenum cofactor biosynthesis')
RXN-11402__cyto_stem_light	CPD-12371__cyto_stem_light --> CPD1F-114__cyto_stem_light	0	0	equal	0
RXN-11402__cyto_stem_dark	CPD-12371__cyto_stem_dark --> CPD1F-114__cyto_stem_dark	0	0	equal	0
RXN-5286__chlo_stem_light	DIVINYLCHLOROPHYLLIDE-A__chlo_stem_light + NADPH__chlo_stem_light + PROTON__chlo_stem_light --> CHLOROPHYLLIDE-A__chlo_stem_light + NADP__chlo_stem_light	0	0	equal	0	('PWY-5086', 'chlorophyll a biosynthesis I')|('PWY-7758', 'bacteriochlorophyll d biosynthesis')|('PWY-7760', 'bacteriochlorophyll e biosynthesis')|('PWY-5064', 'chlorophyll a biosynthesis II')|('PWY-7759', 'bacteriochlorophyll c biosynthesis')|('PWY-5526', 'bacteriochlorophyll a biosynthesis')
RXN-5286__chlo_stem_dark	DIVINYLCHLOROPHYLLIDE-A__chlo_stem_dark + NADPH__chlo_stem_dark + PROTON__chlo_stem_dark --> CHLOROPHYLLIDE-A__chlo_stem_dark + NADP__chlo_stem_dark	0	0	equal	0	('PWY-5086', 'chlorophyll a biosynthesis I')|('PWY-7758', 'bacteriochlorophyll d biosynthesis')|('PWY-7760', 'bacteriochlorophyll e biosynthesis')|('PWY-5064', 'chlorophyll a biosynthesis II')|('PWY-7759', 'bacteriochlorophyll c biosynthesis')|('PWY-5526', 'bacteriochlorophyll a biosynthesis')
NARINGENIN-CHALCONE-SYNTHASE-RXN__cyto_stem_light	3.0 MALONYL-COA__cyto_stem_light + P-COUMAROYL-COA__cyto_stem_light + 3.0 PROTON__cyto_stem_light --> 3.0 CARBON-DIOXIDE__cyto_stem_light + 4.0 CO-A__cyto_stem_light + CPD-20012__cyto_stem_light	0	1.8988	up	1.45083	('PWY1F-FLAVSYN', 'flavonoid biosynthesis')|('PWY-6787', 'flavonoid biosynthesis (in equisetum)')|('PWY-6316', 'aromatic polyketides biosynthesis')|('PWY-5135', 'xanthohumol biosynthesis')|('PWY-7897', 'flavonoid di-C-glucosylation')|('PWY-7397', 'naringenin biosynthesis (engineered)')
NARINGENIN-CHALCONE-SYNTHASE-RXN__cyto_stem_dark	3.0 MALONYL-COA__cyto_stem_dark + P-COUMAROYL-COA__cyto_stem_dark + 3.0 PROTON__cyto_stem_dark --> 3.0 CARBON-DIOXIDE__cyto_stem_dark + 4.0 CO-A__cyto_stem_dark + CPD-20012__cyto_stem_dark	0	1.81709	up	1.40602	('PWY1F-FLAVSYN', 'flavonoid biosynthesis')|('PWY-6787', 'flavonoid biosynthesis (in equisetum)')|('PWY-6316', 'aromatic polyketides biosynthesis')|('PWY-5135', 'xanthohumol biosynthesis')|('PWY-7897', 'flavonoid di-C-glucosylation')|('PWY-7397', 'naringenin biosynthesis (engineered)')
RXN-16624__cyto_stem_light	2E-7Z-hexadeca-2-7-dienoyl-ACPs__cyto_stem_light + NADH__cyto_stem_light + PROTON__cyto_stem_light --> 7Z-hexadec-7-enoyl-ACPs__cyto_stem_light + NAD__cyto_stem_light	0	0	equal	0	('PWY-7664', 'oleate biosynthesis IV (anaerobic)')
RXN-16624__cyto_stem_dark	2E-7Z-hexadeca-2-7-dienoyl-ACPs__cyto_stem_dark + NADH__cyto_stem_dark + PROTON__cyto_stem_dark --> 7Z-hexadec-7-enoyl-ACPs__cyto_stem_dark + NAD__cyto_stem_dark	0	0	equal	0	('PWY-7664', 'oleate biosynthesis IV (anaerobic)')
THREONINE--TRNA-LIGASE-RXN__cyto_stem_light	ATP__cyto_stem_light + THR-tRNAs__cyto_stem_light + THR__cyto_stem_light --> AMP__cyto_stem_light + Charged-THR-tRNAs__cyto_stem_light + PPI__cyto_stem_light	0	0.000804432	down	0.00688026	('TRNA-CHARGING-PWY', 'tRNA charging')
THREONINE--TRNA-LIGASE-RXN__cyto_stem_dark	ATP__cyto_stem_dark + THR-tRNAs__cyto_stem_dark + THR__cyto_stem_dark --> AMP__cyto_stem_dark + Charged-THR-tRNAs__cyto_stem_dark + PPI__cyto_stem_dark	0	0.000804432	down	0.00688026	('TRNA-CHARGING-PWY', 'tRNA charging')
THREONINE--TRNA-LIGASE-RXN__chlo_stem_light	ATP__chlo_stem_light + THR-tRNAs__chlo_stem_light + THR__chlo_stem_light --> AMP__chlo_stem_light + Charged-THR-tRNAs__chlo_stem_light + PPI__chlo_stem_light	0	0.000804432	down	0.00688026	('TRNA-CHARGING-PWY', 'tRNA charging')
THREONINE--TRNA-LIGASE-RXN__chlo_stem_dark	ATP__chlo_stem_dark + THR-tRNAs__chlo_stem_dark + THR__chlo_stem_dark --> AMP__chlo_stem_dark + Charged-THR-tRNAs__chlo_stem_dark + PPI__chlo_stem_dark	0	0.000804432	down	0.00688026	('TRNA-CHARGING-PWY', 'tRNA charging')
THREONINE--TRNA-LIGASE-RXN__pero_stem_light	ATP__pero_stem_light + THR-tRNAs__pero_stem_light + THR__pero_stem_light --> AMP__pero_stem_light + Charged-THR-tRNAs__pero_stem_light + PPI__pero_stem_light	0	0	equal	0	('TRNA-CHARGING-PWY', 'tRNA charging')
THREONINE--TRNA-LIGASE-RXN__pero_stem_dark	ATP__pero_stem_dark + THR-tRNAs__pero_stem_dark + THR__pero_stem_dark --> AMP__pero_stem_dark + Charged-THR-tRNAs__pero_stem_dark + PPI__pero_stem_dark	0	0	equal	0	('TRNA-CHARGING-PWY', 'tRNA charging')
RXN-6102__chlo_stem_light	ATP__chlo_stem_light + GLT__chlo_stem_light + THF__chlo_stem_light --> ADP__chlo_stem_light + CPD-5725__chlo_stem_light + PROTON__chlo_stem_light + Pi__chlo_stem_light	0	0	equal	0	('PWY-3742', 'tetrahydrofolate biosynthesis II')
RXN-6102__chlo_stem_dark	ATP__chlo_stem_dark + GLT__chlo_stem_dark + THF__chlo_stem_dark --> ADP__chlo_stem_dark + CPD-5725__chlo_stem_dark + PROTON__chlo_stem_dark + Pi__chlo_stem_dark	0	0	equal	0	('PWY-3742', 'tetrahydrofolate biosynthesis II')
RXN-21686__chlo_stem_light	8-Methyl-3-Oxononanoyl-ACPs__chlo_stem_light + NADPH__chlo_stem_light + PROTON__chlo_stem_light --> 3-Hydroxy-8-Methylnonanoyl-ACPs__chlo_stem_light + NADP__chlo_stem_light	0	0	equal	0	('PWY-8175', 'even iso-branched-chain fatty acid biosynthesis')
RXN-21686__chlo_stem_dark	8-Methyl-3-Oxononanoyl-ACPs__chlo_stem_dark + NADPH__chlo_stem_dark + PROTON__chlo_stem_dark --> 3-Hydroxy-8-Methylnonanoyl-ACPs__chlo_stem_dark + NADP__chlo_stem_dark	0	0	equal	0	('PWY-8175', 'even iso-branched-chain fatty acid biosynthesis')
GMKALT-RXN__cyto_stem_light	ATP__cyto_stem_light + DGMP__cyto_stem_light --> ADP__cyto_stem_light + DGDP__cyto_stem_light	0	100000	equal	0	('PWY-7224', 'purine deoxyribonucleosides salvage')
GMKALT-RXN__cyto_stem_dark	ATP__cyto_stem_dark + DGMP__cyto_stem_dark --> ADP__cyto_stem_dark + DGDP__cyto_stem_dark	0	100000	equal	0	('PWY-7224', 'purine deoxyribonucleosides salvage')
RXN-18907__er_stem_light	Glc2Man9GlcNAc2-proteins__er_stem_light + WATER__er_stem_light --> ALPHA-GLUCOSE__er_stem_light + GlcMan9GlcNAc2-proteins__er_stem_light	0	0	equal	0	('PWY-7918', 'protein N-glycosylation processing phase (endoplasmic reticulum, yeast)')|('PWY-7919', 'protein N-glycosylation processing phase (plants and animals)')
RXN-18907__er_stem_dark	Glc2Man9GlcNAc2-proteins__er_stem_dark + WATER__er_stem_dark --> ALPHA-GLUCOSE__er_stem_dark + GlcMan9GlcNAc2-proteins__er_stem_dark	0	0	equal	0	('PWY-7918', 'protein N-glycosylation processing phase (endoplasmic reticulum, yeast)')|('PWY-7919', 'protein N-glycosylation processing phase (plants and animals)')
RXN-18907__golgi_stem_light	Glc2Man9GlcNAc2-proteins__golgi_stem_light + WATER__golgi_stem_light --> ALPHA-GLUCOSE__golgi_stem_light + GlcMan9GlcNAc2-proteins__golgi_stem_light	0	0	equal	0	('PWY-7918', 'protein N-glycosylation processing phase (endoplasmic reticulum, yeast)')|('PWY-7919', 'protein N-glycosylation processing phase (plants and animals)')
RXN-18907__golgi_stem_dark	Glc2Man9GlcNAc2-proteins__golgi_stem_dark + WATER__golgi_stem_dark --> ALPHA-GLUCOSE__golgi_stem_dark + GlcMan9GlcNAc2-proteins__golgi_stem_dark	0	0	equal	0	('PWY-7918', 'protein N-glycosylation processing phase (endoplasmic reticulum, yeast)')|('PWY-7919', 'protein N-glycosylation processing phase (plants and animals)')
TO0000263__vacu__cyto_stem_light	PYRIDOXINE__cyto_stem_light --> PYRIDOXINE__vacu_stem_light	0	0	equal	0	('transporters', 'transport reactions')
TO0000263__vacu__cyto_stem_dark	PYRIDOXINE__cyto_stem_dark --> PYRIDOXINE__vacu_stem_dark	0	0	equal	0	('transporters', 'transport reactions')
TO0000263__golgi__cyto_stem_light	PYRIDOXINE__cyto_stem_light --> PYRIDOXINE__golgi_stem_light	0	999999	equal	0	('transporters', 'transport reactions')
TO0000263__golgi__cyto_stem_dark	PYRIDOXINE__cyto_stem_dark --> PYRIDOXINE__golgi_stem_dark	0	999999	equal	0	('transporters', 'transport reactions')
TI2903706__mito__cyto_stem_light	TMP__mito_stem_light + TTP__cyto_stem_light --> TMP__cyto_stem_light + TTP__mito_stem_light	0	999999	equal	0	('transporters', 'transport reactions')
TI2903706__mito__cyto_stem_dark	TMP__mito_stem_dark + TTP__cyto_stem_dark --> TMP__cyto_stem_dark + TTP__mito_stem_dark	0	999999	equal	0	('transporters', 'transport reactions')
TR0000306__vacu__cyto_stem_light	XYLITOL__cyto_stem_light --> XYLITOL__vacu_stem_light	0	999999	equal	0	('transporters', 'transport reactions')
TR0000306__vacu__cyto_stem_dark	XYLITOL__cyto_stem_dark --> XYLITOL__vacu_stem_dark	0	999999	equal	0	('transporters', 'transport reactions')
RXN-18223__cyto_stem_light	CPD-19503__cyto_stem_light --> CPD-19504__cyto_stem_light + Elemental-Sulfur__cyto_stem_light + PROTON__cyto_stem_light + SULFATE__cyto_stem_light	0	0	equal	0
RXN-18223__cyto_stem_dark	CPD-19503__cyto_stem_dark --> CPD-19504__cyto_stem_dark + Elemental-Sulfur__cyto_stem_dark + PROTON__cyto_stem_dark + SULFATE__cyto_stem_dark	0	0	equal	0
RXN-12126__cyto_stem_light	CPD-12575__cyto_stem_light + CPD-4162__cyto_stem_light --> CPD-11606__cyto_stem_light + PROTON__cyto_stem_light + UDP__cyto_stem_light	0	0	equal	0
RXN-12126__cyto_stem_dark	CPD-12575__cyto_stem_dark + CPD-4162__cyto_stem_dark --> CPD-11606__cyto_stem_dark + PROTON__cyto_stem_dark + UDP__cyto_stem_dark	0	0	equal	0
RXN-12126__chlo_stem_light	CPD-12575__chlo_stem_light + CPD-4162__chlo_stem_light --> CPD-11606__chlo_stem_light + PROTON__chlo_stem_light + UDP__chlo_stem_light	0	0	equal	0
RXN-12126__chlo_stem_dark	CPD-12575__chlo_stem_dark + CPD-4162__chlo_stem_dark --> CPD-11606__chlo_stem_dark + PROTON__chlo_stem_dark + UDP__chlo_stem_dark	0	0	equal	0
RXN-11388__er_stem_light	CPD1F-134__er_stem_light + OXYGEN-MOLECULE__er_stem_light + Red-NADPH-Hemoprotein-Reductases__er_stem_light --> CPD-12354__er_stem_light + Ox-NADPH-Hemoprotein-Reductases__er_stem_light + WATER__er_stem_light	0	0	equal	0	('PWY-6494', 'gibberellin inactivation III (epoxidation)')
RXN-11388__er_stem_dark	CPD1F-134__er_stem_dark + OXYGEN-MOLECULE__er_stem_dark + Red-NADPH-Hemoprotein-Reductases__er_stem_dark --> CPD-12354__er_stem_dark + Ox-NADPH-Hemoprotein-Reductases__er_stem_dark + WATER__er_stem_dark	0	0	equal	0	('PWY-6494', 'gibberellin inactivation III (epoxidation)')
RXN-12042__cyto_stem_light	ATP__cyto_stem_light + CPD-219__cyto_stem_light + UDP-AA-GLUTAMATE__cyto_stem_light --> ADP__cyto_stem_light + CPD-13018__cyto_stem_light + PROTON__cyto_stem_light + Pi__cyto_stem_light	0	0	equal	0
RXN-12042__cyto_stem_dark	ATP__cyto_stem_dark + CPD-219__cyto_stem_dark + UDP-AA-GLUTAMATE__cyto_stem_dark --> ADP__cyto_stem_dark + CPD-13018__cyto_stem_dark + PROTON__cyto_stem_dark + Pi__cyto_stem_dark	0	0	equal	0
TR2001741__mito__cyto_stem_light	DODECANOATE__mito_stem_light + PROTON__cyto_stem_light --> DODECANOATE__cyto_stem_light + PROTON__mito_stem_light	0	999999	equal	0	('transporters', 'transport reactions')
TR2001741__mito__cyto_stem_dark	DODECANOATE__mito_stem_dark + PROTON__cyto_stem_dark --> DODECANOATE__cyto_stem_dark + PROTON__mito_stem_dark	0	999999	equal	0	('transporters', 'transport reactions')
RXN4FS-12__cyto_stem_light	GDP-L-GALACTOSE__cyto_stem_light + MANNOSE-1P__cyto_stem_light --> CPDQT-4__cyto_stem_light + GDP-MANNOSE__cyto_stem_light	0	8.44392	up	6.57372	('PWY4FS-12', 'VTC2 cycle')
RXN4FS-12__cyto_stem_dark	GDP-L-GALACTOSE__cyto_stem_dark + MANNOSE-1P__cyto_stem_dark --> CPDQT-4__cyto_stem_dark + GDP-MANNOSE__cyto_stem_dark	0	8.78099	up	6.69404	('PWY4FS-12', 'VTC2 cycle')
RXN-14378__chlo_stem_light	1-4-alpha-D-Glucan__chlo_stem_light + ADP-D-GLUCOSE__chlo_stem_light --> ADP__chlo_stem_light + Alpha-Amyloses__chlo_stem_light + PROTON__chlo_stem_light	0	1.92718	up	1.50642	('PWY-622', 'starch biosynthesis')
RXN-14378__chlo_stem_dark	1-4-alpha-D-Glucan__chlo_stem_dark + ADP-D-GLUCOSE__chlo_stem_dark --> ADP__chlo_stem_dark + Alpha-Amyloses__chlo_stem_dark + PROTON__chlo_stem_dark	0	1.88267	up	1.46191	('PWY-622', 'starch biosynthesis')
RXN66-314__er_stem_light	CPD-4578__er_stem_light + NADPH__er_stem_light + PROTON__er_stem_light --> 4-METHYL-824-CHOLESTADIENOL__er_stem_light + NADP__er_stem_light	0	0	equal	0	('PWY-6074', 'zymosterol biosynthesis')|('PWY66-341', 'cholesterol biosynthesis I')|('PWY-8026', 'sterol biosynthesis (methylotrophs)')
RXN66-314__er_stem_dark	CPD-4578__er_stem_dark + NADPH__er_stem_dark + PROTON__er_stem_dark --> 4-METHYL-824-CHOLESTADIENOL__er_stem_dark + NADP__er_stem_dark	0	0	equal	0	('PWY-6074', 'zymosterol biosynthesis')|('PWY66-341', 'cholesterol biosynthesis I')|('PWY-8026', 'sterol biosynthesis (methylotrophs)')
RXN-8909__vacu_stem_light	CPD-9307__vacu_stem_light --> 2-AMINOACRYLATE__vacu_stem_light + CPD-9304__vacu_stem_light	0	0	equal	0	('PWY-5707', 'propanethial S-oxide biosynthesis')
RXN-8909__vacu_stem_dark	CPD-9307__vacu_stem_dark --> 2-AMINOACRYLATE__vacu_stem_dark + CPD-9304__vacu_stem_dark	0	0	equal	0	('PWY-5707', 'propanethial S-oxide biosynthesis')
RXN-21527__chlo_stem_light	Hydroxymethylbilane-Synthase-ES__chlo_stem_light + PORPHOBILINOGEN__chlo_stem_light --> AMMONIUM__chlo_stem_light + Hydroxymethylbilane-Synthase-ES2__chlo_stem_light	0	7.58494e-08	down	5.11573e-07
RXN-21527__chlo_stem_dark	Hydroxymethylbilane-Synthase-ES__chlo_stem_dark + PORPHOBILINOGEN__chlo_stem_dark --> AMMONIUM__chlo_stem_dark + Hydroxymethylbilane-Synthase-ES2__chlo_stem_dark	0	7.58494e-08	down	5.11574e-07
TR0000118__chlo__cyto_stem_light	PUTRESCINE__cyto_stem_light --> PUTRESCINE__chlo_stem_light	0	999999	equal	0	('transporters', 'transport reactions')
TR0000118__chlo__cyto_stem_dark	PUTRESCINE__cyto_stem_dark --> PUTRESCINE__chlo_stem_dark	0	999999	equal	0	('transporters', 'transport reactions')
TR2900066__mito__cyto_stem_light	MAL__cyto_stem_light + Pi__mito_stem_light --> MAL__mito_stem_light + Pi__cyto_stem_light	0	999999	equal	0	('transporters', 'transport reactions')
TR2900066__mito__cyto_stem_dark	MAL__cyto_stem_dark + Pi__mito_stem_dark --> MAL__mito_stem_dark + Pi__cyto_stem_dark	0	999999	equal	0	('transporters', 'transport reactions')
GLUTSEMIALDEHYDROG-RXN__chlo_stem_light	L-GLUTAMATE-5-P__chlo_stem_light + NADPH__chlo_stem_light + PROTON__chlo_stem_light --> L-GLUTAMATE_GAMMA-SEMIALDEHYDE__chlo_stem_light + NADP__chlo_stem_light + Pi__chlo_stem_light	0	422.123	up	329.296	('PWY-3341', 'L-proline biosynthesis III')|('PWY-6922', 'L-N&delta;-acetylornithine biosynthesis')|('PROSYN-PWY', 'L-proline biosynthesis I (from L-glutamate)')|('ARGININE-SYN4-PWY', 'L-ornithine biosynthesis II')|('CITRULBIO-PWY', 'L-citrulline biosynthesis')
GLUTSEMIALDEHYDROG-RXN__chlo_stem_dark	L-GLUTAMATE-5-P__chlo_stem_dark + NADPH__chlo_stem_dark + PROTON__chlo_stem_dark --> L-GLUTAMATE_GAMMA-SEMIALDEHYDE__chlo_stem_dark + NADP__chlo_stem_dark + Pi__chlo_stem_dark	0	190.791	up	149.136	('PWY-3341', 'L-proline biosynthesis III')|('PWY-6922', 'L-N&delta;-acetylornithine biosynthesis')|('PROSYN-PWY', 'L-proline biosynthesis I (from L-glutamate)')|('ARGININE-SYN4-PWY', 'L-ornithine biosynthesis II')|('CITRULBIO-PWY', 'L-citrulline biosynthesis')
GLUTSEMIALDEHYDROG-RXN__cyto_stem_light	L-GLUTAMATE-5-P__cyto_stem_light + NADPH__cyto_stem_light + PROTON__cyto_stem_light --> L-GLUTAMATE_GAMMA-SEMIALDEHYDE__cyto_stem_light + NADP__cyto_stem_light + Pi__cyto_stem_light	0	422.125	up	329.298	('PWY-3341', 'L-proline biosynthesis III')|('PWY-6922', 'L-N&delta;-acetylornithine biosynthesis')|('PROSYN-PWY', 'L-proline biosynthesis I (from L-glutamate)')|('ARGININE-SYN4-PWY', 'L-ornithine biosynthesis II')|('CITRULBIO-PWY', 'L-citrulline biosynthesis')
GLUTSEMIALDEHYDROG-RXN__cyto_stem_dark	L-GLUTAMATE-5-P__cyto_stem_dark + NADPH__cyto_stem_dark + PROTON__cyto_stem_dark --> L-GLUTAMATE_GAMMA-SEMIALDEHYDE__cyto_stem_dark + NADP__cyto_stem_dark + Pi__cyto_stem_dark	0	190.791	up	149.136	('PWY-3341', 'L-proline biosynthesis III')|('PWY-6922', 'L-N&delta;-acetylornithine biosynthesis')|('PROSYN-PWY', 'L-proline biosynthesis I (from L-glutamate)')|('ARGININE-SYN4-PWY', 'L-ornithine biosynthesis II')|('CITRULBIO-PWY', 'L-citrulline biosynthesis')
RXN-15745__mito_stem_light	GLYCEROL-3P__mito_stem_light + UBIQUINONE-10__mito_stem_light --> CPD-9958__mito_stem_light + DIHYDROXY-ACETONE-PHOSPHATE__mito_stem_light	0	422.054	up	329.908	('PWY-6118', 'glycerol-3-phosphate shuttle')|('PWY-4261', 'glycerol degradation I')|('PWY-6952', 'glycerophosphodiester degradation')
RXN-15745__mito_stem_dark	GLYCEROL-3P__mito_stem_dark + UBIQUINONE-10__mito_stem_dark --> CPD-9958__mito_stem_dark + DIHYDROXY-ACETONE-PHOSPHATE__mito_stem_dark	0	190.791	up	149.137	('PWY-6118', 'glycerol-3-phosphate shuttle')|('PWY-4261', 'glycerol degradation I')|('PWY-6952', 'glycerophosphodiester degradation')
FCLREDUCT-RXN__cyto_stem_light	GDP-4-DEHYDRO-6-L-DEOXYGALACTOSE__cyto_stem_light + NADPH__cyto_stem_light + PROTON__cyto_stem_light --> CPD-13118__cyto_stem_light + NADP__cyto_stem_light	0	100000	equal	0	('PWY-66', 'GDP-L-fucose biosynthesis I (from GDP-D-mannose)')
FCLREDUCT-RXN__cyto_stem_dark	GDP-4-DEHYDRO-6-L-DEOXYGALACTOSE__cyto_stem_dark + NADPH__cyto_stem_dark + PROTON__cyto_stem_dark --> CPD-13118__cyto_stem_dark + NADP__cyto_stem_dark	0	100000	equal	0	('PWY-66', 'GDP-L-fucose biosynthesis I (from GDP-D-mannose)')
QUINOLINATE-SYNTHA-RXN__chlo_stem_light	DIHYDROXY-ACETONE-PHOSPHATE__chlo_stem_light + IMINOASPARTATE__chlo_stem_light --> Pi__chlo_stem_light + QUINOLINATE__chlo_stem_light + 2.0 WATER__chlo_stem_light	0	0.00571912	down	0.280009	('PWY-7342', 'superpathway of nicotine biosynthesis')|('PYRIDNUCSYN-PWY', 'NAD de novo biosynthesis I (from aspartate)')|('PWY-8277', 'NAD de novo biosynthesis IV (anaerobic)')|('PWY-8352', 'NAD de novo biosynthesis III')|('PWY-5316', 'nicotine biosynthesis')
QUINOLINATE-SYNTHA-RXN__chlo_stem_dark	DIHYDROXY-ACETONE-PHOSPHATE__chlo_stem_dark + IMINOASPARTATE__chlo_stem_dark --> Pi__chlo_stem_dark + QUINOLINATE__chlo_stem_dark + 2.0 WATER__chlo_stem_dark	0	0.00571912	down	0.311103	('PWY-7342', 'superpathway of nicotine biosynthesis')|('PYRIDNUCSYN-PWY', 'NAD de novo biosynthesis I (from aspartate)')|('PWY-8277', 'NAD de novo biosynthesis IV (anaerobic)')|('PWY-8352', 'NAD de novo biosynthesis III')|('PWY-5316', 'nicotine biosynthesis')
RXN-17789__pero_stem_light	CPD-19162__pero_stem_light + WATER__pero_stem_light --> CPD-19155__pero_stem_light	0	100000	equal	0
RXN-17789__pero_stem_dark	CPD-19162__pero_stem_dark + WATER__pero_stem_dark --> CPD-19155__pero_stem_dark	0	100000	equal	0
RXN-9530__mito_stem_light	NADPH__mito_stem_light + PROTON__mito_stem_light + Trans-D2-decenoyl-ACPs__mito_stem_light --> Decanoyl-ACPs__mito_stem_light + NADP__mito_stem_light	0	0	equal	0	('PWY-8279', 'palmitate biosynthesis III')|('PWY66-430', 'tetradecanoate biosynthesis (mitochondria)')
RXN-9530__mito_stem_dark	NADPH__mito_stem_dark + PROTON__mito_stem_dark + Trans-D2-decenoyl-ACPs__mito_stem_dark --> Decanoyl-ACPs__mito_stem_dark + NADP__mito_stem_dark	0	0	equal	0	('PWY-8279', 'palmitate biosynthesis III')|('PWY66-430', 'tetradecanoate biosynthesis (mitochondria)')
RXN-10036__cyto_stem_light	0.01 PHOSPHATIDYLINOSITOL-345-TRIPHOSPHATE__cyto_stem_light + WATER__cyto_stem_light --> 0.01 1-PHOSPHATIDYL-1D-MYO-INOSITOL-34-BISPH__cyto_stem_light + Pi__cyto_stem_light	0	0	equal	0	('PWY-6368', '3-phosphoinositide degradation')
RXN-10036__cyto_stem_dark	0.01 PHOSPHATIDYLINOSITOL-345-TRIPHOSPHATE__cyto_stem_dark + WATER__cyto_stem_dark --> 0.01 1-PHOSPHATIDYL-1D-MYO-INOSITOL-34-BISPH__cyto_stem_dark + Pi__cyto_stem_dark	0	0	equal	0	('PWY-6368', '3-phosphoinositide degradation')
RXN-5962__chlo_stem_light	CPD-5661__chlo_stem_light + OXYGEN-MOLECULE__chlo_stem_light + Red-NADPH-Hemoprotein-Reductases__chlo_stem_light --> CPD1F-119__chlo_stem_light + Ox-NADPH-Hemoprotein-Reductases__chlo_stem_light + WATER__chlo_stem_light	0	0	equal	0	('PWY-5947', 'lutein biosynthesis')
RXN-5962__chlo_stem_dark	CPD-5661__chlo_stem_dark + OXYGEN-MOLECULE__chlo_stem_dark + Red-NADPH-Hemoprotein-Reductases__chlo_stem_dark --> CPD1F-119__chlo_stem_dark + Ox-NADPH-Hemoprotein-Reductases__chlo_stem_dark + WATER__chlo_stem_dark	0	0	equal	0	('PWY-5947', 'lutein biosynthesis')
RXN-21690__chlo_stem_light	8-Methylnonanoyl-ACPs__chlo_stem_light + MALONYL-ACP__chlo_stem_light + 2.0 PROTON__chlo_stem_light --> 10-Methyl-3-Oxoundecanoyl-ACPs__chlo_stem_light + ACP__chlo_stem_light + CARBON-DIOXIDE__chlo_stem_light	0	0	equal	0	('PWY-8175', 'even iso-branched-chain fatty acid biosynthesis')
RXN-21690__chlo_stem_dark	8-Methylnonanoyl-ACPs__chlo_stem_dark + MALONYL-ACP__chlo_stem_dark + 2.0 PROTON__chlo_stem_dark --> 10-Methyl-3-Oxoundecanoyl-ACPs__chlo_stem_dark + ACP__chlo_stem_dark + CARBON-DIOXIDE__chlo_stem_dark	0	0	equal	0	('PWY-8175', 'even iso-branched-chain fatty acid biosynthesis')
TR2000978__pero__cyto_stem_light	DUDP__pero_stem_light + PROTON__cyto_stem_light --> DUDP__cyto_stem_light + PROTON__pero_stem_light	0	999999	equal	0	('transporters', 'transport reactions')
TR2000978__pero__cyto_stem_dark	DUDP__pero_stem_dark + PROTON__cyto_stem_dark --> DUDP__cyto_stem_dark + PROTON__pero_stem_dark	0	999999	equal	0	('transporters', 'transport reactions')
TR2000978__mito__cyto_stem_light	DUDP__mito_stem_light + PROTON__cyto_stem_light --> DUDP__cyto_stem_light + PROTON__mito_stem_light	0	999999	equal	0	('transporters', 'transport reactions')
TR2000978__mito__cyto_stem_dark	DUDP__mito_stem_dark + PROTON__cyto_stem_dark --> DUDP__cyto_stem_dark + PROTON__mito_stem_dark	0	999999	equal	0	('transporters', 'transport reactions')
RXN-9721__chlo_stem_light	0.01 CPD-10363__chlo_stem_light + 0.01 D-Galactosyl-12-diacyl-glycerols__chlo_stem_light --> 0.01 CPD-10364__chlo_stem_light + 0.01 DIACYLGLYCEROL__chlo_stem_light	0	0	equal	0	('PWY-401', 'galactolipid biosynthesis I')
RXN-9721__chlo_stem_dark	0.01 CPD-10363__chlo_stem_dark + 0.01 D-Galactosyl-12-diacyl-glycerols__chlo_stem_dark --> 0.01 CPD-10364__chlo_stem_dark + 0.01 DIACYLGLYCEROL__chlo_stem_dark	0	0	equal	0	('PWY-401', 'galactolipid biosynthesis I')
RXN-9721__vacu_stem_light	0.01 CPD-10363__vacu_stem_light + 0.01 D-Galactosyl-12-diacyl-glycerols__vacu_stem_light --> 0.01 CPD-10364__vacu_stem_light + 0.01 DIACYLGLYCEROL__vacu_stem_light	0	0	equal	0	('PWY-401', 'galactolipid biosynthesis I')
RXN-9721__vacu_stem_dark	0.01 CPD-10363__vacu_stem_dark + 0.01 D-Galactosyl-12-diacyl-glycerols__vacu_stem_dark --> 0.01 CPD-10364__vacu_stem_dark + 0.01 DIACYLGLYCEROL__vacu_stem_dark	0	0	equal	0	('PWY-401', 'galactolipid biosynthesis I')
TI0003396__vacu__cyto_stem_light	SELENATE__vacu_stem_light --> SELENATE__cyto_stem_light	0	999999	equal	0	('transporters', 'transport reactions')
TI0003396__vacu__cyto_stem_dark	SELENATE__vacu_stem_dark --> SELENATE__cyto_stem_dark	0	999999	equal	0	('transporters', 'transport reactions')
RXN-13191__chlo_stem_light	MG-PROTOPORPHYRIN-MONOMETHYL-ESTER__chlo_stem_light + 3.0 NADPH__chlo_stem_light + 3.0 OXYGEN-MOLECULE__chlo_stem_light + 2.0 PROTON__chlo_stem_light --> DIVINYL-PROTOCHLOROPHYLLIDE-A__chlo_stem_light + 3.0 NADP__chlo_stem_light + 5.0 WATER__chlo_stem_light	0	0	equal	0
RXN-13191__chlo_stem_dark	MG-PROTOPORPHYRIN-MONOMETHYL-ESTER__chlo_stem_dark + 3.0 NADPH__chlo_stem_dark + 3.0 OXYGEN-MOLECULE__chlo_stem_dark + 2.0 PROTON__chlo_stem_dark --> DIVINYL-PROTOCHLOROPHYLLIDE-A__chlo_stem_dark + 3.0 NADP__chlo_stem_dark + 5.0 WATER__chlo_stem_dark	0	0	equal	0
RXN-9281__mito_stem_light	CPD-9896__mito_stem_light + S-ADENOSYLMETHIONINE__mito_stem_light --> ADENOSYL-HOMO-CYS__mito_stem_light + CPD-9898__mito_stem_light + PROTON__mito_stem_light	4.69222e-08	5.86619e-08	down	3.97138e-07	('PWY-5871', 'ubiquinol-9 biosynthesis (eukaryotic)')
RXN-9281__mito_stem_dark	CPD-9896__mito_stem_dark + S-ADENOSYLMETHIONINE__mito_stem_dark --> ADENOSYL-HOMO-CYS__mito_stem_dark + CPD-9898__mito_stem_dark + PROTON__mito_stem_dark	4.69222e-08	5.86619e-08	down	3.97138e-07	('PWY-5871', 'ubiquinol-9 biosynthesis (eukaryotic)')
TR2000044__mito__cyto_stem_light	PAPS__mito_stem_light + PROTON__cyto_stem_light --> PAPS__cyto_stem_light + PROTON__mito_stem_light	0	999999	equal	0	('transporters', 'transport reactions')
TR2000044__mito__cyto_stem_dark	PAPS__mito_stem_dark + PROTON__cyto_stem_dark --> PAPS__cyto_stem_dark + PROTON__mito_stem_dark	0	999999	equal	0	('transporters', 'transport reactions')
RXN0-5228__cyto_stem_light	CPD0-2190__cyto_stem_light --> CPD0-1445__cyto_stem_light	0	100000	equal	0	('PWY0-1546', 'muropeptide degradation')
RXN0-5228__cyto_stem_dark	CPD0-2190__cyto_stem_dark --> CPD0-1445__cyto_stem_dark	0	100000	equal	0	('PWY0-1546', 'muropeptide degradation')
TI0000268__vacu__cyto_stem_light	S2O3__vacu_stem_light --> S2O3__cyto_stem_light	0	999999	equal	0	('transporters', 'transport reactions')
TI0000268__vacu__cyto_stem_dark	S2O3__vacu_stem_dark --> S2O3__cyto_stem_dark	0	999999	equal	0	('transporters', 'transport reactions')
TO0000362__vacu__cyto_stem_light	ESTRONE__cyto_stem_light --> ESTRONE__vacu_stem_light	0	999999	equal	0	('transporters', 'transport reactions')
TO0000362__vacu__cyto_stem_dark	ESTRONE__cyto_stem_dark --> ESTRONE__vacu_stem_dark	0	999999	equal	0	('transporters', 'transport reactions')
URUR-RXN__er_stem_light	CPD0-2298__er_stem_light + WATER__er_stem_light --> AMMONIUM__er_stem_light + CPD-1091__er_stem_light	0	0	equal	0	('PWY-5692', 'allantoin degradation to glyoxylate II')|('PWY-5698', 'allantoin degradation to ureidoglycolate II (ammonia producing)')
URUR-RXN__er_stem_dark	CPD0-2298__er_stem_dark + WATER__er_stem_dark --> AMMONIUM__er_stem_dark + CPD-1091__er_stem_dark	0	0	equal	0	('PWY-5692', 'allantoin degradation to glyoxylate II')|('PWY-5698', 'allantoin degradation to ureidoglycolate II (ammonia producing)')
RXN-9136__chlo_stem_light	DELTA3-ISOPENTENYL-PP__chlo_stem_light + FARNESYL-PP__chlo_stem_light --> CPD0-1028__chlo_stem_light + PPI__chlo_stem_light	0	0	equal	0
RXN-9136__chlo_stem_dark	DELTA3-ISOPENTENYL-PP__chlo_stem_dark + FARNESYL-PP__chlo_stem_dark --> CPD0-1028__chlo_stem_dark + PPI__chlo_stem_dark	0	0	equal	0
RXN-14216__er_stem_light	DCTP__er_stem_light + WATER__er_stem_light --> DCDP__er_stem_light + PROTON__er_stem_light + Pi__er_stem_light	0	422.053	up	329.908
RXN-14216__er_stem_dark	DCTP__er_stem_dark + WATER__er_stem_dark --> DCDP__er_stem_dark + PROTON__er_stem_dark + Pi__er_stem_dark	0	190.791	up	149.136
TO1000053__er__cyto_stem_light	GLN__cyto_stem_light + PROTON__cyto_stem_light --> GLN__er_stem_light + PROTON__er_stem_light	0	10000	equal	0	('transporters', 'transport reactions')
TO1000053__er__cyto_stem_dark	GLN__cyto_stem_dark + PROTON__cyto_stem_dark --> GLN__er_stem_dark + PROTON__er_stem_dark	0	10000	equal	0	('transporters', 'transport reactions')
TO1000053__vacu__cyto_stem_light	GLN__cyto_stem_light + PROTON__cyto_stem_light --> GLN__vacu_stem_light + PROTON__vacu_stem_light	0	999999	equal	0	('transporters', 'transport reactions')
TO1000053__vacu__cyto_stem_dark	GLN__cyto_stem_dark + PROTON__cyto_stem_dark --> GLN__vacu_stem_dark + PROTON__vacu_stem_dark	0	999999	equal	0	('transporters', 'transport reactions')
TO1000053__chlo__cyto_stem_light	GLN__cyto_stem_light + PROTON__cyto_stem_light --> GLN__chlo_stem_light + PROTON__chlo_stem_light	0	10423	up	323.485	('transporters', 'transport reactions')
TO1000053__chlo__cyto_stem_dark	GLN__cyto_stem_dark + PROTON__cyto_stem_dark --> GLN__chlo_stem_dark + PROTON__chlo_stem_dark	0	10202.8	up	157.478	('transporters', 'transport reactions')
RXN-9629__cyto_stem_light	CPD-9965__cyto_stem_light + WATER__cyto_stem_light --> ARACHIDIC_ACID__cyto_stem_light + CO-A__cyto_stem_light + PROTON__cyto_stem_light	0	1.39737	up	1.06609
RXN-9629__cyto_stem_dark	CPD-9965__cyto_stem_dark + WATER__cyto_stem_dark --> ARACHIDIC_ACID__cyto_stem_dark + CO-A__cyto_stem_dark + PROTON__cyto_stem_dark	0	1.22315	up	0.954407
RXN-9629__mito_stem_light	CPD-9965__mito_stem_light + WATER__mito_stem_light --> ARACHIDIC_ACID__mito_stem_light + CO-A__mito_stem_light + PROTON__mito_stem_light	0	0	equal	0
RXN-9629__mito_stem_dark	CPD-9965__mito_stem_dark + WATER__mito_stem_dark --> ARACHIDIC_ACID__mito_stem_dark + CO-A__mito_stem_dark + PROTON__mito_stem_dark	0	0	equal	0
RXN-3142__cyto_stem_light	3.0 MALONYL-COA__cyto_stem_light + NADPH__cyto_stem_light + P-COUMAROYL-COA__cyto_stem_light + 4.0 PROTON__cyto_stem_light --> 3.0 CARBON-DIOXIDE__cyto_stem_light + 4.0 CO-A__cyto_stem_light + CPD-3041__cyto_stem_light + NADP__cyto_stem_light + WATER__cyto_stem_light	0	0	equal	0	('PWY1F-FLAVSYN', 'flavonoid biosynthesis')
RXN-3142__cyto_stem_dark	3.0 MALONYL-COA__cyto_stem_dark + NADPH__cyto_stem_dark + P-COUMAROYL-COA__cyto_stem_dark + 4.0 PROTON__cyto_stem_dark --> 3.0 CARBON-DIOXIDE__cyto_stem_dark + 4.0 CO-A__cyto_stem_dark + CPD-3041__cyto_stem_dark + NADP__cyto_stem_dark + WATER__cyto_stem_dark	0	0	equal	0	('PWY1F-FLAVSYN', 'flavonoid biosynthesis')
RXN-19010__golgi_stem_light	2.0 CPD-14553__golgi_stem_light + N4-N-ACETYL-BETA-D-GLUCOSAMINYL-XF__golgi_stem_light --> Man3-GlcNAc4-Xyl-Fuc-Gal2-Proteins__golgi_stem_light + 2.0 PROTON__golgi_stem_light + 2.0 UDP__golgi_stem_light	0	0	equal	0	('PWY-7920', 'complex N-linked glycan biosynthesis (plants)')
RXN-19010__golgi_stem_dark	2.0 CPD-14553__golgi_stem_dark + N4-N-ACETYL-BETA-D-GLUCOSAMINYL-XF__golgi_stem_dark --> Man3-GlcNAc4-Xyl-Fuc-Gal2-Proteins__golgi_stem_dark + 2.0 PROTON__golgi_stem_dark + 2.0 UDP__golgi_stem_dark	0	0	equal	0	('PWY-7920', 'complex N-linked glycan biosynthesis (plants)')
APIGNAR-RXN__cyto_stem_light	CPD-20012__cyto_stem_light --> NARINGENIN-CMPD__cyto_stem_light	0	1.89881	up	1.45084	('PWY1F-FLAVSYN', 'flavonoid biosynthesis')|('PWY-6787', 'flavonoid biosynthesis (in equisetum)')|('PWY-7897', 'flavonoid di-C-glucosylation')|('PWY-7397', 'naringenin biosynthesis (engineered)')
APIGNAR-RXN__cyto_stem_dark	CPD-20012__cyto_stem_dark --> NARINGENIN-CMPD__cyto_stem_dark	0	1.81709	up	1.40602	('PWY1F-FLAVSYN', 'flavonoid biosynthesis')|('PWY-6787', 'flavonoid biosynthesis (in equisetum)')|('PWY-7897', 'flavonoid di-C-glucosylation')|('PWY-7397', 'naringenin biosynthesis (engineered)')
RXN-5002__cyto_stem_light	NARINGENIN-7-O-BETA-D-GLUCOSIDE__cyto_stem_light + UDP-L-RHAMNOSE__cyto_stem_light --> NARINGIN__cyto_stem_light + PROTON__cyto_stem_light + UDP__cyto_stem_light	0	1.21568	up	0.94166	('PWY-5094', 'naringenin glycoside biosynthesis')
RXN-5002__cyto_stem_dark	NARINGENIN-7-O-BETA-D-GLUCOSIDE__cyto_stem_dark + UDP-L-RHAMNOSE__cyto_stem_dark --> NARINGIN__cyto_stem_dark + PROTON__cyto_stem_dark + UDP__cyto_stem_dark	0	1.17726	up	0.919072	('PWY-5094', 'naringenin glycoside biosynthesis')
RXN-8282__cyto_stem_light	CPD-1099__cyto_stem_light + CPD-8058__cyto_stem_light --> 4-METHYL-MYO-INOSITOL__cyto_stem_light + CPD-170__cyto_stem_light	0	211.027	up	164.954
RXN-8282__cyto_stem_dark	CPD-1099__cyto_stem_dark + CPD-8058__cyto_stem_dark --> 4-METHYL-MYO-INOSITOL__cyto_stem_dark + CPD-170__cyto_stem_dark	0	107.559	up	81.5811
6PGLUCONOLACT-RXN__chlo_stem_light	D-6-P-GLUCONO-DELTA-LACTONE__chlo_stem_light + WATER__chlo_stem_light --> CPD-2961__chlo_stem_light + PROTON__chlo_stem_light	0	60.2934	up	47.1297	('OXIDATIVEPENT-PWY', 'pentose phosphate pathway (oxidative branch) I')|('P122-PWY', 'heterolactic fermentation')|('RUMP-PWY', 'formaldehyde oxidation I')|('PWY-8004', 'Entner-Doudoroff pathway I')|('GLYCOLYSIS-E-D', 'superpathway of glycolysis and the Entner-Doudoroff pathway')
6PGLUCONOLACT-RXN__chlo_stem_dark	D-6-P-GLUCONO-DELTA-LACTONE__chlo_stem_dark + WATER__chlo_stem_dark --> CPD-2961__chlo_stem_dark + PROTON__chlo_stem_dark	0	93.627	up	70.486	('OXIDATIVEPENT-PWY', 'pentose phosphate pathway (oxidative branch) I')|('P122-PWY', 'heterolactic fermentation')|('RUMP-PWY', 'formaldehyde oxidation I')|('PWY-8004', 'Entner-Doudoroff pathway I')|('GLYCOLYSIS-E-D', 'superpathway of glycolysis and the Entner-Doudoroff pathway')
6PGLUCONOLACT-RXN__cyto_stem_light	D-6-P-GLUCONO-DELTA-LACTONE__cyto_stem_light + WATER__cyto_stem_light --> CPD-2961__cyto_stem_light + PROTON__cyto_stem_light	0	60.2934	up	47.1298	('OXIDATIVEPENT-PWY', 'pentose phosphate pathway (oxidative branch) I')|('P122-PWY', 'heterolactic fermentation')|('RUMP-PWY', 'formaldehyde oxidation I')|('PWY-8004', 'Entner-Doudoroff pathway I')|('GLYCOLYSIS-E-D', 'superpathway of glycolysis and the Entner-Doudoroff pathway')
6PGLUCONOLACT-RXN__cyto_stem_dark	D-6-P-GLUCONO-DELTA-LACTONE__cyto_stem_dark + WATER__cyto_stem_dark --> CPD-2961__cyto_stem_dark + PROTON__cyto_stem_dark	0	93.6271	up	70.4862	('OXIDATIVEPENT-PWY', 'pentose phosphate pathway (oxidative branch) I')|('P122-PWY', 'heterolactic fermentation')|('RUMP-PWY', 'formaldehyde oxidation I')|('PWY-8004', 'Entner-Doudoroff pathway I')|('GLYCOLYSIS-E-D', 'superpathway of glycolysis and the Entner-Doudoroff pathway')
RXN-9230__mito_stem_light	4-hydroxybenzoate__mito_stem_light + CPD-9610__mito_stem_light --> CPD-9864__mito_stem_light + PPI__mito_stem_light	4.32286e-08	5.27814e-08	down	3.70838e-07	('PWY-5872', 'ubiquinol-10 biosynthesis (eukaryotic)')|('PWY-5857', 'ubiquinol-10 biosynthesis (early decarboxylation)')
RXN-9230__mito_stem_dark	4-hydroxybenzoate__mito_stem_dark + CPD-9610__mito_stem_dark --> CPD-9864__mito_stem_dark + PPI__mito_stem_dark	4.32286e-08	5.27814e-08	down	3.70838e-07	('PWY-5872', 'ubiquinol-10 biosynthesis (eukaryotic)')|('PWY-5857', 'ubiquinol-10 biosynthesis (early decarboxylation)')
RXN-11501__chlo_stem_light	CPD-170__chlo_stem_light + WATER__chlo_stem_light --> ALPHA-D-GALACTOSE__chlo_stem_light + CPD-1099__chlo_stem_light	0	0	equal	0	('PWY-6527', 'stachyose degradation')
RXN-11501__chlo_stem_dark	CPD-170__chlo_stem_dark + WATER__chlo_stem_dark --> ALPHA-D-GALACTOSE__chlo_stem_dark + CPD-1099__chlo_stem_dark	0	0	equal	0	('PWY-6527', 'stachyose degradation')
RXN-11501__cyto_stem_light	CPD-170__cyto_stem_light + WATER__cyto_stem_light --> ALPHA-D-GALACTOSE__cyto_stem_light + CPD-1099__cyto_stem_light	0	211.026	up	164.953	('PWY-6527', 'stachyose degradation')
RXN-11501__cyto_stem_dark	CPD-170__cyto_stem_dark + WATER__cyto_stem_dark --> ALPHA-D-GALACTOSE__cyto_stem_dark + CPD-1099__cyto_stem_dark	0	107.559	up	81.5811	('PWY-6527', 'stachyose degradation')
TI3000053__er__cyto_stem_light	ATP__er_stem_light + 0.01 SULFOQUINOVOSYLDIACYLGLYCEROL__er_stem_light + WATER__er_stem_light --> ADP__er_stem_light + PROTON__er_stem_light + Pi__er_stem_light + 0.01 SULFOQUINOVOSYLDIACYLGLYCEROL__cyto_stem_light	0	0	equal	0	('transporters', 'transport reactions')
TI3000053__er__cyto_stem_dark	ATP__er_stem_dark + 0.01 SULFOQUINOVOSYLDIACYLGLYCEROL__er_stem_dark + WATER__er_stem_dark --> ADP__er_stem_dark + PROTON__er_stem_dark + Pi__er_stem_dark + 0.01 SULFOQUINOVOSYLDIACYLGLYCEROL__cyto_stem_dark	0	0	equal	0	('transporters', 'transport reactions')
TI3000053__chlo__cyto_stem_light	ATP__chlo_stem_light + SULFOQUINOVOSYLDIACYLGLYCEROL__chlo_stem_light + WATER__chlo_stem_light --> ADP__chlo_stem_light + PROTON__chlo_stem_light + Pi__chlo_stem_light + SULFOQUINOVOSYLDIACYLGLYCEROL__cyto_stem_light	0	100.005	up	7.85924	('transporters', 'transport reactions')
TI3000053__chlo__cyto_stem_dark	ATP__chlo_stem_dark + SULFOQUINOVOSYLDIACYLGLYCEROL__chlo_stem_dark + WATER__chlo_stem_dark --> ADP__chlo_stem_dark + PROTON__chlo_stem_dark + Pi__chlo_stem_dark + SULFOQUINOVOSYLDIACYLGLYCEROL__cyto_stem_dark	0	100.003	up	58.3478	('transporters', 'transport reactions')
ACETATE--COA-LIGASE-RXN__cyto_stem_light	ACET__cyto_stem_light + ATP__cyto_stem_light + CO-A__cyto_stem_light --> ACETYL-COA__cyto_stem_light + AMP__cyto_stem_light + PPI__cyto_stem_light	0	211.035	up	164.884	('PWY66-21', 'ethanol degradation II')|('PWY66-162', 'ethanol degradation IV')|('PWY66-161', 'ethanol degradation III')|('PWY-7118', 'chitin deacetylation')|('PWY0-1313', 'acetate conversion to acetyl-CoA')|('PWY-6672', 'cis-geranyl-CoA degradation')|('PWY-8328', 'acetate and ATP formation from acetyl-CoA III')|('PWY-8303', 'reductive glycine pathway of autotrophic CO2 fixation')
ACETATE--COA-LIGASE-RXN__cyto_stem_dark	ACET__cyto_stem_dark + ATP__cyto_stem_dark + CO-A__cyto_stem_dark --> ACETYL-COA__cyto_stem_dark + AMP__cyto_stem_dark + PPI__cyto_stem_dark	0	104.488	up	80.0842	('PWY66-21', 'ethanol degradation II')|('PWY66-162', 'ethanol degradation IV')|('PWY66-161', 'ethanol degradation III')|('PWY-7118', 'chitin deacetylation')|('PWY0-1313', 'acetate conversion to acetyl-CoA')|('PWY-6672', 'cis-geranyl-CoA degradation')|('PWY-8328', 'acetate and ATP formation from acetyl-CoA III')|('PWY-8303', 'reductive glycine pathway of autotrophic CO2 fixation')
ACETATE--COA-LIGASE-RXN__pero_stem_light	ACET__pero_stem_light + ATP__pero_stem_light + CO-A__pero_stem_light --> ACETYL-COA__pero_stem_light + AMP__pero_stem_light + PPI__pero_stem_light	0	140.689	up	109.922	('PWY66-21', 'ethanol degradation II')|('PWY66-162', 'ethanol degradation IV')|('PWY66-161', 'ethanol degradation III')|('PWY-7118', 'chitin deacetylation')|('PWY0-1313', 'acetate conversion to acetyl-CoA')|('PWY-6672', 'cis-geranyl-CoA degradation')|('PWY-8328', 'acetate and ATP formation from acetyl-CoA III')|('PWY-8303', 'reductive glycine pathway of autotrophic CO2 fixation')
ACETATE--COA-LIGASE-RXN__pero_stem_dark	ACET__pero_stem_dark + ATP__pero_stem_dark + CO-A__pero_stem_dark --> ACETYL-COA__pero_stem_dark + AMP__pero_stem_dark + PPI__pero_stem_dark	0	73.6832	up	55.9844	('PWY66-21', 'ethanol degradation II')|('PWY66-162', 'ethanol degradation IV')|('PWY66-161', 'ethanol degradation III')|('PWY-7118', 'chitin deacetylation')|('PWY0-1313', 'acetate conversion to acetyl-CoA')|('PWY-6672', 'cis-geranyl-CoA degradation')|('PWY-8328', 'acetate and ATP formation from acetyl-CoA III')|('PWY-8303', 'reductive glycine pathway of autotrophic CO2 fixation')
RXNQT-4300__chlo_stem_light	CYS__chlo_stem_light + GLY__chlo_stem_light + NAD__chlo_stem_light --> 2-AMINOACRYLATE__chlo_stem_light + CPDQT-400__chlo_stem_light + NIACINAMIDE__chlo_stem_light + 2.0 PROTON__chlo_stem_light + 3.0 WATER__chlo_stem_light	0	0.00363816	down	0.186942	('PWY-6909', 'thiazole biosynthesis III (eukaryotes)')
RXNQT-4300__chlo_stem_dark	CYS__chlo_stem_dark + GLY__chlo_stem_dark + NAD__chlo_stem_dark --> 2-AMINOACRYLATE__chlo_stem_dark + CPDQT-400__chlo_stem_dark + NIACINAMIDE__chlo_stem_dark + 2.0 PROTON__chlo_stem_dark + 3.0 WATER__chlo_stem_dark	0	0.00363639	down	0.202394	('PWY-6909', 'thiazole biosynthesis III (eukaryotes)')
RXN-10940__er_stem_light	MI-HEXAKISPHOSPHATE__er_stem_light + WATER__er_stem_light --> MI-PENTAKISPHOSPHATE__er_stem_light + Pi__er_stem_light	0	0	equal	0	('PWY-4781', 'phytate degradation II')
RXN-10940__er_stem_dark	MI-HEXAKISPHOSPHATE__er_stem_dark + WATER__er_stem_dark --> MI-PENTAKISPHOSPHATE__er_stem_dark + Pi__er_stem_dark	0	0	equal	0	('PWY-4781', 'phytate degradation II')
TI2903707__mito__cyto_stem_light	DAMP__mito_stem_light + DCTP__cyto_stem_light --> DAMP__cyto_stem_light + DCTP__mito_stem_light	0	0	equal	0	('transporters', 'transport reactions')
TI2903707__mito__cyto_stem_dark	DAMP__mito_stem_dark + DCTP__cyto_stem_dark --> DAMP__cyto_stem_dark + DCTP__mito_stem_dark	0	0	equal	0	('transporters', 'transport reactions')
RXN-13196__cyto_stem_light	CPD-12570__cyto_stem_light + 2.0 S-ADENOSYLMETHIONINE__cyto_stem_light --> 2.0 ADENOSYL-HOMO-CYS__cyto_stem_light + CPD-12572__cyto_stem_light + 2.0 PROTON__cyto_stem_light	0	0	equal	0
RXN-13196__cyto_stem_dark	CPD-12570__cyto_stem_dark + 2.0 S-ADENOSYLMETHIONINE__cyto_stem_dark --> 2.0 ADENOSYL-HOMO-CYS__cyto_stem_dark + CPD-12572__cyto_stem_dark + 2.0 PROTON__cyto_stem_dark	0	0	equal	0
CARDIOLIPSYN-RXN__mito_stem_light	0.02 L-1-PHOSPHATIDYL-GLYCEROL__mito_stem_light --> 0.01 CARDIOLIPIN__mito_stem_light + GLYCEROL__mito_stem_light	0	0	equal	0	('PWY-5668', 'cardiolipin biosynthesis I')
CARDIOLIPSYN-RXN__mito_stem_dark	0.02 L-1-PHOSPHATIDYL-GLYCEROL__mito_stem_dark --> 0.01 CARDIOLIPIN__mito_stem_dark + GLYCEROL__mito_stem_dark	0	0	equal	0	('PWY-5668', 'cardiolipin biosynthesis I')
TO3000624__vacu__cyto_stem_light	ATP__vacu_stem_light + EPISTEROL__cyto_stem_light + WATER__vacu_stem_light --> ADP__vacu_stem_light + EPISTEROL__vacu_stem_light + PROTON__vacu_stem_light + Pi__vacu_stem_light	0	500000	equal	0	('transporters', 'transport reactions')
TO3000624__vacu__cyto_stem_dark	ATP__vacu_stem_dark + EPISTEROL__cyto_stem_dark + WATER__vacu_stem_dark --> ADP__vacu_stem_dark + EPISTEROL__vacu_stem_dark + PROTON__vacu_stem_dark + Pi__vacu_stem_dark	0	500000	equal	0	('transporters', 'transport reactions')
TO3000624__chlo__cyto_stem_light	ATP__chlo_stem_light + EPISTEROL__cyto_stem_light + WATER__chlo_stem_light --> ADP__chlo_stem_light + EPISTEROL__chlo_stem_light + PROTON__chlo_stem_light + Pi__chlo_stem_light	0	211.026	up	164.954	('transporters', 'transport reactions')
TO3000624__chlo__cyto_stem_dark	ATP__chlo_stem_dark + EPISTEROL__cyto_stem_dark + WATER__chlo_stem_dark --> ADP__chlo_stem_dark + EPISTEROL__chlo_stem_dark + PROTON__chlo_stem_dark + Pi__chlo_stem_dark	0	95.3956	up	74.5681	('transporters', 'transport reactions')
RXN1F-165__cyto_stem_light	2-KETOGLUTARATE__cyto_stem_light + CPD1F-134__cyto_stem_light + OXYGEN-MOLECULE__cyto_stem_light --> CARBON-DIOXIDE__cyto_stem_light + CPD1F-137__cyto_stem_light + SUC__cyto_stem_light	0	1.0158	up	0.777076	('PWY-5070', 'gibberellin biosynthesis I (non C-3, non C-13 hydroxylation)')
RXN1F-165__cyto_stem_dark	2-KETOGLUTARATE__cyto_stem_dark + CPD1F-134__cyto_stem_dark + OXYGEN-MOLECULE__cyto_stem_dark --> CARBON-DIOXIDE__cyto_stem_dark + CPD1F-137__cyto_stem_dark + SUC__cyto_stem_dark	0	0.961909	up	0.738311	('PWY-5070', 'gibberellin biosynthesis I (non C-3, non C-13 hydroxylation)')
RXN66-311__er_stem_light	CPD-4575__er_stem_light + 2.0 FERROCYTOCHROME-B5__er_stem_light + OXYGEN-MOLECULE__er_stem_light + 2.0 PROTON__er_stem_light --> CPD-4576__er_stem_light + 2.0 FERRICYTOCHROME-B5__er_stem_light + 2.0 WATER__er_stem_light	0	0	equal	0	('PWY-6074', 'zymosterol biosynthesis')|('PWY66-341', 'cholesterol biosynthesis I')
RXN66-311__er_stem_dark	CPD-4575__er_stem_dark + 2.0 FERROCYTOCHROME-B5__er_stem_dark + OXYGEN-MOLECULE__er_stem_dark + 2.0 PROTON__er_stem_dark --> CPD-4576__er_stem_dark + 2.0 FERRICYTOCHROME-B5__er_stem_dark + 2.0 WATER__er_stem_dark	0	0	equal	0	('PWY-6074', 'zymosterol biosynthesis')|('PWY66-341', 'cholesterol biosynthesis I')
RXN-18184__chlo_stem_light	CPDQT-31__chlo_stem_light --> CPD-19477__chlo_stem_light + WATER__chlo_stem_light	0	0	equal	0	('PWYQT-4450', 'aliphatic glucosinolate biosynthesis, side chain elongation cycle')
RXN-18184__chlo_stem_dark	CPDQT-31__chlo_stem_dark --> CPD-19477__chlo_stem_dark + WATER__chlo_stem_dark	0	0	equal	0	('PWYQT-4450', 'aliphatic glucosinolate biosynthesis, side chain elongation cycle')
RXN-18184__mito_stem_light	CPDQT-31__mito_stem_light --> CPD-19477__mito_stem_light + WATER__mito_stem_light	0	0	equal	0	('PWYQT-4450', 'aliphatic glucosinolate biosynthesis, side chain elongation cycle')
RXN-18184__mito_stem_dark	CPDQT-31__mito_stem_dark --> CPD-19477__mito_stem_dark + WATER__mito_stem_dark	0	0	equal	0	('PWYQT-4450', 'aliphatic glucosinolate biosynthesis, side chain elongation cycle')
RXN1F-164__cyto_stem_light	2-KETOGLUTARATE__cyto_stem_light + CPD1F-120__cyto_stem_light + OXYGEN-MOLECULE__cyto_stem_light --> 2.0 CARBON-DIOXIDE__cyto_stem_light + CPD1F-134__cyto_stem_light + PROTON__cyto_stem_light + SUC__cyto_stem_light	0	1.0158	up	0.777077	('PWY-5070', 'gibberellin biosynthesis I (non C-3, non C-13 hydroxylation)')
RXN1F-164__cyto_stem_dark	2-KETOGLUTARATE__cyto_stem_dark + CPD1F-120__cyto_stem_dark + OXYGEN-MOLECULE__cyto_stem_dark --> 2.0 CARBON-DIOXIDE__cyto_stem_dark + CPD1F-134__cyto_stem_dark + PROTON__cyto_stem_dark + SUC__cyto_stem_dark	0	0.96191	up	0.738312	('PWY-5070', 'gibberellin biosynthesis I (non C-3, non C-13 hydroxylation)')
RXN-21701__chlo_stem_light	12-methyltridecanoyl-ACPs__chlo_stem_light + MALONYL-ACP__chlo_stem_light + 2.0 PROTON__chlo_stem_light --> 14-Methyl-3-Oxopentadecanoyl-ACPs__chlo_stem_light + ACP__chlo_stem_light + CARBON-DIOXIDE__chlo_stem_light	0	0	equal	0	('PWY-8175', 'even iso-branched-chain fatty acid biosynthesis')
RXN-21701__chlo_stem_dark	12-methyltridecanoyl-ACPs__chlo_stem_dark + MALONYL-ACP__chlo_stem_dark + 2.0 PROTON__chlo_stem_dark --> 14-Methyl-3-Oxopentadecanoyl-ACPs__chlo_stem_dark + ACP__chlo_stem_dark + CARBON-DIOXIDE__chlo_stem_dark	0	0	equal	0	('PWY-8175', 'even iso-branched-chain fatty acid biosynthesis')
TR2900091__pero__cyto_stem_light	NADH__cyto_stem_light + NAD__pero_stem_light --> NADH__pero_stem_light + NAD__cyto_stem_light	0	999999	equal	0	('transporters', 'transport reactions')
TR2900091__pero__cyto_stem_dark	NADH__cyto_stem_dark + NAD__pero_stem_dark --> NADH__pero_stem_dark + NAD__cyto_stem_dark	0	999999	equal	0	('transporters', 'transport reactions')
TR2900091__mito__cyto_stem_light	NADH__cyto_stem_light + NAD__mito_stem_light --> NADH__mito_stem_light + NAD__cyto_stem_light	0	999999	equal	0	('transporters', 'transport reactions')
TR2900091__mito__cyto_stem_dark	NADH__cyto_stem_dark + NAD__mito_stem_dark --> NADH__mito_stem_dark + NAD__cyto_stem_dark	0	999999	equal	0	('transporters', 'transport reactions')
RXN3O-130__cyto_stem_light	LANOSTEROL__cyto_stem_light + 3.0 OXYGEN-MOLECULE__cyto_stem_light + 3.0 Red-NADPH-Hemoprotein-Reductases__cyto_stem_light --> 44-DIMETHYL-CHOLESTA-814-24-TRIENOL__cyto_stem_light + FORMATE__cyto_stem_light + 3.0 Ox-NADPH-Hemoprotein-Reductases__cyto_stem_light + PROTON__cyto_stem_light + 4.0 WATER__cyto_stem_light	0	0	equal	0	('PWY-6074', 'zymosterol biosynthesis')
RXN3O-130__cyto_stem_dark	LANOSTEROL__cyto_stem_dark + 3.0 OXYGEN-MOLECULE__cyto_stem_dark + 3.0 Red-NADPH-Hemoprotein-Reductases__cyto_stem_dark --> 44-DIMETHYL-CHOLESTA-814-24-TRIENOL__cyto_stem_dark + FORMATE__cyto_stem_dark + 3.0 Ox-NADPH-Hemoprotein-Reductases__cyto_stem_dark + PROTON__cyto_stem_dark + 4.0 WATER__cyto_stem_dark	0	0	equal	0	('PWY-6074', 'zymosterol biosynthesis')
RXN-4224__er_stem_light	CPD-4142__er_stem_light + NADPH__er_stem_light + PROTON__er_stem_light --> CPD-4143__er_stem_light + NADP__er_stem_light	0	0	equal	0	('PWY-2541', 'phytosterol biosynthesis (plants)')
RXN-4224__er_stem_dark	CPD-4142__er_stem_dark + NADPH__er_stem_dark + PROTON__er_stem_dark --> CPD-4143__er_stem_dark + NADP__er_stem_dark	0	0	equal	0	('PWY-2541', 'phytosterol biosynthesis (plants)')
RXN-11473__cyto_stem_light	CPD-12449__cyto_stem_light + 3.0 MALONYL-COA__cyto_stem_light + PROTON__cyto_stem_light --> 3.0 CARBON-DIOXIDE__cyto_stem_light + 4.0 CO-A__cyto_stem_light + NARINGENIN-CMPD__cyto_stem_light	0	1.87792	up	1.43503
RXN-11473__cyto_stem_dark	CPD-12449__cyto_stem_dark + 3.0 MALONYL-COA__cyto_stem_dark + PROTON__cyto_stem_dark --> 3.0 CARBON-DIOXIDE__cyto_stem_dark + 4.0 CO-A__cyto_stem_dark + NARINGENIN-CMPD__cyto_stem_dark	0	1.78476	up	1.38359
TR1000419__golgi__cyto_stem_light	PROTON__cyto_stem_light + PYRIDOXAMINE__cyto_stem_light --> PROTON__golgi_stem_light + PYRIDOXAMINE__golgi_stem_light	0	999999	equal	0	('transporters', 'transport reactions')
TR1000419__golgi__cyto_stem_dark	PROTON__cyto_stem_dark + PYRIDOXAMINE__cyto_stem_dark --> PROTON__golgi_stem_dark + PYRIDOXAMINE__golgi_stem_dark	0	999999	equal	0	('transporters', 'transport reactions')
SERINE-O-ACETTRAN-RXN__chlo_stem_light	ACETYL-COA__chlo_stem_light + SER__chlo_stem_light --> ACETYLSERINE__chlo_stem_light + CO-A__chlo_stem_light	0	0.048115	down	1.68944	('PWY-8071', 'N-3-oxalyl-L-2,3-diaminopropanoate biosynthesis')|('PWY-7274', 'D-cycloserine biosynthesis')|('PWY-7870', 'L-cysteine biosynthesis VII (from S-sulfo-L-cysteine)')|('PWY-6936', 'seleno-amino acid biosynthesis (plants)')|('PWY-I9', 'L-cysteine biosynthesis VI (reverse transsulfuration)')|('CYSTSYN-PWY', 'L-cysteine biosynthesis I')
SERINE-O-ACETTRAN-RXN__chlo_stem_dark	ACETYL-COA__chlo_stem_dark + SER__chlo_stem_dark --> ACETYLSERINE__chlo_stem_dark + CO-A__chlo_stem_dark	0	0.044073	down	1.46398	('PWY-8071', 'N-3-oxalyl-L-2,3-diaminopropanoate biosynthesis')|('PWY-7274', 'D-cycloserine biosynthesis')|('PWY-7870', 'L-cysteine biosynthesis VII (from S-sulfo-L-cysteine)')|('PWY-6936', 'seleno-amino acid biosynthesis (plants)')|('PWY-I9', 'L-cysteine biosynthesis VI (reverse transsulfuration)')|('CYSTSYN-PWY', 'L-cysteine biosynthesis I')
SERINE-O-ACETTRAN-RXN__mito_stem_light	ACETYL-COA__mito_stem_light + SER__mito_stem_light --> ACETYLSERINE__mito_stem_light + CO-A__mito_stem_light	0	0	equal	0	('PWY-8071', 'N-3-oxalyl-L-2,3-diaminopropanoate biosynthesis')|('PWY-7274', 'D-cycloserine biosynthesis')|('PWY-7870', 'L-cysteine biosynthesis VII (from S-sulfo-L-cysteine)')|('PWY-6936', 'seleno-amino acid biosynthesis (plants)')|('PWY-I9', 'L-cysteine biosynthesis VI (reverse transsulfuration)')|('CYSTSYN-PWY', 'L-cysteine biosynthesis I')
SERINE-O-ACETTRAN-RXN__mito_stem_dark	ACETYL-COA__mito_stem_dark + SER__mito_stem_dark --> ACETYLSERINE__mito_stem_dark + CO-A__mito_stem_dark	0	0	equal	0	('PWY-8071', 'N-3-oxalyl-L-2,3-diaminopropanoate biosynthesis')|('PWY-7274', 'D-cycloserine biosynthesis')|('PWY-7870', 'L-cysteine biosynthesis VII (from S-sulfo-L-cysteine)')|('PWY-6936', 'seleno-amino acid biosynthesis (plants)')|('PWY-I9', 'L-cysteine biosynthesis VI (reverse transsulfuration)')|('CYSTSYN-PWY', 'L-cysteine biosynthesis I')
SERINE-O-ACETTRAN-RXN__cyto_stem_light	ACETYL-COA__cyto_stem_light + SER__cyto_stem_light --> ACETYLSERINE__cyto_stem_light + CO-A__cyto_stem_light	0	0.048115	down	1.68944	('PWY-8071', 'N-3-oxalyl-L-2,3-diaminopropanoate biosynthesis')|('PWY-7274', 'D-cycloserine biosynthesis')|('PWY-7870', 'L-cysteine biosynthesis VII (from S-sulfo-L-cysteine)')|('PWY-6936', 'seleno-amino acid biosynthesis (plants)')|('PWY-I9', 'L-cysteine biosynthesis VI (reverse transsulfuration)')|('CYSTSYN-PWY', 'L-cysteine biosynthesis I')
SERINE-O-ACETTRAN-RXN__cyto_stem_dark	ACETYL-COA__cyto_stem_dark + SER__cyto_stem_dark --> ACETYLSERINE__cyto_stem_dark + CO-A__cyto_stem_dark	0	0.044073	down	1.46399	('PWY-8071', 'N-3-oxalyl-L-2,3-diaminopropanoate biosynthesis')|('PWY-7274', 'D-cycloserine biosynthesis')|('PWY-7870', 'L-cysteine biosynthesis VII (from S-sulfo-L-cysteine)')|('PWY-6936', 'seleno-amino acid biosynthesis (plants)')|('PWY-I9', 'L-cysteine biosynthesis VI (reverse transsulfuration)')|('CYSTSYN-PWY', 'L-cysteine biosynthesis I')
TO1000216__vacu__cyto_stem_light	CHORISMATE__cyto_stem_light + PROTON__cyto_stem_light --> CHORISMATE__vacu_stem_light + PROTON__vacu_stem_light	0	999999	equal	0	('transporters', 'transport reactions')
TO1000216__vacu__cyto_stem_dark	CHORISMATE__cyto_stem_dark + PROTON__cyto_stem_dark --> CHORISMATE__vacu_stem_dark + PROTON__vacu_stem_dark	0	999999	equal	0	('transporters', 'transport reactions')
RXNQT-4162__cyto_stem_light	CPD-8013__cyto_stem_light + UDP-L-RHAMNOSE__cyto_stem_light --> CPDQT-26__cyto_stem_light + PROTON__cyto_stem_light + UDP__cyto_stem_light	0	1.09235	up	0.840838	('PWY-5321', 'quercetin glycoside biosynthesis (Arabidopsis)')
RXNQT-4162__cyto_stem_dark	CPD-8013__cyto_stem_dark + UDP-L-RHAMNOSE__cyto_stem_dark --> CPDQT-26__cyto_stem_dark + PROTON__cyto_stem_dark + UDP__cyto_stem_dark	0	1.06705	up	0.826736	('PWY-5321', 'quercetin glycoside biosynthesis (Arabidopsis)')
TI3000278__golgi__cyto_stem_light	ATP__golgi_stem_light + 0.01 PHOSPHATIDYLCHOLINE__golgi_stem_light + WATER__golgi_stem_light --> ADP__golgi_stem_light + 0.01 PHOSPHATIDYLCHOLINE__cyto_stem_light + PROTON__golgi_stem_light + Pi__golgi_stem_light	0	0	equal	0	('transporters', 'transport reactions')
TI3000278__golgi__cyto_stem_dark	ATP__golgi_stem_dark + 0.01 PHOSPHATIDYLCHOLINE__golgi_stem_dark + WATER__golgi_stem_dark --> ADP__golgi_stem_dark + 0.01 PHOSPHATIDYLCHOLINE__cyto_stem_dark + PROTON__golgi_stem_dark + Pi__golgi_stem_dark	0	0	equal	0	('transporters', 'transport reactions')
TI3000278__vacu__cyto_stem_light	ATP__vacu_stem_light + PHOSPHATIDYLCHOLINE__vacu_stem_light + WATER__vacu_stem_light --> ADP__vacu_stem_light + PHOSPHATIDYLCHOLINE__cyto_stem_light + PROTON__vacu_stem_light + Pi__vacu_stem_light	0	500000	equal	0	('transporters', 'transport reactions')
TI3000278__vacu__cyto_stem_dark	ATP__vacu_stem_dark + PHOSPHATIDYLCHOLINE__vacu_stem_dark + WATER__vacu_stem_dark --> ADP__vacu_stem_dark + PHOSPHATIDYLCHOLINE__cyto_stem_dark + PROTON__vacu_stem_dark + Pi__vacu_stem_dark	0	500000	equal	0	('transporters', 'transport reactions')
TI3000278__chlo__cyto_stem_light	ATP__chlo_stem_light + 0.01 PHOSPHATIDYLCHOLINE__chlo_stem_light + WATER__chlo_stem_light --> ADP__chlo_stem_light + 0.01 PHOSPHATIDYLCHOLINE__cyto_stem_light + PROTON__chlo_stem_light + Pi__chlo_stem_light	0	211.026	up	164.953	('transporters', 'transport reactions')
TI3000278__chlo__cyto_stem_dark	ATP__chlo_stem_dark + 0.01 PHOSPHATIDYLCHOLINE__chlo_stem_dark + WATER__chlo_stem_dark --> ADP__chlo_stem_dark + 0.01 PHOSPHATIDYLCHOLINE__cyto_stem_dark + PROTON__chlo_stem_dark + Pi__chlo_stem_dark	0	95.3955	up	74.5681	('transporters', 'transport reactions')
TI3000278__er__cyto_stem_light	ATP__er_stem_light + PHOSPHATIDYLCHOLINE__er_stem_light + WATER__er_stem_light --> ADP__er_stem_light + PHOSPHATIDYLCHOLINE__cyto_stem_light + PROTON__er_stem_light + Pi__er_stem_light	0	422.053	up	329.907	('transporters', 'transport reactions')
TI3000278__er__cyto_stem_dark	ATP__er_stem_dark + PHOSPHATIDYLCHOLINE__er_stem_dark + WATER__er_stem_dark --> ADP__er_stem_dark + PHOSPHATIDYLCHOLINE__cyto_stem_dark + PROTON__er_stem_dark + Pi__er_stem_dark	0	190.791	up	149.136	('transporters', 'transport reactions')
RXN-15534__cyto_stem_light	CPD-14907__cyto_stem_light + S-ADENOSYLMETHIONINE__cyto_stem_light --> ADENOSYL-HOMO-CYS__cyto_stem_light + CPD-16776__cyto_stem_light + PROTON__cyto_stem_light	0	0	equal	0	('PWY-7498', 'phenylpropanoids methylation (ice plant)')
RXN-15534__cyto_stem_dark	CPD-14907__cyto_stem_dark + S-ADENOSYLMETHIONINE__cyto_stem_dark --> ADENOSYL-HOMO-CYS__cyto_stem_dark + CPD-16776__cyto_stem_dark + PROTON__cyto_stem_dark	0	0	equal	0	('PWY-7498', 'phenylpropanoids methylation (ice plant)')
TI3001291__vacu__cyto_stem_light	ATP__vacu_stem_light + EPISTEROL__vacu_stem_light + WATER__vacu_stem_light --> ADP__vacu_stem_light + EPISTEROL__cyto_stem_light + PROTON__vacu_stem_light + Pi__vacu_stem_light	0	500000	equal	0	('transporters', 'transport reactions')
TI3001291__vacu__cyto_stem_dark	ATP__vacu_stem_dark + EPISTEROL__vacu_stem_dark + WATER__vacu_stem_dark --> ADP__vacu_stem_dark + EPISTEROL__cyto_stem_dark + PROTON__vacu_stem_dark + Pi__vacu_stem_dark	0	500000	equal	0	('transporters', 'transport reactions')
TI3001291__chlo__cyto_stem_light	ATP__chlo_stem_light + EPISTEROL__chlo_stem_light + WATER__chlo_stem_light --> ADP__chlo_stem_light + EPISTEROL__cyto_stem_light + PROTON__chlo_stem_light + Pi__chlo_stem_light	0	211.027	up	164.954	('transporters', 'transport reactions')
TI3001291__chlo__cyto_stem_dark	ATP__chlo_stem_dark + EPISTEROL__chlo_stem_dark + WATER__chlo_stem_dark --> ADP__chlo_stem_dark + EPISTEROL__cyto_stem_dark + PROTON__chlo_stem_dark + Pi__chlo_stem_dark	0	95.3956	up	74.5681	('transporters', 'transport reactions')
RXN-7792__er_stem_light	0.01 ACYL-COA__er_stem_light + CPD-13612__er_stem_light --> CO-A__er_stem_light + 0.01 CPD3DJ-82__er_stem_light + PROTON__er_stem_light	0	0	equal	0	('PWY-5129', 'sphingolipid biosynthesis (plants)')|('PWY3DJ-12', 'ceramide de novo biosynthesis')
RXN-7792__er_stem_dark	0.01 ACYL-COA__er_stem_dark + CPD-13612__er_stem_dark --> CO-A__er_stem_dark + 0.01 CPD3DJ-82__er_stem_dark + PROTON__er_stem_dark	0	0	equal	0	('PWY-5129', 'sphingolipid biosynthesis (plants)')|('PWY3DJ-12', 'ceramide de novo biosynthesis')
RXN-7792__golgi_stem_light	0.01 ACYL-COA__golgi_stem_light + CPD-13612__golgi_stem_light --> CO-A__golgi_stem_light + 0.01 CPD3DJ-82__golgi_stem_light + PROTON__golgi_stem_light	0	0	equal	0	('PWY-5129', 'sphingolipid biosynthesis (plants)')|('PWY3DJ-12', 'ceramide de novo biosynthesis')
RXN-7792__golgi_stem_dark	0.01 ACYL-COA__golgi_stem_dark + CPD-13612__golgi_stem_dark --> CO-A__golgi_stem_dark + 0.01 CPD3DJ-82__golgi_stem_dark + PROTON__golgi_stem_dark	0	0	equal	0	('PWY-5129', 'sphingolipid biosynthesis (plants)')|('PWY3DJ-12', 'ceramide de novo biosynthesis')
RXN-12297__cyto_stem_light	CPD-13228__cyto_stem_light + NADPH__cyto_stem_light + PROTON__cyto_stem_light --> CPD-13229__cyto_stem_light + NADP__cyto_stem_light	0	0	equal	0	('PWY-6786', 'detoxification of reactive carbonyls in chloroplasts')
RXN-12297__cyto_stem_dark	CPD-13228__cyto_stem_dark + NADPH__cyto_stem_dark + PROTON__cyto_stem_dark --> CPD-13229__cyto_stem_dark + NADP__cyto_stem_dark	0	0	equal	0	('PWY-6786', 'detoxification of reactive carbonyls in chloroplasts')
RXN-12297__mito_stem_light	CPD-13228__mito_stem_light + NADPH__mito_stem_light + PROTON__mito_stem_light --> CPD-13229__mito_stem_light + NADP__mito_stem_light	0	0	equal	0	('PWY-6786', 'detoxification of reactive carbonyls in chloroplasts')
RXN-12297__mito_stem_dark	CPD-13228__mito_stem_dark + NADPH__mito_stem_dark + PROTON__mito_stem_dark --> CPD-13229__mito_stem_dark + NADP__mito_stem_dark	0	0	equal	0	('PWY-6786', 'detoxification of reactive carbonyls in chloroplasts')
RXN-12297__chlo_stem_light	CPD-13228__chlo_stem_light + NADPH__chlo_stem_light + PROTON__chlo_stem_light --> CPD-13229__chlo_stem_light + NADP__chlo_stem_light	0	0	equal	0	('PWY-6786', 'detoxification of reactive carbonyls in chloroplasts')
RXN-12297__chlo_stem_dark	CPD-13228__chlo_stem_dark + NADPH__chlo_stem_dark + PROTON__chlo_stem_dark --> CPD-13229__chlo_stem_dark + NADP__chlo_stem_dark	0	0	equal	0	('PWY-6786', 'detoxification of reactive carbonyls in chloroplasts')
--MENTHOL-DEHYDROGENASE-RXN__cyto_stem_light	CPD-1909__cyto_stem_light + NADPH__cyto_stem_light + PROTON__cyto_stem_light --> --MENTHOL__cyto_stem_light + NADP__cyto_stem_light	0	0	equal	0	('PWY-3061', 'menthol biosynthesis')
--MENTHOL-DEHYDROGENASE-RXN__cyto_stem_dark	CPD-1909__cyto_stem_dark + NADPH__cyto_stem_dark + PROTON__cyto_stem_dark --> --MENTHOL__cyto_stem_dark + NADP__cyto_stem_dark	0	0	equal	0	('PWY-3061', 'menthol biosynthesis')
RXN0-5055__chlo_stem_light	ACETYL-COA__chlo_stem_light + carboxybiotin-L-lysine-in-BCCP-dimers__chlo_stem_light --> MALONYL-COA__chlo_stem_light + biotin-L-lysine-in-BCCP-dimers__chlo_stem_light	0	12.6322	up	9.11749	('PWY-5743', '3-hydroxypropanoate cycle')|('PWY-4381', 'fatty acid biosynthesis initiation I')|('PWY-5789', '3-hydroxypropanoate/4-hydroxybutanate cycle')|('PWY-6722', 'candicidin biosynthesis')|('PWY-5744', 'glyoxylate assimilation')|('PWY0-1264', 'biotin-carboxyl carrier protein assembly')
RXN0-5055__chlo_stem_dark	ACETYL-COA__chlo_stem_dark + carboxybiotin-L-lysine-in-BCCP-dimers__chlo_stem_dark --> MALONYL-COA__chlo_stem_dark + biotin-L-lysine-in-BCCP-dimers__chlo_stem_dark	0	11.0641	up	8.07494	('PWY-5743', '3-hydroxypropanoate cycle')|('PWY-4381', 'fatty acid biosynthesis initiation I')|('PWY-5789', '3-hydroxypropanoate/4-hydroxybutanate cycle')|('PWY-6722', 'candicidin biosynthesis')|('PWY-5744', 'glyoxylate assimilation')|('PWY0-1264', 'biotin-carboxyl carrier protein assembly')
RXN-21626__chlo_stem_light	10-Methyl-3-Oxododecanoyl-ACPs__chlo_stem_light + NADPH__chlo_stem_light + PROTON__chlo_stem_light --> 3-Hydroxy-10-Methyldodecanoyl-ACPs__chlo_stem_light + NADP__chlo_stem_light	0	0	equal	0	('PWY-8173', 'anteiso-branched-chain fatty acid biosynthesis')
RXN-21626__chlo_stem_dark	10-Methyl-3-Oxododecanoyl-ACPs__chlo_stem_dark + NADPH__chlo_stem_dark + PROTON__chlo_stem_dark --> 3-Hydroxy-10-Methyldodecanoyl-ACPs__chlo_stem_dark + NADP__chlo_stem_dark	0	0	equal	0	('PWY-8173', 'anteiso-branched-chain fatty acid biosynthesis')
RXN-11907__er_stem_light	CPD-12884__er_stem_light + OXYGEN-MOLECULE__er_stem_light + Red-NADPH-Hemoprotein-Reductases__er_stem_light --> CPD-4721__er_stem_light + Ox-NADPH-Hemoprotein-Reductases__er_stem_light + 2.0 WATER__er_stem_light	0	0	equal	0	('PWY-2961', 'sesquiterpenoid phytoalexins biosynthesis')
RXN-11907__er_stem_dark	CPD-12884__er_stem_dark + OXYGEN-MOLECULE__er_stem_dark + Red-NADPH-Hemoprotein-Reductases__er_stem_dark --> CPD-4721__er_stem_dark + Ox-NADPH-Hemoprotein-Reductases__er_stem_dark + 2.0 WATER__er_stem_dark	0	0	equal	0	('PWY-2961', 'sesquiterpenoid phytoalexins biosynthesis')
RXN-17523__chlo_stem_light	3.0 OXYGEN-MOLECULE__chlo_stem_light + PROTOHEME__chlo_stem_light + 8.0 PROTON__chlo_stem_light + 6.0 Reduced-ferredoxins__chlo_stem_light --> BILIVERDINE__chlo_stem_light + CARBON-MONOXIDE__chlo_stem_light + FE+2__chlo_stem_light + 6.0 Oxidized-ferredoxins__chlo_stem_light + 3.0 WATER__chlo_stem_light	0	0	equal	0	('PWY-7578', 'phycoviolobilin biosynthesis')|('PWY-7579', 'phycourobilin biosynthesis')|('PWY-5915', 'phycoerythrobilin biosynthesis I')|('PWY-7845', 'heme degradation II')|('PWY-7580', 'phycoerythrobilin biosynthesis II')|('PWY-5917', 'phycocyanobilin biosynthesis')|('PWY-7170', 'phytochromobilin biosynthesis')
RXN-17523__chlo_stem_dark	3.0 OXYGEN-MOLECULE__chlo_stem_dark + PROTOHEME__chlo_stem_dark + 8.0 PROTON__chlo_stem_dark + 6.0 Reduced-ferredoxins__chlo_stem_dark --> BILIVERDINE__chlo_stem_dark + CARBON-MONOXIDE__chlo_stem_dark + FE+2__chlo_stem_dark + 6.0 Oxidized-ferredoxins__chlo_stem_dark + 3.0 WATER__chlo_stem_dark	0	0	equal	0	('PWY-7578', 'phycoviolobilin biosynthesis')|('PWY-7579', 'phycourobilin biosynthesis')|('PWY-5915', 'phycoerythrobilin biosynthesis I')|('PWY-7845', 'heme degradation II')|('PWY-7580', 'phycoerythrobilin biosynthesis II')|('PWY-5917', 'phycocyanobilin biosynthesis')|('PWY-7170', 'phytochromobilin biosynthesis')
HOMOSERDEHYDROG-RXN__chlo_stem_light	L-ASPARTATE-SEMIALDEHYDE__chlo_stem_light + NADH__chlo_stem_light + PROTON__chlo_stem_light --> HOMO-SER__chlo_stem_light + NAD__chlo_stem_light	0	65.0703	up	50.187	('HOMOSERSYN-PWY', 'L-homoserine biosynthesis')
HOMOSERDEHYDROG-RXN__chlo_stem_dark	L-ASPARTATE-SEMIALDEHYDE__chlo_stem_dark + NADH__chlo_stem_dark + PROTON__chlo_stem_dark --> HOMO-SER__chlo_stem_dark + NAD__chlo_stem_dark	0	34.0251	up	25.7992	('HOMOSERSYN-PWY', 'L-homoserine biosynthesis')
TO1001171__vacu__cyto_stem_light	GALACTITOL__cyto_stem_light + PROTON__cyto_stem_light --> GALACTITOL__vacu_stem_light + PROTON__vacu_stem_light	0	999999	equal	0	('transporters', 'transport reactions')
TO1001171__vacu__cyto_stem_dark	GALACTITOL__cyto_stem_dark + PROTON__cyto_stem_dark --> GALACTITOL__vacu_stem_dark + PROTON__vacu_stem_dark	0	999999	equal	0	('transporters', 'transport reactions')
TR2900011__mito__cyto_stem_light	APS__cyto_stem_light + SULFATE__mito_stem_light --> APS__mito_stem_light + SULFATE__cyto_stem_light	0	999999	equal	0	('transporters', 'transport reactions')
TR2900011__mito__cyto_stem_dark	APS__cyto_stem_dark + SULFATE__mito_stem_dark --> APS__mito_stem_dark + SULFATE__cyto_stem_dark	0	999999	equal	0	('transporters', 'transport reactions')
CHORISMATE-SYNTHASE-RXN__chlo_stem_light	3-ENOLPYRUVYL-SHIKIMATE-5P__chlo_stem_light --> CHORISMATE__chlo_stem_light + Pi__chlo_stem_light	0	3.32752	up	2.32486	('PWY-6163', 'chorismate biosynthesis from 3-dehydroquinate')
CHORISMATE-SYNTHASE-RXN__chlo_stem_dark	3-ENOLPYRUVYL-SHIKIMATE-5P__chlo_stem_dark --> CHORISMATE__chlo_stem_dark + Pi__chlo_stem_dark	0	3.03295	up	2.14116	('PWY-6163', 'chorismate biosynthesis from 3-dehydroquinate')
CHORISMATE-SYNTHASE-RXN__cyto_stem_light	3-ENOLPYRUVYL-SHIKIMATE-5P__cyto_stem_light --> CHORISMATE__cyto_stem_light + Pi__cyto_stem_light	0	3.65203	up	2.58142	('PWY-6163', 'chorismate biosynthesis from 3-dehydroquinate')
CHORISMATE-SYNTHASE-RXN__cyto_stem_dark	3-ENOLPYRUVYL-SHIKIMATE-5P__cyto_stem_dark --> CHORISMATE__cyto_stem_dark + Pi__cyto_stem_dark	0	3.62259	up	2.69267	('PWY-6163', 'chorismate biosynthesis from 3-dehydroquinate')
RXN-13491__er_stem_light	CPD-13669__er_stem_light + OXYGEN-MOLECULE__er_stem_light + Red-NADPH-Hemoprotein-Reductases__er_stem_light --> CPD-13670__er_stem_light + Ox-NADPH-Hemoprotein-Reductases__er_stem_light + 2.0 WATER__er_stem_light	0	0	equal	0	('PWY-7066', 'glycyrrhetinate biosynthesis')
RXN-13491__er_stem_dark	CPD-13669__er_stem_dark + OXYGEN-MOLECULE__er_stem_dark + Red-NADPH-Hemoprotein-Reductases__er_stem_dark --> CPD-13670__er_stem_dark + Ox-NADPH-Hemoprotein-Reductases__er_stem_dark + 2.0 WATER__er_stem_dark	0	0	equal	0	('PWY-7066', 'glycyrrhetinate biosynthesis')
RXN-8857__cyto_stem_light	BACCATIN-III__cyto_stem_light + CPD-9207__cyto_stem_light --> CO-A__cyto_stem_light + CPD-12845__cyto_stem_light	0	0	equal	0	('PWY-5660', 'taxol biosynthesis')
RXN-8857__cyto_stem_dark	BACCATIN-III__cyto_stem_dark + CPD-9207__cyto_stem_dark --> CO-A__cyto_stem_dark + CPD-12845__cyto_stem_dark	0	0	equal	0	('PWY-5660', 'taxol biosynthesis')
TI3000059__er__cyto_stem_light	ATP__er_stem_light + CARDIOLIPIN__er_stem_light + WATER__er_stem_light --> ADP__er_stem_light + CARDIOLIPIN__cyto_stem_light + PROTON__er_stem_light + Pi__er_stem_light	0	0	equal	0	('transporters', 'transport reactions')
TI3000059__er__cyto_stem_dark	ATP__er_stem_dark + CARDIOLIPIN__er_stem_dark + WATER__er_stem_dark --> ADP__er_stem_dark + CARDIOLIPIN__cyto_stem_dark + PROTON__er_stem_dark + Pi__er_stem_dark	0	0	equal	0	('transporters', 'transport reactions')
TI3000059__chlo__cyto_stem_light	ATP__chlo_stem_light + CARDIOLIPIN__chlo_stem_light + WATER__chlo_stem_light --> ADP__chlo_stem_light + CARDIOLIPIN__cyto_stem_light + PROTON__chlo_stem_light + Pi__chlo_stem_light	0	0	equal	0	('transporters', 'transport reactions')
TI3000059__chlo__cyto_stem_dark	ATP__chlo_stem_dark + CARDIOLIPIN__chlo_stem_dark + WATER__chlo_stem_dark --> ADP__chlo_stem_dark + CARDIOLIPIN__cyto_stem_dark + PROTON__chlo_stem_dark + Pi__chlo_stem_dark	0	0	equal	0	('transporters', 'transport reactions')
RXN-9072__cyto_stem_light	CPD-9558__cyto_stem_light + NADPH__cyto_stem_light + OXYGEN-MOLECULE__cyto_stem_light --> CPD-9561__cyto_stem_light + NADP__cyto_stem_light + PROTON__cyto_stem_light + 2.0 WATER__cyto_stem_light	0	0	equal	0	('PWY-5780', 'hypericin biosynthesis')
RXN-9072__cyto_stem_dark	CPD-9558__cyto_stem_dark + NADPH__cyto_stem_dark + OXYGEN-MOLECULE__cyto_stem_dark --> CPD-9561__cyto_stem_dark + NADP__cyto_stem_dark + PROTON__cyto_stem_dark + 2.0 WATER__cyto_stem_dark	0	0	equal	0	('PWY-5780', 'hypericin biosynthesis')
RXN0-884__chlo_stem_light	HYDROXY-METHYL-BUTENYL-DIP__chlo_stem_light + 2.0 PROTON__chlo_stem_light + 2.0 Reduced-ferredoxins__chlo_stem_light --> CPD-4211__chlo_stem_light + 2.0 Oxidized-ferredoxins__chlo_stem_light + WATER__chlo_stem_light	0	5.34329	up	4.16872	('NONMEVIPP-PWY', 'methylerythritol phosphate pathway I')|('PWY-7560', 'methylerythritol phosphate pathway II')
RXN0-884__chlo_stem_dark	HYDROXY-METHYL-BUTENYL-DIP__chlo_stem_dark + 2.0 PROTON__chlo_stem_dark + 2.0 Reduced-ferredoxins__chlo_stem_dark --> CPD-4211__chlo_stem_dark + 2.0 Oxidized-ferredoxins__chlo_stem_dark + WATER__chlo_stem_dark	0	4.77145	up	3.71395	('NONMEVIPP-PWY', 'methylerythritol phosphate pathway I')|('PWY-7560', 'methylerythritol phosphate pathway II')
RXN-11354__chlo_stem_light	CPD-7535__chlo_stem_light --> CPD-7526__chlo_stem_light	0	100000	equal	0	('PWY-6475', 'trans-lycopene biosynthesis II (oxygenic phototrophs and green sulfur bacteria)')
RXN-11354__chlo_stem_dark	CPD-7535__chlo_stem_dark --> CPD-7526__chlo_stem_dark	0	100000	equal	0	('PWY-6475', 'trans-lycopene biosynthesis II (oxygenic phototrophs and green sulfur bacteria)')
GLUTAMATE-DEHYDROGENASE-RXN__chlo_stem_light	GLT__chlo_stem_light + NAD__chlo_stem_light + WATER__chlo_stem_light --> 2-KETOGLUTARATE__chlo_stem_light + AMMONIUM__chlo_stem_light + NADH__chlo_stem_light + PROTON__chlo_stem_light	0	422.052	up	329.907	('ALACAT2-PWY', 'L-alanine degradation II (to D-lactate)')|('PWY-6728', 'methylaspartate cycle')|('PWY-7126', 'ethene biosynthesis IV (engineered)')|('P162-PWY', 'L-glutamate degradation V (via hydroxyglutarate)')|('PWY-5022', '4-aminobutanoate degradation V')|('GLUTAMATE-DEG1-PWY', 'L-glutamate degradation I')|('PWY-8190', 'L-glutamate degradation XI (reductive Stickland reaction)')
GLUTAMATE-DEHYDROGENASE-RXN__chlo_stem_dark	GLT__chlo_stem_dark + NAD__chlo_stem_dark + WATER__chlo_stem_dark --> 2-KETOGLUTARATE__chlo_stem_dark + AMMONIUM__chlo_stem_dark + NADH__chlo_stem_dark + PROTON__chlo_stem_dark	0	190.791	up	149.136	('ALACAT2-PWY', 'L-alanine degradation II (to D-lactate)')|('PWY-6728', 'methylaspartate cycle')|('PWY-7126', 'ethene biosynthesis IV (engineered)')|('P162-PWY', 'L-glutamate degradation V (via hydroxyglutarate)')|('PWY-5022', '4-aminobutanoate degradation V')|('GLUTAMATE-DEG1-PWY', 'L-glutamate degradation I')|('PWY-8190', 'L-glutamate degradation XI (reductive Stickland reaction)')
GLUTAMATE-DEHYDROGENASE-RXN__mito_stem_light	GLT__mito_stem_light + NAD__mito_stem_light + WATER__mito_stem_light --> 2-KETOGLUTARATE__mito_stem_light + AMMONIUM__mito_stem_light + NADH__mito_stem_light + PROTON__mito_stem_light	0	422.053	up	329.907	('ALACAT2-PWY', 'L-alanine degradation II (to D-lactate)')|('PWY-6728', 'methylaspartate cycle')|('PWY-7126', 'ethene biosynthesis IV (engineered)')|('P162-PWY', 'L-glutamate degradation V (via hydroxyglutarate)')|('PWY-5022', '4-aminobutanoate degradation V')|('GLUTAMATE-DEG1-PWY', 'L-glutamate degradation I')|('PWY-8190', 'L-glutamate degradation XI (reductive Stickland reaction)')
GLUTAMATE-DEHYDROGENASE-RXN__mito_stem_dark	GLT__mito_stem_dark + NAD__mito_stem_dark + WATER__mito_stem_dark --> 2-KETOGLUTARATE__mito_stem_dark + AMMONIUM__mito_stem_dark + NADH__mito_stem_dark + PROTON__mito_stem_dark	0	190.791	up	149.137	('ALACAT2-PWY', 'L-alanine degradation II (to D-lactate)')|('PWY-6728', 'methylaspartate cycle')|('PWY-7126', 'ethene biosynthesis IV (engineered)')|('P162-PWY', 'L-glutamate degradation V (via hydroxyglutarate)')|('PWY-5022', '4-aminobutanoate degradation V')|('GLUTAMATE-DEG1-PWY', 'L-glutamate degradation I')|('PWY-8190', 'L-glutamate degradation XI (reductive Stickland reaction)')
GLUTAMATE-DEHYDROGENASE-RXN__cyto_stem_light	GLT__cyto_stem_light + NAD__cyto_stem_light + WATER__cyto_stem_light --> 2-KETOGLUTARATE__cyto_stem_light + AMMONIUM__cyto_stem_light + NADH__cyto_stem_light + PROTON__cyto_stem_light	0	422.053	up	329.908	('ALACAT2-PWY', 'L-alanine degradation II (to D-lactate)')|('PWY-6728', 'methylaspartate cycle')|('PWY-7126', 'ethene biosynthesis IV (engineered)')|('P162-PWY', 'L-glutamate degradation V (via hydroxyglutarate)')|('PWY-5022', '4-aminobutanoate degradation V')|('GLUTAMATE-DEG1-PWY', 'L-glutamate degradation I')|('PWY-8190', 'L-glutamate degradation XI (reductive Stickland reaction)')
GLUTAMATE-DEHYDROGENASE-RXN__cyto_stem_dark	GLT__cyto_stem_dark + NAD__cyto_stem_dark + WATER__cyto_stem_dark --> 2-KETOGLUTARATE__cyto_stem_dark + AMMONIUM__cyto_stem_dark + NADH__cyto_stem_dark + PROTON__cyto_stem_dark	0	190.791	up	149.137	('ALACAT2-PWY', 'L-alanine degradation II (to D-lactate)')|('PWY-6728', 'methylaspartate cycle')|('PWY-7126', 'ethene biosynthesis IV (engineered)')|('P162-PWY', 'L-glutamate degradation V (via hydroxyglutarate)')|('PWY-5022', '4-aminobutanoate degradation V')|('GLUTAMATE-DEG1-PWY', 'L-glutamate degradation I')|('PWY-8190', 'L-glutamate degradation XI (reductive Stickland reaction)')
RXN-16632__cyto_stem_light	2E-11Z-icosa-2-11-dienoyl-ACPs__cyto_stem_light + NADH__cyto_stem_light + PROTON__cyto_stem_light --> 11Z-icos-11-enoyl-ACPs__cyto_stem_light + NAD__cyto_stem_light	0	0	equal	0	('PWY-7663', 'gondoate biosynthesis (anaerobic)')
RXN-16632__cyto_stem_dark	2E-11Z-icosa-2-11-dienoyl-ACPs__cyto_stem_dark + NADH__cyto_stem_dark + PROTON__cyto_stem_dark --> 11Z-icos-11-enoyl-ACPs__cyto_stem_dark + NAD__cyto_stem_dark	0	0	equal	0	('PWY-7663', 'gondoate biosynthesis (anaerobic)')
RXN-7891__cyto_stem_light	CPD-7196__cyto_stem_light + OXYGEN-MOLECULE__cyto_stem_light --> CPD-7197__cyto_stem_light + CPD-7203__cyto_stem_light	0	0	equal	0
RXN-7891__cyto_stem_dark	CPD-7196__cyto_stem_dark + OXYGEN-MOLECULE__cyto_stem_dark --> CPD-7197__cyto_stem_dark + CPD-7203__cyto_stem_dark	0	0	equal	0
RXN-7891__chlo_stem_light	CPD-7196__chlo_stem_light + OXYGEN-MOLECULE__chlo_stem_light --> CPD-7197__chlo_stem_light + CPD-7203__chlo_stem_light	0	0	equal	0
RXN-7891__chlo_stem_dark	CPD-7196__chlo_stem_dark + OXYGEN-MOLECULE__chlo_stem_dark --> CPD-7197__chlo_stem_dark + CPD-7203__chlo_stem_dark	0	0	equal	0
RXN-16489__cyto_stem_light	2-KETOGLUTARATE__cyto_stem_light + CPD-17723__cyto_stem_light + OXYGEN-MOLECULE__cyto_stem_light --> CARBON-DIOXIDE__cyto_stem_light + CPD-17724__cyto_stem_light + SUC__cyto_stem_light	0	0	equal	0	('PWY-7648', '3-hydroxy-4-methyl-proline biosynthesis')
RXN-16489__cyto_stem_dark	2-KETOGLUTARATE__cyto_stem_dark + CPD-17723__cyto_stem_dark + OXYGEN-MOLECULE__cyto_stem_dark --> CARBON-DIOXIDE__cyto_stem_dark + CPD-17724__cyto_stem_dark + SUC__cyto_stem_dark	0	0	equal	0	('PWY-7648', '3-hydroxy-4-methyl-proline biosynthesis')
SQUALENE-MONOOXYGENASE-RXN__er_stem_light	OXYGEN-MOLECULE__er_stem_light + Red-NADPH-Hemoprotein-Reductases__er_stem_light + SQUALENE__er_stem_light --> EPOXYSQUALENE__er_stem_light + Ox-NADPH-Hemoprotein-Reductases__er_stem_light + WATER__er_stem_light	0	0	equal	0	('PWY-5670', 'epoxysqualene biosynthesis')
SQUALENE-MONOOXYGENASE-RXN__er_stem_dark	OXYGEN-MOLECULE__er_stem_dark + Red-NADPH-Hemoprotein-Reductases__er_stem_dark + SQUALENE__er_stem_dark --> EPOXYSQUALENE__er_stem_dark + Ox-NADPH-Hemoprotein-Reductases__er_stem_dark + WATER__er_stem_dark	0	0	equal	0	('PWY-5670', 'epoxysqualene biosynthesis')
RXN-4661__vacu_stem_light	CPD-4210__vacu_stem_light + FAD__vacu_stem_light + PROTON__vacu_stem_light + WATER__vacu_stem_light --> ADENINE__vacu_stem_light + CPD-4483__vacu_stem_light + FADH2__vacu_stem_light	0	0	equal	0	('PWY-2841', 'cytokinins degradation')
RXN-4661__vacu_stem_dark	CPD-4210__vacu_stem_dark + FAD__vacu_stem_dark + PROTON__vacu_stem_dark + WATER__vacu_stem_dark --> ADENINE__vacu_stem_dark + CPD-4483__vacu_stem_dark + FADH2__vacu_stem_dark	0	0	equal	0	('PWY-2841', 'cytokinins degradation')
TO1011893__vacu__cyto_stem_light	DIPHTINE__cyto_stem_light + PROTON__cyto_stem_light --> DIPHTINE__vacu_stem_light + PROTON__vacu_stem_light	0	999999	equal	0	('transporters', 'transport reactions')
TO1011893__vacu__cyto_stem_dark	DIPHTINE__cyto_stem_dark + PROTON__cyto_stem_dark --> DIPHTINE__vacu_stem_dark + PROTON__vacu_stem_dark	0	999999	equal	0	('transporters', 'transport reactions')
TO1011893__chlo__cyto_stem_light	DIPHTINE__cyto_stem_light + PROTON__cyto_stem_light --> DIPHTINE__chlo_stem_light + PROTON__chlo_stem_light	0	0	equal	0	('transporters', 'transport reactions')
TO1011893__chlo__cyto_stem_dark	DIPHTINE__cyto_stem_dark + PROTON__cyto_stem_dark --> DIPHTINE__chlo_stem_dark + PROTON__chlo_stem_dark	0	0	equal	0	('transporters', 'transport reactions')
TO1000709__vacu__cyto_stem_light	GALACTOSE__cyto_stem_light + PROTON__cyto_stem_light --> GALACTOSE__vacu_stem_light + PROTON__vacu_stem_light	0	999999	equal	0	('transporters', 'transport reactions')
TO1000709__vacu__cyto_stem_dark	GALACTOSE__cyto_stem_dark + PROTON__cyto_stem_dark --> GALACTOSE__vacu_stem_dark + PROTON__vacu_stem_dark	0	999999	equal	0	('transporters', 'transport reactions')
1.14.13.93-RXN__er_stem_light	CPD-693__er_stem_light + OXYGEN-MOLECULE__er_stem_light + Red-NADPH-Hemoprotein-Reductases__er_stem_light --> CPD-7234__er_stem_light + Ox-NADPH-Hemoprotein-Reductases__er_stem_light + WATER__er_stem_light	0	0	equal	0	('PWY-5271', 'abscisic acid degradation to phaseic acid')
1.14.13.93-RXN__er_stem_dark	CPD-693__er_stem_dark + OXYGEN-MOLECULE__er_stem_dark + Red-NADPH-Hemoprotein-Reductases__er_stem_dark --> CPD-7234__er_stem_dark + Ox-NADPH-Hemoprotein-Reductases__er_stem_dark + WATER__er_stem_dark	0	0	equal	0	('PWY-5271', 'abscisic acid degradation to phaseic acid')
TI2903744__mito__cyto_stem_light	FUM__cyto_stem_light + Pi__mito_stem_light --> FUM__mito_stem_light + Pi__cyto_stem_light	0	999999	equal	0	('transporters', 'transport reactions')
TI2903744__mito__cyto_stem_dark	FUM__cyto_stem_dark + Pi__mito_stem_dark --> FUM__mito_stem_dark + Pi__cyto_stem_dark	0	999999	equal	0	('transporters', 'transport reactions')
RXN-9020__cyto_stem_light	CPD-16__cyto_stem_light + S-ADENOSYLMETHIONINE__cyto_stem_light --> ADENOSYL-HOMO-CYS__cyto_stem_light + CPD-9494__cyto_stem_light + PROTON__cyto_stem_light	0	0	equal	0	('PWY-5765', '1,3,5-trimethoxybenzene biosynthesis')
RXN-9020__cyto_stem_dark	CPD-16__cyto_stem_dark + S-ADENOSYLMETHIONINE__cyto_stem_dark --> ADENOSYL-HOMO-CYS__cyto_stem_dark + CPD-9494__cyto_stem_dark + PROTON__cyto_stem_dark	0	0	equal	0	('PWY-5765', '1,3,5-trimethoxybenzene biosynthesis')
RXN-5682__chlo_stem_light	CPD-659__chlo_stem_light + NADP__chlo_stem_light --> CARBON-DIOXIDE__chlo_stem_light + NADPH__chlo_stem_light + TYR__chlo_stem_light	0	0.955439	up	0.186976	('PWY-3461', 'L-tyrosine biosynthesis II')
RXN-5682__chlo_stem_dark	CPD-659__chlo_stem_dark + NADP__chlo_stem_dark --> CARBON-DIOXIDE__chlo_stem_dark + NADPH__chlo_stem_dark + TYR__chlo_stem_dark	0	0.864123	up	0.0905279	('PWY-3461', 'L-tyrosine biosynthesis II')
RXN-5682__cyto_stem_light	CPD-659__cyto_stem_light + NADP__cyto_stem_light --> CARBON-DIOXIDE__cyto_stem_light + NADPH__cyto_stem_light + TYR__cyto_stem_light	0	0.955443	up	0.18698	('PWY-3461', 'L-tyrosine biosynthesis II')
RXN-5682__cyto_stem_dark	CPD-659__cyto_stem_dark + NADP__cyto_stem_dark --> CARBON-DIOXIDE__cyto_stem_dark + NADPH__cyto_stem_dark + TYR__cyto_stem_dark	0	0.864123	up	0.0905279	('PWY-3461', 'L-tyrosine biosynthesis II')
DIHYDROFOLATESYNTH-RXN__cyto_stem_light	7-8-DIHYDROPTEROATE__cyto_stem_light + ATP__cyto_stem_light + GLT__cyto_stem_light --> ADP__cyto_stem_light + DIHYDROFOLATE__cyto_stem_light + PROTON__cyto_stem_light + Pi__cyto_stem_light	0	0	equal	0	('PWY-3742', 'tetrahydrofolate biosynthesis II')|('PWY-6614', 'tetrahydrofolate biosynthesis')
DIHYDROFOLATESYNTH-RXN__cyto_stem_dark	7-8-DIHYDROPTEROATE__cyto_stem_dark + ATP__cyto_stem_dark + GLT__cyto_stem_dark --> ADP__cyto_stem_dark + DIHYDROFOLATE__cyto_stem_dark + PROTON__cyto_stem_dark + Pi__cyto_stem_dark	0	0	equal	0	('PWY-3742', 'tetrahydrofolate biosynthesis II')|('PWY-6614', 'tetrahydrofolate biosynthesis')
DIHYDROFOLATESYNTH-RXN__mito_stem_light	7-8-DIHYDROPTEROATE__mito_stem_light + ATP__mito_stem_light + GLT__mito_stem_light --> ADP__mito_stem_light + DIHYDROFOLATE__mito_stem_light + PROTON__mito_stem_light + Pi__mito_stem_light	0	0.00571625	down	0.303944	('PWY-3742', 'tetrahydrofolate biosynthesis II')|('PWY-6614', 'tetrahydrofolate biosynthesis')
DIHYDROFOLATESYNTH-RXN__mito_stem_dark	7-8-DIHYDROPTEROATE__mito_stem_dark + ATP__mito_stem_dark + GLT__mito_stem_dark --> ADP__mito_stem_dark + DIHYDROFOLATE__mito_stem_dark + PROTON__mito_stem_dark + Pi__mito_stem_dark	0	0.00571625	down	0.334097	('PWY-3742', 'tetrahydrofolate biosynthesis II')|('PWY-6614', 'tetrahydrofolate biosynthesis')
TR0000558__chlo__cyto_stem_light	SPERMINE__cyto_stem_light --> SPERMINE__chlo_stem_light	0	999999	equal	0	('transporters', 'transport reactions')
TR0000558__chlo__cyto_stem_dark	SPERMINE__cyto_stem_dark --> SPERMINE__chlo_stem_dark	0	999999	equal	0	('transporters', 'transport reactions')
1.1.1.285-RXN__cyto_stem_light	CPD-7228__cyto_stem_light + NADH__cyto_stem_light + PROTON__cyto_stem_light --> CPD-7227__cyto_stem_light + NAD__cyto_stem_light	0	0	equal	0	('PWY-5912', "2'-deoxymugineic acid phytosiderophore biosynthesis")
1.1.1.285-RXN__cyto_stem_dark	CPD-7228__cyto_stem_dark + NADH__cyto_stem_dark + PROTON__cyto_stem_dark --> CPD-7227__cyto_stem_dark + NAD__cyto_stem_dark	0	0	equal	0	('PWY-5912', "2'-deoxymugineic acid phytosiderophore biosynthesis")
RXN-14434__vacu_stem_light	CPD-15283__vacu_stem_light + CPD1F-766__vacu_stem_light --> 4-hydroxybenzoate__vacu_stem_light + CPD-15005__vacu_stem_light	0	0	equal	0	('PWY-7256', 'cyanidin diglucoside biosynthesis (acyl-glucose dependent)')
RXN-14434__vacu_stem_dark	CPD-15283__vacu_stem_dark + CPD1F-766__vacu_stem_dark --> 4-hydroxybenzoate__vacu_stem_dark + CPD-15005__vacu_stem_dark	0	0	equal	0	('PWY-7256', 'cyanidin diglucoside biosynthesis (acyl-glucose dependent)')
RXN-14434__pero_stem_light	CPD-15283__pero_stem_light + CPD1F-766__pero_stem_light --> 4-hydroxybenzoate__pero_stem_light + CPD-15005__pero_stem_light	0	0	equal	0	('PWY-7256', 'cyanidin diglucoside biosynthesis (acyl-glucose dependent)')
RXN-14434__pero_stem_dark	CPD-15283__pero_stem_dark + CPD1F-766__pero_stem_dark --> 4-hydroxybenzoate__pero_stem_dark + CPD-15005__pero_stem_dark	0	0	equal	0	('PWY-7256', 'cyanidin diglucoside biosynthesis (acyl-glucose dependent)')
RXN-12307__chlo_stem_light	ATP__chlo_stem_light + GERANIOL__chlo_stem_light --> ADP__chlo_stem_light + CPD-13243__chlo_stem_light + PROTON__chlo_stem_light	0	0	equal	0
RXN-12307__chlo_stem_dark	ATP__chlo_stem_dark + GERANIOL__chlo_stem_dark --> ADP__chlo_stem_dark + CPD-13243__chlo_stem_dark + PROTON__chlo_stem_dark	0	0	equal	0
TI0000106__vacu__cyto_stem_light	FUM__vacu_stem_light --> FUM__cyto_stem_light	0	999999	equal	0	('transporters', 'transport reactions')
TI0000106__vacu__cyto_stem_dark	FUM__vacu_stem_dark --> FUM__cyto_stem_dark	0	999999	equal	0	('transporters', 'transport reactions')
RXN-7677__chlo_stem_light	CPD-7015__chlo_stem_light + NADPH__chlo_stem_light + OXYGEN-MOLECULE__chlo_stem_light + PROTON__chlo_stem_light --> CPD-19759__chlo_stem_light + NADP__chlo_stem_light + WATER__chlo_stem_light	0	27.1262	up	18.5636	('PWY-5068', 'chlorophyll cycle')
RXN-7677__chlo_stem_dark	CPD-7015__chlo_stem_dark + NADPH__chlo_stem_dark + OXYGEN-MOLECULE__chlo_stem_dark + PROTON__chlo_stem_dark --> CPD-19759__chlo_stem_dark + NADP__chlo_stem_dark + WATER__chlo_stem_dark	0	18.5095	up	14.344	('PWY-5068', 'chlorophyll cycle')
RXN-13306__er_stem_light	CPD-14280__er_stem_light + NADPH__er_stem_light + PROTON__er_stem_light --> CPD-9965__er_stem_light + NADP__er_stem_light	0	0	equal	0	('PWY-7036', 'very long chain fatty acid biosynthesis II')
RXN-13306__er_stem_dark	CPD-14280__er_stem_dark + NADPH__er_stem_dark + PROTON__er_stem_dark --> CPD-9965__er_stem_dark + NADP__er_stem_dark	0	0	equal	0	('PWY-7036', 'very long chain fatty acid biosynthesis II')
RXN-1381__er_stem_light	0.01 ACYL-COA__er_stem_light + GLYCEROL-3P__er_stem_light --> 0.01 ACYL-SN-GLYCEROL-3P__er_stem_light + CO-A__er_stem_light	0	0.728619	up	0.522951	('PWY-5667', 'CDP-diacylglycerol biosynthesis I')|('PWYIO2-7', 'triacylglycerol biosynthesis (Chlamydomonas)')|('TRIGLSYN-PWY', 'diacylglycerol and triacylglycerol biosynthesis')
RXN-1381__er_stem_dark	0.01 ACYL-COA__er_stem_dark + GLYCEROL-3P__er_stem_dark --> 0.01 ACYL-SN-GLYCEROL-3P__er_stem_dark + CO-A__er_stem_dark	0	0.636517	up	0.464451	('PWY-5667', 'CDP-diacylglycerol biosynthesis I')|('PWYIO2-7', 'triacylglycerol biosynthesis (Chlamydomonas)')|('TRIGLSYN-PWY', 'diacylglycerol and triacylglycerol biosynthesis')
RXN-1381__mito_stem_light	0.01 ACYL-COA__mito_stem_light + GLYCEROL-3P__mito_stem_light --> 0.01 ACYL-SN-GLYCEROL-3P__mito_stem_light + CO-A__mito_stem_light	0	0.679057	up	0.512142	('PWY-5667', 'CDP-diacylglycerol biosynthesis I')|('PWYIO2-7', 'triacylglycerol biosynthesis (Chlamydomonas)')|('TRIGLSYN-PWY', 'diacylglycerol and triacylglycerol biosynthesis')
RXN-1381__mito_stem_dark	0.01 ACYL-COA__mito_stem_dark + GLYCEROL-3P__mito_stem_dark --> 0.01 ACYL-SN-GLYCEROL-3P__mito_stem_dark + CO-A__mito_stem_dark	0	0.593912	up	0.456768	('PWY-5667', 'CDP-diacylglycerol biosynthesis I')|('PWYIO2-7', 'triacylglycerol biosynthesis (Chlamydomonas)')|('TRIGLSYN-PWY', 'diacylglycerol and triacylglycerol biosynthesis')
RXN-1381__cyto_stem_light	0.01 ACYL-COA__cyto_stem_light + GLYCEROL-3P__cyto_stem_light --> 0.01 ACYL-SN-GLYCEROL-3P__cyto_stem_light + CO-A__cyto_stem_light	0	0.728619	up	0.522951	('PWY-5667', 'CDP-diacylglycerol biosynthesis I')|('PWYIO2-7', 'triacylglycerol biosynthesis (Chlamydomonas)')|('TRIGLSYN-PWY', 'diacylglycerol and triacylglycerol biosynthesis')
RXN-1381__cyto_stem_dark	0.01 ACYL-COA__cyto_stem_dark + GLYCEROL-3P__cyto_stem_dark --> 0.01 ACYL-SN-GLYCEROL-3P__cyto_stem_dark + CO-A__cyto_stem_dark	0	0.636518	up	0.464452	('PWY-5667', 'CDP-diacylglycerol biosynthesis I')|('PWYIO2-7', 'triacylglycerol biosynthesis (Chlamydomonas)')|('TRIGLSYN-PWY', 'diacylglycerol and triacylglycerol biosynthesis')
SHIKIMATE-KINASE-RXN__chlo_stem_light	ATP__chlo_stem_light + SHIKIMATE__chlo_stem_light --> ADP__chlo_stem_light + PROTON__chlo_stem_light + SHIKIMATE-5P__chlo_stem_light	0	3.32752	up	2.32486	('PWY-6163', 'chorismate biosynthesis from 3-dehydroquinate')
SHIKIMATE-KINASE-RXN__chlo_stem_dark	ATP__chlo_stem_dark + SHIKIMATE__chlo_stem_dark --> ADP__chlo_stem_dark + PROTON__chlo_stem_dark + SHIKIMATE-5P__chlo_stem_dark	0	3.03294	up	2.14115	('PWY-6163', 'chorismate biosynthesis from 3-dehydroquinate')
SHIKIMATE-KINASE-RXN__cyto_stem_light	ATP__cyto_stem_light + SHIKIMATE__cyto_stem_light --> ADP__cyto_stem_light + PROTON__cyto_stem_light + SHIKIMATE-5P__cyto_stem_light	0	3.65203	up	2.58142	('PWY-6163', 'chorismate biosynthesis from 3-dehydroquinate')
SHIKIMATE-KINASE-RXN__cyto_stem_dark	ATP__cyto_stem_dark + SHIKIMATE__cyto_stem_dark --> ADP__cyto_stem_dark + PROTON__cyto_stem_dark + SHIKIMATE-5P__cyto_stem_dark	0	3.62259	up	2.69267	('PWY-6163', 'chorismate biosynthesis from 3-dehydroquinate')
3.1.3.46-RXN__cyto_stem_light	CPD-535__cyto_stem_light + WATER__cyto_stem_light --> FRUCTOSE-6P__cyto_stem_light + Pi__cyto_stem_light	0	0	equal	0	('PWY66-423', 'fructose 2,6-bisphosphate biosynthesis')
3.1.3.46-RXN__cyto_stem_dark	CPD-535__cyto_stem_dark + WATER__cyto_stem_dark --> FRUCTOSE-6P__cyto_stem_dark + Pi__cyto_stem_dark	0	0	equal	0	('PWY66-423', 'fructose 2,6-bisphosphate biosynthesis')
MANNOSE-6-PHOSPHATE-6-REDUCTASE-RXN__cyto_stem_light	CPD-15979__cyto_stem_light + NADPH__cyto_stem_light + PROTON__cyto_stem_light --> MANNITOL-1P__cyto_stem_light + NADP__cyto_stem_light	0	5.66512	up	4.42827	('PWY-3881', 'mannitol biosynthesis')
MANNOSE-6-PHOSPHATE-6-REDUCTASE-RXN__cyto_stem_dark	CPD-15979__cyto_stem_dark + NADPH__cyto_stem_dark + PROTON__cyto_stem_dark --> MANNITOL-1P__cyto_stem_dark + NADP__cyto_stem_dark	0	5.37438	up	4.201	('PWY-3881', 'mannitol biosynthesis')
RXN-7719__mito_stem_light	BCAA-dehydrogenase-DH-lipoyl__mito_stem_light + NAD__mito_stem_light --> BCAA-dehydrogenase-lipoyl__mito_stem_light + NADH__mito_stem_light + PROTON__mito_stem_light	0	100000	equal	0	('PWY-5046', '2-oxoisovalerate decarboxylation to isobutanoyl-CoA')
RXN-7719__mito_stem_dark	BCAA-dehydrogenase-DH-lipoyl__mito_stem_dark + NAD__mito_stem_dark --> BCAA-dehydrogenase-lipoyl__mito_stem_dark + NADH__mito_stem_dark + PROTON__mito_stem_dark	0	100000	equal	0	('PWY-5046', '2-oxoisovalerate decarboxylation to isobutanoyl-CoA')
RXN-7719__chlo_stem_light	BCAA-dehydrogenase-DH-lipoyl__chlo_stem_light + NAD__chlo_stem_light --> BCAA-dehydrogenase-lipoyl__chlo_stem_light + NADH__chlo_stem_light + PROTON__chlo_stem_light	0	100000	equal	0	('PWY-5046', '2-oxoisovalerate decarboxylation to isobutanoyl-CoA')
RXN-7719__chlo_stem_dark	BCAA-dehydrogenase-DH-lipoyl__chlo_stem_dark + NAD__chlo_stem_dark --> BCAA-dehydrogenase-lipoyl__chlo_stem_dark + NADH__chlo_stem_dark + PROTON__chlo_stem_dark	0	100000	equal	0	('PWY-5046', '2-oxoisovalerate decarboxylation to isobutanoyl-CoA')
TR2000039__mito__cyto_stem_light	LYS__cyto_stem_light + PROTON__mito_stem_light --> LYS__mito_stem_light + PROTON__cyto_stem_light	0	999999	equal	0	('transporters', 'transport reactions')
TR2000039__mito__cyto_stem_dark	LYS__cyto_stem_dark + PROTON__mito_stem_dark --> LYS__mito_stem_dark + PROTON__cyto_stem_dark	0	999999	equal	0	('transporters', 'transport reactions')
2.7.7.30-RXN__cyto_stem_light	CPD-488__cyto_stem_light + GTP__cyto_stem_light + PROTON__cyto_stem_light --> CPD-13118__cyto_stem_light + PPI__cyto_stem_light	0	0	equal	0	('PWY-6', 'GDP-L-fucose biosynthesis II (from L-fucose)')
2.7.7.30-RXN__cyto_stem_dark	CPD-488__cyto_stem_dark + GTP__cyto_stem_dark + PROTON__cyto_stem_dark --> CPD-13118__cyto_stem_dark + PPI__cyto_stem_dark	0	0	equal	0	('PWY-6', 'GDP-L-fucose biosynthesis II (from L-fucose)')
RXN-12204__chlo_stem_light	6-Phosphogluco-Amylopectins__chlo_stem_light + ATP__chlo_stem_light + WATER__chlo_stem_light --> 6-Phosphoglc-3-Phosphoglc-Amylopectins__chlo_stem_light + AMP__chlo_stem_light + Pi__chlo_stem_light	0	0.94843	up	0.741362	('PWY-6724', 'starch degradation II')
RXN-12204__chlo_stem_dark	6-Phosphogluco-Amylopectins__chlo_stem_dark + ATP__chlo_stem_dark + WATER__chlo_stem_dark --> 6-Phosphoglc-3-Phosphoglc-Amylopectins__chlo_stem_dark + AMP__chlo_stem_dark + Pi__chlo_stem_dark	0	0.940299	up	0.735006	('PWY-6724', 'starch degradation II')
RXN-10662__mito_stem_light	CPD-10269__mito_stem_light + WATER__mito_stem_light --> CO-A__mito_stem_light + CPD-9245__mito_stem_light + PROTON__mito_stem_light	0	0	equal	0	('PWY3O-1801', 'palmitoleate biosynthesis IV (fungi and animals)')
RXN-10662__mito_stem_dark	CPD-10269__mito_stem_dark + WATER__mito_stem_dark --> CO-A__mito_stem_dark + CPD-9245__mito_stem_dark + PROTON__mito_stem_dark	0	0	equal	0	('PWY3O-1801', 'palmitoleate biosynthesis IV (fungi and animals)')
RXN-10662__cyto_stem_light	CPD-10269__cyto_stem_light + WATER__cyto_stem_light --> CO-A__cyto_stem_light + CPD-9245__cyto_stem_light + PROTON__cyto_stem_light	0	0	equal	0	('PWY3O-1801', 'palmitoleate biosynthesis IV (fungi and animals)')
RXN-10662__cyto_stem_dark	CPD-10269__cyto_stem_dark + WATER__cyto_stem_dark --> CO-A__cyto_stem_dark + CPD-9245__cyto_stem_dark + PROTON__cyto_stem_dark	0	0	equal	0	('PWY3O-1801', 'palmitoleate biosynthesis IV (fungi and animals)')
RXN-10662__pero_stem_light	CPD-10269__pero_stem_light + WATER__pero_stem_light --> CO-A__pero_stem_light + CPD-9245__pero_stem_light + PROTON__pero_stem_light	0	0	equal	0	('PWY3O-1801', 'palmitoleate biosynthesis IV (fungi and animals)')
RXN-10662__pero_stem_dark	CPD-10269__pero_stem_dark + WATER__pero_stem_dark --> CO-A__pero_stem_dark + CPD-9245__pero_stem_dark + PROTON__pero_stem_dark	0	0	equal	0	('PWY3O-1801', 'palmitoleate biosynthesis IV (fungi and animals)')
RXN-17796__cyto_stem_light	CPD-19148__cyto_stem_light + ETF-Oxidized__cyto_stem_light + PROTON__cyto_stem_light --> CPD-19150__cyto_stem_light + ETF-Reduced__cyto_stem_light	0	0	equal	0
RXN-17796__cyto_stem_dark	CPD-19148__cyto_stem_dark + ETF-Oxidized__cyto_stem_dark + PROTON__cyto_stem_dark --> CPD-19150__cyto_stem_dark + ETF-Reduced__cyto_stem_dark	0	0	equal	0
RXN-6546__cyto_stem_light	2-KETOGLUTARATE__cyto_stem_light + CPD1F-86__cyto_stem_light + OXYGEN-MOLECULE__cyto_stem_light --> CARBON-DIOXIDE__cyto_stem_light + CPD-6225__cyto_stem_light + SUC__cyto_stem_light	0	1.01462	up	0.775558
RXN-6546__cyto_stem_dark	2-KETOGLUTARATE__cyto_stem_dark + CPD1F-86__cyto_stem_dark + OXYGEN-MOLECULE__cyto_stem_dark --> CARBON-DIOXIDE__cyto_stem_dark + CPD-6225__cyto_stem_dark + SUC__cyto_stem_dark	0	0.964671	up	0.739367
RXN-11541__er_stem_light	CPD-697__er_stem_light + NADPH__er_stem_light + OXYGEN-MOLECULE__er_stem_light + PROTON__er_stem_light --> CPD-12501__er_stem_light + NADP__er_stem_light + WATER__er_stem_light	0	0	equal	0	('PWY-6546', 'brassinosteroids inactivation')
RXN-11541__er_stem_dark	CPD-697__er_stem_dark + NADPH__er_stem_dark + OXYGEN-MOLECULE__er_stem_dark + PROTON__er_stem_dark --> CPD-12501__er_stem_dark + NADP__er_stem_dark + WATER__er_stem_dark	0	0	equal	0	('PWY-6546', 'brassinosteroids inactivation')
TO3000761__chlo__cyto_stem_light	ATP__chlo_stem_light + SULFATE__cyto_stem_light + WATER__chlo_stem_light --> ADP__chlo_stem_light + PROTON__chlo_stem_light + Pi__chlo_stem_light + SULFATE__chlo_stem_light	0	422.053	up	329.907	('transporters', 'transport reactions')
TO3000761__chlo__cyto_stem_dark	ATP__chlo_stem_dark + SULFATE__cyto_stem_dark + WATER__chlo_stem_dark --> ADP__chlo_stem_dark + PROTON__chlo_stem_dark + Pi__chlo_stem_dark + SULFATE__chlo_stem_dark	0	190.791	up	149.136	('transporters', 'transport reactions')
TO3000761__er__cyto_stem_light	ATP__er_stem_light + SULFATE__cyto_stem_light + WATER__er_stem_light --> ADP__er_stem_light + PROTON__er_stem_light + Pi__er_stem_light + SULFATE__er_stem_light	0	422.053	up	329.907	('transporters', 'transport reactions')
TO3000761__er__cyto_stem_dark	ATP__er_stem_dark + SULFATE__cyto_stem_dark + WATER__er_stem_dark --> ADP__er_stem_dark + PROTON__er_stem_dark + Pi__er_stem_dark + SULFATE__er_stem_dark	0	190.79	up	149.135	('transporters', 'transport reactions')
RXN-9819__mito_stem_light	INDOLE__mito_stem_light + NADH__mito_stem_light + OXYGEN-MOLECULE__mito_stem_light + PROTON__mito_stem_light --> CPD-10523__mito_stem_light + NAD__mito_stem_light	0	0	equal	0	('PWY-6069', 'indigo biosynthesis')|('PWY-6068', 'indican biosynthesis')
RXN-9819__mito_stem_dark	INDOLE__mito_stem_dark + NADH__mito_stem_dark + OXYGEN-MOLECULE__mito_stem_dark + PROTON__mito_stem_dark --> CPD-10523__mito_stem_dark + NAD__mito_stem_dark	0	0	equal	0	('PWY-6069', 'indigo biosynthesis')|('PWY-6068', 'indican biosynthesis')
DXPREDISOM-RXN__chlo_stem_light	DEOXYXYLULOSE-5P__chlo_stem_light + NADPH__chlo_stem_light + PROTON__chlo_stem_light --> 2-C-METHYL-D-ERYTHRITOL-4-PHOSPHATE__chlo_stem_light + NADP__chlo_stem_light	0	5.3433	up	4.16873	('NONMEVIPP-PWY', 'methylerythritol phosphate pathway I')|('PWY-7560', 'methylerythritol phosphate pathway II')
DXPREDISOM-RXN__chlo_stem_dark	DEOXYXYLULOSE-5P__chlo_stem_dark + NADPH__chlo_stem_dark + PROTON__chlo_stem_dark --> 2-C-METHYL-D-ERYTHRITOL-4-PHOSPHATE__chlo_stem_dark + NADP__chlo_stem_dark	0	4.77145	up	3.71396	('NONMEVIPP-PWY', 'methylerythritol phosphate pathway I')|('PWY-7560', 'methylerythritol phosphate pathway II')
RXNQT-4161__cyto_stem_light	CPD1F-437__cyto_stem_light + UDP-L-RHAMNOSE__cyto_stem_light --> CPD-5521__cyto_stem_light + UDP__cyto_stem_light	0	1.09938	up	0.846148	('PWY-5321', 'quercetin glycoside biosynthesis (Arabidopsis)')
RXNQT-4161__cyto_stem_dark	CPD1F-437__cyto_stem_dark + UDP-L-RHAMNOSE__cyto_stem_dark --> CPD-5521__cyto_stem_dark + UDP__cyto_stem_dark	0	1.07853	up	0.834697	('PWY-5321', 'quercetin glycoside biosynthesis (Arabidopsis)')
MYO-INOSITOL-2-DEHYDROGENASE-RXN__cyto_stem_light	MYO-INOSITOL__cyto_stem_light + NAD__cyto_stem_light --> CPD-14808__cyto_stem_light + NADH__cyto_stem_light + PROTON__cyto_stem_light	0	100000	equal	0	('PWY-5940', 'streptomycin biosynthesis')|('PWY-7241', 'myo-inositol degradation II')|('PWY-7237', 'myo-, chiro- and scyllo-inositol degradation')|('P562-PWY', 'myo-inositol degradation I')
MYO-INOSITOL-2-DEHYDROGENASE-RXN__cyto_stem_dark	MYO-INOSITOL__cyto_stem_dark + NAD__cyto_stem_dark --> CPD-14808__cyto_stem_dark + NADH__cyto_stem_dark + PROTON__cyto_stem_dark	0	100000	equal	0	('PWY-5940', 'streptomycin biosynthesis')|('PWY-7241', 'myo-inositol degradation II')|('PWY-7237', 'myo-, chiro- and scyllo-inositol degradation')|('P562-PWY', 'myo-inositol degradation I')
TI3000590__chlo__cyto_stem_light	ATP__chlo_stem_light + PALMITATE__chlo_stem_light + WATER__chlo_stem_light --> ADP__chlo_stem_light + PALMITATE__cyto_stem_light + PROTON__chlo_stem_light + Pi__chlo_stem_light	0	211.027	up	164.946	('transporters', 'transport reactions')
TI3000590__chlo__cyto_stem_dark	ATP__chlo_stem_dark + PALMITATE__chlo_stem_dark + WATER__chlo_stem_dark --> ADP__chlo_stem_dark + PALMITATE__cyto_stem_dark + PROTON__chlo_stem_dark + Pi__chlo_stem_dark	0	95.3965	up	74.5603	('transporters', 'transport reactions')
TI3000590__vacu__cyto_stem_light	ATP__vacu_stem_light + PALMITATE__vacu_stem_light + WATER__vacu_stem_light --> ADP__vacu_stem_light + PALMITATE__cyto_stem_light + PROTON__vacu_stem_light + Pi__vacu_stem_light	0	500000	equal	0	('transporters', 'transport reactions')
TI3000590__vacu__cyto_stem_dark	ATP__vacu_stem_dark + PALMITATE__vacu_stem_dark + WATER__vacu_stem_dark --> ADP__vacu_stem_dark + PALMITATE__cyto_stem_dark + PROTON__vacu_stem_dark + Pi__vacu_stem_dark	0	500000	equal	0	('transporters', 'transport reactions')
RXN-7686__cyto_stem_light	2-KETOGLUTARATE__cyto_stem_light + NARINGENIN-CMPD__cyto_stem_light + OXYGEN-MOLECULE__cyto_stem_light --> CARBON-DIOXIDE__cyto_stem_light + CPD-431__cyto_stem_light + PROTON__cyto_stem_light + SUC__cyto_stem_light + WATER__cyto_stem_light	0	1.45778	up	1.12063	('PWY-6787', 'flavonoid biosynthesis (in equisetum)')|('PWY-2083', 'isoflavonoid biosynthesis II')|('PWY-5060', 'luteolin biosynthesis')
RXN-7686__cyto_stem_dark	2-KETOGLUTARATE__cyto_stem_dark + NARINGENIN-CMPD__cyto_stem_dark + OXYGEN-MOLECULE__cyto_stem_dark --> CARBON-DIOXIDE__cyto_stem_dark + CPD-431__cyto_stem_dark + PROTON__cyto_stem_dark + SUC__cyto_stem_dark + WATER__cyto_stem_dark	0	1.42476	up	1.10269	('PWY-6787', 'flavonoid biosynthesis (in equisetum)')|('PWY-2083', 'isoflavonoid biosynthesis II')|('PWY-5060', 'luteolin biosynthesis')
PHOSPHATIDYLINOSITOL-BISPHOSPHATASE-RXN__cyto_stem_light	0.01 PHOSPHATIDYL-MYO-INOSITOL-45-BISPHOSPHA__cyto_stem_light + WATER__cyto_stem_light --> 0.01 CPD-1108__cyto_stem_light + Pi__cyto_stem_light	0	0	equal	0	('PWY-6368', '3-phosphoinositide degradation')
PHOSPHATIDYLINOSITOL-BISPHOSPHATASE-RXN__cyto_stem_dark	0.01 PHOSPHATIDYL-MYO-INOSITOL-45-BISPHOSPHA__cyto_stem_dark + WATER__cyto_stem_dark --> 0.01 CPD-1108__cyto_stem_dark + Pi__cyto_stem_dark	0	0	equal	0	('PWY-6368', '3-phosphoinositide degradation')
RXN-19627__vacu_stem_light	CPD-21241__vacu_stem_light + WATER__vacu_stem_light --> CPD-21134__vacu_stem_light + GLT__vacu_stem_light	0	0	equal	0
RXN-19627__vacu_stem_dark	CPD-21241__vacu_stem_dark + WATER__vacu_stem_dark --> CPD-21134__vacu_stem_dark + GLT__vacu_stem_dark	0	0	equal	0
RXN-9521__mito_stem_light	Hex-2-enoyl-ACPs__mito_stem_light + NADPH__mito_stem_light + PROTON__mito_stem_light --> Hexanoyl-ACPs__mito_stem_light + NADP__mito_stem_light	0	0	equal	0	('PWY-7388', 'octanoyl-[acyl-carrier protein] biosynthesis (mitochondria, yeast)')|('PWY-8279', 'palmitate biosynthesis III')|('PWY66-430', 'tetradecanoate biosynthesis (mitochondria)')
RXN-9521__mito_stem_dark	Hex-2-enoyl-ACPs__mito_stem_dark + NADPH__mito_stem_dark + PROTON__mito_stem_dark --> Hexanoyl-ACPs__mito_stem_dark + NADP__mito_stem_dark	0	0	equal	0	('PWY-7388', 'octanoyl-[acyl-carrier protein] biosynthesis (mitochondria, yeast)')|('PWY-8279', 'palmitate biosynthesis III')|('PWY66-430', 'tetradecanoate biosynthesis (mitochondria)')
TR3000006__vacu__cyto_stem_light	ATP__vacu_stem_light + WATER__vacu_stem_light --> ADP__vacu_stem_light + PROTON__cyto_stem_light + Pi__vacu_stem_light	0	999999	equal	0	('transporters', 'transport reactions')
TR3000006__vacu__cyto_stem_dark	ATP__vacu_stem_dark + WATER__vacu_stem_dark --> ADP__vacu_stem_dark + PROTON__cyto_stem_dark + Pi__vacu_stem_dark	0	999999	equal	0	('transporters', 'transport reactions')
TI1000053__vacu__cyto_stem_light	GLN__vacu_stem_light + PROTON__vacu_stem_light --> GLN__cyto_stem_light + PROTON__cyto_stem_light	0	999999	equal	0	('transporters', 'transport reactions')
TI1000053__vacu__cyto_stem_dark	GLN__vacu_stem_dark + PROTON__vacu_stem_dark --> GLN__cyto_stem_dark + PROTON__cyto_stem_dark	0	999999	equal	0	('transporters', 'transport reactions')
RXN-8024__chlo_stem_light	CPD-7408__chlo_stem_light + NADP__chlo_stem_light --> CPD1F-98__chlo_stem_light + NADPH__chlo_stem_light + PROTON__chlo_stem_light	0	0	equal	0	('PWY-6287', 'neurosporene biosynthesis')
RXN-8024__chlo_stem_dark	CPD-7408__chlo_stem_dark + NADP__chlo_stem_dark --> CPD1F-98__chlo_stem_dark + NADPH__chlo_stem_dark + PROTON__chlo_stem_dark	0	0	equal	0	('PWY-6287', 'neurosporene biosynthesis')
2-HYDROXYBIPHENYL-3-MONOOXYGENASE-RXN__cyto_stem_light	CPD-946__cyto_stem_light + NADH__cyto_stem_light + OXYGEN-MOLECULE__cyto_stem_light + PROTON__cyto_stem_light --> BIPHENYL-23-DIOL__cyto_stem_light + NAD__cyto_stem_light + WATER__cyto_stem_light	0	0	equal	0	('PWY-7008', '2-hydroxybiphenyl degradation')
2-HYDROXYBIPHENYL-3-MONOOXYGENASE-RXN__cyto_stem_dark	CPD-946__cyto_stem_dark + NADH__cyto_stem_dark + OXYGEN-MOLECULE__cyto_stem_dark + PROTON__cyto_stem_dark --> BIPHENYL-23-DIOL__cyto_stem_dark + NAD__cyto_stem_dark + WATER__cyto_stem_dark	0	0	equal	0	('PWY-7008', '2-hydroxybiphenyl degradation')
RXN-12123__cyto_stem_light	CPD-12575__cyto_stem_light + CPD-13080__cyto_stem_light --> CPD-13081__cyto_stem_light + PROTON__cyto_stem_light + UDP__cyto_stem_light	0	0	equal	0	('PWY18C3-4', 'solasodine glycosylation')
RXN-12123__cyto_stem_dark	CPD-12575__cyto_stem_dark + CPD-13080__cyto_stem_dark --> CPD-13081__cyto_stem_dark + PROTON__cyto_stem_dark + UDP__cyto_stem_dark	0	0	equal	0	('PWY18C3-4', 'solasodine glycosylation')
2.4.1.46-RXN__cyto_stem_light	CPD-14553__cyto_stem_light + 0.01 DIACYLGLYCEROL__cyto_stem_light --> 0.01 D-Galactosyl-12-diacyl-glycerols__cyto_stem_light + PROTON__cyto_stem_light + UDP__cyto_stem_light	0.000203909	0.000254916	down	0.00218044	('PWY-401', 'galactolipid biosynthesis I')
2.4.1.46-RXN__cyto_stem_dark	CPD-14553__cyto_stem_dark + 0.01 DIACYLGLYCEROL__cyto_stem_dark --> 0.01 D-Galactosyl-12-diacyl-glycerols__cyto_stem_dark + PROTON__cyto_stem_dark + UDP__cyto_stem_dark	0.000203909	0.000254916	down	0.00218044	('PWY-401', 'galactolipid biosynthesis I')
RXN-20987__cyto_stem_light	2-PG__cyto_stem_light + ATP__cyto_stem_light --> 23-DIPHOSPHOGLYCERATE__cyto_stem_light + ADP__cyto_stem_light + PROTON__cyto_stem_light	0	0	equal	0	('PWY-8098', 'cyclic 2,3-bisphosphoglycerate biosynthesis')
RXN-20987__cyto_stem_dark	2-PG__cyto_stem_dark + ATP__cyto_stem_dark --> 23-DIPHOSPHOGLYCERATE__cyto_stem_dark + ADP__cyto_stem_dark + PROTON__cyto_stem_dark	0	0	equal	0	('PWY-8098', 'cyclic 2,3-bisphosphoglycerate biosynthesis')
2.7.7.13-RXN__cyto_stem_light	GTP__cyto_stem_light + MANNOSE-1P__cyto_stem_light + PROTON__cyto_stem_light --> GDP-MANNOSE__cyto_stem_light + PPI__cyto_stem_light	0	8.27956	up	6.43429	('PWY-5659', 'GDP-mannose biosynthesis')|('PWY-882', 'L-ascorbate biosynthesis I (L-galactose pathway)')
2.7.7.13-RXN__cyto_stem_dark	GTP__cyto_stem_dark + MANNOSE-1P__cyto_stem_dark + PROTON__cyto_stem_dark --> GDP-MANNOSE__cyto_stem_dark + PPI__cyto_stem_dark	0	8.51488	up	6.44727	('PWY-5659', 'GDP-mannose biosynthesis')|('PWY-882', 'L-ascorbate biosynthesis I (L-galactose pathway)')
RXN-21716__chlo_stem_light	12-methyltetradecanoyl-ACPs__chlo_stem_light + WATER__chlo_stem_light --> ACP__chlo_stem_light + CPD-9917__chlo_stem_light	0	0	equal	0	('PWY-8173', 'anteiso-branched-chain fatty acid biosynthesis')
RXN-21716__chlo_stem_dark	12-methyltetradecanoyl-ACPs__chlo_stem_dark + WATER__chlo_stem_dark --> ACP__chlo_stem_dark + CPD-9917__chlo_stem_dark	0	0	equal	0	('PWY-8173', 'anteiso-branched-chain fatty acid biosynthesis')
RXN-12364__cyto_stem_light	CPD-12796__cyto_stem_light --> CPD-13347__cyto_stem_light	0	0	equal	0
RXN-12364__cyto_stem_dark	CPD-12796__cyto_stem_dark --> CPD-13347__cyto_stem_dark	0	0	equal	0
RXN-7683__chlo_stem_light	CTP__chlo_stem_light + PHYTOL__chlo_stem_light --> CDP__chlo_stem_light + CPD-7025__chlo_stem_light + PROTON__chlo_stem_light	0	0	equal	0	('PWY-5107', 'phytol salvage pathway')
RXN-7683__chlo_stem_dark	CTP__chlo_stem_dark + PHYTOL__chlo_stem_dark --> CDP__chlo_stem_dark + CPD-7025__chlo_stem_dark + PROTON__chlo_stem_dark	0	0	equal	0	('PWY-5107', 'phytol salvage pathway')
RXN-9666__mito_stem_light	OLEOYL-COA__mito_stem_light + WATER__mito_stem_light --> CO-A__mito_stem_light + OLEATE-CPD__mito_stem_light + PROTON__mito_stem_light	0	0	equal	0	('PWY-321', 'cutin biosynthesis')|('PWY-5996', 'oleate biosynthesis II (animals and fungi)')|('PWY-6733', 'sporopollenin precursors biosynthesis')|('PWY-1121', 'suberin monomers biosynthesis')
RXN-9666__mito_stem_dark	OLEOYL-COA__mito_stem_dark + WATER__mito_stem_dark --> CO-A__mito_stem_dark + OLEATE-CPD__mito_stem_dark + PROTON__mito_stem_dark	0	0	equal	0	('PWY-321', 'cutin biosynthesis')|('PWY-5996', 'oleate biosynthesis II (animals and fungi)')|('PWY-6733', 'sporopollenin precursors biosynthesis')|('PWY-1121', 'suberin monomers biosynthesis')
RXN-1726__chlo_stem_light	CPD-2184__chlo_stem_light + OXYGEN-MOLECULE__chlo_stem_light + 2.0 PROTON__chlo_stem_light + 2.0 Reduced-ferredoxins__chlo_stem_light --> CPD-2185__chlo_stem_light + 2.0 Oxidized-ferredoxins__chlo_stem_light + 2.0 WATER__chlo_stem_light	0	0	equal	0	('PWY-762', 'phospholipid desaturation')
RXN-1726__chlo_stem_dark	CPD-2184__chlo_stem_dark + OXYGEN-MOLECULE__chlo_stem_dark + 2.0 PROTON__chlo_stem_dark + 2.0 Reduced-ferredoxins__chlo_stem_dark --> CPD-2185__chlo_stem_dark + 2.0 Oxidized-ferredoxins__chlo_stem_dark + 2.0 WATER__chlo_stem_dark	0	0	equal	0	('PWY-762', 'phospholipid desaturation')
RXN-8495__cyto_stem_light	LINOLEIC_ACID__cyto_stem_light + OXYGEN-MOLECULE__cyto_stem_light --> CPD-8677__cyto_stem_light	0	0	equal	0	('PWY-8395', 'linoleate metabolites biosynthesis')|('PWY-5408', '9-lipoxygenase and 9-hydroperoxide lyase pathway')|('PWY-5407', '9-lipoxygenase and 9-allene oxide synthase pathway')|('PWY-5406', 'divinyl ether biosynthesis I')
RXN-8495__cyto_stem_dark	LINOLEIC_ACID__cyto_stem_dark + OXYGEN-MOLECULE__cyto_stem_dark --> CPD-8677__cyto_stem_dark	0	0	equal	0	('PWY-8395', 'linoleate metabolites biosynthesis')|('PWY-5408', '9-lipoxygenase and 9-hydroperoxide lyase pathway')|('PWY-5407', '9-lipoxygenase and 9-allene oxide synthase pathway')|('PWY-5406', 'divinyl ether biosynthesis I')
RXN-13300__er_stem_light	CPD-14273__er_stem_light + NADPH__er_stem_light + PROTON__er_stem_light --> CPD-14277__er_stem_light + NADP__er_stem_light	0	0	equal	0	('PWY-7036', 'very long chain fatty acid biosynthesis II')
RXN-13300__er_stem_dark	CPD-14273__er_stem_dark + NADPH__er_stem_dark + PROTON__er_stem_dark --> CPD-14277__er_stem_dark + NADP__er_stem_dark	0	0	equal	0	('PWY-7036', 'very long chain fatty acid biosynthesis II')
RXN-4286__er_stem_light	CPD-4184__er_stem_light --> 4-ALPHA-METHYL-5-ALPHA__er_stem_light	0	100000	equal	0	('PWY18C3-1', 'cholesterol biosynthesis (plants)')
RXN-4286__er_stem_dark	CPD-4184__er_stem_dark --> 4-ALPHA-METHYL-5-ALPHA__er_stem_dark	0	100000	equal	0	('PWY18C3-1', 'cholesterol biosynthesis (plants)')
RXN-9515__mito_stem_light	Crotonyl-ACPs__mito_stem_light + NADPH__mito_stem_light + PROTON__mito_stem_light --> Butanoyl-ACPs__mito_stem_light + NADP__mito_stem_light	0	0	equal	0	('PWY-7388', 'octanoyl-[acyl-carrier protein] biosynthesis (mitochondria, yeast)')|('PWY-8279', 'palmitate biosynthesis III')|('PWY66-430', 'tetradecanoate biosynthesis (mitochondria)')
RXN-9515__mito_stem_dark	Crotonyl-ACPs__mito_stem_dark + NADPH__mito_stem_dark + PROTON__mito_stem_dark --> Butanoyl-ACPs__mito_stem_dark + NADP__mito_stem_dark	0	0	equal	0	('PWY-7388', 'octanoyl-[acyl-carrier protein] biosynthesis (mitochondria, yeast)')|('PWY-8279', 'palmitate biosynthesis III')|('PWY66-430', 'tetradecanoate biosynthesis (mitochondria)')
GLYCEROL-3-PHOSPHATE-DEHYDROGENASE-RXN__mito_stem_light	GLYCEROL-3P__mito_stem_light + NADP__mito_stem_light --> DIHYDROXY-ACETONE-PHOSPHATE__mito_stem_light + NADPH__mito_stem_light + PROTON__mito_stem_light	0	100000	equal	0
GLYCEROL-3-PHOSPHATE-DEHYDROGENASE-RXN__mito_stem_dark	GLYCEROL-3P__mito_stem_dark + NADP__mito_stem_dark --> DIHYDROXY-ACETONE-PHOSPHATE__mito_stem_dark + NADPH__mito_stem_dark + PROTON__mito_stem_dark	0	100000	equal	0
GLUCOSAMINEPNACETYLTRANS-RXN__cyto_stem_light	ACETYL-COA__cyto_stem_light + D-GLUCOSAMINE-6-P__cyto_stem_light --> CO-A__cyto_stem_light + N-ACETYL-D-GLUCOSAMINE-6-P__cyto_stem_light + PROTON__cyto_stem_light	0	0	equal	0	('UDPNACETYLGALSYN-PWY', 'UDP-N-acetyl-D-glucosamine biosynthesis II')|('PWY-5514', 'UDP-N-acetyl-D-galactosamine biosynthesis II')
GLUCOSAMINEPNACETYLTRANS-RXN__cyto_stem_dark	ACETYL-COA__cyto_stem_dark + D-GLUCOSAMINE-6-P__cyto_stem_dark --> CO-A__cyto_stem_dark + N-ACETYL-D-GLUCOSAMINE-6-P__cyto_stem_dark + PROTON__cyto_stem_dark	0	0	equal	0	('UDPNACETYLGALSYN-PWY', 'UDP-N-acetyl-D-glucosamine biosynthesis II')|('PWY-5514', 'UDP-N-acetyl-D-galactosamine biosynthesis II')
TO0000137__chlo__cyto_stem_light	CIT__cyto_stem_light --> CIT__chlo_stem_light	0	211.051	up	164.742	('transporters', 'transport reactions')
TO0000137__chlo__cyto_stem_dark	CIT__cyto_stem_dark --> CIT__chlo_stem_dark	0	96.574	up	74.8223	('transporters', 'transport reactions')
TO0000137__mito__cyto_stem_light	CIT__cyto_stem_light --> CIT__mito_stem_light	0	999999	equal	0	('transporters', 'transport reactions')
TO0000137__mito__cyto_stem_dark	CIT__cyto_stem_dark --> CIT__mito_stem_dark	0	999999	equal	0	('transporters', 'transport reactions')
RXN1F-148__chlo_stem_light	CPD1F-115__chlo_stem_light --> CPD1F-118__chlo_stem_light	0	0	equal	0	('PWY-5946', '&delta;-carotene biosynthesis')|('PWY-5947', 'lutein biosynthesis')
RXN1F-148__chlo_stem_dark	CPD1F-115__chlo_stem_dark --> CPD1F-118__chlo_stem_dark	0	0	equal	0	('PWY-5946', '&delta;-carotene biosynthesis')|('PWY-5947', 'lutein biosynthesis')
RXN-14372__chlo_stem_light	2.0 Alpha-Amyloses__chlo_stem_light --> CPD-7043__chlo_stem_light + 3.0 PROTON__chlo_stem_light + WATER__chlo_stem_light	0	0.963589	up	0.75321	('PWY-622', 'starch biosynthesis')
RXN-14372__chlo_stem_dark	2.0 Alpha-Amyloses__chlo_stem_dark --> CPD-7043__chlo_stem_dark + 3.0 PROTON__chlo_stem_dark + WATER__chlo_stem_dark	0	0.941333	up	0.730954	('PWY-622', 'starch biosynthesis')
RXN-20172__cyto_stem_light	CPD-21768__cyto_stem_light + S-ADENOSYLMETHIONINE__cyto_stem_light --> ADENOSYL-HOMO-CYS__cyto_stem_light + CPD-21769__cyto_stem_light + PROTON__cyto_stem_light	0	0	equal	0	('PWY3O-19', 'ubiquinol-6 biosynthesis (late decarboxylation)')|('PWY-7230', 'ubiquinol-6 biosynthesis from 4-aminobenzoate (yeast)')
RXN-20172__cyto_stem_dark	CPD-21768__cyto_stem_dark + S-ADENOSYLMETHIONINE__cyto_stem_dark --> ADENOSYL-HOMO-CYS__cyto_stem_dark + CPD-21769__cyto_stem_dark + PROTON__cyto_stem_dark	0	0	equal	0	('PWY3O-19', 'ubiquinol-6 biosynthesis (late decarboxylation)')|('PWY-7230', 'ubiquinol-6 biosynthesis from 4-aminobenzoate (yeast)')
UDP-GLUCURONATE-4-EPIMERASE-RXN__cyto_stem_light	UDP-GLUCURONATE__cyto_stem_light --> UDP-D-GALACTURONATE__cyto_stem_light	0	100000	equal	0	('PWY-6415', 'L-ascorbate biosynthesis V (euglena, D-galacturonate pathway)')|('PWY-4861', 'UDP-&alpha;-D-galacturonate biosynthesis I (from UDP-D-glucuronate)')
UDP-GLUCURONATE-4-EPIMERASE-RXN__cyto_stem_dark	UDP-GLUCURONATE__cyto_stem_dark --> UDP-D-GALACTURONATE__cyto_stem_dark	0	100000	equal	0	('PWY-6415', 'L-ascorbate biosynthesis V (euglena, D-galacturonate pathway)')|('PWY-4861', 'UDP-&alpha;-D-galacturonate biosynthesis I (from UDP-D-glucuronate)')
UDP-GLUCURONATE-4-EPIMERASE-RXN__golgi_stem_light	UDP-GLUCURONATE__golgi_stem_light --> UDP-D-GALACTURONATE__golgi_stem_light	0	100000	equal	0	('PWY-6415', 'L-ascorbate biosynthesis V (euglena, D-galacturonate pathway)')|('PWY-4861', 'UDP-&alpha;-D-galacturonate biosynthesis I (from UDP-D-glucuronate)')
UDP-GLUCURONATE-4-EPIMERASE-RXN__golgi_stem_dark	UDP-GLUCURONATE__golgi_stem_dark --> UDP-D-GALACTURONATE__golgi_stem_dark	0	100000	equal	0	('PWY-6415', 'L-ascorbate biosynthesis V (euglena, D-galacturonate pathway)')|('PWY-4861', 'UDP-&alpha;-D-galacturonate biosynthesis I (from UDP-D-glucuronate)')
RXN0-5182__chlo_stem_light	MALTOTETRAOSE__chlo_stem_light + Pi__chlo_stem_light --> GLC-1-P__chlo_stem_light + MALTOTRIOSE__chlo_stem_light	0	1.90114	up	1.48606	('GLYCOCAT-PWY', 'glycogen degradation I')
RXN0-5182__chlo_stem_dark	MALTOTETRAOSE__chlo_stem_dark + Pi__chlo_stem_dark --> GLC-1-P__chlo_stem_dark + MALTOTRIOSE__chlo_stem_dark	0	1.83312	up	1.41236	('GLYCOCAT-PWY', 'glycogen degradation I')
TI2903659__mito__cyto_stem_light	TDP__mito_stem_light + TTP__cyto_stem_light --> TDP__cyto_stem_light + TTP__mito_stem_light	0	999999	equal	0	('transporters', 'transport reactions')
TI2903659__mito__cyto_stem_dark	TDP__mito_stem_dark + TTP__cyto_stem_dark --> TDP__cyto_stem_dark + TTP__mito_stem_dark	0	999999	equal	0	('transporters', 'transport reactions')
RXN-7897__cyto_stem_light	CPD-7206__cyto_stem_light + OXYGEN-MOLECULE__cyto_stem_light --> CPD-7204__cyto_stem_light + CPD-7207__cyto_stem_light	0	0	equal	0
RXN-7897__cyto_stem_dark	CPD-7206__cyto_stem_dark + OXYGEN-MOLECULE__cyto_stem_dark --> CPD-7204__cyto_stem_dark + CPD-7207__cyto_stem_dark	0	0	equal	0
RXN-7897__chlo_stem_light	CPD-7206__chlo_stem_light + OXYGEN-MOLECULE__chlo_stem_light --> CPD-7204__chlo_stem_light + CPD-7207__chlo_stem_light	0	0	equal	0
RXN-7897__chlo_stem_dark	CPD-7206__chlo_stem_dark + OXYGEN-MOLECULE__chlo_stem_dark --> CPD-7204__chlo_stem_dark + CPD-7207__chlo_stem_dark	0	0	equal	0
TO0000220__vacu__cyto_stem_light	RIBOFLAVIN__cyto_stem_light --> RIBOFLAVIN__vacu_stem_light	0	0	equal	0	('transporters', 'transport reactions')
TO0000220__vacu__cyto_stem_dark	RIBOFLAVIN__cyto_stem_dark --> RIBOFLAVIN__vacu_stem_dark	0	0	equal	0	('transporters', 'transport reactions')
RXN-12089__pero_stem_light	OXYGEN-MOLECULE__pero_stem_light + SPERMIDINE__pero_stem_light + WATER__pero_stem_light --> CPD-6082__pero_stem_light + HYDROGEN-PEROXIDE__pero_stem_light + PUTRESCINE__pero_stem_light	0	0	equal	0	('PWY-6441', 'spermine and spermidine degradation III')
RXN-12089__pero_stem_dark	OXYGEN-MOLECULE__pero_stem_dark + SPERMIDINE__pero_stem_dark + WATER__pero_stem_dark --> CPD-6082__pero_stem_dark + HYDROGEN-PEROXIDE__pero_stem_dark + PUTRESCINE__pero_stem_dark	0	0	equal	0	('PWY-6441', 'spermine and spermidine degradation III')
RXN-12280__chlo_stem_light	2.0 Branched-Unphos-Amylopectin-Tails__chlo_stem_light + 5.0 WATER__chlo_stem_light --> CPD-7043__chlo_stem_light + 3.0 Linear-Malto-Oligosaccharides__chlo_stem_light + 7.0 PROTON__chlo_stem_light	0	0	equal	0	('PWY-6724', 'starch degradation II')
RXN-12280__chlo_stem_dark	2.0 Branched-Unphos-Amylopectin-Tails__chlo_stem_dark + 5.0 WATER__chlo_stem_dark --> CPD-7043__chlo_stem_dark + 3.0 Linear-Malto-Oligosaccharides__chlo_stem_dark + 7.0 PROTON__chlo_stem_dark	0	0	equal	0	('PWY-6724', 'starch degradation II')
GLUTKIN-RXN__chlo_stem_light	ATP__chlo_stem_light + GLT__chlo_stem_light --> ADP__chlo_stem_light + L-GLUTAMATE-5-P__chlo_stem_light	0	422.124	up	329.297	('PWY-3341', 'L-proline biosynthesis III')|('PWY-6922', 'L-N&delta;-acetylornithine biosynthesis')|('PROSYN-PWY', 'L-proline biosynthesis I (from L-glutamate)')|('ARGININE-SYN4-PWY', 'L-ornithine biosynthesis II')|('CITRULBIO-PWY', 'L-citrulline biosynthesis')
GLUTKIN-RXN__chlo_stem_dark	ATP__chlo_stem_dark + GLT__chlo_stem_dark --> ADP__chlo_stem_dark + L-GLUTAMATE-5-P__chlo_stem_dark	0	190.791	up	149.136	('PWY-3341', 'L-proline biosynthesis III')|('PWY-6922', 'L-N&delta;-acetylornithine biosynthesis')|('PROSYN-PWY', 'L-proline biosynthesis I (from L-glutamate)')|('ARGININE-SYN4-PWY', 'L-ornithine biosynthesis II')|('CITRULBIO-PWY', 'L-citrulline biosynthesis')
GLUTKIN-RXN__cyto_stem_light	ATP__cyto_stem_light + GLT__cyto_stem_light --> ADP__cyto_stem_light + L-GLUTAMATE-5-P__cyto_stem_light	0	422.124	up	329.298	('PWY-3341', 'L-proline biosynthesis III')|('PWY-6922', 'L-N&delta;-acetylornithine biosynthesis')|('PROSYN-PWY', 'L-proline biosynthesis I (from L-glutamate)')|('ARGININE-SYN4-PWY', 'L-ornithine biosynthesis II')|('CITRULBIO-PWY', 'L-citrulline biosynthesis')
GLUTKIN-RXN__cyto_stem_dark	ATP__cyto_stem_dark + GLT__cyto_stem_dark --> ADP__cyto_stem_dark + L-GLUTAMATE-5-P__cyto_stem_dark	0	190.791	up	149.136	('PWY-3341', 'L-proline biosynthesis III')|('PWY-6922', 'L-N&delta;-acetylornithine biosynthesis')|('PROSYN-PWY', 'L-proline biosynthesis I (from L-glutamate)')|('ARGININE-SYN4-PWY', 'L-ornithine biosynthesis II')|('CITRULBIO-PWY', 'L-citrulline biosynthesis')
RXN-11265__cyto_stem_light	BENZOYLCOA__cyto_stem_light + CPD-7035__cyto_stem_light --> CO-A__cyto_stem_light + CPD-12217__cyto_stem_light	0	0	equal	0
RXN-11265__cyto_stem_dark	BENZOYLCOA__cyto_stem_dark + CPD-7035__cyto_stem_dark --> CO-A__cyto_stem_dark + CPD-12217__cyto_stem_dark	0	0	equal	0
RXN-12456__mito_stem_light	NADH__mito_stem_light + PROTON__mito_stem_light + Uracil20-in-tRNAs__mito_stem_light --> 56-Dihydrouracil20-in-tRNAs__mito_stem_light + NAD__mito_stem_light	0	0	equal	0
RXN-12456__mito_stem_dark	NADH__mito_stem_dark + PROTON__mito_stem_dark + Uracil20-in-tRNAs__mito_stem_dark --> 56-Dihydrouracil20-in-tRNAs__mito_stem_dark + NAD__mito_stem_dark	0	0	equal	0
RXNQT-4366__cyto_stem_light	CPD-6442__cyto_stem_light + WATER__cyto_stem_light --> CPD-110__cyto_stem_light + METOH__cyto_stem_light + PROTON__cyto_stem_light	0	21.7376	up	16.9508	('PWY18C3-25', 'superpathway of methylsalicylate metabolism')|('PWY18C3-24', 'methylsalicylate degradation')
RXNQT-4366__cyto_stem_dark	CPD-6442__cyto_stem_dark + WATER__cyto_stem_dark --> CPD-110__cyto_stem_dark + METOH__cyto_stem_dark + PROTON__cyto_stem_dark	0	19.4397	up	14.9364	('PWY18C3-25', 'superpathway of methylsalicylate metabolism')|('PWY18C3-24', 'methylsalicylate degradation')
RXN-6883__mito_stem_light	CPD-9958__mito_stem_light + OXYGEN-MOLECULE__mito_stem_light + 2.0 PROTON__mito_stem_light --> UBIQUINONE-10__mito_stem_light + 2.0 WATER__mito_stem_light	0	108.505	up	74.0041	('PWY-4302', 'aerobic respiration III (alternative oxidase pathway)')
RXN-6883__mito_stem_dark	CPD-9958__mito_stem_dark + OXYGEN-MOLECULE__mito_stem_dark + 2.0 PROTON__mito_stem_dark --> UBIQUINONE-10__mito_stem_dark + 2.0 WATER__mito_stem_dark	0	78.9607	up	53.3256	('PWY-4302', 'aerobic respiration III (alternative oxidase pathway)')
RXN-7737__chlo_stem_light	2-KETOGLUTARATE__chlo_stem_light + LL-DIAMINOPIMELATE__chlo_stem_light --> DELTA1-PIPERIDEINE-2-6-DICARBOXYLATE__chlo_stem_light + GLT__chlo_stem_light + PROTON__chlo_stem_light + WATER__chlo_stem_light	0	100000	equal	0	('PWY-5097', 'L-lysine biosynthesis VI')
RXN-7737__chlo_stem_dark	2-KETOGLUTARATE__chlo_stem_dark + LL-DIAMINOPIMELATE__chlo_stem_dark --> DELTA1-PIPERIDEINE-2-6-DICARBOXYLATE__chlo_stem_dark + GLT__chlo_stem_dark + PROTON__chlo_stem_dark + WATER__chlo_stem_dark	0	100000	equal	0	('PWY-5097', 'L-lysine biosynthesis VI')
RXN1A0-6316__mito_stem_light	CPD1A0-6111__mito_stem_light + NADPH__mito_stem_light + PROTON__mito_stem_light --> CPD1A0-6112__mito_stem_light + NADP__mito_stem_light	0	0	equal	0	('PWY1A0-6325', 'actinorhodin biosynthesis')
RXN1A0-6316__mito_stem_dark	CPD1A0-6111__mito_stem_dark + NADPH__mito_stem_dark + PROTON__mito_stem_dark --> CPD1A0-6112__mito_stem_dark + NADP__mito_stem_dark	0	0	equal	0	('PWY1A0-6325', 'actinorhodin biosynthesis')
RXN1A0-6316__cyto_stem_light	CPD1A0-6111__cyto_stem_light + NADPH__cyto_stem_light + PROTON__cyto_stem_light --> CPD1A0-6112__cyto_stem_light + NADP__cyto_stem_light	0	0	equal	0	('PWY1A0-6325', 'actinorhodin biosynthesis')
RXN1A0-6316__cyto_stem_dark	CPD1A0-6111__cyto_stem_dark + NADPH__cyto_stem_dark + PROTON__cyto_stem_dark --> CPD1A0-6112__cyto_stem_dark + NADP__cyto_stem_dark	0	0	equal	0	('PWY1A0-6325', 'actinorhodin biosynthesis')
TR1000053__vacu__cyto_stem_light	GLN__cyto_stem_light + PROTON__cyto_stem_light --> GLN__vacu_stem_light + PROTON__vacu_stem_light	0	999999	equal	0	('transporters', 'transport reactions')
TR1000053__vacu__cyto_stem_dark	GLN__cyto_stem_dark + PROTON__cyto_stem_dark --> GLN__vacu_stem_dark + PROTON__vacu_stem_dark	0	999999	equal	0	('transporters', 'transport reactions')
RXN-9534__mito_stem_light	Dodec-2-enoyl-ACPs__mito_stem_light + NADPH__mito_stem_light + PROTON__mito_stem_light --> Dodecanoyl-ACPs__mito_stem_light + NADP__mito_stem_light	0	0	equal	0	('PWY-8279', 'palmitate biosynthesis III')|('PWY66-430', 'tetradecanoate biosynthesis (mitochondria)')
RXN-9534__mito_stem_dark	Dodec-2-enoyl-ACPs__mito_stem_dark + NADPH__mito_stem_dark + PROTON__mito_stem_dark --> Dodecanoyl-ACPs__mito_stem_dark + NADP__mito_stem_dark	0	0	equal	0	('PWY-8279', 'palmitate biosynthesis III')|('PWY66-430', 'tetradecanoate biosynthesis (mitochondria)')
2.7.1.140-RXN__cyto_stem_light	ATP__cyto_stem_light + CPD-505__cyto_stem_light --> ADP__cyto_stem_light + CPD-1107__cyto_stem_light + PROTON__cyto_stem_light	0	0	equal	0	('PWY-6372', '1D-myo-inositol hexakisphosphate biosynthesis IV (Dictyostelium)')|('PWY-6365', 'D-myo-inositol (3,4,5,6)-tetrakisphosphate biosynthesis')|('PWY-6554', '1D-myo-inositol hexakisphosphate biosynthesis V (from Ins(1,3,4)P3)')|('PWY-6362', '1D-myo-inositol hexakisphosphate biosynthesis II (mammalian)')|('PWY-6366', 'D-myo-inositol (1,4,5,6)-tetrakisphosphate biosynthesis')|('PWY-4562', …
2.7.1.140-RXN__cyto_stem_dark	ATP__cyto_stem_dark + CPD-505__cyto_stem_dark --> ADP__cyto_stem_dark + CPD-1107__cyto_stem_dark + PROTON__cyto_stem_dark	0	0	equal	0	('PWY-6372', '1D-myo-inositol hexakisphosphate biosynthesis IV (Dictyostelium)')|('PWY-6365', 'D-myo-inositol (3,4,5,6)-tetrakisphosphate biosynthesis')|('PWY-6554', '1D-myo-inositol hexakisphosphate biosynthesis V (from Ins(1,3,4)P3)')|('PWY-6362', '1D-myo-inositol hexakisphosphate biosynthesis II (mammalian)')|('PWY-6366', 'D-myo-inositol (1,4,5,6)-tetrakisphosphate biosynthesis')|('PWY-4562', …
RXN1F-19__chlo_stem_light	CPD-725__chlo_stem_light --> CPD-728__chlo_stem_light + WATER__chlo_stem_light	0	0	equal	0	('PWY-735', 'jasmonic acid biosynthesis')
RXN1F-19__chlo_stem_dark	CPD-725__chlo_stem_dark --> CPD-728__chlo_stem_dark + WATER__chlo_stem_dark	0	0	equal	0	('PWY-735', 'jasmonic acid biosynthesis')
2.4.1.194-RXN__cyto_stem_light	4-hydroxybenzoate__cyto_stem_light + CPD-12575__cyto_stem_light --> CPD-453__cyto_stem_light + PROTON__cyto_stem_light + UDP__cyto_stem_light	0	0	equal	0
2.4.1.194-RXN__cyto_stem_dark	4-hydroxybenzoate__cyto_stem_dark + CPD-12575__cyto_stem_dark --> CPD-453__cyto_stem_dark + PROTON__cyto_stem_dark + UDP__cyto_stem_dark	0	0	equal	0
UDPNACETYLGLUCOSAMACYLTRANS-RXN__cyto_stem_light	PROTON__cyto_stem_light + R-3-hydroxymyristoyl-ACPs__cyto_stem_light + UDP-N-ACETYL-D-GLUCOSAMINE__cyto_stem_light --> ACP__cyto_stem_light + UDP-OHMYR-ACETYLGLUCOSAMINE__cyto_stem_light	0	0	equal	0	('NAGLIPASYN-PWY', 'lipid IVA biosynthesis')
UDPNACETYLGLUCOSAMACYLTRANS-RXN__cyto_stem_dark	PROTON__cyto_stem_dark + R-3-hydroxymyristoyl-ACPs__cyto_stem_dark + UDP-N-ACETYL-D-GLUCOSAMINE__cyto_stem_dark --> ACP__cyto_stem_dark + UDP-OHMYR-ACETYLGLUCOSAMINE__cyto_stem_dark	0	0	equal	0	('NAGLIPASYN-PWY', 'lipid IVA biosynthesis')
RXN1F-775__cyto_stem_light	CPD-12575__cyto_stem_light + CPD-591__cyto_stem_light --> CPD1F-766__cyto_stem_light + PROTON__cyto_stem_light + UDP__cyto_stem_light	0	1.27606	up	0.978946	('PWY-7450', 'anthocyanidin modification (Arabidopsis)')|('PWY-5313', 'superpathway of anthocyanin biosynthesis (from cyanidin and cyanidin 3-O-glucoside)')|('PWY-7262', 'rose anthocyanin biosynthesis II (via cyanidin 3-O-&beta;-D-glucoside)')
RXN1F-775__cyto_stem_dark	CPD-12575__cyto_stem_dark + CPD-591__cyto_stem_dark --> CPD1F-766__cyto_stem_dark + PROTON__cyto_stem_dark + UDP__cyto_stem_dark	0	1.246	up	0.962795	('PWY-7450', 'anthocyanidin modification (Arabidopsis)')|('PWY-5313', 'superpathway of anthocyanin biosynthesis (from cyanidin and cyanidin 3-O-glucoside)')|('PWY-7262', 'rose anthocyanin biosynthesis II (via cyanidin 3-O-&beta;-D-glucoside)')
GLUCURONOKINASE-RXN__cyto_stem_light	ATP__cyto_stem_light + D-Glucopyranuronate__cyto_stem_light --> ADP__cyto_stem_light + CPD-510__cyto_stem_light + PROTON__cyto_stem_light	0	0	equal	0	('PWY-4841', 'UDP-&alpha;-D-glucuronate biosynthesis (from myo-inositol)')
GLUCURONOKINASE-RXN__cyto_stem_dark	ATP__cyto_stem_dark + D-Glucopyranuronate__cyto_stem_dark --> ADP__cyto_stem_dark + CPD-510__cyto_stem_dark + PROTON__cyto_stem_dark	0	0	equal	0	('PWY-4841', 'UDP-&alpha;-D-glucuronate biosynthesis (from myo-inositol)')
TI3001424__vacu__cyto_stem_light	ATP__vacu_stem_light + RETINAL__vacu_stem_light + WATER__vacu_stem_light --> ADP__vacu_stem_light + PROTON__vacu_stem_light + Pi__vacu_stem_light + RETINAL__cyto_stem_light	0	999999	equal	0	('transporters', 'transport reactions')
TI3001424__vacu__cyto_stem_dark	ATP__vacu_stem_dark + RETINAL__vacu_stem_dark + WATER__vacu_stem_dark --> ADP__vacu_stem_dark + PROTON__vacu_stem_dark + Pi__vacu_stem_dark + RETINAL__cyto_stem_dark	0	999999	equal	0	('transporters', 'transport reactions')
TI3001424__chlo__cyto_stem_light	ATP__chlo_stem_light + RETINAL__chlo_stem_light + WATER__chlo_stem_light --> ADP__chlo_stem_light + PROTON__chlo_stem_light + Pi__chlo_stem_light + RETINAL__cyto_stem_light	0	0	equal	0	('transporters', 'transport reactions')
TI3001424__chlo__cyto_stem_dark	ATP__chlo_stem_dark + RETINAL__chlo_stem_dark + WATER__chlo_stem_dark --> ADP__chlo_stem_dark + PROTON__chlo_stem_dark + Pi__chlo_stem_dark + RETINAL__cyto_stem_dark	0	0	equal	0	('transporters', 'transport reactions')
TI0000448__vacu__cyto_stem_light	GLYCERALD__vacu_stem_light --> GLYCERALD__cyto_stem_light	0	999999	equal	0	('transporters', 'transport reactions')
TI0000448__vacu__cyto_stem_dark	GLYCERALD__vacu_stem_dark --> GLYCERALD__cyto_stem_dark	0	999999	equal	0	('transporters', 'transport reactions')
VALINE--TRNA-LIGASE-RXN__chlo_stem_light	ATP__chlo_stem_light + VAL-tRNAs__chlo_stem_light + VAL__chlo_stem_light --> AMP__chlo_stem_light + Charged-VAL-tRNAs__chlo_stem_light + PPI__chlo_stem_light	0	0	equal	0	('TRNA-CHARGING-PWY', 'tRNA charging')
VALINE--TRNA-LIGASE-RXN__chlo_stem_dark	ATP__chlo_stem_dark + VAL-tRNAs__chlo_stem_dark + VAL__chlo_stem_dark --> AMP__chlo_stem_dark + Charged-VAL-tRNAs__chlo_stem_dark + PPI__chlo_stem_dark	0	0	equal	0	('TRNA-CHARGING-PWY', 'tRNA charging')
VALINE--TRNA-LIGASE-RXN__cyto_stem_light	ATP__cyto_stem_light + VAL-tRNAs__cyto_stem_light + VAL__cyto_stem_light --> AMP__cyto_stem_light + Charged-VAL-tRNAs__cyto_stem_light + PPI__cyto_stem_light	0.000865994	0.0010825	down	0.00926038	('TRNA-CHARGING-PWY', 'tRNA charging')
VALINE--TRNA-LIGASE-RXN__cyto_stem_dark	ATP__cyto_stem_dark + VAL-tRNAs__cyto_stem_dark + VAL__cyto_stem_dark --> AMP__cyto_stem_dark + Charged-VAL-tRNAs__cyto_stem_dark + PPI__cyto_stem_dark	0.000865994	0.0010825	down	0.00926038	('TRNA-CHARGING-PWY', 'tRNA charging')
TI2903705__mito__cyto_stem_light	DUTP__cyto_stem_light + TMP__mito_stem_light --> DUTP__mito_stem_light + TMP__cyto_stem_light	0	999999	equal	0	('transporters', 'transport reactions')
TI2903705__mito__cyto_stem_dark	DUTP__cyto_stem_dark + TMP__mito_stem_dark --> DUTP__mito_stem_dark + TMP__cyto_stem_dark	0	999999	equal	0	('transporters', 'transport reactions')
XYLULOKIN-RXN__cyto_stem_light	ATP__cyto_stem_light + D-XYLULOSE__cyto_stem_light --> ADP__cyto_stem_light + PROTON__cyto_stem_light + XYLULOSE-5-PHOSPHATE__cyto_stem_light	0	0	equal	0	('LARABITOLUTIL-PWY', 'xylitol degradation I')|('XYLCAT-PWY', 'D-xylose degradation I')|('DARABITOLUTIL-PWY', 'D-arabinitol degradation I')
XYLULOKIN-RXN__cyto_stem_dark	ATP__cyto_stem_dark + D-XYLULOSE__cyto_stem_dark --> ADP__cyto_stem_dark + PROTON__cyto_stem_dark + XYLULOSE-5-PHOSPHATE__cyto_stem_dark	0	0	equal	0	('LARABITOLUTIL-PWY', 'xylitol degradation I')|('XYLCAT-PWY', 'D-xylose degradation I')|('DARABITOLUTIL-PWY', 'D-arabinitol degradation I')
RXN-8471__cyto_stem_light	CPD-12575__cyto_stem_light + CPD-8662__cyto_stem_light --> CPD-8663__cyto_stem_light + UDP__cyto_stem_light	0	0	equal	0	('PWY-5398', 'crocetin esters biosynthesis')
RXN-8471__cyto_stem_dark	CPD-12575__cyto_stem_dark + CPD-8662__cyto_stem_dark --> CPD-8663__cyto_stem_dark + UDP__cyto_stem_dark	0	0	equal	0	('PWY-5398', 'crocetin esters biosynthesis')
TR1000156__vacu__cyto_stem_light	PROTON__cyto_stem_light + VAL__cyto_stem_light --> PROTON__vacu_stem_light + VAL__vacu_stem_light	0	999999	equal	0	('transporters', 'transport reactions')
TR1000156__vacu__cyto_stem_dark	PROTON__cyto_stem_dark + VAL__cyto_stem_dark --> PROTON__vacu_stem_dark + VAL__vacu_stem_dark	0	999999	equal	0	('transporters', 'transport reactions')
RXN-9811__pero_stem_light	CPD-10517__pero_stem_light --> CPD-10518__pero_stem_light + 2.0 PROTON__cyto_stem_light	0	0	equal	0	('PWY-6066', 'IAA biosynthesis VII')
RXN-9811__pero_stem_dark	CPD-10517__pero_stem_dark --> CPD-10518__pero_stem_dark + 2.0 PROTON__cyto_stem_dark	0	0	equal	0	('PWY-6066', 'IAA biosynthesis VII')
2.1.1.64-RXN__mito_stem_light	CPD-7158__mito_stem_light + S-ADENOSYLMETHIONINE__mito_stem_light --> ADENOSYL-HOMO-CYS__mito_stem_light + CPD-9957__mito_stem_light + PROTON__mito_stem_light	4.69222e-08	5.86529e-08	down	5.01755e-07	('PWY-5871', 'ubiquinol-9 biosynthesis (eukaryotic)')|('PWY-5856', 'ubiquinol-9 biosynthesis (early decarboxylation)')
2.1.1.64-RXN__mito_stem_dark	CPD-7158__mito_stem_dark + S-ADENOSYLMETHIONINE__mito_stem_dark --> ADENOSYL-HOMO-CYS__mito_stem_dark + CPD-9957__mito_stem_dark + PROTON__mito_stem_dark	4.69222e-08	5.86529e-08	down	5.01755e-07	('PWY-5871', 'ubiquinol-9 biosynthesis (eukaryotic)')|('PWY-5856', 'ubiquinol-9 biosynthesis (early decarboxylation)')
RXN-13309__er_stem_light	CPD-14283__er_stem_light + NADPH__er_stem_light + PROTON__er_stem_light --> CPD1G-277__er_stem_light + NADP__er_stem_light	0	0	equal	0	('PWY-7036', 'very long chain fatty acid biosynthesis II')
RXN-13309__er_stem_dark	CPD-14283__er_stem_dark + NADPH__er_stem_dark + PROTON__er_stem_dark --> CPD1G-277__er_stem_dark + NADP__er_stem_dark	0	0	equal	0	('PWY-7036', 'very long chain fatty acid biosynthesis II')
AIRS-RXN__chlo_stem_light	5-PHOSPHORIBOSYL-N-FORMYLGLYCINEAMIDINE__chlo_stem_light + ATP__chlo_stem_light --> 5-PHOSPHORIBOSYL-5-AMINOIMIDAZOLE__chlo_stem_light + ADP__chlo_stem_light + PROTON__chlo_stem_light + Pi__chlo_stem_light	0	0.0102254	down	1.04501	('PWY-6277', 'superpathway of 5-aminoimidazole ribonucleotide biosynthesis')|('PWY-6121', '5-aminoimidazole ribonucleotide biosynthesis I')|('PWY-6122', '5-aminoimidazole ribonucleotide biosynthesis II')
AIRS-RXN__chlo_stem_dark	5-PHOSPHORIBOSYL-N-FORMYLGLYCINEAMIDINE__chlo_stem_dark + ATP__chlo_stem_dark --> 5-PHOSPHORIBOSYL-5-AMINOIMIDAZOLE__chlo_stem_dark + ADP__chlo_stem_dark + PROTON__chlo_stem_dark + Pi__chlo_stem_dark	0	0.010226	down	1.27749	('PWY-6277', 'superpathway of 5-aminoimidazole ribonucleotide biosynthesis')|('PWY-6121', '5-aminoimidazole ribonucleotide biosynthesis I')|('PWY-6122', '5-aminoimidazole ribonucleotide biosynthesis II')
RXN-5164__cyto_stem_light	CPD-4942__cyto_stem_light + NADPH__cyto_stem_light + PROTON__cyto_stem_light --> CPD-4943__cyto_stem_light + NADP__cyto_stem_light	0	0	equal	0	('PWY-3061', 'menthol biosynthesis')
RXN-5164__cyto_stem_dark	CPD-4942__cyto_stem_dark + NADPH__cyto_stem_dark + PROTON__cyto_stem_dark --> CPD-4943__cyto_stem_dark + NADP__cyto_stem_dark	0	0	equal	0	('PWY-3061', 'menthol biosynthesis')
ADENYL-KIN-RXN__cyto_stem_light	AMP__cyto_stem_light + ATP__cyto_stem_light --> 2.0 ADP__cyto_stem_light	0	100000	equal	0	('PWY-7219', 'adenosine ribonucleotides de novo biosynthesis')
ADENYL-KIN-RXN__cyto_stem_dark	AMP__cyto_stem_dark + ATP__cyto_stem_dark --> 2.0 ADP__cyto_stem_dark	0	100000	equal	0	('PWY-7219', 'adenosine ribonucleotides de novo biosynthesis')
ADENYL-KIN-RXN__chlo_stem_light	AMP__chlo_stem_light + ATP__chlo_stem_light --> 2.0 ADP__chlo_stem_light	0	100000	equal	0	('PWY-7219', 'adenosine ribonucleotides de novo biosynthesis')
ADENYL-KIN-RXN__chlo_stem_dark	AMP__chlo_stem_dark + ATP__chlo_stem_dark --> 2.0 ADP__chlo_stem_dark	0	100000	equal	0	('PWY-7219', 'adenosine ribonucleotides de novo biosynthesis')
ADENYL-KIN-RXN__mito_stem_light	AMP__mito_stem_light + ATP__mito_stem_light --> 2.0 ADP__mito_stem_light	0	100000	equal	0	('PWY-7219', 'adenosine ribonucleotides de novo biosynthesis')
ADENYL-KIN-RXN__mito_stem_dark	AMP__mito_stem_dark + ATP__mito_stem_dark --> 2.0 ADP__mito_stem_dark	0	100000	equal	0	('PWY-7219', 'adenosine ribonucleotides de novo biosynthesis')
TR2900084__mito__cyto_stem_light	AMP__cyto_stem_light + NAD__mito_stem_light --> AMP__mito_stem_light + NAD__cyto_stem_light	0	999999	equal	0	('transporters', 'transport reactions')
TR2900084__mito__cyto_stem_dark	AMP__cyto_stem_dark + NAD__mito_stem_dark --> AMP__mito_stem_dark + NAD__cyto_stem_dark	0	999999	equal	0	('transporters', 'transport reactions')
TR2900084__pero__cyto_stem_light	AMP__cyto_stem_light + NAD__pero_stem_light --> AMP__pero_stem_light + NAD__cyto_stem_light	0	999999	equal	0	('transporters', 'transport reactions')
TR2900084__pero__cyto_stem_dark	AMP__cyto_stem_dark + NAD__pero_stem_dark --> AMP__pero_stem_dark + NAD__cyto_stem_dark	0	999999	equal	0	('transporters', 'transport reactions')
RXN3O-458__mito_stem_light	ATP__mito_stem_light + PHYTOSPINGOSINE__mito_stem_light --> ADP__mito_stem_light + PHTYOSPHINGOSINE-1-P__mito_stem_light + PROTON__mito_stem_light	0	0	equal	0	('PWY-7119', 'ceramide and sphingolipid recycling and degradation (yeast)')
RXN3O-458__mito_stem_dark	ATP__mito_stem_dark + PHYTOSPINGOSINE__mito_stem_dark --> ADP__mito_stem_dark + PHTYOSPHINGOSINE-1-P__mito_stem_dark + PROTON__mito_stem_dark	0	0	equal	0	('PWY-7119', 'ceramide and sphingolipid recycling and degradation (yeast)')
RXN3O-458__er_stem_light	ATP__er_stem_light + PHYTOSPINGOSINE__er_stem_light --> ADP__er_stem_light + PHTYOSPHINGOSINE-1-P__er_stem_light + PROTON__er_stem_light	0	422.053	up	329.908	('PWY-7119', 'ceramide and sphingolipid recycling and degradation (yeast)')
RXN3O-458__er_stem_dark	ATP__er_stem_dark + PHYTOSPINGOSINE__er_stem_dark --> ADP__er_stem_dark + PHTYOSPHINGOSINE-1-P__er_stem_dark + PROTON__er_stem_dark	0	190.791	up	149.137	('PWY-7119', 'ceramide and sphingolipid recycling and degradation (yeast)')
TI2903795__pero__cyto_stem_light	ADP__pero_stem_light + AMP__cyto_stem_light --> ADP__cyto_stem_light + AMP__pero_stem_light	0	999999	equal	0	('transporters', 'transport reactions')
TI2903795__pero__cyto_stem_dark	ADP__pero_stem_dark + AMP__cyto_stem_dark --> ADP__cyto_stem_dark + AMP__pero_stem_dark	0	999999	equal	0	('transporters', 'transport reactions')
RXN-10035__cyto_stem_light	5-METHYLTHIOADENOSINE__cyto_stem_light + PROTON__cyto_stem_light + WATER__cyto_stem_light --> 5-METHYLTHIOINOSINE__cyto_stem_light + AMMONIUM__cyto_stem_light	0	0	equal	0	('PWY-6753', "S-methyl-5'-thioadenosine degradation III")
RXN-10035__cyto_stem_dark	5-METHYLTHIOADENOSINE__cyto_stem_dark + PROTON__cyto_stem_dark + WATER__cyto_stem_dark --> 5-METHYLTHIOINOSINE__cyto_stem_dark + AMMONIUM__cyto_stem_dark	0	0	equal	0	('PWY-6753', "S-methyl-5'-thioadenosine degradation III")
RXN-13305__er_stem_light	CPD-14278__er_stem_light --> CPD-14283__er_stem_light + WATER__er_stem_light	0	0	equal	0	('PWY-7036', 'very long chain fatty acid biosynthesis II')
RXN-13305__er_stem_dark	CPD-14278__er_stem_dark --> CPD-14283__er_stem_dark + WATER__er_stem_dark	0	0	equal	0	('PWY-7036', 'very long chain fatty acid biosynthesis II')
RXN-13305__pero_stem_light	CPD-14278__pero_stem_light --> CPD-14283__pero_stem_light + WATER__pero_stem_light	0	0	equal	0	('PWY-7036', 'very long chain fatty acid biosynthesis II')
RXN-13305__pero_stem_dark	CPD-14278__pero_stem_dark --> CPD-14283__pero_stem_dark + WATER__pero_stem_dark	0	0	equal	0	('PWY-7036', 'very long chain fatty acid biosynthesis II')
RXN1F-170__cyto_stem_light	2-KETOGLUTARATE__cyto_stem_light + CPD1F-140__cyto_stem_light + OXYGEN-MOLECULE__cyto_stem_light --> CARBON-DIOXIDE__cyto_stem_light + CPD1F-139__cyto_stem_light + SUC__cyto_stem_light	0	0.974225	up	0.744145	('PWY-5035', 'gibberellin biosynthesis III (early C-13 hydroxylation)')
RXN1F-170__cyto_stem_dark	2-KETOGLUTARATE__cyto_stem_dark + CPD1F-140__cyto_stem_dark + OXYGEN-MOLECULE__cyto_stem_dark --> CARBON-DIOXIDE__cyto_stem_dark + CPD1F-139__cyto_stem_dark + SUC__cyto_stem_dark	0	0.934134	up	0.714919	('PWY-5035', 'gibberellin biosynthesis III (early C-13 hydroxylation)')
RXN-4221__er_stem_light	CPD-4127__er_stem_light --> CPD-4142__er_stem_light	0	0	equal	0	('PWY-2541', 'phytosterol biosynthesis (plants)')
RXN-4221__er_stem_dark	CPD-4127__er_stem_dark --> CPD-4142__er_stem_dark	0	0	equal	0	('PWY-2541', 'phytosterol biosynthesis (plants)')
4.2.1.58-RXN__chlo_stem_light	Beta-3-hydroxybutyryl-ACPs__chlo_stem_light --> Crotonyl-ACPs__chlo_stem_light + WATER__chlo_stem_light	0	100000	equal	0	('PWY-5971', 'palmitate biosynthesis II (bacteria and plants)')|('PWY-7388', 'octanoyl-[acyl-carrier protein] biosynthesis (mitochondria, yeast)')|('PWY-8279', 'palmitate biosynthesis III')|('PWY1A0-6120', 'streptorubin B biosynthesis')|('PWY66-430', 'tetradecanoate biosynthesis (mitochondria)')|('PWY-5994', 'palmitate biosynthesis I (type I fatty acid synthase)')
4.2.1.58-RXN__chlo_stem_dark	Beta-3-hydroxybutyryl-ACPs__chlo_stem_dark --> Crotonyl-ACPs__chlo_stem_dark + WATER__chlo_stem_dark	0	100000	equal	0	('PWY-5971', 'palmitate biosynthesis II (bacteria and plants)')|('PWY-7388', 'octanoyl-[acyl-carrier protein] biosynthesis (mitochondria, yeast)')|('PWY-8279', 'palmitate biosynthesis III')|('PWY1A0-6120', 'streptorubin B biosynthesis')|('PWY66-430', 'tetradecanoate biosynthesis (mitochondria)')|('PWY-5994', 'palmitate biosynthesis I (type I fatty acid synthase)')
RXN-16635__vacu_stem_light	0.01 CPD-10364__vacu_stem_light + 0.01 D-Galactosyl-12-diacyl-glycerols__vacu_stem_light --> 0.01 DIACYLGLYCEROL__vacu_stem_light + 0.01 Tetragalactosyldiacylglycerol__vacu_stem_light	0	0	equal	0	('PWY-401', 'galactolipid biosynthesis I')
RXN-16635__vacu_stem_dark	0.01 CPD-10364__vacu_stem_dark + 0.01 D-Galactosyl-12-diacyl-glycerols__vacu_stem_dark --> 0.01 DIACYLGLYCEROL__vacu_stem_dark + 0.01 Tetragalactosyldiacylglycerol__vacu_stem_dark	0	0	equal	0	('PWY-401', 'galactolipid biosynthesis I')
RXN-19141__chlo_stem_light	NEUROSPORENE__chlo_stem_light + UBIQUINONE-10__chlo_stem_light --> CPD-9958__chlo_stem_light + CPD1F-114__chlo_stem_light	0	0	equal	0
RXN-19141__chlo_stem_dark	NEUROSPORENE__chlo_stem_dark + UBIQUINONE-10__chlo_stem_dark --> CPD-9958__chlo_stem_dark + CPD1F-114__chlo_stem_dark	0	0	equal	0
RXN-16030__cyto_stem_light	CPD-17273__cyto_stem_light + WATER__cyto_stem_light --> CPD-17271__cyto_stem_light + Pi__cyto_stem_light	0	0	equal	0
RXN-16030__cyto_stem_dark	CPD-17273__cyto_stem_dark + WATER__cyto_stem_dark --> CPD-17271__cyto_stem_dark + Pi__cyto_stem_dark	0	0	equal	0
RXN-16030__golgi_stem_light	CPD-17273__golgi_stem_light + WATER__golgi_stem_light --> CPD-17271__golgi_stem_light + Pi__golgi_stem_light	0	0	equal	0
RXN-16030__golgi_stem_dark	CPD-17273__golgi_stem_dark + WATER__golgi_stem_dark --> CPD-17271__golgi_stem_dark + Pi__golgi_stem_dark	0	0	equal	0
RXN-16030__vacu_stem_light	CPD-17273__vacu_stem_light + WATER__vacu_stem_light --> CPD-17271__vacu_stem_light + Pi__vacu_stem_light	0	0	equal	0
RXN-16030__vacu_stem_dark	CPD-17273__vacu_stem_dark + WATER__vacu_stem_dark --> CPD-17271__vacu_stem_dark + Pi__vacu_stem_dark	0	0	equal	0
TO0000059__vacu__cyto_stem_light	ASCORBATE__cyto_stem_light --> ASCORBATE__vacu_stem_light	0	0	equal	0	('transporters', 'transport reactions')
TO0000059__vacu__cyto_stem_dark	ASCORBATE__cyto_stem_dark --> ASCORBATE__vacu_stem_dark	0	0	equal	0	('transporters', 'transport reactions')
RXN-20116__er_stem_light	CPD-21730__er_stem_light + NAD__er_stem_light --> CARBON-DIOXIDE__er_stem_light + CPD-4578__er_stem_light + NADH__er_stem_light	0	0	equal	0	('PWY-8026', 'sterol biosynthesis (methylotrophs)')
RXN-20116__er_stem_dark	CPD-21730__er_stem_dark + NAD__er_stem_dark --> CARBON-DIOXIDE__er_stem_dark + CPD-4578__er_stem_dark + NADH__er_stem_dark	0	0	equal	0	('PWY-8026', 'sterol biosynthesis (methylotrophs)')
RXN-20399__er_stem_light	CPD-10280__er_stem_light + PHYTOSPINGOSINE__er_stem_light --> CO-A__er_stem_light + CPD-16355__er_stem_light + PROTON__er_stem_light	0	0	equal	0
RXN-20399__er_stem_dark	CPD-10280__er_stem_dark + PHYTOSPINGOSINE__er_stem_dark --> CO-A__er_stem_dark + CPD-16355__er_stem_dark + PROTON__er_stem_dark	0	0	equal	0
RXN-14116__mito_stem_light	L-GLUTAMATE_GAMMA-SEMIALDEHYDE__mito_stem_light + NAD__mito_stem_light + WATER__mito_stem_light --> GLT__mito_stem_light + NADH__mito_stem_light + 2.0 PROTON__mito_stem_light	0	422.053	up	329.907	('ARGASEDEG-PWY', 'L-arginine degradation I (arginase pathway)')|('PWY-6853', 'ethene biosynthesis II (microbes)')|('PROUT-PWY', 'L-proline degradation')
RXN-14116__mito_stem_dark	L-GLUTAMATE_GAMMA-SEMIALDEHYDE__mito_stem_dark + NAD__mito_stem_dark + WATER__mito_stem_dark --> GLT__mito_stem_dark + NADH__mito_stem_dark + 2.0 PROTON__mito_stem_dark	0	190.871	up	148.621	('ARGASEDEG-PWY', 'L-arginine degradation I (arginase pathway)')|('PWY-6853', 'ethene biosynthesis II (microbes)')|('PROUT-PWY', 'L-proline degradation')
NICOTINAMID-RXN__cyto_stem_light	NIACINAMIDE__cyto_stem_light + WATER__cyto_stem_light --> AMMONIUM__cyto_stem_light + NIACINE__cyto_stem_light	0	0	equal	0	('PYRIDNUCSAL-PWY', 'NAD salvage pathway I (PNC VI cycle)')|('PWY-5381', 'pyridine nucleotide cycling (plants)')|('PWY3O-4107', 'NAD salvage pathway V (PNC V cycle)')|('P345-PWY', 'aldoxime degradation')
NICOTINAMID-RXN__cyto_stem_dark	NIACINAMIDE__cyto_stem_dark + WATER__cyto_stem_dark --> AMMONIUM__cyto_stem_dark + NIACINE__cyto_stem_dark	0	0	equal	0	('PYRIDNUCSAL-PWY', 'NAD salvage pathway I (PNC VI cycle)')|('PWY-5381', 'pyridine nucleotide cycling (plants)')|('PWY3O-4107', 'NAD salvage pathway V (PNC V cycle)')|('P345-PWY', 'aldoxime degradation')
CHOLINE-KINASE-RXN__cyto_stem_light	ATP__cyto_stem_light + CHOLINE__cyto_stem_light --> ADP__cyto_stem_light + PHOSPHORYL-CHOLINE__cyto_stem_light + PROTON__cyto_stem_light	0	140.691	up	109.908	('PWY-7782', 'plasmalogen biosynthesis I (aerobic)')|('PWY3O-450', 'phosphatidylcholine biosynthesis I')|('PWY-7818', 'type IV lipoteichoic acid biosynthesis (S. pneumoniae)')|('PWY-7886', 'cell-surface glycoconjugate-linked phosphocholine biosynthesis')
CHOLINE-KINASE-RXN__cyto_stem_dark	ATP__cyto_stem_dark + CHOLINE__cyto_stem_dark --> ADP__cyto_stem_dark + PHOSPHORYL-CHOLINE__cyto_stem_dark + PROTON__cyto_stem_dark	0	69.6659	up	53.3279	('PWY-7782', 'plasmalogen biosynthesis I (aerobic)')|('PWY3O-450', 'phosphatidylcholine biosynthesis I')|('PWY-7818', 'type IV lipoteichoic acid biosynthesis (S. pneumoniae)')|('PWY-7886', 'cell-surface glycoconjugate-linked phosphocholine biosynthesis')
ARACHIDONATE--COA-LIGASE-RXN__pero_stem_light	ARACHIDONIC_ACID__pero_stem_light + ATP__pero_stem_light + CO-A__pero_stem_light --> AMP__pero_stem_light + ARACHIDONYL-COA__pero_stem_light + PPI__pero_stem_light	0	0	equal	0
ARACHIDONATE--COA-LIGASE-RXN__pero_stem_dark	ARACHIDONIC_ACID__pero_stem_dark + ATP__pero_stem_dark + CO-A__pero_stem_dark --> AMP__pero_stem_dark + ARACHIDONYL-COA__pero_stem_dark + PPI__pero_stem_dark	0	0	equal	0
ARACHIDONATE--COA-LIGASE-RXN__er_stem_light	ARACHIDONIC_ACID__er_stem_light + ATP__er_stem_light + CO-A__er_stem_light --> AMP__er_stem_light + ARACHIDONYL-COA__er_stem_light + PPI__er_stem_light	0	211.026	up	164.953
ARACHIDONATE--COA-LIGASE-RXN__er_stem_dark	ARACHIDONIC_ACID__er_stem_dark + ATP__er_stem_dark + CO-A__er_stem_dark --> AMP__er_stem_dark + ARACHIDONYL-COA__er_stem_dark + PPI__er_stem_dark	0	104.488	up	80.0839
HISTALDEHYD-RXN__chlo_stem_light	HISTIDINAL__chlo_stem_light + NAD__chlo_stem_light + WATER__chlo_stem_light --> HIS__chlo_stem_light + NADH__chlo_stem_light + 2.0 PROTON__chlo_stem_light	0	0.0178429	down	0.882078	('HISTSYN-PWY', 'L-histidine biosynthesis')
HISTALDEHYD-RXN__chlo_stem_dark	HISTIDINAL__chlo_stem_dark + NAD__chlo_stem_dark + WATER__chlo_stem_dark --> HIS__chlo_stem_dark + NADH__chlo_stem_dark + 2.0 PROTON__chlo_stem_dark	0	0.0155926	down	1.03405	('HISTSYN-PWY', 'L-histidine biosynthesis')
RXN-16718__cyto_stem_light	AMMONIUM__cyto_stem_light + CPD-18035__cyto_stem_light + OXALACETIC_ACID__cyto_stem_light --> ACP__cyto_stem_light + CPD-18031__cyto_stem_light + 3.0 WATER__cyto_stem_light	0	0	equal	0	('PWY-7672', 'fusaric acid biosynthesis')
RXN-16718__cyto_stem_dark	AMMONIUM__cyto_stem_dark + CPD-18035__cyto_stem_dark + OXALACETIC_ACID__cyto_stem_dark --> ACP__cyto_stem_dark + CPD-18031__cyto_stem_dark + 3.0 WATER__cyto_stem_dark	0	0	equal	0	('PWY-7672', 'fusaric acid biosynthesis')
RXN-1144__er_stem_light	CONIFERYL-ALCOHOL__er_stem_light + OXYGEN-MOLECULE__er_stem_light + Red-NADPH-Hemoprotein-Reductases__er_stem_light --> 5-HYDROXY-CONIFERYL-ALCOHOL__er_stem_light + Ox-NADPH-Hemoprotein-Reductases__er_stem_light + WATER__er_stem_light	0	0	equal	0
RXN-1144__er_stem_dark	CONIFERYL-ALCOHOL__er_stem_dark + OXYGEN-MOLECULE__er_stem_dark + Red-NADPH-Hemoprotein-Reductases__er_stem_dark --> 5-HYDROXY-CONIFERYL-ALCOHOL__er_stem_dark + Ox-NADPH-Hemoprotein-Reductases__er_stem_dark + WATER__er_stem_dark	0	0	equal	0
RXN-22065__cyto_stem_light	GDP-D-GLUCOSE__cyto_stem_light + MANNOSE-1P__cyto_stem_light --> GDP-MANNOSE__cyto_stem_light + GLC-1-P__cyto_stem_light	0	8.44389	up	6.5737
RXN-22065__cyto_stem_dark	GDP-D-GLUCOSE__cyto_stem_dark + MANNOSE-1P__cyto_stem_dark --> GDP-MANNOSE__cyto_stem_dark + GLC-1-P__cyto_stem_dark	0	8.78098	up	6.69403
RXN-9516__chlo_stem_light	Butanoyl-ACPs__chlo_stem_light + MALONYL-ACP__chlo_stem_light + 2.0 PROTON__chlo_stem_light --> 3-oxo-hexanoyl-ACPs__chlo_stem_light + ACP__chlo_stem_light + CARBON-DIOXIDE__chlo_stem_light	0	2.36957	up	1.74169	('PWY-5971', 'palmitate biosynthesis II (bacteria and plants)')|('PWY-7388', 'octanoyl-[acyl-carrier protein] biosynthesis (mitochondria, yeast)')|('PWY-8279', 'palmitate biosynthesis III')|('PWY1A0-6120', 'streptorubin B biosynthesis')
RXN-9516__chlo_stem_dark	Butanoyl-ACPs__chlo_stem_dark + MALONYL-ACP__chlo_stem_dark + 2.0 PROTON__chlo_stem_dark --> 3-oxo-hexanoyl-ACPs__chlo_stem_dark + ACP__chlo_stem_dark + CARBON-DIOXIDE__chlo_stem_dark	0	2.07937	up	1.55388	('PWY-5971', 'palmitate biosynthesis II (bacteria and plants)')|('PWY-7388', 'octanoyl-[acyl-carrier protein] biosynthesis (mitochondria, yeast)')|('PWY-8279', 'palmitate biosynthesis III')|('PWY1A0-6120', 'streptorubin B biosynthesis')
RXN-8040__chlo_stem_light	NEUROSPORENE__chlo_stem_light --> CPD-7422__chlo_stem_light	0	0	equal	0
RXN-8040__chlo_stem_dark	NEUROSPORENE__chlo_stem_dark --> CPD-7422__chlo_stem_dark	0	0	equal	0
RXN-15650__cyto_stem_light	CPD-479__cyto_stem_light + GLN__cyto_stem_light --> 2-KETO-GLUTARAMATE__cyto_stem_light + MET__cyto_stem_light	0	100000	equal	0	('PWY-4361', 'S-methyl-5-thio-&alpha;-D-ribose 1-phosphate degradation I')
RXN-15650__cyto_stem_dark	CPD-479__cyto_stem_dark + GLN__cyto_stem_dark --> 2-KETO-GLUTARAMATE__cyto_stem_dark + MET__cyto_stem_dark	0	100000	equal	0	('PWY-4361', 'S-methyl-5-thio-&alpha;-D-ribose 1-phosphate degradation I')
TI0000157__vacu__cyto_stem_light	DIHYDROXYACETONE__vacu_stem_light --> DIHYDROXYACETONE__cyto_stem_light	0	999999	equal	0	('transporters', 'transport reactions')
TI0000157__vacu__cyto_stem_dark	DIHYDROXYACETONE__vacu_stem_dark --> DIHYDROXYACETONE__cyto_stem_dark	0	999999	equal	0	('transporters', 'transport reactions')
TO1000229__vacu__cyto_stem_light	GLYCOLALDEHYDE__cyto_stem_light + PROTON__cyto_stem_light --> GLYCOLALDEHYDE__vacu_stem_light + PROTON__vacu_stem_light	0	999999	equal	0	('transporters', 'transport reactions')
TO1000229__vacu__cyto_stem_dark	GLYCOLALDEHYDE__cyto_stem_dark + PROTON__cyto_stem_dark --> GLYCOLALDEHYDE__vacu_stem_dark + PROTON__vacu_stem_dark	0	999999	equal	0	('transporters', 'transport reactions')
RXN-12136__er_stem_light	OXYGEN-MOLECULE__er_stem_light + Red-NADPH-Hemoprotein-Reductases__er_stem_light + Vernolates__er_stem_light --> CPD-13088__er_stem_light + Ox-NADPH-Hemoprotein-Reductases__er_stem_light + WATER__er_stem_light	0	0	equal	0	('PWY-6710', 'poly-hydroxy fatty acids biosynthesis')
RXN-12136__er_stem_dark	OXYGEN-MOLECULE__er_stem_dark + Red-NADPH-Hemoprotein-Reductases__er_stem_dark + Vernolates__er_stem_dark --> CPD-13088__er_stem_dark + Ox-NADPH-Hemoprotein-Reductases__er_stem_dark + WATER__er_stem_dark	0	0	equal	0	('PWY-6710', 'poly-hydroxy fatty acids biosynthesis')
RXN-8222__cyto_stem_light	CPD-8898__cyto_stem_light + WATER__cyto_stem_light --> ACET__cyto_stem_light + CPD-14751__cyto_stem_light + PROTON__cyto_stem_light	0	0	equal	0	('PWY-5301', 'ajmaline and sarpagine biosynthesis')
RXN-8222__cyto_stem_dark	CPD-8898__cyto_stem_dark + WATER__cyto_stem_dark --> ACET__cyto_stem_dark + CPD-14751__cyto_stem_dark + PROTON__cyto_stem_dark	0	0	equal	0	('PWY-5301', 'ajmaline and sarpagine biosynthesis')
ISOCITRATE-DEHYDROGENASE-NAD+-RXN__mito_stem_light	NAD__mito_stem_light + THREO-DS-ISO-CITRATE__mito_stem_light --> 2-KETOGLUTARATE__mito_stem_light + CARBON-DIOXIDE__mito_stem_light + NADH__mito_stem_light	0	100000	equal	0	('PWY-5690', 'TCA cycle II (plants and fungi)')|('PWY66-398', 'TCA cycle III (animals)')|('PWYQT-4481', 'TCA cycle variation V (plant)')|('PWY-6549', 'L-glutamine biosynthesis III')
ISOCITRATE-DEHYDROGENASE-NAD+-RXN__mito_stem_dark	NAD__mito_stem_dark + THREO-DS-ISO-CITRATE__mito_stem_dark --> 2-KETOGLUTARATE__mito_stem_dark + CARBON-DIOXIDE__mito_stem_dark + NADH__mito_stem_dark	0	100000	equal	0	('PWY-5690', 'TCA cycle II (plants and fungi)')|('PWY66-398', 'TCA cycle III (animals)')|('PWYQT-4481', 'TCA cycle variation V (plant)')|('PWY-6549', 'L-glutamine biosynthesis III')
ISOCITRATE-DEHYDROGENASE-NAD+-RXN__cyto_stem_light	NAD__cyto_stem_light + THREO-DS-ISO-CITRATE__cyto_stem_light --> 2-KETOGLUTARATE__cyto_stem_light + CARBON-DIOXIDE__cyto_stem_light + NADH__cyto_stem_light	0	100000	equal	0	('PWY-5690', 'TCA cycle II (plants and fungi)')|('PWY66-398', 'TCA cycle III (animals)')|('PWYQT-4481', 'TCA cycle variation V (plant)')|('PWY-6549', 'L-glutamine biosynthesis III')
ISOCITRATE-DEHYDROGENASE-NAD+-RXN__cyto_stem_dark	NAD__cyto_stem_dark + THREO-DS-ISO-CITRATE__cyto_stem_dark --> 2-KETOGLUTARATE__cyto_stem_dark + CARBON-DIOXIDE__cyto_stem_dark + NADH__cyto_stem_dark	0	100000	equal	0	('PWY-5690', 'TCA cycle II (plants and fungi)')|('PWY66-398', 'TCA cycle III (animals)')|('PWYQT-4481', 'TCA cycle variation V (plant)')|('PWY-6549', 'L-glutamine biosynthesis III')
RXN0-5260__mito_stem_light	GLYCEROL-3P__mito_stem_light + UBIQUINONE-10__mito_stem_light --> CPD-9958__mito_stem_light + DIHYDROXY-ACETONE-PHOSPHATE__mito_stem_light	0	422.053	up	329.907	('PWY0-1584', 'nitrate reduction X (dissimilatory, periplasmic)')|('PWY0-1561', 'glycerol-3-phosphate to cytochrome bo oxidase electron transfer')
RXN0-5260__mito_stem_dark	GLYCEROL-3P__mito_stem_dark + UBIQUINONE-10__mito_stem_dark --> CPD-9958__mito_stem_dark + DIHYDROXY-ACETONE-PHOSPHATE__mito_stem_dark	0	190.791	up	149.136	('PWY0-1584', 'nitrate reduction X (dissimilatory, periplasmic)')|('PWY0-1561', 'glycerol-3-phosphate to cytochrome bo oxidase electron transfer')
RXN-14108__cyto_stem_light	CPD-12575__cyto_stem_light + CPD-7260__cyto_stem_light --> CPD-15105__cyto_stem_light + PROTON__cyto_stem_light + UDP__cyto_stem_light	0	1.11373	up	0.856963	('PWY-7191', 'kaempferol diglycoside biosynthesis (pollen-specific)')
RXN-14108__cyto_stem_dark	CPD-12575__cyto_stem_dark + CPD-7260__cyto_stem_dark --> CPD-15105__cyto_stem_dark + PROTON__cyto_stem_dark + UDP__cyto_stem_dark	0	1.10223	up	0.85105	('PWY-7191', 'kaempferol diglycoside biosynthesis (pollen-specific)')
RXN-17022__er_stem_light	CPD-18379__er_stem_light + Myristoyl-ACPs__er_stem_light + PROTON__er_stem_light --> ACP__er_stem_light + CPD0-1425__er_stem_light	0	0	equal	0
RXN-17022__er_stem_dark	CPD-18379__er_stem_dark + Myristoyl-ACPs__er_stem_dark + PROTON__er_stem_dark --> ACP__er_stem_dark + CPD0-1425__er_stem_dark	0	0	equal	0
RXN-5284__chlo_stem_light	131-OXO-MAGNESIUM-PROTOPORPHYRIN-IX-13-M__chlo_stem_light + NADPH__chlo_stem_light + OXYGEN-MOLECULE__chlo_stem_light --> DIVINYL-PROTOCHLOROPHYLLIDE-A__chlo_stem_light + NADP__chlo_stem_light + 2.0 WATER__chlo_stem_light	0	0	equal	0	('CHLOROPHYLL-SYN', '3,8-divinyl-chlorophyllide a biosynthesis I (aerobic, light-dependent)')|('PWY-7159', '3,8-divinyl-chlorophyllide a biosynthesis III (aerobic, light independent)')
RXN-5284__chlo_stem_dark	131-OXO-MAGNESIUM-PROTOPORPHYRIN-IX-13-M__chlo_stem_dark + NADPH__chlo_stem_dark + OXYGEN-MOLECULE__chlo_stem_dark --> DIVINYL-PROTOCHLOROPHYLLIDE-A__chlo_stem_dark + NADP__chlo_stem_dark + 2.0 WATER__chlo_stem_dark	0	0	equal	0	('CHLOROPHYLL-SYN', '3,8-divinyl-chlorophyllide a biosynthesis I (aerobic, light-dependent)')|('PWY-7159', '3,8-divinyl-chlorophyllide a biosynthesis III (aerobic, light independent)')
RXN-8911__cyto_stem_light	CPD-9304__cyto_stem_light --> CPD-9305__cyto_stem_light	0	0	equal	0	('PWY-5707', 'propanethial S-oxide biosynthesis')
RXN-8911__cyto_stem_dark	CPD-9304__cyto_stem_dark --> CPD-9305__cyto_stem_dark	0	0	equal	0	('PWY-5707', 'propanethial S-oxide biosynthesis')
RXN-20547__er_stem_light	0.01 N-arachidonoyl-2-lyso-PE__er_stem_light + WATER__er_stem_light --> 0.01 ACYL-SN-GLYCEROL-3P__er_stem_light + CPD-7598__er_stem_light + PROTON__er_stem_light	0	0	equal	0	('PWY-8051', 'anandamide biosynthesis I')
RXN-20547__er_stem_dark	0.01 N-arachidonoyl-2-lyso-PE__er_stem_dark + WATER__er_stem_dark --> 0.01 ACYL-SN-GLYCEROL-3P__er_stem_dark + CPD-7598__er_stem_dark + PROTON__er_stem_dark	0	0	equal	0	('PWY-8051', 'anandamide biosynthesis I')
RXN-7738__cyto_stem_light	CHLOROPHYLL-A__cyto_stem_light + WATER__cyto_stem_light --> CHLOROPHYLLIDE-A__cyto_stem_light + PHYTOL__cyto_stem_light + PROTON__cyto_stem_light	0	0	equal	0	('PWY-7164', 'chlorophyll a degradation III')|('PWY-5098', 'chlorophyll a degradation I')
RXN-7738__cyto_stem_dark	CHLOROPHYLL-A__cyto_stem_dark + WATER__cyto_stem_dark --> CHLOROPHYLLIDE-A__cyto_stem_dark + PHYTOL__cyto_stem_dark + PROTON__cyto_stem_dark	0	0	equal	0	('PWY-7164', 'chlorophyll a degradation III')|('PWY-5098', 'chlorophyll a degradation I')
3.1.3.56-RXN__cyto_stem_light	INOSITOL-1-4-5-TRISPHOSPHATE__cyto_stem_light + WATER__cyto_stem_light --> INOSITOL-1-4-BISPHOSPHATE__cyto_stem_light + Pi__cyto_stem_light	0	0	equal	0	('PWY-6363', 'D-myo-inositol (1,4,5)-trisphosphate degradation')
3.1.3.56-RXN__cyto_stem_dark	INOSITOL-1-4-5-TRISPHOSPHATE__cyto_stem_dark + WATER__cyto_stem_dark --> INOSITOL-1-4-BISPHOSPHATE__cyto_stem_dark + Pi__cyto_stem_dark	0	0	equal	0	('PWY-6363', 'D-myo-inositol (1,4,5)-trisphosphate degradation')
OXALYL-COA-DECARBOXYLASE-RXN__cyto_stem_light	OXALYL-COA__cyto_stem_light + PROTON__cyto_stem_light --> CARBON-DIOXIDE__cyto_stem_light + FORMYL-COA__cyto_stem_light	0	0	equal	0	('PWY-6695', 'oxalate degradation II')|('PWY-7985', 'oxalate degradation VI')|('PWY-6696', 'oxalate degradation III')
OXALYL-COA-DECARBOXYLASE-RXN__cyto_stem_dark	OXALYL-COA__cyto_stem_dark + PROTON__cyto_stem_dark --> CARBON-DIOXIDE__cyto_stem_dark + FORMYL-COA__cyto_stem_dark	0	0	equal	0	('PWY-6695', 'oxalate degradation II')|('PWY-7985', 'oxalate degradation VI')|('PWY-6696', 'oxalate degradation III')
OXALYL-COA-DECARBOXYLASE-RXN__pero_stem_light	OXALYL-COA__pero_stem_light + PROTON__pero_stem_light --> CARBON-DIOXIDE__pero_stem_light + FORMYL-COA__pero_stem_light	0	0	equal	0	('PWY-6695', 'oxalate degradation II')|('PWY-7985', 'oxalate degradation VI')|('PWY-6696', 'oxalate degradation III')
OXALYL-COA-DECARBOXYLASE-RXN__pero_stem_dark	OXALYL-COA__pero_stem_dark + PROTON__pero_stem_dark --> CARBON-DIOXIDE__pero_stem_dark + FORMYL-COA__pero_stem_dark	0	0	equal	0	('PWY-6695', 'oxalate degradation II')|('PWY-7985', 'oxalate degradation VI')|('PWY-6696', 'oxalate degradation III')
HYDROXYBENZALDEHYDE-OXIDATION-NAD-RXN__cyto_stem_light	4-HYDROXYBENZALDEHYDE__cyto_stem_light + NAD__cyto_stem_light + WATER__cyto_stem_light --> 4-hydroxybenzoate__cyto_stem_light + NADH__cyto_stem_light + 2.0 PROTON__cyto_stem_light	0	0.040023	down	0.655419	('4-HYDROXYMANDELATE-DEGRADATION-PWY', '4-hydroxymandelate degradation')|('PWY-5754', '4-hydroxybenzoate biosynthesis I (eukaryotes)')|('PWY-6431', '4-hydroxybenzoate biosynthesis IV (plants)')
HYDROXYBENZALDEHYDE-OXIDATION-NAD-RXN__cyto_stem_dark	4-HYDROXYBENZALDEHYDE__cyto_stem_dark + NAD__cyto_stem_dark + WATER__cyto_stem_dark --> 4-hydroxybenzoate__cyto_stem_dark + NADH__cyto_stem_dark + 2.0 PROTON__cyto_stem_dark	0	0.0400235	down	0.648287	('4-HYDROXYMANDELATE-DEGRADATION-PWY', '4-hydroxymandelate degradation')|('PWY-5754', '4-hydroxybenzoate biosynthesis I (eukaryotes)')|('PWY-6431', '4-hydroxybenzoate biosynthesis IV (plants)')
RXN-4229__er_stem_light	CPD-3945__er_stem_light + NADPH__er_stem_light + PROTON__er_stem_light --> CPD-3946__er_stem_light + NADP__er_stem_light	0	0	equal	0	('PWY-2582', 'brassinosteroid biosynthesis II')
RXN-4229__er_stem_dark	CPD-3945__er_stem_dark + NADPH__er_stem_dark + PROTON__er_stem_dark --> CPD-3946__er_stem_dark + NADP__er_stem_dark	0	0	equal	0	('PWY-2582', 'brassinosteroid biosynthesis II')
RXN-7665__chlo_stem_light	CPD-7004__chlo_stem_light + NADPH__chlo_stem_light + PROTON__chlo_stem_light --> CPD-7006__chlo_stem_light + NADP__chlo_stem_light	0	0.892659	up	0.684632	('PWY-5064', 'chlorophyll a biosynthesis II')
RXN-7665__chlo_stem_dark	CPD-7004__chlo_stem_dark + NADPH__chlo_stem_dark + PROTON__chlo_stem_dark --> CPD-7006__chlo_stem_dark + NADP__chlo_stem_dark	0	0.829833	up	0.644149	('PWY-5064', 'chlorophyll a biosynthesis II')
TR2000046__golgi__cyto_stem_light	CMP__golgi_stem_light + PROTON__cyto_stem_light --> CMP__cyto_stem_light + PROTON__golgi_stem_light	0	999999	equal	0	('transporters', 'transport reactions')
TR2000046__golgi__cyto_stem_dark	CMP__golgi_stem_dark + PROTON__cyto_stem_dark --> CMP__cyto_stem_dark + PROTON__golgi_stem_dark	0	999999	equal	0	('transporters', 'transport reactions')
TR2000046__mito__cyto_stem_light	CMP__mito_stem_light + PROTON__cyto_stem_light --> CMP__cyto_stem_light + PROTON__mito_stem_light	0	999999	equal	0	('transporters', 'transport reactions')
TR2000046__mito__cyto_stem_dark	CMP__mito_stem_dark + PROTON__cyto_stem_dark --> CMP__cyto_stem_dark + PROTON__mito_stem_dark	0	999999	equal	0	('transporters', 'transport reactions')
TR2000046__pero__cyto_stem_light	CMP__pero_stem_light + PROTON__cyto_stem_light --> CMP__cyto_stem_light + PROTON__pero_stem_light	0	999999	equal	0	('transporters', 'transport reactions')
TR2000046__pero__cyto_stem_dark	CMP__pero_stem_dark + PROTON__cyto_stem_dark --> CMP__cyto_stem_dark + PROTON__pero_stem_dark	0	999999	equal	0	('transporters', 'transport reactions')
3.1.3.62-RXN__er_stem_light	CPD-506__er_stem_light + WATER__er_stem_light --> INOSITOL-1-4-5-TRISPHOSPHATE__er_stem_light + Pi__er_stem_light	0	0	equal	0	('PWY-6364', 'D-myo-inositol (1,3,4)-trisphosphate biosynthesis')
3.1.3.62-RXN__er_stem_dark	CPD-506__er_stem_dark + WATER__er_stem_dark --> INOSITOL-1-4-5-TRISPHOSPHATE__er_stem_dark + Pi__er_stem_dark	0	0	equal	0	('PWY-6364', 'D-myo-inositol (1,3,4)-trisphosphate biosynthesis')
GAPOXNPHOSPHN-RXN__chlo_stem_light	GAP__chlo_stem_light + NAD__chlo_stem_light + Pi__chlo_stem_light --> DPG__chlo_stem_light + NADH__chlo_stem_light + PROTON__chlo_stem_light	0	100000	equal	0	('P124-PWY', 'Bifidobacterium shunt')|('SUCSYN-PWY', 'sucrose biosynthesis I (from photosynthesis)')|('ANAGLYCOLYSIS-PWY', 'glycolysis III (from glucose)')|('PWY-1042', 'glycolysis IV (plant cytosol)')|('P185-PWY', 'formaldehyde assimilation III (dihydroxyacetone cycle)')|('P122-PWY', 'heterolactic fermentation')|('PWY-8004', 'Entner-Doudoroff pathway I')|('PWY-5484', 'glycolysis II (from fructos…
GAPOXNPHOSPHN-RXN__chlo_stem_dark	GAP__chlo_stem_dark + NAD__chlo_stem_dark + Pi__chlo_stem_dark --> DPG__chlo_stem_dark + NADH__chlo_stem_dark + PROTON__chlo_stem_dark	0	100000	equal	0	('P124-PWY', 'Bifidobacterium shunt')|('SUCSYN-PWY', 'sucrose biosynthesis I (from photosynthesis)')|('ANAGLYCOLYSIS-PWY', 'glycolysis III (from glucose)')|('PWY-1042', 'glycolysis IV (plant cytosol)')|('P185-PWY', 'formaldehyde assimilation III (dihydroxyacetone cycle)')|('P122-PWY', 'heterolactic fermentation')|('PWY-8004', 'Entner-Doudoroff pathway I')|('PWY-5484', 'glycolysis II (from fructos…
GAPOXNPHOSPHN-RXN__cyto_stem_light	GAP__cyto_stem_light + NAD__cyto_stem_light + Pi__cyto_stem_light --> DPG__cyto_stem_light + NADH__cyto_stem_light + PROTON__cyto_stem_light	0	100000	equal	0	('P124-PWY', 'Bifidobacterium shunt')|('SUCSYN-PWY', 'sucrose biosynthesis I (from photosynthesis)')|('ANAGLYCOLYSIS-PWY', 'glycolysis III (from glucose)')|('PWY-1042', 'glycolysis IV (plant cytosol)')|('P185-PWY', 'formaldehyde assimilation III (dihydroxyacetone cycle)')|('P122-PWY', 'heterolactic fermentation')|('PWY-8004', 'Entner-Doudoroff pathway I')|('PWY-5484', 'glycolysis II (from fructos…
GAPOXNPHOSPHN-RXN__cyto_stem_dark	GAP__cyto_stem_dark + NAD__cyto_stem_dark + Pi__cyto_stem_dark --> DPG__cyto_stem_dark + NADH__cyto_stem_dark + PROTON__cyto_stem_dark	0	100000	equal	0	('P124-PWY', 'Bifidobacterium shunt')|('SUCSYN-PWY', 'sucrose biosynthesis I (from photosynthesis)')|('ANAGLYCOLYSIS-PWY', 'glycolysis III (from glucose)')|('PWY-1042', 'glycolysis IV (plant cytosol)')|('P185-PWY', 'formaldehyde assimilation III (dihydroxyacetone cycle)')|('P122-PWY', 'heterolactic fermentation')|('PWY-8004', 'Entner-Doudoroff pathway I')|('PWY-5484', 'glycolysis II (from fructos…
RXN-5466__er_stem_light	CPD-171__er_stem_light + CPD-5164__er_stem_light --> CPD-5165__er_stem_light + DOLICHOLP__er_stem_light + PROTON__er_stem_light	0	0	equal	0	('MANNOSYL-CHITO-DOLICHOL-BIOSYNTHESIS', 'protein N-glycosylation initial phase (eukaryotic)')
RXN-5466__er_stem_dark	CPD-171__er_stem_dark + CPD-5164__er_stem_dark --> CPD-5165__er_stem_dark + DOLICHOLP__er_stem_dark + PROTON__er_stem_dark	0	0	equal	0	('MANNOSYL-CHITO-DOLICHOL-BIOSYNTHESIS', 'protein N-glycosylation initial phase (eukaryotic)')
3.1.4.11-RXN__cyto_stem_light	0.01 PHOSPHATIDYL-MYO-INOSITOL-45-BISPHOSPHA__cyto_stem_light + WATER__cyto_stem_light --> 0.01 DIACYLGLYCEROL__cyto_stem_light + INOSITOL-1-4-5-TRISPHOSPHATE__cyto_stem_light + PROTON__cyto_stem_light	0	0	equal	0	('PWYIO2-5', 'phospholipases (Chlamydomonas)')|('LIPASYN-PWY', 'phospholipases')|('PWYIO2-6', 'phosphatidate metabolism, as a signaling molecule (Chlamydomonas)')|('PWY-6351', 'D-myo-inositol (1,4,5)-trisphosphate biosynthesis')|('PWY-7039', 'phosphatidate metabolism, as a signaling molecule')|('PWY-6367', 'D-myo-inositol-5-phosphate metabolism')
3.1.4.11-RXN__cyto_stem_dark	0.01 PHOSPHATIDYL-MYO-INOSITOL-45-BISPHOSPHA__cyto_stem_dark + WATER__cyto_stem_dark --> 0.01 DIACYLGLYCEROL__cyto_stem_dark + INOSITOL-1-4-5-TRISPHOSPHATE__cyto_stem_dark + PROTON__cyto_stem_dark	0	0	equal	0	('PWYIO2-5', 'phospholipases (Chlamydomonas)')|('LIPASYN-PWY', 'phospholipases')|('PWYIO2-6', 'phosphatidate metabolism, as a signaling molecule (Chlamydomonas)')|('PWY-6351', 'D-myo-inositol (1,4,5)-trisphosphate biosynthesis')|('PWY-7039', 'phosphatidate metabolism, as a signaling molecule')|('PWY-6367', 'D-myo-inositol-5-phosphate metabolism')
TO3000418__vacu__cyto_stem_light	ATP__vacu_stem_light + WATER__vacu_stem_light + ZYMOSTEROL__cyto_stem_light --> ADP__vacu_stem_light + PROTON__vacu_stem_light + Pi__vacu_stem_light + ZYMOSTEROL__vacu_stem_light	0	500000	equal	0	('transporters', 'transport reactions')
TO3000418__vacu__cyto_stem_dark	ATP__vacu_stem_dark + WATER__vacu_stem_dark + ZYMOSTEROL__cyto_stem_dark --> ADP__vacu_stem_dark + PROTON__vacu_stem_dark + Pi__vacu_stem_dark + ZYMOSTEROL__vacu_stem_dark	0	500000	equal	0	('transporters', 'transport reactions')
TO3000418__chlo__cyto_stem_light	ATP__chlo_stem_light + WATER__chlo_stem_light + ZYMOSTEROL__cyto_stem_light --> ADP__chlo_stem_light + PROTON__chlo_stem_light + Pi__chlo_stem_light + ZYMOSTEROL__chlo_stem_light	0	211.027	up	164.954	('transporters', 'transport reactions')
TO3000418__chlo__cyto_stem_dark	ATP__chlo_stem_dark + WATER__chlo_stem_dark + ZYMOSTEROL__cyto_stem_dark --> ADP__chlo_stem_dark + PROTON__chlo_stem_dark + Pi__chlo_stem_dark + ZYMOSTEROL__chlo_stem_dark	0	95.3956	up	74.5681	('transporters', 'transport reactions')
RXN-20436__er_stem_light	CPD-22130__er_stem_light --> CPD-4182__er_stem_light	0	0	equal	0	('PWY18C3-1', 'cholesterol biosynthesis (plants)')
RXN-20436__er_stem_dark	CPD-22130__er_stem_dark --> CPD-4182__er_stem_dark	0	0	equal	0	('PWY18C3-1', 'cholesterol biosynthesis (plants)')
RXN-13494__er_stem_light	CPD-14485__er_stem_light + OXYGEN-MOLECULE__er_stem_light + Red-NADPH-Hemoprotein-Reductases__er_stem_light --> CPD-14483__er_stem_light + Ox-NADPH-Hemoprotein-Reductases__er_stem_light + PROTON__er_stem_light + WATER__er_stem_light	0	0	equal	0	('PWY-7066', 'glycyrrhetinate biosynthesis')
RXN-13494__er_stem_dark	CPD-14485__er_stem_dark + OXYGEN-MOLECULE__er_stem_dark + Red-NADPH-Hemoprotein-Reductases__er_stem_dark --> CPD-14483__er_stem_dark + Ox-NADPH-Hemoprotein-Reductases__er_stem_dark + PROTON__er_stem_dark + WATER__er_stem_dark	0	0	equal	0	('PWY-7066', 'glycyrrhetinate biosynthesis')
RIB5PISOM-RXN__chlo_stem_light	RIBOSE-5P__chlo_stem_light --> RIBULOSE-5P__chlo_stem_light	0	100000	equal	0	('P124-PWY', 'Bifidobacterium shunt')|('PWY-8178', 'pentose phosphate pathway (non-oxidative branch) II')|('PWY-5723', 'Rubisco shunt')|('PWY-1861', 'formaldehyde assimilation II (assimilatory RuMP Cycle)')|('CALVIN-PWY', 'Calvin-Benson-Bassham cycle')|('P185-PWY', 'formaldehyde assimilation III (dihydroxyacetone cycle)')|('NONOXIPENT-PWY', 'pentose phosphate pathway (non-oxidative branch)')
RIB5PISOM-RXN__chlo_stem_dark	RIBOSE-5P__chlo_stem_dark --> RIBULOSE-5P__chlo_stem_dark	0	100000	equal	0	('P124-PWY', 'Bifidobacterium shunt')|('PWY-8178', 'pentose phosphate pathway (non-oxidative branch) II')|('PWY-5723', 'Rubisco shunt')|('PWY-1861', 'formaldehyde assimilation II (assimilatory RuMP Cycle)')|('CALVIN-PWY', 'Calvin-Benson-Bassham cycle')|('P185-PWY', 'formaldehyde assimilation III (dihydroxyacetone cycle)')|('NONOXIPENT-PWY', 'pentose phosphate pathway (non-oxidative branch)')
RIB5PISOM-RXN__cyto_stem_light	RIBOSE-5P__cyto_stem_light --> RIBULOSE-5P__cyto_stem_light	0	100000	equal	0	('P124-PWY', 'Bifidobacterium shunt')|('PWY-8178', 'pentose phosphate pathway (non-oxidative branch) II')|('PWY-5723', 'Rubisco shunt')|('PWY-1861', 'formaldehyde assimilation II (assimilatory RuMP Cycle)')|('CALVIN-PWY', 'Calvin-Benson-Bassham cycle')|('P185-PWY', 'formaldehyde assimilation III (dihydroxyacetone cycle)')|('NONOXIPENT-PWY', 'pentose phosphate pathway (non-oxidative branch)')
RIB5PISOM-RXN__cyto_stem_dark	RIBOSE-5P__cyto_stem_dark --> RIBULOSE-5P__cyto_stem_dark	0	100000	equal	0	('P124-PWY', 'Bifidobacterium shunt')|('PWY-8178', 'pentose phosphate pathway (non-oxidative branch) II')|('PWY-5723', 'Rubisco shunt')|('PWY-1861', 'formaldehyde assimilation II (assimilatory RuMP Cycle)')|('CALVIN-PWY', 'Calvin-Benson-Bassham cycle')|('P185-PWY', 'formaldehyde assimilation III (dihydroxyacetone cycle)')|('NONOXIPENT-PWY', 'pentose phosphate pathway (non-oxidative branch)')
RXN-16389__er_stem_light	16-HYDROXYPALMITATE__er_stem_light + ATP__er_stem_light + CO-A__er_stem_light --> AMP__er_stem_light + CPD-17621__er_stem_light + PPI__er_stem_light	0	0	equal	0	('PWY-321', 'cutin biosynthesis')|('PWY-6733', 'sporopollenin precursors biosynthesis')|('PWY-1121', 'suberin monomers biosynthesis')
RXN-16389__er_stem_dark	16-HYDROXYPALMITATE__er_stem_dark + ATP__er_stem_dark + CO-A__er_stem_dark --> AMP__er_stem_dark + CPD-17621__er_stem_dark + PPI__er_stem_dark	0	0	equal	0	('PWY-321', 'cutin biosynthesis')|('PWY-6733', 'sporopollenin precursors biosynthesis')|('PWY-1121', 'suberin monomers biosynthesis')
RXN-16389__pero_stem_light	16-HYDROXYPALMITATE__pero_stem_light + ATP__pero_stem_light + CO-A__pero_stem_light --> AMP__pero_stem_light + CPD-17621__pero_stem_light + PPI__pero_stem_light	0	0	equal	0	('PWY-321', 'cutin biosynthesis')|('PWY-6733', 'sporopollenin precursors biosynthesis')|('PWY-1121', 'suberin monomers biosynthesis')
RXN-16389__pero_stem_dark	16-HYDROXYPALMITATE__pero_stem_dark + ATP__pero_stem_dark + CO-A__pero_stem_dark --> AMP__pero_stem_dark + CPD-17621__pero_stem_dark + PPI__pero_stem_dark	0	0	equal	0	('PWY-321', 'cutin biosynthesis')|('PWY-6733', 'sporopollenin precursors biosynthesis')|('PWY-1121', 'suberin monomers biosynthesis')
ACETYLGLUTKIN-RXN__chlo_stem_light	ACETYL-GLU__chlo_stem_light + ATP__chlo_stem_light --> ADP__chlo_stem_light + N-ACETYL-GLUTAMYL-P__chlo_stem_light	0	0.0195909	down	0.947992	('GLUTORN-PWY', 'L-ornithine biosynthesis I')|('ARGSYNBSUB-PWY', 'L-arginine biosynthesis II (acetyl cycle)')|('PWY-5154', 'L-arginine biosynthesis III (via N-acetyl-L-citrulline)')
ACETYLGLUTKIN-RXN__chlo_stem_dark	ACETYL-GLU__chlo_stem_dark + ATP__chlo_stem_dark --> ADP__chlo_stem_dark + N-ACETYL-GLUTAMYL-P__chlo_stem_dark	0	0.014796	down	0.978644	('GLUTORN-PWY', 'L-ornithine biosynthesis I')|('ARGSYNBSUB-PWY', 'L-arginine biosynthesis II (acetyl cycle)')|('PWY-5154', 'L-arginine biosynthesis III (via N-acetyl-L-citrulline)')
RXN-9662__chlo_stem_light	NADH__chlo_stem_light + PROTON__chlo_stem_light + Tetradec-2-enoyl-ACPs__chlo_stem_light --> Myristoyl-ACPs__chlo_stem_light + NAD__chlo_stem_light	0	1.76677	up	1.28183	('PWY-5971', 'palmitate biosynthesis II (bacteria and plants)')|('PWYG-321', 'mycolate biosynthesis')
RXN-9662__chlo_stem_dark	NADH__chlo_stem_dark + PROTON__chlo_stem_dark + Tetradec-2-enoyl-ACPs__chlo_stem_dark --> Myristoyl-ACPs__chlo_stem_dark + NAD__chlo_stem_dark	0	1.54541	up	1.13901	('PWY-5971', 'palmitate biosynthesis II (bacteria and plants)')|('PWYG-321', 'mycolate biosynthesis')
RXN-17380__cyto_stem_light	CPD-18789__cyto_stem_light + WATER__cyto_stem_light --> CPD-9669__cyto_stem_light + Pi__cyto_stem_light	0	0	equal	0	('PWY-5818', 'validamycin biosynthesis')
RXN-17380__cyto_stem_dark	CPD-18789__cyto_stem_dark + WATER__cyto_stem_dark --> CPD-9669__cyto_stem_dark + Pi__cyto_stem_dark	0	0	equal	0	('PWY-5818', 'validamycin biosynthesis')
RXN-19186__chlo_stem_light	CPD-20681__chlo_stem_light + NADH__chlo_stem_light + PROTON__chlo_stem_light --> CPD-20682__chlo_stem_light + NAD__chlo_stem_light	0	0	equal	0	('PWY-7948', '4-oxopentanoate degradation')
RXN-19186__chlo_stem_dark	CPD-20681__chlo_stem_dark + NADH__chlo_stem_dark + PROTON__chlo_stem_dark --> CPD-20682__chlo_stem_dark + NAD__chlo_stem_dark	0	0	equal	0	('PWY-7948', '4-oxopentanoate degradation')
RXN-19186__er_stem_light	CPD-20681__er_stem_light + NADH__er_stem_light + PROTON__er_stem_light --> CPD-20682__er_stem_light + NAD__er_stem_light	0	0	equal	0	('PWY-7948', '4-oxopentanoate degradation')
RXN-19186__er_stem_dark	CPD-20681__er_stem_dark + NADH__er_stem_dark + PROTON__er_stem_dark --> CPD-20682__er_stem_dark + NAD__er_stem_dark	0	0	equal	0	('PWY-7948', '4-oxopentanoate degradation')
PGLUCISOM-RXN__chlo_stem_light	GLC-6-P__chlo_stem_light --> FRUCTOSE-6P__chlo_stem_light	0	100000	equal	0	('UDPNACETYLGALSYN-PWY', 'UDP-N-acetyl-D-glucosamine biosynthesis II')|('UDPNAGSYN-PWY', 'UDP-N-acetyl-D-glucosamine biosynthesis I')|('P124-PWY', 'Bifidobacterium shunt')|('PWY-622', 'starch biosynthesis')|('PWY-3801', 'sucrose degradation II (sucrose synthase)')|('SUCSYN-PWY', 'sucrose biosynthesis I (from photosynthesis)')|('PWY-6981', 'chitin biosynthesis')|('PWY-6992', '1,5-anhydrofructose d…
PGLUCISOM-RXN__chlo_stem_dark	GLC-6-P__chlo_stem_dark --> FRUCTOSE-6P__chlo_stem_dark	0	100000	equal	0	('UDPNACETYLGALSYN-PWY', 'UDP-N-acetyl-D-glucosamine biosynthesis II')|('UDPNAGSYN-PWY', 'UDP-N-acetyl-D-glucosamine biosynthesis I')|('P124-PWY', 'Bifidobacterium shunt')|('PWY-622', 'starch biosynthesis')|('PWY-3801', 'sucrose degradation II (sucrose synthase)')|('SUCSYN-PWY', 'sucrose biosynthesis I (from photosynthesis)')|('PWY-6981', 'chitin biosynthesis')|('PWY-6992', '1,5-anhydrofructose d…
PGLUCISOM-RXN__cyto_stem_light	GLC-6-P__cyto_stem_light --> FRUCTOSE-6P__cyto_stem_light	0	100000	equal	0	('UDPNACETYLGALSYN-PWY', 'UDP-N-acetyl-D-glucosamine biosynthesis II')|('UDPNAGSYN-PWY', 'UDP-N-acetyl-D-glucosamine biosynthesis I')|('P124-PWY', 'Bifidobacterium shunt')|('PWY-622', 'starch biosynthesis')|('PWY-3801', 'sucrose degradation II (sucrose synthase)')|('SUCSYN-PWY', 'sucrose biosynthesis I (from photosynthesis)')|('PWY-6981', 'chitin biosynthesis')|('PWY-6992', '1,5-anhydrofructose d…
PGLUCISOM-RXN__cyto_stem_dark	GLC-6-P__cyto_stem_dark --> FRUCTOSE-6P__cyto_stem_dark	0	100000	equal	0	('UDPNACETYLGALSYN-PWY', 'UDP-N-acetyl-D-glucosamine biosynthesis II')|('UDPNAGSYN-PWY', 'UDP-N-acetyl-D-glucosamine biosynthesis I')|('P124-PWY', 'Bifidobacterium shunt')|('PWY-622', 'starch biosynthesis')|('PWY-3801', 'sucrose degradation II (sucrose synthase)')|('SUCSYN-PWY', 'sucrose biosynthesis I (from photosynthesis)')|('PWY-6981', 'chitin biosynthesis')|('PWY-6992', '1,5-anhydrofructose d…
TR2900008__mito__cyto_stem_light	PAPS__cyto_stem_light + SULFATE__mito_stem_light --> PAPS__mito_stem_light + SULFATE__cyto_stem_light	0	999999	equal	0	('transporters', 'transport reactions')
TR2900008__mito__cyto_stem_dark	PAPS__cyto_stem_dark + SULFATE__mito_stem_dark --> PAPS__mito_stem_dark + SULFATE__cyto_stem_dark	0	999999	equal	0	('transporters', 'transport reactions')
TR2000091__pero__cyto_stem_light	PROTON__cyto_stem_light + UMP__pero_stem_light --> PROTON__pero_stem_light + UMP__cyto_stem_light	0	999999	equal	0	('transporters', 'transport reactions')
TR2000091__pero__cyto_stem_dark	PROTON__cyto_stem_dark + UMP__pero_stem_dark --> PROTON__pero_stem_dark + UMP__cyto_stem_dark	0	999999	equal	0	('transporters', 'transport reactions')
TR2000091__mito__cyto_stem_light	PROTON__cyto_stem_light + UMP__mito_stem_light --> PROTON__mito_stem_light + UMP__cyto_stem_light	0	999999	equal	0	('transporters', 'transport reactions')
TR2000091__mito__cyto_stem_dark	PROTON__cyto_stem_dark + UMP__mito_stem_dark --> PROTON__mito_stem_dark + UMP__cyto_stem_dark	0	999999	equal	0	('transporters', 'transport reactions')
RXN-7666__chlo_stem_light	CPD-7006__chlo_stem_light + NADPH__chlo_stem_light + PROTON__chlo_stem_light --> CHLOROPHYLL-A__chlo_stem_light + NADP__chlo_stem_light	0	0.892658	up	0.684632	('PWY-5064', 'chlorophyll a biosynthesis II')
RXN-7666__chlo_stem_dark	CPD-7006__chlo_stem_dark + NADPH__chlo_stem_dark + PROTON__chlo_stem_dark --> CHLOROPHYLL-A__chlo_stem_dark + NADP__chlo_stem_dark	0	0.829833	up	0.644151	('PWY-5064', 'chlorophyll a biosynthesis II')
RXN-11002__mito_stem_light	NADPH__mito_stem_light + PROTON__mito_stem_light + SUCC-S-ALD__mito_stem_light --> 4-HYDROXY-BUTYRATE__mito_stem_light + NADP__mito_stem_light	0	0	equal	0	('PWY-6473', '4-aminobutanoate degradation IV')|('PWY-4321', 'L-glutamate degradation IV')|('PWY-5789', '3-hydroxypropanoate/4-hydroxybutanate cycle')|('PWY-7854', 'crotonyl-CoA/ethylmalonyl-CoA/hydroxybutyryl-CoA cycle (engineered)')
RXN-11002__mito_stem_dark	NADPH__mito_stem_dark + PROTON__mito_stem_dark + SUCC-S-ALD__mito_stem_dark --> 4-HYDROXY-BUTYRATE__mito_stem_dark + NADP__mito_stem_dark	0	0	equal	0	('PWY-6473', '4-aminobutanoate degradation IV')|('PWY-4321', 'L-glutamate degradation IV')|('PWY-5789', '3-hydroxypropanoate/4-hydroxybutanate cycle')|('PWY-7854', 'crotonyl-CoA/ethylmalonyl-CoA/hydroxybutyryl-CoA cycle (engineered)')
RXN-11002__cyto_stem_light	NADPH__cyto_stem_light + PROTON__cyto_stem_light + SUCC-S-ALD__cyto_stem_light --> 4-HYDROXY-BUTYRATE__cyto_stem_light + NADP__cyto_stem_light	0	0	equal	0	('PWY-6473', '4-aminobutanoate degradation IV')|('PWY-4321', 'L-glutamate degradation IV')|('PWY-5789', '3-hydroxypropanoate/4-hydroxybutanate cycle')|('PWY-7854', 'crotonyl-CoA/ethylmalonyl-CoA/hydroxybutyryl-CoA cycle (engineered)')
RXN-11002__cyto_stem_dark	NADPH__cyto_stem_dark + PROTON__cyto_stem_dark + SUCC-S-ALD__cyto_stem_dark --> 4-HYDROXY-BUTYRATE__cyto_stem_dark + NADP__cyto_stem_dark	0	0	equal	0	('PWY-6473', '4-aminobutanoate degradation IV')|('PWY-4321', 'L-glutamate degradation IV')|('PWY-5789', '3-hydroxypropanoate/4-hydroxybutanate cycle')|('PWY-7854', 'crotonyl-CoA/ethylmalonyl-CoA/hydroxybutyryl-CoA cycle (engineered)')
TI2903711__mito__cyto_stem_light	DCMP__mito_stem_light + DUTP__cyto_stem_light --> DCMP__cyto_stem_light + DUTP__mito_stem_light	0	999999	equal	0	('transporters', 'transport reactions')
TI2903711__mito__cyto_stem_dark	DCMP__mito_stem_dark + DUTP__cyto_stem_dark --> DCMP__cyto_stem_dark + DUTP__mito_stem_dark	0	999999	equal	0	('transporters', 'transport reactions')
LEUCINE--TRNA-LIGASE-RXN__cyto_stem_light	ATP__cyto_stem_light + LEU-tRNAs__cyto_stem_light + LEU__cyto_stem_light --> AMP__cyto_stem_light + Charged-LEU-tRNAs__cyto_stem_light + PPI__cyto_stem_light	0	0.00174734	down	0.0149475	('TRNA-CHARGING-PWY', 'tRNA charging')
LEUCINE--TRNA-LIGASE-RXN__cyto_stem_dark	ATP__cyto_stem_dark + LEU-tRNAs__cyto_stem_dark + LEU__cyto_stem_dark --> AMP__cyto_stem_dark + Charged-LEU-tRNAs__cyto_stem_dark + PPI__cyto_stem_dark	0	0.00174734	down	0.0149475	('TRNA-CHARGING-PWY', 'tRNA charging')
LEUCINE--TRNA-LIGASE-RXN__chlo_stem_light	ATP__chlo_stem_light + LEU-tRNAs__chlo_stem_light + LEU__chlo_stem_light --> AMP__chlo_stem_light + Charged-LEU-tRNAs__chlo_stem_light + PPI__chlo_stem_light	0	0.00174734	down	0.0149475	('TRNA-CHARGING-PWY', 'tRNA charging')
LEUCINE--TRNA-LIGASE-RXN__chlo_stem_dark	ATP__chlo_stem_dark + LEU-tRNAs__chlo_stem_dark + LEU__chlo_stem_dark --> AMP__chlo_stem_dark + Charged-LEU-tRNAs__chlo_stem_dark + PPI__chlo_stem_dark	0	0.00174734	down	0.0149475	('TRNA-CHARGING-PWY', 'tRNA charging')
TO0000554__golgi__cyto_stem_light	NICOTINE__cyto_stem_light --> NICOTINE__golgi_stem_light	0	0	equal	0	('transporters', 'transport reactions')
TO0000554__golgi__cyto_stem_dark	NICOTINE__cyto_stem_dark --> NICOTINE__golgi_stem_dark	0	0	equal	0	('transporters', 'transport reactions')
RXN-8298__chlo_stem_light	CPD-8077__chlo_stem_light + OXYGEN-MOLECULE__chlo_stem_light + 2.0 PROTON__chlo_stem_light + 2.0 Reduced-ferredoxins__chlo_stem_light --> CPD-2189__chlo_stem_light + 2.0 Oxidized-ferredoxins__chlo_stem_light + 2.0 WATER__chlo_stem_light	0	0	equal	0	('PWYIO2-1', 'glycerolipid acyl chain desaturation (Chlamydomonas)')|('PWY-782', 'glycolipid desaturation')
RXN-8298__chlo_stem_dark	CPD-8077__chlo_stem_dark + OXYGEN-MOLECULE__chlo_stem_dark + 2.0 PROTON__chlo_stem_dark + 2.0 Reduced-ferredoxins__chlo_stem_dark --> CPD-2189__chlo_stem_dark + 2.0 Oxidized-ferredoxins__chlo_stem_dark + 2.0 WATER__chlo_stem_dark	0	0	equal	0	('PWYIO2-1', 'glycerolipid acyl chain desaturation (Chlamydomonas)')|('PWY-782', 'glycolipid desaturation')
RXN-2761__chlo_stem_light	CPD-21340__chlo_stem_light + HOMOGENTISATE__chlo_stem_light + PROTON__chlo_stem_light --> 2-METHYL-6-SOLANYL-14-BENZOQUINONE__chlo_stem_light + CARBON-DIOXIDE__chlo_stem_light + PPI__chlo_stem_light	0	0	equal	0	('PWY-1581', 'plastoquinol-9 biosynthesis I')
RXN-2761__chlo_stem_dark	CPD-21340__chlo_stem_dark + HOMOGENTISATE__chlo_stem_dark + PROTON__chlo_stem_dark --> 2-METHYL-6-SOLANYL-14-BENZOQUINONE__chlo_stem_dark + CARBON-DIOXIDE__chlo_stem_dark + PPI__chlo_stem_dark	0	0	equal	0	('PWY-1581', 'plastoquinol-9 biosynthesis I')
RXN-115__cyto_stem_light	2-KETOGLUTARATE__cyto_stem_light + CPD1F-139__cyto_stem_light + OXYGEN-MOLECULE__cyto_stem_light --> CARBON-DIOXIDE__cyto_stem_light + CPD-204__cyto_stem_light + SUC__cyto_stem_light	0	0.974225	up	0.744144	('PWY-102', 'gibberellin inactivation I (2&beta;-hydroxylation)')
RXN-115__cyto_stem_dark	2-KETOGLUTARATE__cyto_stem_dark + CPD1F-139__cyto_stem_dark + OXYGEN-MOLECULE__cyto_stem_dark --> CARBON-DIOXIDE__cyto_stem_dark + CPD-204__cyto_stem_dark + SUC__cyto_stem_dark	0	0.93413	up	0.714914	('PWY-102', 'gibberellin inactivation I (2&beta;-hydroxylation)')
ADENYLYLSULFKIN-RXN__chlo_stem_light	APS__chlo_stem_light + ATP__chlo_stem_light --> ADP__chlo_stem_light + PAPS__chlo_stem_light + PROTON__chlo_stem_light	0	0	equal	0	('PWY-5340', 'sulfate activation for sulfonation')|('PWY1ZNC-1', 'assimilatory sulfate reduction IV')
ADENYLYLSULFKIN-RXN__chlo_stem_dark	APS__chlo_stem_dark + ATP__chlo_stem_dark --> ADP__chlo_stem_dark + PAPS__chlo_stem_dark + PROTON__chlo_stem_dark	0	0	equal	0	('PWY-5340', 'sulfate activation for sulfonation')|('PWY1ZNC-1', 'assimilatory sulfate reduction IV')
ACETOLACTSYN-RXN__chlo_stem_light	PROTON__chlo_stem_light + 2.0 PYRUVATE__chlo_stem_light --> 2-ACETO-LACTATE__chlo_stem_light + CARBON-DIOXIDE__chlo_stem_light	0	6.67547	up	4.94739	('PWY-7111', 'pyruvate fermentation to isobutanol (engineered)')|('PWY-5938', 'pyruvate fermentation to (R)-acetoin I')|('VALSYN-PWY', 'L-valine biosynthesis')|('PWY-5939', 'pyruvate fermentation to (R)-acetoin II')|('PWY-6389', 'pyruvate fermentation to (S)-acetoin')
ACETOLACTSYN-RXN__chlo_stem_dark	PROTON__chlo_stem_dark + 2.0 PYRUVATE__chlo_stem_dark --> 2-ACETO-LACTATE__chlo_stem_dark + CARBON-DIOXIDE__chlo_stem_dark	0	6.65458	up	4.99606	('PWY-7111', 'pyruvate fermentation to isobutanol (engineered)')|('PWY-5938', 'pyruvate fermentation to (R)-acetoin I')|('VALSYN-PWY', 'L-valine biosynthesis')|('PWY-5939', 'pyruvate fermentation to (R)-acetoin II')|('PWY-6389', 'pyruvate fermentation to (S)-acetoin')
RXN-10769__chlo_stem_light	CPD-11641__chlo_stem_light + WATER__chlo_stem_light --> ALPHA-GLUCOSE__chlo_stem_light + CPD-182__chlo_stem_light	0	0	equal	0
RXN-10769__chlo_stem_dark	CPD-11641__chlo_stem_dark + WATER__chlo_stem_dark --> ALPHA-GLUCOSE__chlo_stem_dark + CPD-182__chlo_stem_dark	0	0	equal	0
RXN-602__cyto_stem_light	2-KETOGLUTARATE__cyto_stem_light + CPD-590__cyto_stem_light + OXYGEN-MOLECULE__cyto_stem_light --> CARBON-DIOXIDE__cyto_stem_light + CPD-19726__cyto_stem_light + SUC__cyto_stem_light + WATER__cyto_stem_light	0	1.27606	up	0.978945
RXN-602__cyto_stem_dark	2-KETOGLUTARATE__cyto_stem_dark + CPD-590__cyto_stem_dark + OXYGEN-MOLECULE__cyto_stem_dark --> CARBON-DIOXIDE__cyto_stem_dark + CPD-19726__cyto_stem_dark + SUC__cyto_stem_dark + WATER__cyto_stem_dark	0	1.246	up	0.962795
RXN-17797__pero_stem_light	CPD-19150__pero_stem_light + WATER__pero_stem_light --> CPD-19151__pero_stem_light	0	100000	equal	0
RXN-17797__pero_stem_dark	CPD-19150__pero_stem_dark + WATER__pero_stem_dark --> CPD-19151__pero_stem_dark	0	100000	equal	0
RXN-10700__pero_stem_light	CO-A__pero_stem_light + CPD-11524__pero_stem_light --> ACETYL-COA__pero_stem_light + CPD-11525__pero_stem_light	0	0	equal	0	('PWY-735', 'jasmonic acid biosynthesis')
RXN-10700__pero_stem_dark	CO-A__pero_stem_dark + CPD-11524__pero_stem_dark --> ACETYL-COA__pero_stem_dark + CPD-11525__pero_stem_dark	0	0	equal	0	('PWY-735', 'jasmonic acid biosynthesis')
RXN-12518__pero_stem_light	OXYGEN-MOLECULE__pero_stem_light + cis-5-enoyl-CoA__pero_stem_light --> HYDROGEN-PEROXIDE__pero_stem_light + trans-2-cis-5-dienoyl-CoA__pero_stem_light	0	0	equal	0	('PWY-6837', 'fatty acid beta-oxidation V (unsaturated, odd number, di-isomerase-dependent)')
RXN-12518__pero_stem_dark	OXYGEN-MOLECULE__pero_stem_dark + cis-5-enoyl-CoA__pero_stem_dark --> HYDROGEN-PEROXIDE__pero_stem_dark + trans-2-cis-5-dienoyl-CoA__pero_stem_dark	0	0	equal	0	('PWY-6837', 'fatty acid beta-oxidation V (unsaturated, odd number, di-isomerase-dependent)')
RXN-13694__chlo_stem_light	CPD-14735__chlo_stem_light + WATER__chlo_stem_light --> 6-O-BETA-D-XYLOPYRANOSYL__chlo_stem_light + CPD-7035__chlo_stem_light	0	0	equal	0	('PWY-7114', 'tea aroma glycosidic precursor bioactivation')
RXN-13694__chlo_stem_dark	CPD-14735__chlo_stem_dark + WATER__chlo_stem_dark --> 6-O-BETA-D-XYLOPYRANOSYL__chlo_stem_dark + CPD-7035__chlo_stem_dark	0	0	equal	0	('PWY-7114', 'tea aroma glycosidic precursor bioactivation')
ENZRXN-201-RXN__cyto_stem_light	BUTANOL__cyto_stem_light + NADP__cyto_stem_light --> BUTANAL__cyto_stem_light + NADPH__cyto_stem_light + PROTON__cyto_stem_light	0	100000	equal	0	('PWY-6583', 'pyruvate fermentation to butanol I')
ENZRXN-201-RXN__cyto_stem_dark	BUTANOL__cyto_stem_dark + NADP__cyto_stem_dark --> BUTANAL__cyto_stem_dark + NADPH__cyto_stem_dark + PROTON__cyto_stem_dark	0	100000	equal	0	('PWY-6583', 'pyruvate fermentation to butanol I')
ENZRXN-201-RXN__mito_stem_light	BUTANOL__mito_stem_light + NADP__mito_stem_light --> BUTANAL__mito_stem_light + NADPH__mito_stem_light + PROTON__mito_stem_light	0	100000	equal	0	('PWY-6583', 'pyruvate fermentation to butanol I')
ENZRXN-201-RXN__mito_stem_dark	BUTANOL__mito_stem_dark + NADP__mito_stem_dark --> BUTANAL__mito_stem_dark + NADPH__mito_stem_dark + PROTON__mito_stem_dark	0	100000	equal	0	('PWY-6583', 'pyruvate fermentation to butanol I')
ENZRXN-201-RXN__chlo_stem_light	BUTANOL__chlo_stem_light + NADP__chlo_stem_light --> BUTANAL__chlo_stem_light + NADPH__chlo_stem_light + PROTON__chlo_stem_light	0	100000	equal	0	('PWY-6583', 'pyruvate fermentation to butanol I')
ENZRXN-201-RXN__chlo_stem_dark	BUTANOL__chlo_stem_dark + NADP__chlo_stem_dark --> BUTANAL__chlo_stem_dark + NADPH__chlo_stem_dark + PROTON__chlo_stem_dark	0	100000	equal	0	('PWY-6583', 'pyruvate fermentation to butanol I')
RXN-17121__cyto_stem_light	Protein-L-Arginines__cyto_stem_light + 2.0 S-ADENOSYLMETHIONINE__cyto_stem_light --> 2.0 ADENOSYL-HOMO-CYS__cyto_stem_light + 2.0 PROTON__cyto_stem_light + Protein-N-omega-dimethyl-arginine__cyto_stem_light	0	9.40392	up	7.16816
RXN-17121__cyto_stem_dark	Protein-L-Arginines__cyto_stem_dark + 2.0 S-ADENOSYLMETHIONINE__cyto_stem_dark --> 2.0 ADENOSYL-HOMO-CYS__cyto_stem_dark + 2.0 PROTON__cyto_stem_dark + Protein-N-omega-dimethyl-arginine__cyto_stem_dark	0	9.5214	up	7.20064
PREPHENATE-TRANSAMINE-RXN__chlo_stem_light	2-KETOGLUTARATE__chlo_stem_light + CPD-659__chlo_stem_light --> GLT__chlo_stem_light + PREPHENATE__chlo_stem_light	0	100000	equal	0	('PWY-3461', 'L-tyrosine biosynthesis II')|('PWY-3462', 'L-phenylalanine biosynthesis II')|('PWY-6120', 'L-tyrosine biosynthesis III')
PREPHENATE-TRANSAMINE-RXN__chlo_stem_dark	2-KETOGLUTARATE__chlo_stem_dark + CPD-659__chlo_stem_dark --> GLT__chlo_stem_dark + PREPHENATE__chlo_stem_dark	0	100000	equal	0	('PWY-3461', 'L-tyrosine biosynthesis II')|('PWY-3462', 'L-phenylalanine biosynthesis II')|('PWY-6120', 'L-tyrosine biosynthesis III')
PREPHENATE-TRANSAMINE-RXN__cyto_stem_light	2-KETOGLUTARATE__cyto_stem_light + CPD-659__cyto_stem_light --> GLT__cyto_stem_light + PREPHENATE__cyto_stem_light	0	100000	equal	0	('PWY-3461', 'L-tyrosine biosynthesis II')|('PWY-3462', 'L-phenylalanine biosynthesis II')|('PWY-6120', 'L-tyrosine biosynthesis III')
PREPHENATE-TRANSAMINE-RXN__cyto_stem_dark	2-KETOGLUTARATE__cyto_stem_dark + CPD-659__cyto_stem_dark --> GLT__cyto_stem_dark + PREPHENATE__cyto_stem_dark	0	100000	equal	0	('PWY-3461', 'L-tyrosine biosynthesis II')|('PWY-3462', 'L-phenylalanine biosynthesis II')|('PWY-6120', 'L-tyrosine biosynthesis III')
RXN-20676__cyto_stem_light	CPD0-2107__cyto_stem_light + NAD__cyto_stem_light --> CPD0-2105__cyto_stem_light + NADH__cyto_stem_light + PROTON__cyto_stem_light	0	0	equal	0	('PWY0-1337', 'oleate &beta;-oxidation')
RXN-20676__cyto_stem_dark	CPD0-2107__cyto_stem_dark + NAD__cyto_stem_dark --> CPD0-2105__cyto_stem_dark + NADH__cyto_stem_dark + PROTON__cyto_stem_dark	0	0	equal	0	('PWY0-1337', 'oleate &beta;-oxidation')
RXN-20676__pero_stem_light	CPD0-2107__pero_stem_light + NAD__pero_stem_light --> CPD0-2105__pero_stem_light + NADH__pero_stem_light + PROTON__pero_stem_light	0	0	equal	0	('PWY0-1337', 'oleate &beta;-oxidation')
RXN-20676__pero_stem_dark	CPD0-2107__pero_stem_dark + NAD__pero_stem_dark --> CPD0-2105__pero_stem_dark + NADH__pero_stem_dark + PROTON__pero_stem_dark	0	0	equal	0	('PWY0-1337', 'oleate &beta;-oxidation')
RXN-16176__vacu_stem_light	CPD-9277__vacu_stem_light --> 2-AMINOACRYLATE__vacu_stem_light + CPD-17426__vacu_stem_light	0	0	equal	0	('PWY-7614', 'methiin metabolism')
RXN-16176__vacu_stem_dark	CPD-9277__vacu_stem_dark --> 2-AMINOACRYLATE__vacu_stem_dark + CPD-17426__vacu_stem_dark	0	0	equal	0	('PWY-7614', 'methiin metabolism')
RXN-11465__cyto_stem_light	CPD-12575__cyto_stem_light + PHLORETIN__cyto_stem_light --> CPD-12447__cyto_stem_light + 2.0 PROTON__cyto_stem_light + UDP__cyto_stem_light	0	1.53586	up	1.18586	('PWY-6515', 'phloridzin biosynthesis')
RXN-11465__cyto_stem_dark	CPD-12575__cyto_stem_dark + PHLORETIN__cyto_stem_dark --> CPD-12447__cyto_stem_dark + 2.0 PROTON__cyto_stem_dark + UDP__cyto_stem_dark	0	1.47504	up	1.15045	('PWY-6515', 'phloridzin biosynthesis')
RXN-19604__vacu_stem_light	CPD-21199__vacu_stem_light + WATER__vacu_stem_light --> CPD-21107__vacu_stem_light + GLT__vacu_stem_light	0	0	equal	0	('PWY-8301', 'S-(6-hydroxy-4-methylhexan-4-yl)-L-cysteinylglycine biosynthesis')
RXN-19604__vacu_stem_dark	CPD-21199__vacu_stem_dark + WATER__vacu_stem_dark --> CPD-21107__vacu_stem_dark + GLT__vacu_stem_dark	0	0	equal	0	('PWY-8301', 'S-(6-hydroxy-4-methylhexan-4-yl)-L-cysteinylglycine biosynthesis')
RXN-778__er_stem_light	CPD-723__er_stem_light + OXYGEN-MOLECULE__er_stem_light + Red-NADPH-Hemoprotein-Reductases__er_stem_light --> CPD-724__er_stem_light + Ox-NADPH-Hemoprotein-Reductases__er_stem_light + WATER__er_stem_light	0	0	equal	0	('PWY-699', 'brassinosteroid biosynthesis I')|('PWY-2582', 'brassinosteroid biosynthesis II')
RXN-778__er_stem_dark	CPD-723__er_stem_dark + OXYGEN-MOLECULE__er_stem_dark + Red-NADPH-Hemoprotein-Reductases__er_stem_dark --> CPD-724__er_stem_dark + Ox-NADPH-Hemoprotein-Reductases__er_stem_dark + WATER__er_stem_dark	0	0	equal	0	('PWY-699', 'brassinosteroid biosynthesis I')|('PWY-2582', 'brassinosteroid biosynthesis II')
RXN4FS-5__cyto_stem_light	FERULOYL-COA__cyto_stem_light + 2.0 PROTON__cyto_stem_light + WATER__cyto_stem_light --> CPD4FS-4__cyto_stem_light	0	0	equal	0
RXN4FS-5__cyto_stem_dark	FERULOYL-COA__cyto_stem_dark + 2.0 PROTON__cyto_stem_dark + WATER__cyto_stem_dark --> CPD4FS-4__cyto_stem_dark	0	0	equal	0
RXNQT-4377__cyto_stem_light	CPD-7246__cyto_stem_light + PROTON__cyto_stem_light + UTP__cyto_stem_light --> PPI__cyto_stem_light + UDP-N-ACETYL-GALACTOSAMINE__cyto_stem_light	0	0	equal	0
RXNQT-4377__cyto_stem_dark	CPD-7246__cyto_stem_dark + PROTON__cyto_stem_dark + UTP__cyto_stem_dark --> PPI__cyto_stem_dark + UDP-N-ACETYL-GALACTOSAMINE__cyto_stem_dark	0	0	equal	0
RXN-22266__cyto_stem_light	ALPROSTADIL__cyto_stem_light + NAD__cyto_stem_light --> 13E-11-ALPHA-HYDROXY-915-DIOXOPROST-1__cyto_stem_light + NADH__cyto_stem_light + PROTON__cyto_stem_light	0	0	equal	0
RXN-22266__cyto_stem_dark	ALPROSTADIL__cyto_stem_dark + NAD__cyto_stem_dark --> 13E-11-ALPHA-HYDROXY-915-DIOXOPROST-1__cyto_stem_dark + NADH__cyto_stem_dark + PROTON__cyto_stem_dark	0	0	equal	0
RXN-4304__chlo_stem_light	CPD-4201__chlo_stem_light + OXYGEN-MOLECULE__chlo_stem_light + Red-NADPH-Hemoprotein-Reductases__chlo_stem_light --> CPD-4202__chlo_stem_light + Ox-NADPH-Hemoprotein-Reductases__chlo_stem_light + WATER__chlo_stem_light	0	0	equal	0	('PWY-2681', 'trans-zeatin biosynthesis')
RXN-4304__chlo_stem_dark	CPD-4201__chlo_stem_dark + OXYGEN-MOLECULE__chlo_stem_dark + Red-NADPH-Hemoprotein-Reductases__chlo_stem_dark --> CPD-4202__chlo_stem_dark + Ox-NADPH-Hemoprotein-Reductases__chlo_stem_dark + WATER__chlo_stem_dark	0	0	equal	0	('PWY-2681', 'trans-zeatin biosynthesis')
RXN-4304__cyto_stem_light	CPD-4201__cyto_stem_light + OXYGEN-MOLECULE__cyto_stem_light + Red-NADPH-Hemoprotein-Reductases__cyto_stem_light --> CPD-4202__cyto_stem_light + Ox-NADPH-Hemoprotein-Reductases__cyto_stem_light + WATER__cyto_stem_light	0	0	equal	0	('PWY-2681', 'trans-zeatin biosynthesis')
RXN-4304__cyto_stem_dark	CPD-4201__cyto_stem_dark + OXYGEN-MOLECULE__cyto_stem_dark + Red-NADPH-Hemoprotein-Reductases__cyto_stem_dark --> CPD-4202__cyto_stem_dark + Ox-NADPH-Hemoprotein-Reductases__cyto_stem_dark + WATER__cyto_stem_dark	0	0	equal	0	('PWY-2681', 'trans-zeatin biosynthesis')
TI2903783__mito__cyto_stem_light	MAL__cyto_stem_light + SULFATE__mito_stem_light --> MAL__mito_stem_light + SULFATE__cyto_stem_light	0	999999	equal	0	('transporters', 'transport reactions')
TI2903783__mito__cyto_stem_dark	MAL__cyto_stem_dark + SULFATE__mito_stem_dark --> MAL__mito_stem_dark + SULFATE__cyto_stem_dark	0	999999	equal	0	('transporters', 'transport reactions')
RXN-9627__cyto_stem_light	LAUROYLCOA-CPD__cyto_stem_light + WATER__cyto_stem_light --> CO-A__cyto_stem_light + DODECANOATE__cyto_stem_light + PROTON__cyto_stem_light	0	0	equal	0	('PWY-6465', '&omega;-hydroxylation of caprate and laurate')|('PWY-6733', 'sporopollenin precursors biosynthesis')
RXN-9627__cyto_stem_dark	LAUROYLCOA-CPD__cyto_stem_dark + WATER__cyto_stem_dark --> CO-A__cyto_stem_dark + DODECANOATE__cyto_stem_dark + PROTON__cyto_stem_dark	0	0	equal	0	('PWY-6465', '&omega;-hydroxylation of caprate and laurate')|('PWY-6733', 'sporopollenin precursors biosynthesis')
RXN-9627__mito_stem_light	LAUROYLCOA-CPD__mito_stem_light + WATER__mito_stem_light --> CO-A__mito_stem_light + DODECANOATE__mito_stem_light + PROTON__mito_stem_light	0	0	equal	0	('PWY-6465', '&omega;-hydroxylation of caprate and laurate')|('PWY-6733', 'sporopollenin precursors biosynthesis')
RXN-9627__mito_stem_dark	LAUROYLCOA-CPD__mito_stem_dark + WATER__mito_stem_dark --> CO-A__mito_stem_dark + DODECANOATE__mito_stem_dark + PROTON__mito_stem_dark	0	0	equal	0	('PWY-6465', '&omega;-hydroxylation of caprate and laurate')|('PWY-6733', 'sporopollenin precursors biosynthesis')
RXN-13302__er_stem_light	CPD-14275__er_stem_light --> CPD-14280__er_stem_light + WATER__er_stem_light	0	0	equal	0	('PWY-7036', 'very long chain fatty acid biosynthesis II')
RXN-13302__er_stem_dark	CPD-14275__er_stem_dark --> CPD-14280__er_stem_dark + WATER__er_stem_dark	0	0	equal	0	('PWY-7036', 'very long chain fatty acid biosynthesis II')
RXN-13302__pero_stem_light	CPD-14275__pero_stem_light --> CPD-14280__pero_stem_light + WATER__pero_stem_light	0	0	equal	0	('PWY-7036', 'very long chain fatty acid biosynthesis II')
RXN-13302__pero_stem_dark	CPD-14275__pero_stem_dark --> CPD-14280__pero_stem_dark + WATER__pero_stem_dark	0	0	equal	0	('PWY-7036', 'very long chain fatty acid biosynthesis II')
RXN-969__pero_stem_light	GLYCOLLATE__pero_stem_light + OXYGEN-MOLECULE__pero_stem_light --> GLYOX__pero_stem_light + HYDROGEN-PEROXIDE__pero_stem_light	0	65.1787	up	50.3109	('PWY-181', 'photorespiration')
RXN-969__pero_stem_dark	GLYCOLLATE__pero_stem_dark + OXYGEN-MOLECULE__pero_stem_dark --> GLYOX__pero_stem_dark + HYDROGEN-PEROXIDE__pero_stem_dark	0	36.0118	up	27.0614	('PWY-181', 'photorespiration')
RXN-969__chlo_stem_light	GLYCOLLATE__chlo_stem_light + OXYGEN-MOLECULE__chlo_stem_light --> GLYOX__chlo_stem_light + HYDROGEN-PEROXIDE__chlo_stem_light	0	29.107	up	22.7521	('PWY-181', 'photorespiration')
RXN-969__chlo_stem_dark	GLYCOLLATE__chlo_stem_dark + OXYGEN-MOLECULE__chlo_stem_dark --> GLYOX__chlo_stem_dark + HYDROGEN-PEROXIDE__chlo_stem_dark	0	18.1734	up	14.0762	('PWY-181', 'photorespiration')
RXN-7204__cyto_stem_light	ATP__cyto_stem_light + CPD-6681__cyto_stem_light --> ADP__cyto_stem_light + CPD-178__cyto_stem_light + PROTON__cyto_stem_light	0	0	equal	0	('PWY-4661', '1D-myo-inositol hexakisphosphate biosynthesis III (Spirodela polyrrhiza)')
RXN-7204__cyto_stem_dark	ATP__cyto_stem_dark + CPD-6681__cyto_stem_dark --> ADP__cyto_stem_dark + CPD-178__cyto_stem_dark + PROTON__cyto_stem_dark	0	0	equal	0	('PWY-4661', '1D-myo-inositol hexakisphosphate biosynthesis III (Spirodela polyrrhiza)')
TO3000112__er__cyto_stem_light	ATP__er_stem_light + MALTOSE__cyto_stem_light + WATER__er_stem_light --> ADP__er_stem_light + MALTOSE__er_stem_light + PROTON__er_stem_light + Pi__er_stem_light	0	0	equal	0	('transporters', 'transport reactions')
TO3000112__er__cyto_stem_dark	ATP__er_stem_dark + MALTOSE__cyto_stem_dark + WATER__er_stem_dark --> ADP__er_stem_dark + MALTOSE__er_stem_dark + PROTON__er_stem_dark + Pi__er_stem_dark	0	0	equal	0	('transporters', 'transport reactions')
GDPMANDEHYDRA-RXN__cyto_stem_light	GDP-MANNOSE__cyto_stem_light --> GDP-4-DEHYDRO-6-DEOXY-D-MANNOSE__cyto_stem_light + WATER__cyto_stem_light	0	0	equal	0	('PWY2B4Q-2', 'GDP-N-formyl-&alpha;-D-perosamine biosynthesis')|('PWY-5738', 'GDP-6-deoxy-D-talose biosynthesis')|('PWY-8225', 'GDP-N-acetyl-&alpha;-D-perosamine biosynthesis')|('PWY-66', 'GDP-L-fucose biosynthesis I (from GDP-D-mannose)')|('PWY-7573', 'GDP-mycosamine biosynthesis')|('PWY-5740', 'GDP-L-colitose biosynthesis')|('GDPRHAMSYN-PWY', 'GDP-D-rhamnose biosynthesis')|('PWY-5739', 'GDP-D-p…
GDPMANDEHYDRA-RXN__cyto_stem_dark	GDP-MANNOSE__cyto_stem_dark --> GDP-4-DEHYDRO-6-DEOXY-D-MANNOSE__cyto_stem_dark + WATER__cyto_stem_dark	0	0	equal	0	('PWY2B4Q-2', 'GDP-N-formyl-&alpha;-D-perosamine biosynthesis')|('PWY-5738', 'GDP-6-deoxy-D-talose biosynthesis')|('PWY-8225', 'GDP-N-acetyl-&alpha;-D-perosamine biosynthesis')|('PWY-66', 'GDP-L-fucose biosynthesis I (from GDP-D-mannose)')|('PWY-7573', 'GDP-mycosamine biosynthesis')|('PWY-5740', 'GDP-L-colitose biosynthesis')|('GDPRHAMSYN-PWY', 'GDP-D-rhamnose biosynthesis')|('PWY-5739', 'GDP-D-p…
GDPMANDEHYDRA-RXN__golgi_stem_light	GDP-MANNOSE__golgi_stem_light --> GDP-4-DEHYDRO-6-DEOXY-D-MANNOSE__golgi_stem_light + WATER__golgi_stem_light	0	0	equal	0	('PWY2B4Q-2', 'GDP-N-formyl-&alpha;-D-perosamine biosynthesis')|('PWY-5738', 'GDP-6-deoxy-D-talose biosynthesis')|('PWY-8225', 'GDP-N-acetyl-&alpha;-D-perosamine biosynthesis')|('PWY-66', 'GDP-L-fucose biosynthesis I (from GDP-D-mannose)')|('PWY-7573', 'GDP-mycosamine biosynthesis')|('PWY-5740', 'GDP-L-colitose biosynthesis')|('GDPRHAMSYN-PWY', 'GDP-D-rhamnose biosynthesis')|('PWY-5739', 'GDP-D-p…
GDPMANDEHYDRA-RXN__golgi_stem_dark	GDP-MANNOSE__golgi_stem_dark --> GDP-4-DEHYDRO-6-DEOXY-D-MANNOSE__golgi_stem_dark + WATER__golgi_stem_dark	0	0	equal	0	('PWY2B4Q-2', 'GDP-N-formyl-&alpha;-D-perosamine biosynthesis')|('PWY-5738', 'GDP-6-deoxy-D-talose biosynthesis')|('PWY-8225', 'GDP-N-acetyl-&alpha;-D-perosamine biosynthesis')|('PWY-66', 'GDP-L-fucose biosynthesis I (from GDP-D-mannose)')|('PWY-7573', 'GDP-mycosamine biosynthesis')|('PWY-5740', 'GDP-L-colitose biosynthesis')|('GDPRHAMSYN-PWY', 'GDP-D-rhamnose biosynthesis')|('PWY-5739', 'GDP-D-p…
RXN-12349__cyto_stem_light	2-KETOGLUTARATE__cyto_stem_light + FERULOYL-COA__cyto_stem_light + OXYGEN-MOLECULE__cyto_stem_light --> CARBON-DIOXIDE__cyto_stem_light + CPD-13328__cyto_stem_light + SUC__cyto_stem_light	0	0	equal	0	('PWY-7398', 'coumarins biosynthesis (engineered)')|('PWY-6792', 'scopoletin biosynthesis')
RXN-12349__cyto_stem_dark	2-KETOGLUTARATE__cyto_stem_dark + FERULOYL-COA__cyto_stem_dark + OXYGEN-MOLECULE__cyto_stem_dark --> CARBON-DIOXIDE__cyto_stem_dark + CPD-13328__cyto_stem_dark + SUC__cyto_stem_dark	0	0	equal	0	('PWY-7398', 'coumarins biosynthesis (engineered)')|('PWY-6792', 'scopoletin biosynthesis')
ALANINE--GLYOXYLATE-AMINOTRANSFERASE-RXN__pero_stem_light	GLYOX__pero_stem_light + L-ALPHA-ALANINE__pero_stem_light --> GLY__pero_stem_light + PYRUVATE__pero_stem_light	0	100000	equal	0	('GLYSYN-ALA-PWY', 'glycine biosynthesis III')
ALANINE--GLYOXYLATE-AMINOTRANSFERASE-RXN__pero_stem_dark	GLYOX__pero_stem_dark + L-ALPHA-ALANINE__pero_stem_dark --> GLY__pero_stem_dark + PYRUVATE__pero_stem_dark	0	100000	equal	0	('GLYSYN-ALA-PWY', 'glycine biosynthesis III')
ALANINE--GLYOXYLATE-AMINOTRANSFERASE-RXN__mito_stem_light	GLYOX__mito_stem_light + L-ALPHA-ALANINE__mito_stem_light --> GLY__mito_stem_light + PYRUVATE__mito_stem_light	0	100000	equal	0	('GLYSYN-ALA-PWY', 'glycine biosynthesis III')
ALANINE--GLYOXYLATE-AMINOTRANSFERASE-RXN__mito_stem_dark	GLYOX__mito_stem_dark + L-ALPHA-ALANINE__mito_stem_dark --> GLY__mito_stem_dark + PYRUVATE__mito_stem_dark	0	100000	equal	0	('GLYSYN-ALA-PWY', 'glycine biosynthesis III')
TO1011953__vacu__cyto_stem_light	DIPHTHAMIDE__cyto_stem_light + PROTON__cyto_stem_light --> DIPHTHAMIDE__vacu_stem_light + PROTON__vacu_stem_light	0	999999	equal	0	('transporters', 'transport reactions')
TO1011953__vacu__cyto_stem_dark	DIPHTHAMIDE__cyto_stem_dark + PROTON__cyto_stem_dark --> DIPHTHAMIDE__vacu_stem_dark + PROTON__vacu_stem_dark	0	999999	equal	0	('transporters', 'transport reactions')
TO1011953__chlo__cyto_stem_light	DIPHTHAMIDE__cyto_stem_light + PROTON__cyto_stem_light --> DIPHTHAMIDE__chlo_stem_light + PROTON__chlo_stem_light	0	0	equal	0	('transporters', 'transport reactions')
TO1011953__chlo__cyto_stem_dark	DIPHTHAMIDE__cyto_stem_dark + PROTON__cyto_stem_dark --> DIPHTHAMIDE__chlo_stem_dark + PROTON__chlo_stem_dark	0	0	equal	0	('transporters', 'transport reactions')
TI0001048__vacu__cyto_stem_light	ARSENATE__vacu_stem_light --> ARSENATE__cyto_stem_light	0	999999	equal	0	('transporters', 'transport reactions')
TI0001048__vacu__cyto_stem_dark	ARSENATE__vacu_stem_dark --> ARSENATE__cyto_stem_dark	0	999999	equal	0	('transporters', 'transport reactions')
TI0000229__vacu__cyto_stem_light	GLYCOLALDEHYDE__vacu_stem_light --> GLYCOLALDEHYDE__cyto_stem_light	0	999999	equal	0	('transporters', 'transport reactions')
TI0000229__vacu__cyto_stem_dark	GLYCOLALDEHYDE__vacu_stem_dark --> GLYCOLALDEHYDE__cyto_stem_dark	0	999999	equal	0	('transporters', 'transport reactions')
RXN-22263__cyto_stem_light	CPD66-51__cyto_stem_light + NAD__cyto_stem_light --> CPD-24258__cyto_stem_light + NADH__cyto_stem_light + PROTON__cyto_stem_light	0	0	equal	0
RXN-22263__cyto_stem_dark	CPD66-51__cyto_stem_dark + NAD__cyto_stem_dark --> CPD-24258__cyto_stem_dark + NADH__cyto_stem_dark + PROTON__cyto_stem_dark	0	0	equal	0
RXN-1823__chlo_stem_light	Starch__chlo_stem_light + WATER__chlo_stem_light --> 2.0 Large-branched-glucans__chlo_stem_light	0	0	equal	0
RXN-1823__chlo_stem_dark	Starch__chlo_stem_dark + WATER__chlo_stem_dark --> 2.0 Large-branched-glucans__chlo_stem_dark	0	0	equal	0
RXN-11203__cyto_stem_light	CPD-12159__cyto_stem_light + METOH__cyto_stem_light + PROTON__cyto_stem_light + S-ADENOSYLMETHIONINE__cyto_stem_light --> ADENOSYL-HOMO-CYS__cyto_stem_light + CPD-12162__cyto_stem_light + METHYL-GROUP__cyto_stem_light	0	0	equal	0	('PWY-6424', '26,27-dehydrozymosterol metabolism')
RXN-11203__cyto_stem_dark	CPD-12159__cyto_stem_dark + METOH__cyto_stem_dark + PROTON__cyto_stem_dark + S-ADENOSYLMETHIONINE__cyto_stem_dark --> ADENOSYL-HOMO-CYS__cyto_stem_dark + CPD-12162__cyto_stem_dark + METHYL-GROUP__cyto_stem_dark	0	0	equal	0	('PWY-6424', '26,27-dehydrozymosterol metabolism')
3.1.4.2-RXN__cyto_stem_light	L-1-GLYCERO-PHOSPHORYLCHOLINE__cyto_stem_light + WATER__cyto_stem_light --> CHOLINE__cyto_stem_light + GLYCEROL-3P__cyto_stem_light + PROTON__cyto_stem_light	0	0	equal	0	('PWY-7367', 'phosphatidylcholine resynthesis via glycerophosphocholine')
3.1.4.2-RXN__cyto_stem_dark	L-1-GLYCERO-PHOSPHORYLCHOLINE__cyto_stem_dark + WATER__cyto_stem_dark --> CHOLINE__cyto_stem_dark + GLYCEROL-3P__cyto_stem_dark + PROTON__cyto_stem_dark	0	0	equal	0	('PWY-7367', 'phosphatidylcholine resynthesis via glycerophosphocholine')
RXN-7609__cyto_stem_light	GMP__cyto_stem_light + WATER__cyto_stem_light --> GUANOSINE__cyto_stem_light + Pi__cyto_stem_light	0	0	equal	0	('PWY-6606', 'guanosine nucleotides degradation II')|('PWY-6607', 'guanosine nucleotides degradation I')|('PWY-6608', 'guanosine nucleotides degradation III')
RXN-7609__cyto_stem_dark	GMP__cyto_stem_dark + WATER__cyto_stem_dark --> GUANOSINE__cyto_stem_dark + Pi__cyto_stem_dark	0	0	equal	0	('PWY-6606', 'guanosine nucleotides degradation II')|('PWY-6607', 'guanosine nucleotides degradation I')|('PWY-6608', 'guanosine nucleotides degradation III')
RXN-11625__er_stem_light	2-TRANS6-TRANS-FARNESOL__er_stem_light + CTP__er_stem_light --> CDP__er_stem_light + CPD-12587__er_stem_light + PROTON__er_stem_light	0	0	equal	0	('PWY-6577', 'farnesylcysteine salvage pathway')
RXN-11625__er_stem_dark	2-TRANS6-TRANS-FARNESOL__er_stem_dark + CTP__er_stem_dark --> CDP__er_stem_dark + CPD-12587__er_stem_dark + PROTON__er_stem_dark	0	0	equal	0	('PWY-6577', 'farnesylcysteine salvage pathway')
RXN-16813__cyto_stem_light	CPD-18120__cyto_stem_light + OXYGEN-MOLECULE__cyto_stem_light --> CPD-18131__cyto_stem_light + PROTON__cyto_stem_light	0	0	equal	0	('PWY-7682', 'arabidopyrone biosynthesis')
RXN-16813__cyto_stem_dark	CPD-18120__cyto_stem_dark + OXYGEN-MOLECULE__cyto_stem_dark --> CPD-18131__cyto_stem_dark + PROTON__cyto_stem_dark	0	0	equal	0	('PWY-7682', 'arabidopyrone biosynthesis')
URACIL-PRIBOSYLTRANS-RXN__chlo_stem_light	PRPP__chlo_stem_light + URACIL__chlo_stem_light --> PPI__chlo_stem_light + UMP__chlo_stem_light	0	140.684	up	109.969	('PWY-7183', 'pyrimidine nucleobases salvage I')|('PWYQT-4445', 'pyrimidine salvage pathway')
URACIL-PRIBOSYLTRANS-RXN__chlo_stem_dark	PRPP__chlo_stem_dark + URACIL__chlo_stem_dark --> PPI__chlo_stem_dark + UMP__chlo_stem_dark	0	69.6585	up	53.3892	('PWY-7183', 'pyrimidine nucleobases salvage I')|('PWYQT-4445', 'pyrimidine salvage pathway')
2.4.1.234-RXN__cyto_stem_light	CPD-14553__cyto_stem_light + CPD1F-90__cyto_stem_light --> CPD-7260__cyto_stem_light + PROTON__cyto_stem_light + UDP__cyto_stem_light	0	100000	equal	0	('PWY-7191', 'kaempferol diglycoside biosynthesis (pollen-specific)')
2.4.1.234-RXN__cyto_stem_dark	CPD-14553__cyto_stem_dark + CPD1F-90__cyto_stem_dark --> CPD-7260__cyto_stem_dark + PROTON__cyto_stem_dark + UDP__cyto_stem_dark	0	100000	equal	0	('PWY-7191', 'kaempferol diglycoside biosynthesis (pollen-specific)')
RXN-13616__pero_stem_light	T2-DECENOYL-COA__pero_stem_light + WATER__pero_stem_light --> CPD0-2244__pero_stem_light	0	100000	equal	0	('PWY-7094', 'fatty acid salvage')|('PWY0-1337', 'oleate &beta;-oxidation')
RXN-13616__pero_stem_dark	T2-DECENOYL-COA__pero_stem_dark + WATER__pero_stem_dark --> CPD0-2244__pero_stem_dark	0	100000	equal	0	('PWY-7094', 'fatty acid salvage')|('PWY0-1337', 'oleate &beta;-oxidation')
RXN-13616__mito_stem_light	T2-DECENOYL-COA__mito_stem_light + WATER__mito_stem_light --> CPD0-2244__mito_stem_light	0	100000	equal	0	('PWY-7094', 'fatty acid salvage')|('PWY0-1337', 'oleate &beta;-oxidation')
RXN-13616__mito_stem_dark	T2-DECENOYL-COA__mito_stem_dark + WATER__mito_stem_dark --> CPD0-2244__mito_stem_dark	0	100000	equal	0	('PWY-7094', 'fatty acid salvage')|('PWY0-1337', 'oleate &beta;-oxidation')
RXN-13616__cyto_stem_light	T2-DECENOYL-COA__cyto_stem_light + WATER__cyto_stem_light --> CPD0-2244__cyto_stem_light	0	100000	equal	0	('PWY-7094', 'fatty acid salvage')|('PWY0-1337', 'oleate &beta;-oxidation')
RXN-13616__cyto_stem_dark	T2-DECENOYL-COA__cyto_stem_dark + WATER__cyto_stem_dark --> CPD0-2244__cyto_stem_dark	0	100000	equal	0	('PWY-7094', 'fatty acid salvage')|('PWY0-1337', 'oleate &beta;-oxidation')
TR2918355__mito__cyto_stem_light	ATP__mito_stem_light + PPI__cyto_stem_light --> ATP__cyto_stem_light + PPI__mito_stem_light	0	999999	equal	0	('transporters', 'transport reactions')
TR2918355__mito__cyto_stem_dark	ATP__mito_stem_dark + PPI__cyto_stem_dark --> ATP__cyto_stem_dark + PPI__mito_stem_dark	0	999999	equal	0	('transporters', 'transport reactions')
GALACTOLIPASE-RXN__chlo_stem_light	0.01 D-Galactosyl-12-diacyl-glycerols__chlo_stem_light + 2.0 WATER__chlo_stem_light --> 0.01 3-B-D-GALACTOSYL-SN-GLYCEROL__chlo_stem_light + 0.02 Carboxylates__chlo_stem_light + 2.0 PROTON__chlo_stem_light	0	0	equal	0
GALACTOLIPASE-RXN__chlo_stem_dark	0.01 D-Galactosyl-12-diacyl-glycerols__chlo_stem_dark + 2.0 WATER__chlo_stem_dark --> 0.01 3-B-D-GALACTOSYL-SN-GLYCEROL__chlo_stem_dark + 0.02 Carboxylates__chlo_stem_dark + 2.0 PROTON__chlo_stem_dark	0	0	equal	0
INOSINE-NUCLEOSIDASE-RXN__cyto_stem_light	INOSINE__cyto_stem_light + WATER__cyto_stem_light --> D-Ribofuranose__cyto_stem_light + HYPOXANTHINE__cyto_stem_light	0	0.0100001	down	1.04309	('PWY-6596', 'adenosine nucleotides degradation I')
INOSINE-NUCLEOSIDASE-RXN__cyto_stem_dark	INOSINE__cyto_stem_dark + WATER__cyto_stem_dark --> D-Ribofuranose__cyto_stem_dark + HYPOXANTHINE__cyto_stem_dark	0	0.0100001	down	1.27557	('PWY-6596', 'adenosine nucleotides degradation I')
RXN-2902__mito_stem_light	CO-A__mito_stem_light + MALONATE-S-ALD__mito_stem_light + NAD__mito_stem_light --> ACETYL-COA__mito_stem_light + CARBON-DIOXIDE__mito_stem_light + NADH__mito_stem_light	0	21.2126	up	15.6258	('PWY-1781', '&beta;-alanine degradation II')|('BETA-ALA-DEGRADATION-I-PWY', '&beta;-alanine degradation I')|('P562-PWY', 'myo-inositol degradation I')|('PWY-7574', 'propanoyl-CoA degradation II')
RXN-2902__mito_stem_dark	CO-A__mito_stem_dark + MALONATE-S-ALD__mito_stem_dark + NAD__mito_stem_dark --> ACETYL-COA__mito_stem_dark + CARBON-DIOXIDE__mito_stem_dark + NADH__mito_stem_dark	0	21.1698	up	15.2304	('PWY-1781', '&beta;-alanine degradation II')|('BETA-ALA-DEGRADATION-I-PWY', '&beta;-alanine degradation I')|('P562-PWY', 'myo-inositol degradation I')|('PWY-7574', 'propanoyl-CoA degradation II')
RXN-8631__cyto_stem_light	FRU1P__cyto_stem_light --> DIHYDROXY-ACETONE-PHOSPHATE__cyto_stem_light + GLYCERALD__cyto_stem_light	0	100000	equal	0	('PWY66-373', 'sucrose degradation V (sucrose &alpha;-glucosidase)')
RXN-8631__cyto_stem_dark	FRU1P__cyto_stem_dark --> DIHYDROXY-ACETONE-PHOSPHATE__cyto_stem_dark + GLYCERALD__cyto_stem_dark	0	100000	equal	0	('PWY66-373', 'sucrose degradation V (sucrose &alpha;-glucosidase)')
RXN-8631__chlo_stem_light	FRU1P__chlo_stem_light --> DIHYDROXY-ACETONE-PHOSPHATE__chlo_stem_light + GLYCERALD__chlo_stem_light	0	100000	equal	0	('PWY66-373', 'sucrose degradation V (sucrose &alpha;-glucosidase)')
RXN-8631__chlo_stem_dark	FRU1P__chlo_stem_dark --> DIHYDROXY-ACETONE-PHOSPHATE__chlo_stem_dark + GLYCERALD__chlo_stem_dark	0	100000	equal	0	('PWY66-373', 'sucrose degradation V (sucrose &alpha;-glucosidase)')
PHOSPHATIDATE-PHOSPHATASE-RXN__er_stem_light	0.01 L-PHOSPHATIDATE__er_stem_light + WATER__er_stem_light --> 0.01 DIACYLGLYCEROL__er_stem_light + Pi__er_stem_light	0	422.075	up	329.7	('PWYIO2-7', 'triacylglycerol biosynthesis (Chlamydomonas)')|('TRIGLSYN-PWY', 'diacylglycerol and triacylglycerol biosynthesis')
PHOSPHATIDATE-PHOSPHATASE-RXN__er_stem_dark	0.01 L-PHOSPHATIDATE__er_stem_dark + WATER__er_stem_dark --> 0.01 DIACYLGLYCEROL__er_stem_dark + Pi__er_stem_dark	0	190.814	up	148.929	('PWYIO2-7', 'triacylglycerol biosynthesis (Chlamydomonas)')|('TRIGLSYN-PWY', 'diacylglycerol and triacylglycerol biosynthesis')
DIAMINOPIMDECARB-RXN__chlo_stem_light	MESO-DIAMINOPIMELATE__chlo_stem_light + PROTON__chlo_stem_light --> CARBON-DIOXIDE__chlo_stem_light + LYS__chlo_stem_light	0	0.0309223	down	1.03184	('PWY-2941', 'L-lysine biosynthesis II')|('PWY-5097', 'L-lysine biosynthesis VI')|('DAPLYSINESYN-PWY', 'L-lysine biosynthesis I')|('PWY-2942', 'L-lysine biosynthesis III')
DIAMINOPIMDECARB-RXN__chlo_stem_dark	MESO-DIAMINOPIMELATE__chlo_stem_dark + PROTON__chlo_stem_dark --> CARBON-DIOXIDE__chlo_stem_dark + LYS__chlo_stem_dark	0	0.0254613	down	1.014	('PWY-2941', 'L-lysine biosynthesis II')|('PWY-5097', 'L-lysine biosynthesis VI')|('DAPLYSINESYN-PWY', 'L-lysine biosynthesis I')|('PWY-2942', 'L-lysine biosynthesis III')
RXN-8008__vacu_stem_light	CPD-7390__vacu_stem_light + NADPH__vacu_stem_light + OXYGEN-MOLECULE__vacu_stem_light + PROTON__vacu_stem_light --> CPD-7392__vacu_stem_light + NADP__vacu_stem_light + 2.0 WATER__vacu_stem_light	0	0	equal	0	('PWY-1901', 'aurone biosynthesis')
RXN-8008__vacu_stem_dark	CPD-7390__vacu_stem_dark + NADPH__vacu_stem_dark + OXYGEN-MOLECULE__vacu_stem_dark + PROTON__vacu_stem_dark --> CPD-7392__vacu_stem_dark + NADP__vacu_stem_dark + 2.0 WATER__vacu_stem_dark	0	0	equal	0	('PWY-1901', 'aurone biosynthesis')
RXN-8008__chlo_stem_light	CPD-7390__chlo_stem_light + NADPH__chlo_stem_light + OXYGEN-MOLECULE__chlo_stem_light + PROTON__chlo_stem_light --> CPD-7392__chlo_stem_light + NADP__chlo_stem_light + 2.0 WATER__chlo_stem_light	0	0	equal	0	('PWY-1901', 'aurone biosynthesis')
RXN-8008__chlo_stem_dark	CPD-7390__chlo_stem_dark + NADPH__chlo_stem_dark + OXYGEN-MOLECULE__chlo_stem_dark + PROTON__chlo_stem_dark --> CPD-7392__chlo_stem_dark + NADP__chlo_stem_dark + 2.0 WATER__chlo_stem_dark	0	0	equal	0	('PWY-1901', 'aurone biosynthesis')
RXN-5381__cyto_stem_light	CPD-12575__cyto_stem_light + NARINGENIN-CMPD__cyto_stem_light --> NARINGENIN-7-O-BETA-D-GLUCOSIDE__cyto_stem_light + PROTON__cyto_stem_light + UDP__cyto_stem_light	0	1.54984	up	1.19648	('PWY-5094', 'naringenin glycoside biosynthesis')
RXN-5381__cyto_stem_dark	CPD-12575__cyto_stem_dark + NARINGENIN-CMPD__cyto_stem_dark --> NARINGENIN-7-O-BETA-D-GLUCOSIDE__cyto_stem_dark + PROTON__cyto_stem_dark + UDP__cyto_stem_dark	0	1.49705	up	1.16602	('PWY-5094', 'naringenin glycoside biosynthesis')
TR2000036__mito__cyto_stem_light	PROTON__cyto_stem_light + SUC__mito_stem_light --> PROTON__mito_stem_light + SUC__cyto_stem_light	0	999999	equal	0	('transporters', 'transport reactions')
TR2000036__mito__cyto_stem_dark	PROTON__cyto_stem_dark + SUC__mito_stem_dark --> PROTON__mito_stem_dark + SUC__cyto_stem_dark	0	999999	equal	0	('transporters', 'transport reactions')
RXN-5163__cyto_stem_light	CPD-4942__cyto_stem_light + NADPH__cyto_stem_light + PROTON__cyto_stem_light --> CPD-1909__cyto_stem_light + NADP__cyto_stem_light	0	0	equal	0	('PWY-3061', 'menthol biosynthesis')
RXN-5163__cyto_stem_dark	CPD-4942__cyto_stem_dark + NADPH__cyto_stem_dark + PROTON__cyto_stem_dark --> CPD-1909__cyto_stem_dark + NADP__cyto_stem_dark	0	0	equal	0	('PWY-3061', 'menthol biosynthesis')
RXN-14286__chlo_stem_light	CPD0-1133__chlo_stem_light + Pi__chlo_stem_light --> GLC-1-P__chlo_stem_light + MALTOHEXAOSE__chlo_stem_light	0	0	equal	0
RXN-14286__chlo_stem_dark	CPD0-1133__chlo_stem_dark + Pi__chlo_stem_dark --> GLC-1-P__chlo_stem_dark + MALTOHEXAOSE__chlo_stem_dark	0	0	equal	0
RXN0-7013__cyto_stem_light	CPD-14762__cyto_stem_light + WATER__cyto_stem_light --> ACET__cyto_stem_light + ADENOSINE_DIPHOSPHATE_RIBOSE__cyto_stem_light + PROTON__cyto_stem_light	0	0	equal	0
RXN0-7013__cyto_stem_dark	CPD-14762__cyto_stem_dark + WATER__cyto_stem_dark --> ACET__cyto_stem_dark + ADENOSINE_DIPHOSPHATE_RIBOSE__cyto_stem_dark + PROTON__cyto_stem_dark	0	0	equal	0
RXN-8926__chlo_stem_light	ISOBUTYRYL-COA__chlo_stem_light + 2.0 MALONYL-ACP__chlo_stem_light + 9.0 NADPH__chlo_stem_light + 12.0 PROTON__chlo_stem_light --> 2.0 ACP__chlo_stem_light + CO-A__chlo_stem_light + CPD-9329__chlo_stem_light + 9.0 NADP__chlo_stem_light + 5.0 WATER__chlo_stem_light	0	0	equal	0	('PWY-5710', 'capsaicin biosynthesis')|('PWY-6027', 'capsiconiate biosynthesis')
RXN-8926__chlo_stem_dark	ISOBUTYRYL-COA__chlo_stem_dark + 2.0 MALONYL-ACP__chlo_stem_dark + 9.0 NADPH__chlo_stem_dark + 12.0 PROTON__chlo_stem_dark --> 2.0 ACP__chlo_stem_dark + CO-A__chlo_stem_dark + CPD-9329__chlo_stem_dark + 9.0 NADP__chlo_stem_dark + 5.0 WATER__chlo_stem_dark	0	0	equal	0	('PWY-5710', 'capsaicin biosynthesis')|('PWY-6027', 'capsiconiate biosynthesis')
ETHANOLAMINE-KINASE-RXN__er_stem_light	ATP__er_stem_light + ETHANOL-AMINE__er_stem_light --> ADP__er_stem_light + PHOSPHORYL-ETHANOLAMINE__er_stem_light + PROTON__er_stem_light	0	0.0402242	down	0.121557	('PWY4FS-6', 'phosphatidylethanolamine biosynthesis II')|('PWY-7782', 'plasmalogen biosynthesis I (aerobic)')|('PWY-3385', 'choline biosynthesis I')
ETHANOLAMINE-KINASE-RXN__er_stem_dark	ATP__er_stem_dark + ETHANOL-AMINE__er_stem_dark --> ADP__er_stem_dark + PHOSPHORYL-ETHANOLAMINE__er_stem_dark + PROTON__er_stem_dark	0	0.0402242	down	0.0926476	('PWY4FS-6', 'phosphatidylethanolamine biosynthesis II')|('PWY-7782', 'plasmalogen biosynthesis I (aerobic)')|('PWY-3385', 'choline biosynthesis I')
ETHANOLAMINE-KINASE-RXN__chlo_stem_light	ATP__chlo_stem_light + ETHANOL-AMINE__chlo_stem_light --> ADP__chlo_stem_light + PHOSPHORYL-ETHANOLAMINE__chlo_stem_light + PROTON__chlo_stem_light	0	0.0408062	down	2.08514	('PWY4FS-6', 'phosphatidylethanolamine biosynthesis II')|('PWY-7782', 'plasmalogen biosynthesis I (aerobic)')|('PWY-3385', 'choline biosynthesis I')
ETHANOLAMINE-KINASE-RXN__chlo_stem_dark	ATP__chlo_stem_dark + ETHANOL-AMINE__chlo_stem_dark --> ADP__chlo_stem_dark + PHOSPHORYL-ETHANOLAMINE__chlo_stem_dark + PROTON__chlo_stem_dark	0	0.0408062	down	2.37693	('PWY4FS-6', 'phosphatidylethanolamine biosynthesis II')|('PWY-7782', 'plasmalogen biosynthesis I (aerobic)')|('PWY-3385', 'choline biosynthesis I')
ETHANOLAMINE-KINASE-RXN__mito_stem_light	ATP__mito_stem_light + ETHANOL-AMINE__mito_stem_light --> ADP__mito_stem_light + PHOSPHORYL-ETHANOLAMINE__mito_stem_light + PROTON__mito_stem_light	0	0	equal	0	('PWY4FS-6', 'phosphatidylethanolamine biosynthesis II')|('PWY-7782', 'plasmalogen biosynthesis I (aerobic)')|('PWY-3385', 'choline biosynthesis I')
ETHANOLAMINE-KINASE-RXN__mito_stem_dark	ATP__mito_stem_dark + ETHANOL-AMINE__mito_stem_dark --> ADP__mito_stem_dark + PHOSPHORYL-ETHANOLAMINE__mito_stem_dark + PROTON__mito_stem_dark	0	0	equal	0	('PWY4FS-6', 'phosphatidylethanolamine biosynthesis II')|('PWY-7782', 'plasmalogen biosynthesis I (aerobic)')|('PWY-3385', 'choline biosynthesis I')
ETHANOLAMINE-KINASE-RXN__cyto_stem_light	ATP__cyto_stem_light + ETHANOL-AMINE__cyto_stem_light --> ADP__cyto_stem_light + PHOSPHORYL-ETHANOLAMINE__cyto_stem_light + PROTON__cyto_stem_light	0	0.0408062	down	2.08514	('PWY4FS-6', 'phosphatidylethanolamine biosynthesis II')|('PWY-7782', 'plasmalogen biosynthesis I (aerobic)')|('PWY-3385', 'choline biosynthesis I')
ETHANOLAMINE-KINASE-RXN__cyto_stem_dark	ATP__cyto_stem_dark + ETHANOL-AMINE__cyto_stem_dark --> ADP__cyto_stem_dark + PHOSPHORYL-ETHANOLAMINE__cyto_stem_dark + PROTON__cyto_stem_dark	0	0.0408062	down	2.37693	('PWY4FS-6', 'phosphatidylethanolamine biosynthesis II')|('PWY-7782', 'plasmalogen biosynthesis I (aerobic)')|('PWY-3385', 'choline biosynthesis I')
RXN-10958__cyto_stem_light	0.01 1-PHOSPHATIDYL-1D-MYO-INOSITOL-35-BISPH__cyto_stem_light + WATER__cyto_stem_light --> 0.01 1-PHOSPHATIDYL-1D-MYO-INOSITOL-5-PHOSPHA__cyto_stem_light + Pi__cyto_stem_light	0	211.026	up	164.953	('PWY-6367', 'D-myo-inositol-5-phosphate metabolism')
RXN-10958__cyto_stem_dark	0.01 1-PHOSPHATIDYL-1D-MYO-INOSITOL-35-BISPH__cyto_stem_dark + WATER__cyto_stem_dark --> 0.01 1-PHOSPHATIDYL-1D-MYO-INOSITOL-5-PHOSPHA__cyto_stem_dark + Pi__cyto_stem_dark	0	95.3952	up	74.5677	('PWY-6367', 'D-myo-inositol-5-phosphate metabolism')
TI1000066__vacu__cyto_stem_light	PHE__vacu_stem_light + PROTON__vacu_stem_light --> PHE__cyto_stem_light + PROTON__cyto_stem_light	0	999999	equal	0	('transporters', 'transport reactions')
TI1000066__vacu__cyto_stem_dark	PHE__vacu_stem_dark + PROTON__vacu_stem_dark --> PHE__cyto_stem_dark + PROTON__cyto_stem_dark	0	999999	equal	0	('transporters', 'transport reactions')
TI1000066__chlo__cyto_stem_light	PHE__chlo_stem_light + PROTON__chlo_stem_light --> PHE__cyto_stem_light + PROTON__cyto_stem_light	0	999999	equal	0	('transporters', 'transport reactions')
TI1000066__chlo__cyto_stem_dark	PHE__chlo_stem_dark + PROTON__chlo_stem_dark --> PHE__cyto_stem_dark + PROTON__cyto_stem_dark	0	999999	equal	0	('transporters', 'transport reactions')
RXN-1104__cyto_stem_light	CPD-676__cyto_stem_light + S-ADENOSYLMETHIONINE__cyto_stem_light --> ADENOSYL-HOMO-CYS__cyto_stem_light + FERULIC-ACID__cyto_stem_light + PROTON__cyto_stem_light	0	0	equal	0	('PWY-2181', 'free phenylpropanoid acid biosynthesis')|('PWY-7186', 'superpathway of scopolin and esculin biosynthesis')|('PWY-7498', 'phenylpropanoids methylation (ice plant)')|('PWY-1121', 'suberin monomers biosynthesis')|('PWY-5868', 'simplecoumarins biosynthesis')
RXN-1104__cyto_stem_dark	CPD-676__cyto_stem_dark + S-ADENOSYLMETHIONINE__cyto_stem_dark --> ADENOSYL-HOMO-CYS__cyto_stem_dark + FERULIC-ACID__cyto_stem_dark + PROTON__cyto_stem_dark	0	0	equal	0	('PWY-2181', 'free phenylpropanoid acid biosynthesis')|('PWY-7186', 'superpathway of scopolin and esculin biosynthesis')|('PWY-7498', 'phenylpropanoids methylation (ice plant)')|('PWY-1121', 'suberin monomers biosynthesis')|('PWY-5868', 'simplecoumarins biosynthesis')
CINNAMATE-GLUCOSYLTRANSFERASE-RXN__cyto_stem_light	CPD-12575__cyto_stem_light + CPD-674__cyto_stem_light --> TRANS-CINNAMOYL-BETA-D-GLUCOSE__cyto_stem_light + UDP__cyto_stem_light	0	2.18679	up	1.70936	('PWY-5968', 'cinnamate esters biosynthesis')
CINNAMATE-GLUCOSYLTRANSFERASE-RXN__cyto_stem_dark	CPD-12575__cyto_stem_dark + CPD-674__cyto_stem_dark --> TRANS-CINNAMOYL-BETA-D-GLUCOSE__cyto_stem_dark + UDP__cyto_stem_dark	0	2.13571	up	1.66943	('PWY-5968', 'cinnamate esters biosynthesis')
RXN-5984__mito_stem_light	CYS__mito_stem_light + DETHIOBIOTIN__mito_stem_light --> CPD-5662__mito_stem_light + L-ALPHA-ALANINE__mito_stem_light	0	1.91398e-07	down	1.49301e-06
RXN-5984__mito_stem_dark	CYS__mito_stem_dark + DETHIOBIOTIN__mito_stem_dark --> CPD-5662__mito_stem_dark + L-ALPHA-ALANINE__mito_stem_dark	0	1.91398e-07	down	1.49301e-06
RXN-7141__er_stem_light	CPD-3141__er_stem_light + OXYGEN-MOLECULE__er_stem_light + Red-NADPH-Hemoprotein-Reductases__er_stem_light --> CPD-6641__er_stem_light + Ox-NADPH-Hemoprotein-Reductases__er_stem_light + WATER__er_stem_light	0	0	equal	0	('PWY-4502', 'wighteone and luteone biosynthesis')
RXN-7141__er_stem_dark	CPD-3141__er_stem_dark + OXYGEN-MOLECULE__er_stem_dark + Red-NADPH-Hemoprotein-Reductases__er_stem_dark --> CPD-6641__er_stem_dark + Ox-NADPH-Hemoprotein-Reductases__er_stem_dark + WATER__er_stem_dark	0	0	equal	0	('PWY-4502', 'wighteone and luteone biosynthesis')
RXN-5961__er_stem_light	CPD1F-118__er_stem_light + NADPH__er_stem_light + OXYGEN-MOLECULE__er_stem_light + PROTON__er_stem_light --> CPD-5661__er_stem_light + NADP__er_stem_light + WATER__er_stem_light	0	0	equal	0	('PWY-5947', 'lutein biosynthesis')
RXN-5961__er_stem_dark	CPD1F-118__er_stem_dark + NADPH__er_stem_dark + OXYGEN-MOLECULE__er_stem_dark + PROTON__er_stem_dark --> CPD-5661__er_stem_dark + NADP__er_stem_dark + WATER__er_stem_dark	0	0	equal	0	('PWY-5947', 'lutein biosynthesis')
RXN1F-462__cyto_stem_light	CPD-12575__cyto_stem_light + CPD-520__cyto_stem_light --> CPD1F-437__cyto_stem_light + PROTON__cyto_stem_light + UDP__cyto_stem_light	0	1.10651	up	0.851521	('PWY-6360', 'flavonol glucosylation I')|('PWY-5390', 'rutin biosynthesis')|('PWY-7137', 'quercetin gentiotetraside biosynthesis')|('PWY-5321', 'quercetin glycoside biosynthesis (Arabidopsis)')|('PWY-7129', 'quercetin glucoside biosynthesis (Allium)')|('PWY-7173', 'quercetin triglucoside biosynthesis')|('PWY-7172', 'flavonol acylglucoside biosynthesis III - quercetin derivatives')
RXN1F-462__cyto_stem_dark	CPD-12575__cyto_stem_dark + CPD-520__cyto_stem_dark --> CPD1F-437__cyto_stem_dark + PROTON__cyto_stem_dark + UDP__cyto_stem_dark	0	1.09025	up	0.842797	('PWY-6360', 'flavonol glucosylation I')|('PWY-5390', 'rutin biosynthesis')|('PWY-7137', 'quercetin gentiotetraside biosynthesis')|('PWY-5321', 'quercetin glycoside biosynthesis (Arabidopsis)')|('PWY-7129', 'quercetin glucoside biosynthesis (Allium)')|('PWY-7173', 'quercetin triglucoside biosynthesis')|('PWY-7172', 'flavonol acylglucoside biosynthesis III - quercetin derivatives')
RXN-6724__cyto_stem_light	BENZOYLCOA__cyto_stem_light + BENZYL-ALCOHOL__cyto_stem_light --> CO-A__cyto_stem_light + CPD-6443__cyto_stem_light	0	0	equal	0	('PWY-4203', 'volatile benzenoid biosynthesis I (ester formation)')|('PWY-6801', 'volatile esters biosynthesis (during fruit ripening)')|('PWY-6443', 'benzoate biosynthesis I (CoA-dependent, &beta;-oxidative)')|('PWY-6763', 'salicortin biosynthesis')
RXN-6724__cyto_stem_dark	BENZOYLCOA__cyto_stem_dark + BENZYL-ALCOHOL__cyto_stem_dark --> CO-A__cyto_stem_dark + CPD-6443__cyto_stem_dark	0	0	equal	0	('PWY-4203', 'volatile benzenoid biosynthesis I (ester formation)')|('PWY-6801', 'volatile esters biosynthesis (during fruit ripening)')|('PWY-6443', 'benzoate biosynthesis I (CoA-dependent, &beta;-oxidative)')|('PWY-6763', 'salicortin biosynthesis')
THIOSULFATE-SULFURTRANSFERASE-RXN__mito_stem_light	HCN__mito_stem_light + S2O3__mito_stem_light --> HSCN__mito_stem_light + 2.0 PROTON__mito_stem_light + SO3__mito_stem_light	0	0	equal	0	('PWY-5350', 'thiosulfate disproportionation IV (rhodanese)')
THIOSULFATE-SULFURTRANSFERASE-RXN__mito_stem_dark	HCN__mito_stem_dark + S2O3__mito_stem_dark --> HSCN__mito_stem_dark + 2.0 PROTON__mito_stem_dark + SO3__mito_stem_dark	0	0	equal	0	('PWY-5350', 'thiosulfate disproportionation IV (rhodanese)')
ISOFLAVONE-2-HYDROXYLASE-RXN__cyto_stem_light	FORMONONETIN__cyto_stem_light + OXYGEN-MOLECULE__cyto_stem_light + Red-NADPH-Hemoprotein-Reductases__cyto_stem_light --> 2-HYDROXYFORMONONETIN__cyto_stem_light + Ox-NADPH-Hemoprotein-Reductases__cyto_stem_light + WATER__cyto_stem_light	0	0	equal	0	('PWY-2463', '(-)-medicarpin biosynthesis')
ISOFLAVONE-2-HYDROXYLASE-RXN__cyto_stem_dark	FORMONONETIN__cyto_stem_dark + OXYGEN-MOLECULE__cyto_stem_dark + Red-NADPH-Hemoprotein-Reductases__cyto_stem_dark --> 2-HYDROXYFORMONONETIN__cyto_stem_dark + Ox-NADPH-Hemoprotein-Reductases__cyto_stem_dark + WATER__cyto_stem_dark	0	0	equal	0	('PWY-2463', '(-)-medicarpin biosynthesis')
RIBOFLAVINSYNREDUC-RXN__chlo_stem_light	CPD-602__chlo_stem_light + NADPH__chlo_stem_light + PROTON__chlo_stem_light --> CPD-1086__chlo_stem_light + NADP__chlo_stem_light	0	5.5078e-07	down	8.58385e-07	('PWY-7991', 'toxoflavin biosynthesis')|('RIBOSYN2-PWY', 'flavin biosynthesis I (bacteria and plants)')
RIBOFLAVINSYNREDUC-RXN__chlo_stem_dark	CPD-602__chlo_stem_dark + NADPH__chlo_stem_dark + PROTON__chlo_stem_dark --> CPD-1086__chlo_stem_dark + NADP__chlo_stem_dark	0	1.61994e-07	down	1.24717e-06	('PWY-7991', 'toxoflavin biosynthesis')|('RIBOSYN2-PWY', 'flavin biosynthesis I (bacteria and plants)')
RXN-9944__chlo_stem_light	Ox-Thioredoxin__chlo_stem_light + 2.0 PROTON__chlo_stem_light + 2.0 Reduced-ferredoxins__chlo_stem_light --> 2.0 Oxidized-ferredoxins__chlo_stem_light + Red-Thioredoxin__chlo_stem_light	0	0.00809157	down	0.54955
RXN-9944__chlo_stem_dark	Ox-Thioredoxin__chlo_stem_dark + 2.0 PROTON__chlo_stem_dark + 2.0 Reduced-ferredoxins__chlo_stem_dark --> 2.0 Oxidized-ferredoxins__chlo_stem_dark + Red-Thioredoxin__chlo_stem_dark	0	0.00809157	down	0.620474
TO1000226__golgi__cyto_stem_light	HYPOXANTHINE__cyto_stem_light + PROTON__cyto_stem_light --> HYPOXANTHINE__golgi_stem_light + PROTON__golgi_stem_light	0	0	equal	0	('transporters', 'transport reactions')
TO1000226__golgi__cyto_stem_dark	HYPOXANTHINE__cyto_stem_dark + PROTON__cyto_stem_dark --> HYPOXANTHINE__golgi_stem_dark + PROTON__golgi_stem_dark	0	0	equal	0	('transporters', 'transport reactions')
HYDROXYMETHYLGLUTARYL-COA-LYASE-RXN__mito_stem_light	3-HYDROXY-3-METHYL-GLUTARYL-COA__mito_stem_light --> 3-KETOBUTYRATE__mito_stem_light + ACETYL-COA__mito_stem_light	0	0	equal	0	('PWY-5074', 'mevalonate degradation')|('PWY66-367', 'ketogenesis')|('LEU-DEG2-PWY', 'L-leucine degradation I')
HYDROXYMETHYLGLUTARYL-COA-LYASE-RXN__mito_stem_dark	3-HYDROXY-3-METHYL-GLUTARYL-COA__mito_stem_dark --> 3-KETOBUTYRATE__mito_stem_dark + ACETYL-COA__mito_stem_dark	0	0	equal	0	('PWY-5074', 'mevalonate degradation')|('PWY66-367', 'ketogenesis')|('LEU-DEG2-PWY', 'L-leucine degradation I')
HYDROXYMETHYLGLUTARYL-COA-LYASE-RXN__pero_stem_light	3-HYDROXY-3-METHYL-GLUTARYL-COA__pero_stem_light --> 3-KETOBUTYRATE__pero_stem_light + ACETYL-COA__pero_stem_light	0	0	equal	0	('PWY-5074', 'mevalonate degradation')|('PWY66-367', 'ketogenesis')|('LEU-DEG2-PWY', 'L-leucine degradation I')
HYDROXYMETHYLGLUTARYL-COA-LYASE-RXN__pero_stem_dark	3-HYDROXY-3-METHYL-GLUTARYL-COA__pero_stem_dark --> 3-KETOBUTYRATE__pero_stem_dark + ACETYL-COA__pero_stem_dark	0	0	equal	0	('PWY-5074', 'mevalonate degradation')|('PWY66-367', 'ketogenesis')|('LEU-DEG2-PWY', 'L-leucine degradation I')
1.1.1.34-RXN__chlo_stem_light	3-HYDROXY-3-METHYL-GLUTARYL-COA__chlo_stem_light + 2.0 NADPH__chlo_stem_light + 2.0 PROTON__chlo_stem_light --> CO-A__chlo_stem_light + MEVALONATE__chlo_stem_light + 2.0 NADP__chlo_stem_light	0	0	equal	0	('PWY-8125', 'mevalonate pathway IV (archaea)')|('PWY-6174', 'mevalonate pathway II (haloarchaea)')|('PWY-922', 'mevalonate pathway I')|('PWY-7391', 'isoprene biosynthesis II (engineered)')|('PWY-7524', 'mevalonate pathway III (Thermoplasma)')
1.1.1.34-RXN__chlo_stem_dark	3-HYDROXY-3-METHYL-GLUTARYL-COA__chlo_stem_dark + 2.0 NADPH__chlo_stem_dark + 2.0 PROTON__chlo_stem_dark --> CO-A__chlo_stem_dark + MEVALONATE__chlo_stem_dark + 2.0 NADP__chlo_stem_dark	0	0	equal	0	('PWY-8125', 'mevalonate pathway IV (archaea)')|('PWY-6174', 'mevalonate pathway II (haloarchaea)')|('PWY-922', 'mevalonate pathway I')|('PWY-7391', 'isoprene biosynthesis II (engineered)')|('PWY-7524', 'mevalonate pathway III (Thermoplasma)')
1.1.1.34-RXN__cyto_stem_light	3-HYDROXY-3-METHYL-GLUTARYL-COA__cyto_stem_light + 2.0 NADPH__cyto_stem_light + 2.0 PROTON__cyto_stem_light --> CO-A__cyto_stem_light + MEVALONATE__cyto_stem_light + 2.0 NADP__cyto_stem_light	0	5.15279	up	3.93024	('PWY-8125', 'mevalonate pathway IV (archaea)')|('PWY-6174', 'mevalonate pathway II (haloarchaea)')|('PWY-922', 'mevalonate pathway I')|('PWY-7391', 'isoprene biosynthesis II (engineered)')|('PWY-7524', 'mevalonate pathway III (Thermoplasma)')
1.1.1.34-RXN__cyto_stem_dark	3-HYDROXY-3-METHYL-GLUTARYL-COA__cyto_stem_dark + 2.0 NADPH__cyto_stem_dark + 2.0 PROTON__cyto_stem_dark --> CO-A__cyto_stem_dark + MEVALONATE__cyto_stem_dark + 2.0 NADP__cyto_stem_dark	0	4.82203	up	3.69621	('PWY-8125', 'mevalonate pathway IV (archaea)')|('PWY-6174', 'mevalonate pathway II (haloarchaea)')|('PWY-922', 'mevalonate pathway I')|('PWY-7391', 'isoprene biosynthesis II (engineered)')|('PWY-7524', 'mevalonate pathway III (Thermoplasma)')
FUCOKINASE-RXN__cyto_stem_light	ATP__cyto_stem_light + CPD-10329__cyto_stem_light --> ADP__cyto_stem_light + CPD-488__cyto_stem_light + PROTON__cyto_stem_light	0	0	equal	0	('PWY-6', 'GDP-L-fucose biosynthesis II (from L-fucose)')
FUCOKINASE-RXN__cyto_stem_dark	ATP__cyto_stem_dark + CPD-10329__cyto_stem_dark --> ADP__cyto_stem_dark + CPD-488__cyto_stem_dark + PROTON__cyto_stem_dark	0	0	equal	0	('PWY-6', 'GDP-L-fucose biosynthesis II (from L-fucose)')
GCVMULTI-RXN__mito_stem_light	GLY__mito_stem_light + NAD__mito_stem_light + THF__mito_stem_light --> AMMONIUM__mito_stem_light + CARBON-DIOXIDE__mito_stem_light + METHYLENE-THF__mito_stem_light + NADH__mito_stem_light	0	37.6166	up	23.7961	('1CMET2-PWY', 'folate transformations III (E. coli)')|('PWY-8363', 'photorespiration III')|('PWY-3841', 'folate transformations II')|('PWY-8362', 'photorespiration II')|('PWY-181', 'photorespiration')|('PWY-2201', 'folate transformations I')|('PWY-8303', 'reductive glycine pathway of autotrophic CO2 fixation')
GCVMULTI-RXN__mito_stem_dark	GLY__mito_stem_dark + NAD__mito_stem_dark + THF__mito_stem_dark --> AMMONIUM__mito_stem_dark + CARBON-DIOXIDE__mito_stem_dark + METHYLENE-THF__mito_stem_dark + NADH__mito_stem_dark	0	40.1754	up	29.7831	('1CMET2-PWY', 'folate transformations III (E. coli)')|('PWY-8363', 'photorespiration III')|('PWY-3841', 'folate transformations II')|('PWY-8362', 'photorespiration II')|('PWY-181', 'photorespiration')|('PWY-2201', 'folate transformations I')|('PWY-8303', 'reductive glycine pathway of autotrophic CO2 fixation')
RXN-10962__cyto_stem_light	0.01 1-PHOSPHATIDYL-1D-MYO-INOSITOL-5-PHOSPHA__cyto_stem_light + WATER__cyto_stem_light --> 0.01 L-1-phosphatidyl-inositols__cyto_stem_light + Pi__cyto_stem_light	0	211.026	up	164.953	('PWY-6368', '3-phosphoinositide degradation')
RXN-10962__cyto_stem_dark	0.01 1-PHOSPHATIDYL-1D-MYO-INOSITOL-5-PHOSPHA__cyto_stem_dark + WATER__cyto_stem_dark --> 0.01 L-1-phosphatidyl-inositols__cyto_stem_dark + Pi__cyto_stem_dark	0	95.3952	up	74.5678	('PWY-6368', '3-phosphoinositide degradation')
RXN-9537__chlo_stem_light	R-3-hydroxymyristoyl-ACPs__chlo_stem_light --> Tetradec-2-enoyl-ACPs__chlo_stem_light + WATER__chlo_stem_light	0	1.76677	up	1.28183	('PWY-5971', 'palmitate biosynthesis II (bacteria and plants)')|('PWY-8279', 'palmitate biosynthesis III')|('PWYG-321', 'mycolate biosynthesis')|('PWY66-430', 'tetradecanoate biosynthesis (mitochondria)')|('PWY-5994', 'palmitate biosynthesis I (type I fatty acid synthase)')
RXN-9537__chlo_stem_dark	R-3-hydroxymyristoyl-ACPs__chlo_stem_dark --> Tetradec-2-enoyl-ACPs__chlo_stem_dark + WATER__chlo_stem_dark	0	1.5454	up	1.139	('PWY-5971', 'palmitate biosynthesis II (bacteria and plants)')|('PWY-8279', 'palmitate biosynthesis III')|('PWYG-321', 'mycolate biosynthesis')|('PWY66-430', 'tetradecanoate biosynthesis (mitochondria)')|('PWY-5994', 'palmitate biosynthesis I (type I fatty acid synthase)')
RXN-9386__cyto_stem_light	ATP__cyto_stem_light + GLN-tRNAs__cyto_stem_light + GLT__cyto_stem_light --> AMP__cyto_stem_light + L-glutamyl-tRNAGln__cyto_stem_light + PPI__cyto_stem_light	0	0	equal	0	('PWY-5921', 'glutaminyl-tRNAgln biosynthesis via transamidation')
RXN-9386__cyto_stem_dark	ATP__cyto_stem_dark + GLN-tRNAs__cyto_stem_dark + GLT__cyto_stem_dark --> AMP__cyto_stem_dark + L-glutamyl-tRNAGln__cyto_stem_dark + PPI__cyto_stem_dark	0	0	equal	0	('PWY-5921', 'glutaminyl-tRNAgln biosynthesis via transamidation')
CYSTEAMINE-DIOXYGENASE-RXN__cyto_stem_light	CPD-239__cyto_stem_light + OXYGEN-MOLECULE__cyto_stem_light --> HYPOTAURINE__cyto_stem_light + PROTON__cyto_stem_light	0	0	equal	0	('PWY-7850', 'taurine biosynthesis II')
CYSTEAMINE-DIOXYGENASE-RXN__cyto_stem_dark	CPD-239__cyto_stem_dark + OXYGEN-MOLECULE__cyto_stem_dark --> HYPOTAURINE__cyto_stem_dark + PROTON__cyto_stem_dark	0	0	equal	0	('PWY-7850', 'taurine biosynthesis II')
RXN-13363__er_stem_light	CPD-882__er_stem_light + NADP__er_stem_light --> CPD-881__er_stem_light + NADPH__er_stem_light + PROTON__er_stem_light	0	0	equal	0
RXN-13363__er_stem_dark	CPD-882__er_stem_dark + NADP__er_stem_dark --> CPD-881__er_stem_dark + NADPH__er_stem_dark + PROTON__er_stem_dark	0	0	equal	0
CHD-RXN__pero_stem_light	CHOLINE__pero_stem_light + NADP__pero_stem_light --> BETAINE_ALDEHYDE__pero_stem_light + NADPH__pero_stem_light + PROTON__pero_stem_light	0	100000	equal	0	('BETSYN-PWY', 'glycine betaine biosynthesis I (Gram-negative bacteria)')|('CHOLINE-BETAINE-ANA-PWY', 'choline degradation I')
CHD-RXN__pero_stem_dark	CHOLINE__pero_stem_dark + NADP__pero_stem_dark --> BETAINE_ALDEHYDE__pero_stem_dark + NADPH__pero_stem_dark + PROTON__pero_stem_dark	0	100000	equal	0	('BETSYN-PWY', 'glycine betaine biosynthesis I (Gram-negative bacteria)')|('CHOLINE-BETAINE-ANA-PWY', 'choline degradation I')
SULFITE-REDUCTASE-FERREDOXIN-RXN__chlo_stem_light	8.0 PROTON__chlo_stem_light + 6.0 Reduced-ferredoxins__chlo_stem_light + SO3__chlo_stem_light --> HS__chlo_stem_light + 6.0 Oxidized-ferredoxins__chlo_stem_light + 3.0 WATER__chlo_stem_light	0	27.1343	up	18.6969	('SULFMETII-PWY', 'assimilatory sulfate reduction II')|('PWY1ZNC-1', 'assimilatory sulfate reduction IV')
SULFITE-REDUCTASE-FERREDOXIN-RXN__chlo_stem_dark	8.0 PROTON__chlo_stem_dark + 6.0 Reduced-ferredoxins__chlo_stem_dark + SO3__chlo_stem_dark --> HS__chlo_stem_dark + 6.0 Oxidized-ferredoxins__chlo_stem_dark + 3.0 WATER__chlo_stem_dark	0	17.3463	up	13.5427	('SULFMETII-PWY', 'assimilatory sulfate reduction II')|('PWY1ZNC-1', 'assimilatory sulfate reduction IV')
SULFITE-REDUCTASE-FERREDOXIN-RXN__cyto_stem_light	8.0 PROTON__cyto_stem_light + 6.0 Reduced-ferredoxins__cyto_stem_light + SO3__cyto_stem_light --> HS__cyto_stem_light + 6.0 Oxidized-ferredoxins__cyto_stem_light + 3.0 WATER__cyto_stem_light	0	0	equal	0	('SULFMETII-PWY', 'assimilatory sulfate reduction II')|('PWY1ZNC-1', 'assimilatory sulfate reduction IV')
SULFITE-REDUCTASE-FERREDOXIN-RXN__cyto_stem_dark	8.0 PROTON__cyto_stem_dark + 6.0 Reduced-ferredoxins__cyto_stem_dark + SO3__cyto_stem_dark --> HS__cyto_stem_dark + 6.0 Oxidized-ferredoxins__cyto_stem_dark + 3.0 WATER__cyto_stem_dark	0	0	equal	0	('SULFMETII-PWY', 'assimilatory sulfate reduction II')|('PWY1ZNC-1', 'assimilatory sulfate reduction IV')
RXN-10705__pero_stem_light	CPD-11526__pero_stem_light + WATER__pero_stem_light --> CPD-11527__pero_stem_light	0	0	equal	0	('PWY-735', 'jasmonic acid biosynthesis')
RXN-10705__pero_stem_dark	CPD-11526__pero_stem_dark + WATER__pero_stem_dark --> CPD-11527__pero_stem_dark	0	0	equal	0	('PWY-735', 'jasmonic acid biosynthesis')
RXN-9531__chlo_stem_light	Decanoyl-ACPs__chlo_stem_light + MALONYL-ACP__chlo_stem_light + 2.0 PROTON__chlo_stem_light --> 3-oxo-dodecanoyl-ACPs__chlo_stem_light + ACP__chlo_stem_light + CARBON-DIOXIDE__chlo_stem_light	0	2.36956	up	1.74168	('PWY-5971', 'palmitate biosynthesis II (bacteria and plants)')|('PWY-8279', 'palmitate biosynthesis III')|('PWY1A0-6120', 'streptorubin B biosynthesis')
RXN-9531__chlo_stem_dark	Decanoyl-ACPs__chlo_stem_dark + MALONYL-ACP__chlo_stem_dark + 2.0 PROTON__chlo_stem_dark --> 3-oxo-dodecanoyl-ACPs__chlo_stem_dark + ACP__chlo_stem_dark + CARBON-DIOXIDE__chlo_stem_dark	0	2.07937	up	1.55388	('PWY-5971', 'palmitate biosynthesis II (bacteria and plants)')|('PWY-8279', 'palmitate biosynthesis III')|('PWY1A0-6120', 'streptorubin B biosynthesis')
PYRIDOXKIN-RXN__cyto_stem_light	ATP__cyto_stem_light + PYRIDOXAL__cyto_stem_light --> ADP__cyto_stem_light + PROTON__cyto_stem_light + PYRIDOXAL_PHOSPHATE__cyto_stem_light	0	0	equal	0	('PLPSAL-PWY', "pyridoxal 5'-phosphate salvage I")|('PWY-7282', '4-amino-2-methyl-5-diphosphomethylpyrimidine biosynthesis II')|('PWY-7204', "pyridoxal 5'-phosphate salvage II (plants)")
PYRIDOXKIN-RXN__cyto_stem_dark	ATP__cyto_stem_dark + PYRIDOXAL__cyto_stem_dark --> ADP__cyto_stem_dark + PROTON__cyto_stem_dark + PYRIDOXAL_PHOSPHATE__cyto_stem_dark	0	0	equal	0	('PLPSAL-PWY', "pyridoxal 5'-phosphate salvage I")|('PWY-7282', '4-amino-2-methyl-5-diphosphomethylpyrimidine biosynthesis II')|('PWY-7204', "pyridoxal 5'-phosphate salvage II (plants)")
PGPPHOSPHA-RXN__mito_stem_light	0.01 L-1-PHOSPHATIDYL-GLYCEROL-P__mito_stem_light + WATER__mito_stem_light --> 0.01 L-1-PHOSPHATIDYL-GLYCEROL__mito_stem_light + Pi__mito_stem_light	0	0.678833	up	0.514055	('PWY-5269', 'cardiolipin biosynthesis II')|('PWY4FS-8', 'phosphatidylglycerol biosynthesis II (non-plastidic)')|('PWY4FS-7', 'phosphatidylglycerol biosynthesis I (plastidic)')|('PWY0-1545', 'cardiolipin biosynthesis III')|('PWY-5668', 'cardiolipin biosynthesis I')|('PWY-7817', 'type I lipoteichoic acid biosynthesis (S. aureus)')
PGPPHOSPHA-RXN__mito_stem_dark	0.01 L-1-PHOSPHATIDYL-GLYCEROL-P__mito_stem_dark + WATER__mito_stem_dark --> 0.01 L-1-PHOSPHATIDYL-GLYCEROL__mito_stem_dark + Pi__mito_stem_dark	0	0.593134	up	0.459483	('PWY-5269', 'cardiolipin biosynthesis II')|('PWY4FS-8', 'phosphatidylglycerol biosynthesis II (non-plastidic)')|('PWY4FS-7', 'phosphatidylglycerol biosynthesis I (plastidic)')|('PWY0-1545', 'cardiolipin biosynthesis III')|('PWY-5668', 'cardiolipin biosynthesis I')|('PWY-7817', 'type I lipoteichoic acid biosynthesis (S. aureus)')
PGPPHOSPHA-RXN__chlo_stem_light	0.01 L-1-PHOSPHATIDYL-GLYCEROL-P__chlo_stem_light + WATER__chlo_stem_light --> 0.01 L-1-PHOSPHATIDYL-GLYCEROL__chlo_stem_light + Pi__chlo_stem_light	0	0.678833	up	0.514055	('PWY-5269', 'cardiolipin biosynthesis II')|('PWY4FS-8', 'phosphatidylglycerol biosynthesis II (non-plastidic)')|('PWY4FS-7', 'phosphatidylglycerol biosynthesis I (plastidic)')|('PWY0-1545', 'cardiolipin biosynthesis III')|('PWY-5668', 'cardiolipin biosynthesis I')|('PWY-7817', 'type I lipoteichoic acid biosynthesis (S. aureus)')
PGPPHOSPHA-RXN__chlo_stem_dark	0.01 L-1-PHOSPHATIDYL-GLYCEROL-P__chlo_stem_dark + WATER__chlo_stem_dark --> 0.01 L-1-PHOSPHATIDYL-GLYCEROL__chlo_stem_dark + Pi__chlo_stem_dark	0	0.593134	up	0.459483	('PWY-5269', 'cardiolipin biosynthesis II')|('PWY4FS-8', 'phosphatidylglycerol biosynthesis II (non-plastidic)')|('PWY4FS-7', 'phosphatidylglycerol biosynthesis I (plastidic)')|('PWY0-1545', 'cardiolipin biosynthesis III')|('PWY-5668', 'cardiolipin biosynthesis I')|('PWY-7817', 'type I lipoteichoic acid biosynthesis (S. aureus)')
PGPPHOSPHA-RXN__er_stem_light	0.01 L-1-PHOSPHATIDYL-GLYCEROL-P__er_stem_light + WATER__er_stem_light --> 0.01 L-1-PHOSPHATIDYL-GLYCEROL__er_stem_light + Pi__er_stem_light	0	0.678833	up	0.514055	('PWY-5269', 'cardiolipin biosynthesis II')|('PWY4FS-8', 'phosphatidylglycerol biosynthesis II (non-plastidic)')|('PWY4FS-7', 'phosphatidylglycerol biosynthesis I (plastidic)')|('PWY0-1545', 'cardiolipin biosynthesis III')|('PWY-5668', 'cardiolipin biosynthesis I')|('PWY-7817', 'type I lipoteichoic acid biosynthesis (S. aureus)')
PGPPHOSPHA-RXN__er_stem_dark	0.01 L-1-PHOSPHATIDYL-GLYCEROL-P__er_stem_dark + WATER__er_stem_dark --> 0.01 L-1-PHOSPHATIDYL-GLYCEROL__er_stem_dark + Pi__er_stem_dark	0	0.593134	up	0.459483	('PWY-5269', 'cardiolipin biosynthesis II')|('PWY4FS-8', 'phosphatidylglycerol biosynthesis II (non-plastidic)')|('PWY4FS-7', 'phosphatidylglycerol biosynthesis I (plastidic)')|('PWY0-1545', 'cardiolipin biosynthesis III')|('PWY-5668', 'cardiolipin biosynthesis I')|('PWY-7817', 'type I lipoteichoic acid biosynthesis (S. aureus)')
RXN-12669__pero_stem_light	CPD-196__pero_stem_light + OXYGEN-MOLECULE__pero_stem_light --> CPD0-2108__pero_stem_light + HYDROGEN-PEROXIDE__pero_stem_light	0	0	equal	0	('PWY-6920', '6-gingerol analog biosynthesis (engineered)')
RXN-12669__pero_stem_dark	CPD-196__pero_stem_dark + OXYGEN-MOLECULE__pero_stem_dark --> CPD0-2108__pero_stem_dark + HYDROGEN-PEROXIDE__pero_stem_dark	0	0	equal	0	('PWY-6920', '6-gingerol analog biosynthesis (engineered)')
QUINOPRIBOTRANS-RXN__chlo_stem_light	2.0 PROTON__chlo_stem_light + PRPP__chlo_stem_light + QUINOLINATE__chlo_stem_light --> CARBON-DIOXIDE__chlo_stem_light + NICOTINATE_NUCLEOTIDE__chlo_stem_light + PPI__chlo_stem_light	0	0.00571505	down	0.280013	('PWY-7342', 'superpathway of nicotine biosynthesis')|('PYRIDNUCSYN-PWY', 'NAD de novo biosynthesis I (from aspartate)')|('PWY-8277', 'NAD de novo biosynthesis IV (anaerobic)')|('PWY-8352', 'NAD de novo biosynthesis III')|('PWY-5653', 'NAD biosynthesis from 2-amino-3-carboxymuconate semialdehyde')|('PWY-5316', 'nicotine biosynthesis')
QUINOPRIBOTRANS-RXN__chlo_stem_dark	2.0 PROTON__chlo_stem_dark + PRPP__chlo_stem_dark + QUINOLINATE__chlo_stem_dark --> CARBON-DIOXIDE__chlo_stem_dark + NICOTINATE_NUCLEOTIDE__chlo_stem_dark + PPI__chlo_stem_dark	0	0.00571505	down	0.311107	('PWY-7342', 'superpathway of nicotine biosynthesis')|('PYRIDNUCSYN-PWY', 'NAD de novo biosynthesis I (from aspartate)')|('PWY-8277', 'NAD de novo biosynthesis IV (anaerobic)')|('PWY-8352', 'NAD de novo biosynthesis III')|('PWY-5653', 'NAD biosynthesis from 2-amino-3-carboxymuconate semialdehyde')|('PWY-5316', 'nicotine biosynthesis')
TO1000023__er__cyto_stem_light	GLT__cyto_stem_light + PROTON__cyto_stem_light --> GLT__er_stem_light + PROTON__er_stem_light	0	10000	equal	0	('transporters', 'transport reactions')
TO1000023__er__cyto_stem_dark	GLT__cyto_stem_dark + PROTON__cyto_stem_dark --> GLT__er_stem_dark + PROTON__er_stem_dark	0	10000	equal	0	('transporters', 'transport reactions')
TO1000023__chlo__cyto_stem_light	GLT__cyto_stem_light + PROTON__cyto_stem_light --> GLT__chlo_stem_light + PROTON__chlo_stem_light	0	999999	equal	0	('transporters', 'transport reactions')
TO1000023__chlo__cyto_stem_dark	GLT__cyto_stem_dark + PROTON__cyto_stem_dark --> GLT__chlo_stem_dark + PROTON__chlo_stem_dark	0	999999	equal	0	('transporters', 'transport reactions')
TO1000023__vacu__cyto_stem_light	GLT__cyto_stem_light + PROTON__cyto_stem_light --> GLT__vacu_stem_light + PROTON__vacu_stem_light	0	999999	equal	0	('transporters', 'transport reactions')
TO1000023__vacu__cyto_stem_dark	GLT__cyto_stem_dark + PROTON__cyto_stem_dark --> GLT__vacu_stem_dark + PROTON__vacu_stem_dark	0	999999	equal	0	('transporters', 'transport reactions')
TO1000023__golgi__cyto_stem_light	GLT__cyto_stem_light + PROTON__cyto_stem_light --> GLT__golgi_stem_light + PROTON__golgi_stem_light	0	999999	equal	0	('transporters', 'transport reactions')
TO1000023__golgi__cyto_stem_dark	GLT__cyto_stem_dark + PROTON__cyto_stem_dark --> GLT__golgi_stem_dark + PROTON__golgi_stem_dark	0	999999	equal	0	('transporters', 'transport reactions')
TO1000268__vacu__cyto_stem_light	PROTON__cyto_stem_light + S2O3__cyto_stem_light --> PROTON__vacu_stem_light + S2O3__vacu_stem_light	0	999999	equal	0	('transporters', 'transport reactions')
TO1000268__vacu__cyto_stem_dark	PROTON__cyto_stem_dark + S2O3__cyto_stem_dark --> PROTON__vacu_stem_dark + S2O3__vacu_stem_dark	0	999999	equal	0	('transporters', 'transport reactions')
SUCROSE-SYNTHASE-RXN__cyto_stem_light	PROTON__cyto_stem_light + SUCROSE__cyto_stem_light + UDP__cyto_stem_light --> BETA-D-FRUCTOSE__cyto_stem_light + CPD-12575__cyto_stem_light	0	100000	equal	0	('PWY-3801', 'sucrose degradation II (sucrose synthase)')|('PWYQT-4438', 'UDP-glucose biosynthesis (from sucrose)')
SUCROSE-SYNTHASE-RXN__cyto_stem_dark	PROTON__cyto_stem_dark + SUCROSE__cyto_stem_dark + UDP__cyto_stem_dark --> BETA-D-FRUCTOSE__cyto_stem_dark + CPD-12575__cyto_stem_dark	0	100000	equal	0	('PWY-3801', 'sucrose degradation II (sucrose synthase)')|('PWYQT-4438', 'UDP-glucose biosynthesis (from sucrose)')
1.5.1.7-RXN__cyto_stem_light	NAD__cyto_stem_light + SACCHAROPINE__cyto_stem_light + WATER__cyto_stem_light --> 2-KETOGLUTARATE__cyto_stem_light + LYS__cyto_stem_light + NADH__cyto_stem_light + PROTON__cyto_stem_light	0	100000	equal	0	('LYSINE-AMINOAD-PWY', 'L-lysine biosynthesis IV')
1.5.1.7-RXN__cyto_stem_dark	NAD__cyto_stem_dark + SACCHAROPINE__cyto_stem_dark + WATER__cyto_stem_dark --> 2-KETOGLUTARATE__cyto_stem_dark + LYS__cyto_stem_dark + NADH__cyto_stem_dark + PROTON__cyto_stem_dark	0	100000	equal	0	('LYSINE-AMINOAD-PWY', 'L-lysine biosynthesis IV')
1-PHOSPHATIDYLINOSITOL-3-KINASE-RXN__cyto_stem_light	ATP__cyto_stem_light + 0.01 L-1-phosphatidyl-inositols__cyto_stem_light --> ADP__cyto_stem_light + 0.01 CPD-177__cyto_stem_light + PROTON__cyto_stem_light	0	422.051	up	329.906	('PWY-6352', '3-phosphoinositide biosynthesis')
1-PHOSPHATIDYLINOSITOL-3-KINASE-RXN__cyto_stem_dark	ATP__cyto_stem_dark + 0.01 L-1-phosphatidyl-inositols__cyto_stem_dark --> ADP__cyto_stem_dark + 0.01 CPD-177__cyto_stem_dark + PROTON__cyto_stem_dark	0	190.79	up	149.136	('PWY-6352', '3-phosphoinositide biosynthesis')
RXN-15537__cyto_stem_light	CPD-16550__cyto_stem_light + S-ADENOSYLMETHIONINE__cyto_stem_light --> ADENOSYL-HOMO-CYS__cyto_stem_light + CPD-15281__cyto_stem_light + PROTON__cyto_stem_light	0	0	equal	0	('PWY-7498', 'phenylpropanoids methylation (ice plant)')
RXN-15537__cyto_stem_dark	CPD-16550__cyto_stem_dark + S-ADENOSYLMETHIONINE__cyto_stem_dark --> ADENOSYL-HOMO-CYS__cyto_stem_dark + CPD-15281__cyto_stem_dark + PROTON__cyto_stem_dark	0	0	equal	0	('PWY-7498', 'phenylpropanoids methylation (ice plant)')
RXN-2203__mito_stem_light	2-2-METHYLTHIOETHYLMALIC-ACID__mito_stem_light --> 3-2-METHYLTHIOETHYLMALIC-ACID__mito_stem_light	0	0	equal	0
RXN-2203__mito_stem_dark	2-2-METHYLTHIOETHYLMALIC-ACID__mito_stem_dark --> 3-2-METHYLTHIOETHYLMALIC-ACID__mito_stem_dark	0	0	equal	0
MALTODEG-RXN__cyto_stem_light	MALTOHEXAOSE__cyto_stem_light + MALTOSE__cyto_stem_light --> CPD0-1133__cyto_stem_light + GLC__cyto_stem_light	0	0	equal	0
MALTODEG-RXN__cyto_stem_dark	MALTOHEXAOSE__cyto_stem_dark + MALTOSE__cyto_stem_dark --> CPD0-1133__cyto_stem_dark + GLC__cyto_stem_dark	0	0	equal	0
RXN-7796__er_stem_light	0.01 CPD3DJ-82__er_stem_light + 2.0 FERROCYTOCHROME-B5__er_stem_light + OXYGEN-MOLECULE__er_stem_light + 2.0 PROTON__er_stem_light --> 0.01 Alpha-hydroxydihydroceramides__er_stem_light + 2.0 FERRICYTOCHROME-B5__er_stem_light + WATER__er_stem_light	0	0	equal	0	('PWY-5129', 'sphingolipid biosynthesis (plants)')
RXN-7796__er_stem_dark	0.01 CPD3DJ-82__er_stem_dark + 2.0 FERROCYTOCHROME-B5__er_stem_dark + OXYGEN-MOLECULE__er_stem_dark + 2.0 PROTON__er_stem_dark --> 0.01 Alpha-hydroxydihydroceramides__er_stem_dark + 2.0 FERRICYTOCHROME-B5__er_stem_dark + WATER__er_stem_dark	0	0	equal	0	('PWY-5129', 'sphingolipid biosynthesis (plants)')
RXN-14160__cyto_stem_light	L-1-GLYCEROPHOSPHORYLETHANOL-AMINE__cyto_stem_light + WATER__cyto_stem_light --> ETHANOL-AMINE__cyto_stem_light + GLYCEROL-3P__cyto_stem_light + PROTON__cyto_stem_light	0	0	equal	0	('PWY-7409', 'phospholipid remodeling (phosphatidylethanolamine, yeast)')
RXN-14160__cyto_stem_dark	L-1-GLYCEROPHOSPHORYLETHANOL-AMINE__cyto_stem_dark + WATER__cyto_stem_dark --> ETHANOL-AMINE__cyto_stem_dark + GLYCEROL-3P__cyto_stem_dark + PROTON__cyto_stem_dark	0	0	equal	0	('PWY-7409', 'phospholipid remodeling (phosphatidylethanolamine, yeast)')
RXN-18916__er_stem_light	Man8GlcNAc2-protein-A123B13__er_stem_light + WATER__er_stem_light --> CPD-12601__er_stem_light + Man7GlcNAc2-protein-A123B3__er_stem_light	0	0	equal	0	('PWY-7919', 'protein N-glycosylation processing phase (plants and animals)')
RXN-18916__er_stem_dark	Man8GlcNAc2-protein-A123B13__er_stem_dark + WATER__er_stem_dark --> CPD-12601__er_stem_dark + Man7GlcNAc2-protein-A123B3__er_stem_dark	0	0	equal	0	('PWY-7919', 'protein N-glycosylation processing phase (plants and animals)')
RXN-18916__golgi_stem_light	Man8GlcNAc2-protein-A123B13__golgi_stem_light + WATER__golgi_stem_light --> CPD-12601__golgi_stem_light + Man7GlcNAc2-protein-A123B3__golgi_stem_light	0	0	equal	0	('PWY-7919', 'protein N-glycosylation processing phase (plants and animals)')
RXN-18916__golgi_stem_dark	Man8GlcNAc2-protein-A123B13__golgi_stem_dark + WATER__golgi_stem_dark --> CPD-12601__golgi_stem_dark + Man7GlcNAc2-protein-A123B3__golgi_stem_dark	0	0	equal	0	('PWY-7919', 'protein N-glycosylation processing phase (plants and animals)')
RXN-14219__er_stem_light	DUTP__er_stem_light + WATER__er_stem_light --> DUDP__er_stem_light + PROTON__er_stem_light + Pi__er_stem_light	0	422.051	up	329.906
RXN-14219__er_stem_dark	DUTP__er_stem_dark + WATER__er_stem_dark --> DUDP__er_stem_dark + PROTON__er_stem_dark + Pi__er_stem_dark	0	190.79	up	149.136
RXN-15479__chlo_stem_light	Light__chlo_stem_light + Oxidized-ferredoxins__chlo_stem_light + Plastocyanin-Reduced__chlo_stem_light --> Oxidized-Plastocyanins__chlo_stem_light + Reduced-ferredoxins__chlo_stem_light	0	0	equal	0	('PWY-8270', 'cyclic electron flow')|('PWY-101', 'photosynthesis light reactions')
RXN-15479__chlo_stem_dark	Light__chlo_stem_dark + Oxidized-ferredoxins__chlo_stem_dark + Plastocyanin-Reduced__chlo_stem_dark --> Oxidized-Plastocyanins__chlo_stem_dark + Reduced-ferredoxins__chlo_stem_dark	0	0	equal	0	('PWY-8270', 'cyclic electron flow')|('PWY-101', 'photosynthesis light reactions')
RXN0-5289__cyto_stem_light	GLYCERATE__cyto_stem_light + NAD__cyto_stem_light --> NADH__cyto_stem_light + PROTON__cyto_stem_light + TARTRONATE-S-ALD__cyto_stem_light	0	100000	equal	0	('GLYCOLATEMET-PWY', 'glycolate and glyoxylate degradation I')
RXN0-5289__cyto_stem_dark	GLYCERATE__cyto_stem_dark + NAD__cyto_stem_dark --> NADH__cyto_stem_dark + PROTON__cyto_stem_dark + TARTRONATE-S-ALD__cyto_stem_dark	0	100000	equal	0	('GLYCOLATEMET-PWY', 'glycolate and glyoxylate degradation I')
RXN-13506__er_stem_light	CPD-13667__er_stem_light + 3.0 OXYGEN-MOLECULE__er_stem_light + 3.0 Red-NADPH-Hemoprotein-Reductases__er_stem_light --> CPD-14483__er_stem_light + 3.0 Ox-NADPH-Hemoprotein-Reductases__er_stem_light + PROTON__er_stem_light + 4.0 WATER__er_stem_light	0	0	equal	0
RXN-13506__er_stem_dark	CPD-13667__er_stem_dark + 3.0 OXYGEN-MOLECULE__er_stem_dark + 3.0 Red-NADPH-Hemoprotein-Reductases__er_stem_dark --> CPD-14483__er_stem_dark + 3.0 Ox-NADPH-Hemoprotein-Reductases__er_stem_dark + PROTON__er_stem_dark + 4.0 WATER__er_stem_dark	0	0	equal	0
TR1000060__vacu__cyto_stem_light	MET__cyto_stem_light + PROTON__cyto_stem_light --> MET__vacu_stem_light + PROTON__vacu_stem_light	0	999999	equal	0	('transporters', 'transport reactions')
TR1000060__vacu__cyto_stem_dark	MET__cyto_stem_dark + PROTON__cyto_stem_dark --> MET__vacu_stem_dark + PROTON__vacu_stem_dark	0	999999	equal	0	('transporters', 'transport reactions')
RXN-20675__cyto_stem_light	CPD-7222__cyto_stem_light + WATER__cyto_stem_light --> CPD0-2107__cyto_stem_light	0	100000	equal	0	('PWY0-1337', 'oleate &beta;-oxidation')
RXN-20675__cyto_stem_dark	CPD-7222__cyto_stem_dark + WATER__cyto_stem_dark --> CPD0-2107__cyto_stem_dark	0	100000	equal	0	('PWY0-1337', 'oleate &beta;-oxidation')
RXN-20675__pero_stem_light	CPD-7222__pero_stem_light + WATER__pero_stem_light --> CPD0-2107__pero_stem_light	0	100000	equal	0	('PWY0-1337', 'oleate &beta;-oxidation')
RXN-20675__pero_stem_dark	CPD-7222__pero_stem_dark + WATER__pero_stem_dark --> CPD0-2107__pero_stem_dark	0	100000	equal	0	('PWY0-1337', 'oleate &beta;-oxidation')
RXN-20675__mito_stem_light	CPD-7222__mito_stem_light + WATER__mito_stem_light --> CPD0-2107__mito_stem_light	0	100000	equal	0	('PWY0-1337', 'oleate &beta;-oxidation')
RXN-20675__mito_stem_dark	CPD-7222__mito_stem_dark + WATER__mito_stem_dark --> CPD0-2107__mito_stem_dark	0	100000	equal	0	('PWY0-1337', 'oleate &beta;-oxidation')
RXN0-7249__cyto_stem_light	DIHYDROXY-ACETONE-PHOSPHATE__cyto_stem_light + WATER__cyto_stem_light --> DIHYDROXYACETONE__cyto_stem_light + Pi__cyto_stem_light	0	422.051	up	329.906
RXN0-7249__cyto_stem_dark	DIHYDROXY-ACETONE-PHOSPHATE__cyto_stem_dark + WATER__cyto_stem_dark --> DIHYDROXYACETONE__cyto_stem_dark + Pi__cyto_stem_dark	0	190.79	up	149.136
RXN-9245__cyto_stem_light	CPD-9875__cyto_stem_light + NADPH__cyto_stem_light --> ACET__cyto_stem_light + CPD-6481__cyto_stem_light + NADP__cyto_stem_light	0	0	equal	0	('PWY-5859', 'eugenol and isoeugenol biosynthesis')
RXN-9245__cyto_stem_dark	CPD-9875__cyto_stem_dark + NADPH__cyto_stem_dark --> ACET__cyto_stem_dark + CPD-6481__cyto_stem_dark + NADP__cyto_stem_dark	0	0	equal	0	('PWY-5859', 'eugenol and isoeugenol biosynthesis')
TO0000209__vacu__cyto_stem_light	NITRATE__cyto_stem_light --> NITRATE__vacu_stem_light	0	999999	equal	0	('transporters', 'transport reactions')
TO0000209__vacu__cyto_stem_dark	NITRATE__cyto_stem_dark --> NITRATE__vacu_stem_dark	0	999999	equal	0	('transporters', 'transport reactions')
RXN-11202__cyto_stem_light	CPD-12159__cyto_stem_light + METOH__cyto_stem_light + PROTON__cyto_stem_light + S-ADENOSYLMETHIONINE__cyto_stem_light --> ADENOSYL-HOMO-CYS__cyto_stem_light + CPD-12161__cyto_stem_light + METHYL-GROUP__cyto_stem_light	0	0	equal	0	('PWY-6424', '26,27-dehydrozymosterol metabolism')
RXN-11202__cyto_stem_dark	CPD-12159__cyto_stem_dark + METOH__cyto_stem_dark + PROTON__cyto_stem_dark + S-ADENOSYLMETHIONINE__cyto_stem_dark --> ADENOSYL-HOMO-CYS__cyto_stem_dark + CPD-12161__cyto_stem_dark + METHYL-GROUP__cyto_stem_dark	0	0	equal	0	('PWY-6424', '26,27-dehydrozymosterol metabolism')
RXN-16118__er_stem_light	CPD-17371__er_stem_light + CPD-17372__er_stem_light --> CO-A__er_stem_light + CPD-17373__er_stem_light	0	0	equal	0	('PWY-6453', 'stigma estolide biosynthesis')
RXN-16118__er_stem_dark	CPD-17371__er_stem_dark + CPD-17372__er_stem_dark --> CO-A__er_stem_dark + CPD-17373__er_stem_dark	0	0	equal	0	('PWY-6453', 'stigma estolide biosynthesis')
RXN-21678__chlo_stem_light	4-Methylpent-2-enoyl-ACP__chlo_stem_light + NADH__chlo_stem_light + PROTON__chlo_stem_light --> 4-Methylpentanoyl-ACP__chlo_stem_light + NAD__chlo_stem_light	0	0	equal	0	('PWY-8175', 'even iso-branched-chain fatty acid biosynthesis')
RXN-21678__chlo_stem_dark	4-Methylpent-2-enoyl-ACP__chlo_stem_dark + NADH__chlo_stem_dark + PROTON__chlo_stem_dark --> 4-Methylpentanoyl-ACP__chlo_stem_dark + NAD__chlo_stem_dark	0	0	equal	0	('PWY-8175', 'even iso-branched-chain fatty acid biosynthesis')
ALANINE-AMINOTRANSFERASE-RXN__pero_stem_light	2-KETOGLUTARATE__pero_stem_light + L-ALPHA-ALANINE__pero_stem_light --> GLT__pero_stem_light + PYRUVATE__pero_stem_light	0	100000	equal	0	('ALACAT2-PWY', 'L-alanine degradation II (to D-lactate)')|('PWY-8189', 'L-alanine degradation V (oxidative Stickland reaction)')|('PWY-8188', 'L-alanine degradation VI (reductive Stickland reaction)')|('PWY-7117', 'C4 photosynthetic carbon assimilation cycle, PEPCK type')|('ALANINE-DEG3-PWY', 'L-alanine degradation III')|('ALANINE-SYN2-PWY', 'L-alanine biosynthesis II')|('PWY-7383', 'anaerobic e…
ALANINE-AMINOTRANSFERASE-RXN__pero_stem_dark	2-KETOGLUTARATE__pero_stem_dark + L-ALPHA-ALANINE__pero_stem_dark --> GLT__pero_stem_dark + PYRUVATE__pero_stem_dark	0	100000	equal	0	('ALACAT2-PWY', 'L-alanine degradation II (to D-lactate)')|('PWY-8189', 'L-alanine degradation V (oxidative Stickland reaction)')|('PWY-8188', 'L-alanine degradation VI (reductive Stickland reaction)')|('PWY-7117', 'C4 photosynthetic carbon assimilation cycle, PEPCK type')|('ALANINE-DEG3-PWY', 'L-alanine degradation III')|('ALANINE-SYN2-PWY', 'L-alanine biosynthesis II')|('PWY-7383', 'anaerobic e…
ALANINE-AMINOTRANSFERASE-RXN__mito_stem_light	2-KETOGLUTARATE__mito_stem_light + L-ALPHA-ALANINE__mito_stem_light --> GLT__mito_stem_light + PYRUVATE__mito_stem_light	0	100000	equal	0	('ALACAT2-PWY', 'L-alanine degradation II (to D-lactate)')|('PWY-8189', 'L-alanine degradation V (oxidative Stickland reaction)')|('PWY-8188', 'L-alanine degradation VI (reductive Stickland reaction)')|('PWY-7117', 'C4 photosynthetic carbon assimilation cycle, PEPCK type')|('ALANINE-DEG3-PWY', 'L-alanine degradation III')|('ALANINE-SYN2-PWY', 'L-alanine biosynthesis II')|('PWY-7383', 'anaerobic e…
ALANINE-AMINOTRANSFERASE-RXN__mito_stem_dark	2-KETOGLUTARATE__mito_stem_dark + L-ALPHA-ALANINE__mito_stem_dark --> GLT__mito_stem_dark + PYRUVATE__mito_stem_dark	0	100000	equal	0	('ALACAT2-PWY', 'L-alanine degradation II (to D-lactate)')|('PWY-8189', 'L-alanine degradation V (oxidative Stickland reaction)')|('PWY-8188', 'L-alanine degradation VI (reductive Stickland reaction)')|('PWY-7117', 'C4 photosynthetic carbon assimilation cycle, PEPCK type')|('ALANINE-DEG3-PWY', 'L-alanine degradation III')|('ALANINE-SYN2-PWY', 'L-alanine biosynthesis II')|('PWY-7383', 'anaerobic e…
ALANINE-AMINOTRANSFERASE-RXN__cyto_stem_light	2-KETOGLUTARATE__cyto_stem_light + L-ALPHA-ALANINE__cyto_stem_light --> GLT__cyto_stem_light + PYRUVATE__cyto_stem_light	0	100000	equal	0	('ALACAT2-PWY', 'L-alanine degradation II (to D-lactate)')|('PWY-8189', 'L-alanine degradation V (oxidative Stickland reaction)')|('PWY-8188', 'L-alanine degradation VI (reductive Stickland reaction)')|('PWY-7117', 'C4 photosynthetic carbon assimilation cycle, PEPCK type')|('ALANINE-DEG3-PWY', 'L-alanine degradation III')|('ALANINE-SYN2-PWY', 'L-alanine biosynthesis II')|('PWY-7383', 'anaerobic e…
ALANINE-AMINOTRANSFERASE-RXN__cyto_stem_dark	2-KETOGLUTARATE__cyto_stem_dark + L-ALPHA-ALANINE__cyto_stem_dark --> GLT__cyto_stem_dark + PYRUVATE__cyto_stem_dark	0	100000	equal	0	('ALACAT2-PWY', 'L-alanine degradation II (to D-lactate)')|('PWY-8189', 'L-alanine degradation V (oxidative Stickland reaction)')|('PWY-8188', 'L-alanine degradation VI (reductive Stickland reaction)')|('PWY-7117', 'C4 photosynthetic carbon assimilation cycle, PEPCK type')|('ALANINE-DEG3-PWY', 'L-alanine degradation III')|('ALANINE-SYN2-PWY', 'L-alanine biosynthesis II')|('PWY-7383', 'anaerobic e…
RXN-15351__vacu_stem_light	CPD-15283__vacu_stem_light + CPD-7145__vacu_stem_light --> 4-hydroxybenzoate__vacu_stem_light + CPD-16558__vacu_stem_light + PROTON__vacu_stem_light	0	0	equal	0	('PWY-7458', 'violdelphin biosynthesis')
RXN-15351__vacu_stem_dark	CPD-15283__vacu_stem_dark + CPD-7145__vacu_stem_dark --> 4-hydroxybenzoate__vacu_stem_dark + CPD-16558__vacu_stem_dark + PROTON__vacu_stem_dark	0	0	equal	0	('PWY-7458', 'violdelphin biosynthesis')
RXN-15351__pero_stem_light	CPD-15283__pero_stem_light + CPD-7145__pero_stem_light --> 4-hydroxybenzoate__pero_stem_light + CPD-16558__pero_stem_light + PROTON__pero_stem_light	0	0	equal	0	('PWY-7458', 'violdelphin biosynthesis')
RXN-15351__pero_stem_dark	CPD-15283__pero_stem_dark + CPD-7145__pero_stem_dark --> 4-hydroxybenzoate__pero_stem_dark + CPD-16558__pero_stem_dark + PROTON__pero_stem_dark	0	0	equal	0	('PWY-7458', 'violdelphin biosynthesis')
TO0000448__vacu__cyto_stem_light	GLYCERALD__cyto_stem_light --> GLYCERALD__vacu_stem_light	0	999999	equal	0	('transporters', 'transport reactions')
TO0000448__vacu__cyto_stem_dark	GLYCERALD__cyto_stem_dark --> GLYCERALD__vacu_stem_dark	0	999999	equal	0	('transporters', 'transport reactions')
1.1.1.248-RXN__cyto_stem_light	NADP__cyto_stem_light + SALUTARIDINOL__cyto_stem_light --> NADPH__cyto_stem_light + PROTON__cyto_stem_light + SALUTARIDINE__cyto_stem_light	0	100000	equal	0	('PWY-5270', 'morphine biosynthesis')
1.1.1.248-RXN__cyto_stem_dark	NADP__cyto_stem_dark + SALUTARIDINOL__cyto_stem_dark --> NADPH__cyto_stem_dark + PROTON__cyto_stem_dark + SALUTARIDINE__cyto_stem_dark	0	100000	equal	0	('PWY-5270', 'morphine biosynthesis')
RXN-13139__mito_stem_light	ATP__mito_stem_light + CPD0-2474__mito_stem_light --> ADP__mito_stem_light + NADPH__mito_stem_light + PROTON__mito_stem_light + Pi__mito_stem_light	0	0	equal	0	('PWY-8137', 'NADPH repair (eukaryotes)')
RXN-13139__mito_stem_dark	ATP__mito_stem_dark + CPD0-2474__mito_stem_dark --> ADP__mito_stem_dark + NADPH__mito_stem_dark + PROTON__mito_stem_dark + Pi__mito_stem_dark	0	0	equal	0	('PWY-8137', 'NADPH repair (eukaryotes)')
TO1000029__vacu__cyto_stem_light	ACET__cyto_stem_light + PROTON__cyto_stem_light --> ACET__vacu_stem_light + PROTON__vacu_stem_light	0	0	equal	0	('transporters', 'transport reactions')
TO1000029__vacu__cyto_stem_dark	ACET__cyto_stem_dark + PROTON__cyto_stem_dark --> ACET__vacu_stem_dark + PROTON__vacu_stem_dark	0	0	equal	0	('transporters', 'transport reactions')
TI0000012__vacu__cyto_stem_light	PPI__vacu_stem_light --> PPI__cyto_stem_light	0	999999	equal	0	('transporters', 'transport reactions')
TI0000012__vacu__cyto_stem_dark	PPI__vacu_stem_dark --> PPI__cyto_stem_dark	0	999999	equal	0	('transporters', 'transport reactions')
F16ALDOLASE-RXN__chlo_stem_light	FRUCTOSE-16-DIPHOSPHATE__chlo_stem_light --> DIHYDROXY-ACETONE-PHOSPHATE__chlo_stem_light + GAP__chlo_stem_light	0	100000	equal	0	('SUCSYN-PWY', 'sucrose biosynthesis I (from photosynthesis)')|('PWY-1861', 'formaldehyde assimilation II (assimilatory RuMP Cycle)')|('CALVIN-PWY', 'Calvin-Benson-Bassham cycle')|('PWY-6142', 'gluconeogenesis II (Methanobacterium thermoautotrophicum)')|('PWY-7385', '1,3-propanediol biosynthesis (engineered)')|('ANAGLYCOLYSIS-PWY', 'glycolysis III (from glucose)')|('PWY-1042', 'glycolysis IV (pla…
F16ALDOLASE-RXN__chlo_stem_dark	FRUCTOSE-16-DIPHOSPHATE__chlo_stem_dark --> DIHYDROXY-ACETONE-PHOSPHATE__chlo_stem_dark + GAP__chlo_stem_dark	0	100000	equal	0	('SUCSYN-PWY', 'sucrose biosynthesis I (from photosynthesis)')|('PWY-1861', 'formaldehyde assimilation II (assimilatory RuMP Cycle)')|('CALVIN-PWY', 'Calvin-Benson-Bassham cycle')|('PWY-6142', 'gluconeogenesis II (Methanobacterium thermoautotrophicum)')|('PWY-7385', '1,3-propanediol biosynthesis (engineered)')|('ANAGLYCOLYSIS-PWY', 'glycolysis III (from glucose)')|('PWY-1042', 'glycolysis IV (pla…
F16ALDOLASE-RXN__cyto_stem_light	FRUCTOSE-16-DIPHOSPHATE__cyto_stem_light --> DIHYDROXY-ACETONE-PHOSPHATE__cyto_stem_light + GAP__cyto_stem_light	0	100000	equal	0	('SUCSYN-PWY', 'sucrose biosynthesis I (from photosynthesis)')|('PWY-1861', 'formaldehyde assimilation II (assimilatory RuMP Cycle)')|('CALVIN-PWY', 'Calvin-Benson-Bassham cycle')|('PWY-6142', 'gluconeogenesis II (Methanobacterium thermoautotrophicum)')|('PWY-7385', '1,3-propanediol biosynthesis (engineered)')|('ANAGLYCOLYSIS-PWY', 'glycolysis III (from glucose)')|('PWY-1042', 'glycolysis IV (pla…
F16ALDOLASE-RXN__cyto_stem_dark	FRUCTOSE-16-DIPHOSPHATE__cyto_stem_dark --> DIHYDROXY-ACETONE-PHOSPHATE__cyto_stem_dark + GAP__cyto_stem_dark	0	100000	equal	0	('SUCSYN-PWY', 'sucrose biosynthesis I (from photosynthesis)')|('PWY-1861', 'formaldehyde assimilation II (assimilatory RuMP Cycle)')|('CALVIN-PWY', 'Calvin-Benson-Bassham cycle')|('PWY-6142', 'gluconeogenesis II (Methanobacterium thermoautotrophicum)')|('PWY-7385', '1,3-propanediol biosynthesis (engineered)')|('ANAGLYCOLYSIS-PWY', 'glycolysis III (from glucose)')|('PWY-1042', 'glycolysis IV (pla…
TZ3101434__golgi__cyto_stem_light	ATP__golgi_stem_light + SULFOQUINOVOSYLDIACYLGLYCEROL__cyto_stem_light + WATER__golgi_stem_light --> ADP__golgi_stem_light + PROTON__cyto_stem_light + Pi__golgi_stem_light + SULFOQUINOVOSYLDIACYLGLYCEROL__golgi_stem_light	0	0	equal	0	('transporters', 'transport reactions')
TZ3101434__golgi__cyto_stem_dark	ATP__golgi_stem_dark + SULFOQUINOVOSYLDIACYLGLYCEROL__cyto_stem_dark + WATER__golgi_stem_dark --> ADP__golgi_stem_dark + PROTON__cyto_stem_dark + Pi__golgi_stem_dark + SULFOQUINOVOSYLDIACYLGLYCEROL__golgi_stem_dark	0	0	equal	0	('transporters', 'transport reactions')
TI0000709__vacu__cyto_stem_light	GALACTOSE__vacu_stem_light --> GALACTOSE__cyto_stem_light	0	999999	equal	0	('transporters', 'transport reactions')
TI0000709__vacu__cyto_stem_dark	GALACTOSE__vacu_stem_dark --> GALACTOSE__cyto_stem_dark	0	999999	equal	0	('transporters', 'transport reactions')
TZ3101483__golgi__cyto_stem_light	ATP__golgi_stem_light + CARDIOLIPIN__golgi_stem_light + PROTON__cyto_stem_light + WATER__golgi_stem_light --> ADP__golgi_stem_light + CARDIOLIPIN__cyto_stem_light + 2.0 PROTON__golgi_stem_light + Pi__golgi_stem_light	0	0	equal	0	('transporters', 'transport reactions')
TZ3101483__golgi__cyto_stem_dark	ATP__golgi_stem_dark + CARDIOLIPIN__golgi_stem_dark + PROTON__cyto_stem_dark + WATER__golgi_stem_dark --> ADP__golgi_stem_dark + CARDIOLIPIN__cyto_stem_dark + 2.0 PROTON__golgi_stem_dark + Pi__golgi_stem_dark	0	0	equal	0	('transporters', 'transport reactions')
RXN-9314__er_stem_light	OXYGEN-MOLECULE__er_stem_light + Red-NADPH-Hemoprotein-Reductases__er_stem_light + S-RETICULINE__er_stem_light --> CPD-9935__er_stem_light + Ox-NADPH-Hemoprotein-Reductases__er_stem_light + 2.0 WATER__er_stem_light	0	0	equal	0	('PWY-5876', 'magnoflorine biosynthesis')
RXN-9314__er_stem_dark	OXYGEN-MOLECULE__er_stem_dark + Red-NADPH-Hemoprotein-Reductases__er_stem_dark + S-RETICULINE__er_stem_dark --> CPD-9935__er_stem_dark + Ox-NADPH-Hemoprotein-Reductases__er_stem_dark + 2.0 WATER__er_stem_dark	0	0	equal	0	('PWY-5876', 'magnoflorine biosynthesis')
2.4.99.2-RXN__golgi_stem_light	CMP-N-ACETYL-NEURAMINATE__golgi_stem_light + CPD-7188__golgi_stem_light --> CMP__golgi_stem_light + N-ACETYLNEURAMINYL-ETCETERA-GLUCOSYLCERA__golgi_stem_light + 2.0 PROTON__golgi_stem_light	0	0	equal	0	('PWY-7836', 'ganglio-series glycosphingolipids biosynthesis')
2.4.99.2-RXN__golgi_stem_dark	CMP-N-ACETYL-NEURAMINATE__golgi_stem_dark + CPD-7188__golgi_stem_dark --> CMP__golgi_stem_dark + N-ACETYLNEURAMINYL-ETCETERA-GLUCOSYLCERA__golgi_stem_dark + 2.0 PROTON__golgi_stem_dark	0	0	equal	0	('PWY-7836', 'ganglio-series glycosphingolipids biosynthesis')
ENOYL-COA-DELTA-ISOM-RXN__pero_stem_light	0.01 CIS-DELTA3-ENOYL-COA__pero_stem_light --> 0.01 TRANS-D2-ENOYL-COA__pero_stem_light	0	100000	equal	0	('FAO-PWY', 'fatty acid &beta;-oxidation I (generic)')|('PWY-5137', 'fatty acid &beta;-oxidation III (unsaturated, odd number)')
ENOYL-COA-DELTA-ISOM-RXN__pero_stem_dark	0.01 CIS-DELTA3-ENOYL-COA__pero_stem_dark --> 0.01 TRANS-D2-ENOYL-COA__pero_stem_dark	0	100000	equal	0	('FAO-PWY', 'fatty acid &beta;-oxidation I (generic)')|('PWY-5137', 'fatty acid &beta;-oxidation III (unsaturated, odd number)')
ENOYL-COA-DELTA-ISOM-RXN__mito_stem_light	0.01 CIS-DELTA3-ENOYL-COA__mito_stem_light --> 0.01 TRANS-D2-ENOYL-COA__mito_stem_light	0	100000	equal	0	('FAO-PWY', 'fatty acid &beta;-oxidation I (generic)')|('PWY-5137', 'fatty acid &beta;-oxidation III (unsaturated, odd number)')
ENOYL-COA-DELTA-ISOM-RXN__mito_stem_dark	0.01 CIS-DELTA3-ENOYL-COA__mito_stem_dark --> 0.01 TRANS-D2-ENOYL-COA__mito_stem_dark	0	100000	equal	0	('FAO-PWY', 'fatty acid &beta;-oxidation I (generic)')|('PWY-5137', 'fatty acid &beta;-oxidation III (unsaturated, odd number)')
TO1000207__golgi__cyto_stem_light	GUANINE__cyto_stem_light + PROTON__cyto_stem_light --> GUANINE__golgi_stem_light + PROTON__golgi_stem_light	0	0	equal	0	('transporters', 'transport reactions')
TO1000207__golgi__cyto_stem_dark	GUANINE__cyto_stem_dark + PROTON__cyto_stem_dark --> GUANINE__golgi_stem_dark + PROTON__golgi_stem_dark	0	0	equal	0	('transporters', 'transport reactions')
RXN-20892__cyto_stem_light	4-METHYL-MYO-INOSITOL__cyto_stem_light + NAD__cyto_stem_light --> CPD-22515__cyto_stem_light + NADH__cyto_stem_light + PROTON__cyto_stem_light	0	0	equal	0	('PWY-6738', 'pinitol biosynthesis I')
RXN-20892__cyto_stem_dark	4-METHYL-MYO-INOSITOL__cyto_stem_dark + NAD__cyto_stem_dark --> CPD-22515__cyto_stem_dark + NADH__cyto_stem_dark + PROTON__cyto_stem_dark	0	0	equal	0	('PWY-6738', 'pinitol biosynthesis I')
RXN-13414__cyto_stem_light	NAD__cyto_stem_light + SPERMIDINE__cyto_stem_light --> CPD-14378__cyto_stem_light + NADH__cyto_stem_light + PROTON__cyto_stem_light	0	0	equal	0	('PWY-5905', 'hypusine biosynthesis')
RXN-13414__cyto_stem_dark	NAD__cyto_stem_dark + SPERMIDINE__cyto_stem_dark --> CPD-14378__cyto_stem_dark + NADH__cyto_stem_dark + PROTON__cyto_stem_dark	0	0	equal	0	('PWY-5905', 'hypusine biosynthesis')
RXN0-1603__cyto_stem_light	WATER__cyto_stem_light + XTP__cyto_stem_light --> PPI__cyto_stem_light + PROTON__cyto_stem_light + XANTHOSINE-5-PHOSPHATE__cyto_stem_light	0	0	equal	0
RXN0-1603__cyto_stem_dark	WATER__cyto_stem_dark + XTP__cyto_stem_dark --> PPI__cyto_stem_dark + PROTON__cyto_stem_dark + XANTHOSINE-5-PHOSPHATE__cyto_stem_dark	0	0	equal	0
RXN-12137__er_stem_light	LINOLENIC_ACID__er_stem_light + OXYGEN-MOLECULE__er_stem_light + Red-NADPH-Hemoprotein-Reductases__er_stem_light --> CPD-13089__er_stem_light + Ox-NADPH-Hemoprotein-Reductases__er_stem_light + WATER__er_stem_light	0	0	equal	0	('PWY-6710', 'poly-hydroxy fatty acids biosynthesis')
RXN-12137__er_stem_dark	LINOLENIC_ACID__er_stem_dark + OXYGEN-MOLECULE__er_stem_dark + Red-NADPH-Hemoprotein-Reductases__er_stem_dark --> CPD-13089__er_stem_dark + Ox-NADPH-Hemoprotein-Reductases__er_stem_dark + WATER__er_stem_dark	0	0	equal	0	('PWY-6710', 'poly-hydroxy fatty acids biosynthesis')
PNPOXI-RXN__chlo_stem_light	OXYGEN-MOLECULE__chlo_stem_light + PYRIDOXINE-5P__chlo_stem_light --> HYDROGEN-PEROXIDE__chlo_stem_light + PYRIDOXAL_PHOSPHATE__chlo_stem_light	0	0	equal	0	('PLPSAL-PWY', "pyridoxal 5'-phosphate salvage I")|('PYRIDOXSYN-PWY', "pyridoxal 5'-phosphate biosynthesis I")|('PWY-7282', '4-amino-2-methyl-5-diphosphomethylpyrimidine biosynthesis II')|('PWY-7204', "pyridoxal 5'-phosphate salvage II (plants)")
PNPOXI-RXN__chlo_stem_dark	OXYGEN-MOLECULE__chlo_stem_dark + PYRIDOXINE-5P__chlo_stem_dark --> HYDROGEN-PEROXIDE__chlo_stem_dark + PYRIDOXAL_PHOSPHATE__chlo_stem_dark	0	0	equal	0	('PLPSAL-PWY', "pyridoxal 5'-phosphate salvage I")|('PYRIDOXSYN-PWY', "pyridoxal 5'-phosphate biosynthesis I")|('PWY-7282', '4-amino-2-methyl-5-diphosphomethylpyrimidine biosynthesis II')|('PWY-7204', "pyridoxal 5'-phosphate salvage II (plants)")
PNPOXI-RXN__mito_stem_light	OXYGEN-MOLECULE__mito_stem_light + PYRIDOXINE-5P__mito_stem_light --> HYDROGEN-PEROXIDE__mito_stem_light + PYRIDOXAL_PHOSPHATE__mito_stem_light	0	0	equal	0	('PLPSAL-PWY', "pyridoxal 5'-phosphate salvage I")|('PYRIDOXSYN-PWY', "pyridoxal 5'-phosphate biosynthesis I")|('PWY-7282', '4-amino-2-methyl-5-diphosphomethylpyrimidine biosynthesis II')|('PWY-7204', "pyridoxal 5'-phosphate salvage II (plants)")
PNPOXI-RXN__mito_stem_dark	OXYGEN-MOLECULE__mito_stem_dark + PYRIDOXINE-5P__mito_stem_dark --> HYDROGEN-PEROXIDE__mito_stem_dark + PYRIDOXAL_PHOSPHATE__mito_stem_dark	0	0	equal	0	('PLPSAL-PWY', "pyridoxal 5'-phosphate salvage I")|('PYRIDOXSYN-PWY', "pyridoxal 5'-phosphate biosynthesis I")|('PWY-7282', '4-amino-2-methyl-5-diphosphomethylpyrimidine biosynthesis II')|('PWY-7204', "pyridoxal 5'-phosphate salvage II (plants)")
RXN-1062__cyto_stem_light	CPD-17621__cyto_stem_light + NADPH__cyto_stem_light + OXYGEN-MOLECULE__cyto_stem_light + PROTON__cyto_stem_light --> CPD-17627__cyto_stem_light + NADP__cyto_stem_light + WATER__cyto_stem_light	0	0	equal	0	('PWY-321', 'cutin biosynthesis')
RXN-1062__cyto_stem_dark	CPD-17621__cyto_stem_dark + NADPH__cyto_stem_dark + OXYGEN-MOLECULE__cyto_stem_dark + PROTON__cyto_stem_dark --> CPD-17627__cyto_stem_dark + NADP__cyto_stem_dark + WATER__cyto_stem_dark	0	0	equal	0	('PWY-321', 'cutin biosynthesis')
RXN-11387__er_stem_light	CPD1F-95__er_stem_light + OXYGEN-MOLECULE__er_stem_light + Red-NADPH-Hemoprotein-Reductases__er_stem_light --> CPD-12353__er_stem_light + Ox-NADPH-Hemoprotein-Reductases__er_stem_light + WATER__er_stem_light	0	0	equal	0	('PWY-6494', 'gibberellin inactivation III (epoxidation)')
RXN-11387__er_stem_dark	CPD1F-95__er_stem_dark + OXYGEN-MOLECULE__er_stem_dark + Red-NADPH-Hemoprotein-Reductases__er_stem_dark --> CPD-12353__er_stem_dark + Ox-NADPH-Hemoprotein-Reductases__er_stem_dark + WATER__er_stem_dark	0	0	equal	0	('PWY-6494', 'gibberellin inactivation III (epoxidation)')
HEME-OXYGENASE-DECYCLIZING-RXN__chlo_stem_light	3.0 OXYGEN-MOLECULE__chlo_stem_light + PROTOHEME__chlo_stem_light + 2.0 PROTON__chlo_stem_light + 3.0 Red-NADPH-Hemoprotein-Reductases__chlo_stem_light --> BILIVERDINE__chlo_stem_light + CARBON-MONOXIDE__chlo_stem_light + FE+2__chlo_stem_light + 3.0 Ox-NADPH-Hemoprotein-Reductases__chlo_stem_light + 3.0 WATER__chlo_stem_light	0	0	equal	0	('PWY-5874', 'heme degradation I')
HEME-OXYGENASE-DECYCLIZING-RXN__chlo_stem_dark	3.0 OXYGEN-MOLECULE__chlo_stem_dark + PROTOHEME__chlo_stem_dark + 2.0 PROTON__chlo_stem_dark + 3.0 Red-NADPH-Hemoprotein-Reductases__chlo_stem_dark --> BILIVERDINE__chlo_stem_dark + CARBON-MONOXIDE__chlo_stem_dark + FE+2__chlo_stem_dark + 3.0 Ox-NADPH-Hemoprotein-Reductases__chlo_stem_dark + 3.0 WATER__chlo_stem_dark	0	0	equal	0	('PWY-5874', 'heme degradation I')
BIOTIN-CARBOXYL-RXN__chlo_stem_light	ATP__chlo_stem_light + HCO3__chlo_stem_light + biotin-L-lysine-in-BCCP-dimers__chlo_stem_light --> ADP__chlo_stem_light + PROTON__chlo_stem_light + Pi__chlo_stem_light + carboxybiotin-L-lysine-in-BCCP-dimers__chlo_stem_light	0	12.6321	up	9.11746	('PWY-5743', '3-hydroxypropanoate cycle')|('PWY-5789', '3-hydroxypropanoate/4-hydroxybutanate cycle')|('PWY-5744', 'glyoxylate assimilation')|('PWY0-1264', 'biotin-carboxyl carrier protein assembly')
BIOTIN-CARBOXYL-RXN__chlo_stem_dark	ATP__chlo_stem_dark + HCO3__chlo_stem_dark + biotin-L-lysine-in-BCCP-dimers__chlo_stem_dark --> ADP__chlo_stem_dark + PROTON__chlo_stem_dark + Pi__chlo_stem_dark + carboxybiotin-L-lysine-in-BCCP-dimers__chlo_stem_dark	0	11.0641	up	8.07492	('PWY-5743', '3-hydroxypropanoate cycle')|('PWY-5789', '3-hydroxypropanoate/4-hydroxybutanate cycle')|('PWY-5744', 'glyoxylate assimilation')|('PWY0-1264', 'biotin-carboxyl carrier protein assembly')
RXN-12720__chlo_stem_light	ATP__chlo_stem_light + 2.0 PROTON__chlo_stem_light + SELENATE__chlo_stem_light --> CPD-13713__chlo_stem_light + PPI__chlo_stem_light	0	0	equal	0	('PWY-6932', 'selenate reduction')
RXN-12720__chlo_stem_dark	ATP__chlo_stem_dark + 2.0 PROTON__chlo_stem_dark + SELENATE__chlo_stem_dark --> CPD-13713__chlo_stem_dark + PPI__chlo_stem_dark	0	0	equal	0	('PWY-6932', 'selenate reduction')
2.4.1.114-RXN__cyto_stem_light	2-COUMARATE__cyto_stem_light + CPD-12575__cyto_stem_light --> CPD-459__cyto_stem_light + PROTON__cyto_stem_light + UDP__cyto_stem_light	0	0	equal	0	('PWY-5176', 'coumarin biosynthesis (via 2-coumarate)')
2.4.1.114-RXN__cyto_stem_dark	2-COUMARATE__cyto_stem_dark + CPD-12575__cyto_stem_dark --> CPD-459__cyto_stem_dark + PROTON__cyto_stem_dark + UDP__cyto_stem_dark	0	0	equal	0	('PWY-5176', 'coumarin biosynthesis (via 2-coumarate)')
RXN-19024__cyto_stem_light	GLUTATHIONE__cyto_stem_light --> 5-OXOPROLINE__cyto_stem_light + CYS-GLY__cyto_stem_light	0	140.684	up	109.969	('PWY-7942', '5-oxo-L-proline metabolism')
RXN-19024__cyto_stem_dark	GLUTATHIONE__cyto_stem_dark --> 5-OXOPROLINE__cyto_stem_dark + CYS-GLY__cyto_stem_dark	0	63.5968	up	49.7118	('PWY-7942', '5-oxo-L-proline metabolism')
RXN-7607__cyto_stem_light	IMP__cyto_stem_light + WATER__cyto_stem_light --> INOSINE__cyto_stem_light + Pi__cyto_stem_light	0	0.0100001	down	1.04309	('PWY-6596', 'adenosine nucleotides degradation I')
RXN-7607__cyto_stem_dark	IMP__cyto_stem_dark + WATER__cyto_stem_dark --> INOSINE__cyto_stem_dark + Pi__cyto_stem_dark	0	0.0100001	down	1.27557	('PWY-6596', 'adenosine nucleotides degradation I')
RXN-14195__cyto_stem_light	DATP__cyto_stem_light + 2.0 WATER__cyto_stem_light --> DAMP__cyto_stem_light + 2.0 PROTON__cyto_stem_light + 2.0 Pi__cyto_stem_light	0	211.026	up	164.953
RXN-14195__cyto_stem_dark	DATP__cyto_stem_dark + 2.0 WATER__cyto_stem_dark --> DAMP__cyto_stem_dark + 2.0 PROTON__cyto_stem_dark + 2.0 Pi__cyto_stem_dark	0	95.3952	up	74.5678
RXN-14195__er_stem_light	DATP__er_stem_light + 2.0 WATER__er_stem_light --> DAMP__er_stem_light + 2.0 PROTON__er_stem_light + 2.0 Pi__er_stem_light	0	211.026	up	164.953
RXN-14195__er_stem_dark	DATP__er_stem_dark + 2.0 WATER__er_stem_dark --> DAMP__er_stem_dark + 2.0 PROTON__er_stem_dark + 2.0 Pi__er_stem_dark	0	95.3952	up	74.5677
GLUTAMATE-FORMIMINOTRANSFERASE-RXN__cyto_stem_light	N-FORMIMINO-L-GLUTAMATE__cyto_stem_light + THF-GLU-N__cyto_stem_light + WATER__cyto_stem_light --> CPD-671__cyto_stem_light + GLT__cyto_stem_light	0	0	equal	0	('PWY-5030', 'L-histidine degradation III')
GLUTAMATE-FORMIMINOTRANSFERASE-RXN__cyto_stem_dark	N-FORMIMINO-L-GLUTAMATE__cyto_stem_dark + THF-GLU-N__cyto_stem_dark + WATER__cyto_stem_dark --> CPD-671__cyto_stem_dark + GLT__cyto_stem_dark	0	0	equal	0	('PWY-5030', 'L-histidine degradation III')
R82-RXN__cyto_stem_light	CPD-8999__cyto_stem_light --> 2-HYDROXY-3-KETO-5-METHYLTHIO-1-PHOSPHOP__cyto_stem_light + PROTON__cyto_stem_light	0	0	equal	0	('PWY-4361', 'S-methyl-5-thio-&alpha;-D-ribose 1-phosphate degradation I')|('PWY-6755', 'S-methyl-5-thio-&alpha;-D-ribose 1-phosphate degradation I')
R82-RXN__cyto_stem_dark	CPD-8999__cyto_stem_dark --> 2-HYDROXY-3-KETO-5-METHYLTHIO-1-PHOSPHOP__cyto_stem_dark + PROTON__cyto_stem_dark	0	0	equal	0	('PWY-4361', 'S-methyl-5-thio-&alpha;-D-ribose 1-phosphate degradation I')|('PWY-6755', 'S-methyl-5-thio-&alpha;-D-ribose 1-phosphate degradation I')
R82-RXN__chlo_stem_light	CPD-8999__chlo_stem_light --> 2-HYDROXY-3-KETO-5-METHYLTHIO-1-PHOSPHOP__chlo_stem_light + PROTON__chlo_stem_light	0	0	equal	0	('PWY-4361', 'S-methyl-5-thio-&alpha;-D-ribose 1-phosphate degradation I')|('PWY-6755', 'S-methyl-5-thio-&alpha;-D-ribose 1-phosphate degradation I')
R82-RXN__chlo_stem_dark	CPD-8999__chlo_stem_dark --> 2-HYDROXY-3-KETO-5-METHYLTHIO-1-PHOSPHOP__chlo_stem_dark + PROTON__chlo_stem_dark	0	0	equal	0	('PWY-4361', 'S-methyl-5-thio-&alpha;-D-ribose 1-phosphate degradation I')|('PWY-6755', 'S-methyl-5-thio-&alpha;-D-ribose 1-phosphate degradation I')
TR2000367__pero__cyto_stem_light	CYTIDINE__pero_stem_light + PROTON__cyto_stem_light --> CYTIDINE__cyto_stem_light + PROTON__pero_stem_light	0	999999	equal	0	('transporters', 'transport reactions')
TR2000367__pero__cyto_stem_dark	CYTIDINE__pero_stem_dark + PROTON__cyto_stem_dark --> CYTIDINE__cyto_stem_dark + PROTON__pero_stem_dark	0	999999	equal	0	('transporters', 'transport reactions')
TR2000367__mito__cyto_stem_light	CYTIDINE__mito_stem_light + PROTON__cyto_stem_light --> CYTIDINE__cyto_stem_light + PROTON__mito_stem_light	0	999999	equal	0	('transporters', 'transport reactions')
TR2000367__mito__cyto_stem_dark	CYTIDINE__mito_stem_dark + PROTON__cyto_stem_dark --> CYTIDINE__cyto_stem_dark + PROTON__mito_stem_dark	0	999999	equal	0	('transporters', 'transport reactions')
RXN66-321__er_stem_light	5-ALPHA-CHOLESTA-724-DIEN-3-BETA-OL__er_stem_light + NADPH__er_stem_light + PROTON__er_stem_light --> CPD-4186__er_stem_light + NADP__er_stem_light	0	0	equal	0	('PWY66-341', 'cholesterol biosynthesis I')
RXN66-321__er_stem_dark	5-ALPHA-CHOLESTA-724-DIEN-3-BETA-OL__er_stem_dark + NADPH__er_stem_dark + PROTON__er_stem_dark --> CPD-4186__er_stem_dark + NADP__er_stem_dark	0	0	equal	0	('PWY66-341', 'cholesterol biosynthesis I')
1.2.1.2-RXN__mito_stem_light	FORMATE__mito_stem_light + NAD__mito_stem_light --> CARBON-DIOXIDE__mito_stem_light + NADH__mito_stem_light	0	0	equal	0	('PWY-7985', 'oxalate degradation VI')|('PWY-1881', 'formate oxidation to CO2')|('PWY-5497', 'purine nucleobases degradation II (anaerobic)')|('P164-PWY', 'purine nucleobases degradation I (anaerobic)')|('PWY-6696', 'oxalate degradation III')
1.2.1.2-RXN__mito_stem_dark	FORMATE__mito_stem_dark + NAD__mito_stem_dark --> CARBON-DIOXIDE__mito_stem_dark + NADH__mito_stem_dark	0	0	equal	0	('PWY-7985', 'oxalate degradation VI')|('PWY-1881', 'formate oxidation to CO2')|('PWY-5497', 'purine nucleobases degradation II (anaerobic)')|('P164-PWY', 'purine nucleobases degradation I (anaerobic)')|('PWY-6696', 'oxalate degradation III')
1.2.1.2-RXN__chlo_stem_light	FORMATE__chlo_stem_light + NAD__chlo_stem_light --> CARBON-DIOXIDE__chlo_stem_light + NADH__chlo_stem_light	0	45.956	up	35.7175	('PWY-7985', 'oxalate degradation VI')|('PWY-1881', 'formate oxidation to CO2')|('PWY-5497', 'purine nucleobases degradation II (anaerobic)')|('P164-PWY', 'purine nucleobases degradation I (anaerobic)')|('PWY-6696', 'oxalate degradation III')
1.2.1.2-RXN__chlo_stem_dark	FORMATE__chlo_stem_dark + NAD__chlo_stem_dark --> CARBON-DIOXIDE__chlo_stem_dark + NADH__chlo_stem_dark	0	80.2513	up	60.4162	('PWY-7985', 'oxalate degradation VI')|('PWY-1881', 'formate oxidation to CO2')|('PWY-5497', 'purine nucleobases degradation II (anaerobic)')|('P164-PWY', 'purine nucleobases degradation I (anaerobic)')|('PWY-6696', 'oxalate degradation III')
RXN-15536__cyto_stem_light	33457-PENTAHYDROXY-8-METHOXYFLAVON__cyto_stem_light + S-ADENOSYLMETHIONINE__cyto_stem_light --> ADENOSYL-HOMO-CYS__cyto_stem_light + CPD-16777__cyto_stem_light + PROTON__cyto_stem_light	0	0	equal	0	('PWY-7498', 'phenylpropanoids methylation (ice plant)')
RXN-15536__cyto_stem_dark	33457-PENTAHYDROXY-8-METHOXYFLAVON__cyto_stem_dark + S-ADENOSYLMETHIONINE__cyto_stem_dark --> ADENOSYL-HOMO-CYS__cyto_stem_dark + CPD-16777__cyto_stem_dark + PROTON__cyto_stem_dark	0	0	equal	0	('PWY-7498', 'phenylpropanoids methylation (ice plant)')
PYRAMKIN-RXN__cyto_stem_light	ATP__cyto_stem_light + PYRIDOXAMINE__cyto_stem_light --> ADP__cyto_stem_light + PROTON__cyto_stem_light + PYRIDOXAMINE-5P__cyto_stem_light	0	0	equal	0	('PLPSAL-PWY', "pyridoxal 5'-phosphate salvage I")|('PWY-7204', "pyridoxal 5'-phosphate salvage II (plants)")
PYRAMKIN-RXN__cyto_stem_dark	ATP__cyto_stem_dark + PYRIDOXAMINE__cyto_stem_dark --> ADP__cyto_stem_dark + PROTON__cyto_stem_dark + PYRIDOXAMINE-5P__cyto_stem_dark	0	0	equal	0	('PLPSAL-PWY', "pyridoxal 5'-phosphate salvage I")|('PWY-7204', "pyridoxal 5'-phosphate salvage II (plants)")
2.3.1.133-RXN__cyto_stem_light	P-COUMAROYL-COA__cyto_stem_light + SHIKIMATE__cyto_stem_light --> CO-A__cyto_stem_light + CPD-412__cyto_stem_light	0.00274926	2.88857	up	2.23224	('PWY-361', 'phenylpropanoid biosynthesis')|('PWY-6040', 'chlorogenic acid biosynthesis II')|('PWY-6320', 'phaselate biosynthesis')|('PWY-5868', 'simplecoumarins biosynthesis')|('PWY-8157', 'avenanthramide biosynthesis')|('PWY-6039', 'chlorogenic acid biosynthesis I')
2.3.1.133-RXN__cyto_stem_dark	P-COUMAROYL-COA__cyto_stem_dark + SHIKIMATE__cyto_stem_dark --> CO-A__cyto_stem_dark + CPD-412__cyto_stem_dark	0.00274926	2.66804	up	2.05986	('PWY-361', 'phenylpropanoid biosynthesis')|('PWY-6040', 'chlorogenic acid biosynthesis II')|('PWY-6320', 'phaselate biosynthesis')|('PWY-5868', 'simplecoumarins biosynthesis')|('PWY-8157', 'avenanthramide biosynthesis')|('PWY-6039', 'chlorogenic acid biosynthesis I')
RXN-14200__cyto_stem_light	TTP__cyto_stem_light + 2.0 WATER__cyto_stem_light --> 2.0 PROTON__cyto_stem_light + 2.0 Pi__cyto_stem_light + TMP__cyto_stem_light	0	211.026	up	164.953
RXN-14200__cyto_stem_dark	TTP__cyto_stem_dark + 2.0 WATER__cyto_stem_dark --> 2.0 PROTON__cyto_stem_dark + 2.0 Pi__cyto_stem_dark + TMP__cyto_stem_dark	0	95.3952	up	74.5677
RXN-14200__er_stem_light	TTP__er_stem_light + 2.0 WATER__er_stem_light --> 2.0 PROTON__er_stem_light + 2.0 Pi__er_stem_light + TMP__er_stem_light	0	211.026	up	164.953
RXN-14200__er_stem_dark	TTP__er_stem_dark + 2.0 WATER__er_stem_dark --> 2.0 PROTON__er_stem_dark + 2.0 Pi__er_stem_dark + TMP__er_stem_dark	0	95.3952	up	74.5677
RXN-7183__mito_stem_light	L-DELTA1-PYRROLINE_5-CARBOXYLATE__mito_stem_light + NAD__mito_stem_light + 2.0 WATER__mito_stem_light --> GLT__mito_stem_light + NADH__mito_stem_light + PROTON__mito_stem_light	0	422.051	up	329.906
RXN-7183__mito_stem_dark	L-DELTA1-PYRROLINE_5-CARBOXYLATE__mito_stem_dark + NAD__mito_stem_dark + 2.0 WATER__mito_stem_dark --> GLT__mito_stem_dark + NADH__mito_stem_dark + PROTON__mito_stem_dark	0	190.871	up	148.62
RXN-4303__chlo_stem_light	ATP__chlo_stem_light + CPD-4211__chlo_stem_light + PROTON__chlo_stem_light --> CPD-4201__chlo_stem_light + PPI__chlo_stem_light	0	0	equal	0	('PWY-2681', 'trans-zeatin biosynthesis')
RXN-4303__chlo_stem_dark	ATP__chlo_stem_dark + CPD-4211__chlo_stem_dark + PROTON__chlo_stem_dark --> CPD-4201__chlo_stem_dark + PPI__chlo_stem_dark	0	0	equal	0	('PWY-2681', 'trans-zeatin biosynthesis')
RXN-4303__cyto_stem_light	ATP__cyto_stem_light + CPD-4211__cyto_stem_light + PROTON__cyto_stem_light --> CPD-4201__cyto_stem_light + PPI__cyto_stem_light	0	0	equal	0	('PWY-2681', 'trans-zeatin biosynthesis')
RXN-4303__cyto_stem_dark	ATP__cyto_stem_dark + CPD-4211__cyto_stem_dark + PROTON__cyto_stem_dark --> CPD-4201__cyto_stem_dark + PPI__cyto_stem_dark	0	0	equal	0	('PWY-2681', 'trans-zeatin biosynthesis')
GLUC1PURIDYLTRANS-RXN__chlo_stem_light	GLC-1-P__chlo_stem_light + PROTON__chlo_stem_light + UTP__chlo_stem_light --> CPD-12575__chlo_stem_light + PPI__chlo_stem_light	0	100000	equal	0	('PWY-3801', 'sucrose degradation II (sucrose synthase)')|('PWY-6527', 'stachyose degradation')|('PWY-7238', 'sucrose biosynthesis II')|('PWY-7343', 'UDP-&alpha;-D-glucose biosynthesis I')|('GALACTMETAB-PWY', 'UDP-galactose biosynthesis (salvage pathway from galactose using UDP-glucose)')|('PWYQT-4466', 'superpathway of sucrose and starch metabolism I (non-photosynthetic tissue)')|('PWY-7817', 't…
GLUC1PURIDYLTRANS-RXN__chlo_stem_dark	GLC-1-P__chlo_stem_dark + PROTON__chlo_stem_dark + UTP__chlo_stem_dark --> CPD-12575__chlo_stem_dark + PPI__chlo_stem_dark	0	100000	equal	0	('PWY-3801', 'sucrose degradation II (sucrose synthase)')|('PWY-6527', 'stachyose degradation')|('PWY-7238', 'sucrose biosynthesis II')|('PWY-7343', 'UDP-&alpha;-D-glucose biosynthesis I')|('GALACTMETAB-PWY', 'UDP-galactose biosynthesis (salvage pathway from galactose using UDP-glucose)')|('PWYQT-4466', 'superpathway of sucrose and starch metabolism I (non-photosynthetic tissue)')|('PWY-7817', 't…
GLUC1PURIDYLTRANS-RXN__cyto_stem_light	GLC-1-P__cyto_stem_light + PROTON__cyto_stem_light + UTP__cyto_stem_light --> CPD-12575__cyto_stem_light + PPI__cyto_stem_light	0	100000	equal	0	('PWY-3801', 'sucrose degradation II (sucrose synthase)')|('PWY-6527', 'stachyose degradation')|('PWY-7238', 'sucrose biosynthesis II')|('PWY-7343', 'UDP-&alpha;-D-glucose biosynthesis I')|('GALACTMETAB-PWY', 'UDP-galactose biosynthesis (salvage pathway from galactose using UDP-glucose)')|('PWYQT-4466', 'superpathway of sucrose and starch metabolism I (non-photosynthetic tissue)')|('PWY-7817', 't…
GLUC1PURIDYLTRANS-RXN__cyto_stem_dark	GLC-1-P__cyto_stem_dark + PROTON__cyto_stem_dark + UTP__cyto_stem_dark --> CPD-12575__cyto_stem_dark + PPI__cyto_stem_dark	0	100000	equal	0	('PWY-3801', 'sucrose degradation II (sucrose synthase)')|('PWY-6527', 'stachyose degradation')|('PWY-7238', 'sucrose biosynthesis II')|('PWY-7343', 'UDP-&alpha;-D-glucose biosynthesis I')|('GALACTMETAB-PWY', 'UDP-galactose biosynthesis (salvage pathway from galactose using UDP-glucose)')|('PWYQT-4466', 'superpathway of sucrose and starch metabolism I (non-photosynthetic tissue)')|('PWY-7817', 't…
TI3002236__vacu__cyto_stem_light	ATP__vacu_stem_light + PHE__vacu_stem_light + WATER__vacu_stem_light --> ADP__vacu_stem_light + PHE__cyto_stem_light + PROTON__vacu_stem_light + Pi__vacu_stem_light	0	999999	equal	0	('transporters', 'transport reactions')
TI3002236__vacu__cyto_stem_dark	ATP__vacu_stem_dark + PHE__vacu_stem_dark + WATER__vacu_stem_dark --> ADP__vacu_stem_dark + PHE__cyto_stem_dark + PROTON__vacu_stem_dark + Pi__vacu_stem_dark	0	999999	equal	0	('transporters', 'transport reactions')
THIAMIN-PYROPHOSPHOKINASE-RXN__cyto_stem_light	ATP__cyto_stem_light + THIAMINE__cyto_stem_light --> AMP__cyto_stem_light + PROTON__cyto_stem_light + THIAMINE-PYROPHOSPHATE__cyto_stem_light	0	0.00363641	down	0.186159	('PWY-6907', 'thiamine diphosphate biosynthesis III (Staphylococcus)')|('PWY-6898', 'thiamine diphosphate salvage III')|('PWY-7356', 'thiamine diphosphate salvage IV (yeast)')|('PWY-6908', 'thiamine diphosphate biosynthesis IV (eukaryotes)')
THIAMIN-PYROPHOSPHOKINASE-RXN__cyto_stem_dark	ATP__cyto_stem_dark + THIAMINE__cyto_stem_dark --> AMP__cyto_stem_dark + PROTON__cyto_stem_dark + THIAMINE-PYROPHOSPHATE__cyto_stem_dark	0	0.00363641	down	0.200537	('PWY-6907', 'thiamine diphosphate biosynthesis III (Staphylococcus)')|('PWY-6898', 'thiamine diphosphate salvage III')|('PWY-7356', 'thiamine diphosphate salvage IV (yeast)')|('PWY-6908', 'thiamine diphosphate biosynthesis IV (eukaryotes)')
RXN-1828__chlo_stem_light	ALPHA-GLUCOSE__chlo_stem_light + Long-linear-glucans__chlo_stem_light --> 2.0 Short-Alpha-14-Glucans__chlo_stem_light	0	100000	equal	0
RXN-1828__chlo_stem_dark	ALPHA-GLUCOSE__chlo_stem_dark + Long-linear-glucans__chlo_stem_dark --> 2.0 Short-Alpha-14-Glucans__chlo_stem_dark	0	100000	equal	0
PEPCARBOX-RXN__cyto_stem_light	HCO3__cyto_stem_light + PHOSPHO-ENOL-PYRUVATE__cyto_stem_light --> OXALACETIC_ACID__cyto_stem_light + Pi__cyto_stem_light	0	211.197	up	163.802	('P23-PWY', 'reductive TCA cycle I')|('PWY-7117', 'C4 photosynthetic carbon assimilation cycle, PEPCK type')|('PWY-7124', 'ethene biosynthesis V (engineered)')|('FERMENTATION-PWY', 'mixed acid fermentation')|('PWY-6142', 'gluconeogenesis II (Methanobacterium thermoautotrophicum)')|('PWY-5913', 'partial TCA cycle (obligate autotrophs)')|('PWY-6146', 'Methanobacterium thermoautotrophicum biosynthet…
PEPCARBOX-RXN__cyto_stem_dark	HCO3__cyto_stem_dark + PHOSPHO-ENOL-PYRUVATE__cyto_stem_dark --> OXALACETIC_ACID__cyto_stem_dark + Pi__cyto_stem_dark	0	122.434	up	91.3862	('P23-PWY', 'reductive TCA cycle I')|('PWY-7117', 'C4 photosynthetic carbon assimilation cycle, PEPCK type')|('PWY-7124', 'ethene biosynthesis V (engineered)')|('FERMENTATION-PWY', 'mixed acid fermentation')|('PWY-6142', 'gluconeogenesis II (Methanobacterium thermoautotrophicum)')|('PWY-5913', 'partial TCA cycle (obligate autotrophs)')|('PWY-6146', 'Methanobacterium thermoautotrophicum biosynthet…
CYCLOARTENOL-SYNTHASE-RXN__er_stem_light	EPOXYSQUALENE__er_stem_light --> CYCLOARTENOL__er_stem_light	0	0	equal	0	('PWY-6109', 'mangrove triterpenoid biosynthesis')|('PWY-8028', 'cycloartenol biosynthesis')|('PWY-6663', 'plant sterol biosynthesis II')|('PWY-6115', 'avenacin biosynthesis, initial reactions')
CYCLOARTENOL-SYNTHASE-RXN__er_stem_dark	EPOXYSQUALENE__er_stem_dark --> CYCLOARTENOL__er_stem_dark	0	0	equal	0	('PWY-6109', 'mangrove triterpenoid biosynthesis')|('PWY-8028', 'cycloartenol biosynthesis')|('PWY-6663', 'plant sterol biosynthesis II')|('PWY-6115', 'avenacin biosynthesis, initial reactions')
CYCLOARTENOL-SYNTHASE-RXN__cyto_stem_light	EPOXYSQUALENE__cyto_stem_light --> CYCLOARTENOL__cyto_stem_light	0	0	equal	0	('PWY-6109', 'mangrove triterpenoid biosynthesis')|('PWY-8028', 'cycloartenol biosynthesis')|('PWY-6663', 'plant sterol biosynthesis II')|('PWY-6115', 'avenacin biosynthesis, initial reactions')
CYCLOARTENOL-SYNTHASE-RXN__cyto_stem_dark	EPOXYSQUALENE__cyto_stem_dark --> CYCLOARTENOL__cyto_stem_dark	0	0	equal	0	('PWY-6109', 'mangrove triterpenoid biosynthesis')|('PWY-8028', 'cycloartenol biosynthesis')|('PWY-6663', 'plant sterol biosynthesis II')|('PWY-6115', 'avenacin biosynthesis, initial reactions')
RXN-10945__er_stem_light	CPD-1107__er_stem_light + WATER__er_stem_light --> INOSITOL-1456-TETRAKISPHOSPHATE__er_stem_light + Pi__er_stem_light	0	0	equal	0	('PWY-6366', 'D-myo-inositol (1,4,5,6)-tetrakisphosphate biosynthesis')
RXN-10945__er_stem_dark	CPD-1107__er_stem_dark + WATER__er_stem_dark --> INOSITOL-1456-TETRAKISPHOSPHATE__er_stem_dark + Pi__er_stem_dark	0	0	equal	0	('PWY-6366', 'D-myo-inositol (1,4,5,6)-tetrakisphosphate biosynthesis')
2-ISOPROPYLMALATESYN-RXN__chlo_stem_light	2-KETO-ISOVALERATE__chlo_stem_light + ACETYL-COA__chlo_stem_light + WATER__chlo_stem_light --> 3-CARBOXY-3-HYDROXY-ISOCAPROATE__chlo_stem_light + CO-A__chlo_stem_light + PROTON__chlo_stem_light	0	0.0585858	down	1.0878	('PWY-6871', '3-methylbutanol biosynthesis (engineered)')|('LEUSYN-PWY', 'L-leucine biosynthesis')
2-ISOPROPYLMALATESYN-RXN__chlo_stem_dark	2-KETO-ISOVALERATE__chlo_stem_dark + ACETYL-COA__chlo_stem_dark + WATER__chlo_stem_dark --> 3-CARBOXY-3-HYDROXY-ISOCAPROATE__chlo_stem_dark + CO-A__chlo_stem_dark + PROTON__chlo_stem_dark	0	0.0492974	down	1.06702	('PWY-6871', '3-methylbutanol biosynthesis (engineered)')|('LEUSYN-PWY', 'L-leucine biosynthesis')
RXN-11930__er_stem_light	CPD-4101__er_stem_light + 2.0 FERROCYTOCHROME-B5__er_stem_light + OXYGEN-MOLECULE__er_stem_light + 2.0 PROTON__er_stem_light --> CPD-12907__er_stem_light + 2.0 FERRICYTOCHROME-B5__er_stem_light + WATER__er_stem_light	0	0	equal	0	('PWY-2541', 'phytosterol biosynthesis (plants)')
RXN-11930__er_stem_dark	CPD-4101__er_stem_dark + 2.0 FERROCYTOCHROME-B5__er_stem_dark + OXYGEN-MOLECULE__er_stem_dark + 2.0 PROTON__er_stem_dark --> CPD-12907__er_stem_dark + 2.0 FERRICYTOCHROME-B5__er_stem_dark + WATER__er_stem_dark	0	0	equal	0	('PWY-2541', 'phytosterol biosynthesis (plants)')
RXN-12108__cyto_stem_light	ASCORBATE__cyto_stem_light + WATER__cyto_stem_light --> CPD-13059__cyto_stem_light	0	8.44514	up	6.56297	('PWY-7165', 'L-ascorbate biosynthesis VIII (engineered pathway)')|('PWY-6704', 'L-ascorbate degradation IV')
RXN-12108__cyto_stem_dark	ASCORBATE__cyto_stem_dark + WATER__cyto_stem_dark --> CPD-13059__cyto_stem_dark	0	8.78097	up	6.69403	('PWY-7165', 'L-ascorbate biosynthesis VIII (engineered pathway)')|('PWY-6704', 'L-ascorbate degradation IV')
TO1000039__er__cyto_stem_light	LYS__cyto_stem_light + PROTON__cyto_stem_light --> LYS__er_stem_light + PROTON__er_stem_light	0	0	equal	0	('transporters', 'transport reactions')
TO1000039__er__cyto_stem_dark	LYS__cyto_stem_dark + PROTON__cyto_stem_dark --> LYS__er_stem_dark + PROTON__er_stem_dark	0	0	equal	0	('transporters', 'transport reactions')
TO1000039__vacu__cyto_stem_light	LYS__cyto_stem_light + PROTON__cyto_stem_light --> LYS__vacu_stem_light + PROTON__vacu_stem_light	0	999999	equal	0	('transporters', 'transport reactions')
TO1000039__vacu__cyto_stem_dark	LYS__cyto_stem_dark + PROTON__cyto_stem_dark --> LYS__vacu_stem_dark + PROTON__vacu_stem_dark	0	999999	equal	0	('transporters', 'transport reactions')
TO1000039__chlo__cyto_stem_light	LYS__cyto_stem_light + PROTON__cyto_stem_light --> LYS__chlo_stem_light + PROTON__chlo_stem_light	0	999999	equal	0	('transporters', 'transport reactions')
TO1000039__chlo__cyto_stem_dark	LYS__cyto_stem_dark + PROTON__cyto_stem_dark --> LYS__chlo_stem_dark + PROTON__chlo_stem_dark	0	999999	equal	0	('transporters', 'transport reactions')
RXN-15352__vacu_stem_light	CPD-15283__vacu_stem_light + CPD-16558__vacu_stem_light --> ALPHA-GLUCOSE__vacu_stem_light + CPD-16559__vacu_stem_light	0	0	equal	0	('PWY-7458', 'violdelphin biosynthesis')
RXN-15352__vacu_stem_dark	CPD-15283__vacu_stem_dark + CPD-16558__vacu_stem_dark --> ALPHA-GLUCOSE__vacu_stem_dark + CPD-16559__vacu_stem_dark	0	0	equal	0	('PWY-7458', 'violdelphin biosynthesis')
L-ASPARTATE-OXID-RXN__chlo_stem_light	L-ASPARTATE__chlo_stem_light + OXYGEN-MOLECULE__chlo_stem_light --> HYDROGEN-PEROXIDE__chlo_stem_light + IMINOASPARTATE__chlo_stem_light + PROTON__chlo_stem_light	0	0.00571559	down	0.280013	('PWY-7342', 'superpathway of nicotine biosynthesis')|('PYRIDNUCSYN-PWY', 'NAD de novo biosynthesis I (from aspartate)')|('PWY-5316', 'nicotine biosynthesis')
L-ASPARTATE-OXID-RXN__chlo_stem_dark	L-ASPARTATE__chlo_stem_dark + OXYGEN-MOLECULE__chlo_stem_dark --> HYDROGEN-PEROXIDE__chlo_stem_dark + IMINOASPARTATE__chlo_stem_dark + PROTON__chlo_stem_dark	0	0.00571559	down	0.311107	('PWY-7342', 'superpathway of nicotine biosynthesis')|('PYRIDNUCSYN-PWY', 'NAD de novo biosynthesis I (from aspartate)')|('PWY-5316', 'nicotine biosynthesis')
TR2001113__mito__cyto_stem_light	HEXANOATE__mito_stem_light + PROTON__cyto_stem_light --> HEXANOATE__cyto_stem_light + PROTON__mito_stem_light	0	999999	equal	0	('transporters', 'transport reactions')
TR2001113__mito__cyto_stem_dark	HEXANOATE__mito_stem_dark + PROTON__cyto_stem_dark --> HEXANOATE__cyto_stem_dark + PROTON__mito_stem_dark	0	999999	equal	0	('transporters', 'transport reactions')
THREONINE-ALDOLASE-RXN__chlo_stem_light	THR__chlo_stem_light --> ACETALD__chlo_stem_light + GLY__chlo_stem_light	0	65.0411	up	50.4356	('GLYSYN-THR-PWY', 'glycine biosynthesis IV')|('PWY-5436', 'L-threonine degradation IV')|('GLYSYN2-PWY', 'glycine biosynthesis')
THREONINE-ALDOLASE-RXN__chlo_stem_dark	THR__chlo_stem_dark --> ACETALD__chlo_stem_dark + GLY__chlo_stem_dark	0	34.0324	up	25.7156	('GLYSYN-THR-PWY', 'glycine biosynthesis IV')|('PWY-5436', 'L-threonine degradation IV')|('GLYSYN2-PWY', 'glycine biosynthesis')
THREONINE-ALDOLASE-RXN__cyto_stem_light	THR__cyto_stem_light --> ACETALD__cyto_stem_light + GLY__cyto_stem_light	0	46.9741	up	36.4257	('GLYSYN-THR-PWY', 'glycine biosynthesis IV')|('PWY-5436', 'L-threonine degradation IV')|('GLYSYN2-PWY', 'glycine biosynthesis')
THREONINE-ALDOLASE-RXN__cyto_stem_dark	THR__cyto_stem_dark --> ACETALD__cyto_stem_dark + GLY__cyto_stem_dark	0	24.579	up	18.7083	('GLYSYN-THR-PWY', 'glycine biosynthesis IV')|('PWY-5436', 'L-threonine degradation IV')|('GLYSYN2-PWY', 'glycine biosynthesis')
2.7.1.139-RXN__cyto_stem_light	ATP__cyto_stem_light + INOSITOL-1-3-4-TRIPHOSPHATE__cyto_stem_light --> ADP__cyto_stem_light + CPD-506__cyto_stem_light + PROTON__cyto_stem_light	0	422.052	up	329.906	('PWY-6554', '1D-myo-inositol hexakisphosphate biosynthesis V (from Ins(1,3,4)P3)')|('PWY-4562', 'lipid-dependent phytate biosynthesis II (via Ins(1,3,4)P3)')
2.7.1.139-RXN__cyto_stem_dark	ATP__cyto_stem_dark + INOSITOL-1-3-4-TRIPHOSPHATE__cyto_stem_dark --> ADP__cyto_stem_dark + CPD-506__cyto_stem_dark + PROTON__cyto_stem_dark	0	190.79	up	149.136	('PWY-6554', '1D-myo-inositol hexakisphosphate biosynthesis V (from Ins(1,3,4)P3)')|('PWY-4562', 'lipid-dependent phytate biosynthesis II (via Ins(1,3,4)P3)')
RXN-7775__cyto_stem_light	2-KETOGLUTARATE__cyto_stem_light + CPD-6994__cyto_stem_light + OXYGEN-MOLECULE__cyto_stem_light --> CARBON-DIOXIDE__cyto_stem_light + CPD-474__cyto_stem_light + SUC__cyto_stem_light	0	1.89881	up	1.45084	('PWY-6787', 'flavonoid biosynthesis (in equisetum)')|('PWY1F-823', 'leucopelargonidin and leucocyanidin biosynthesis')
RXN-7775__cyto_stem_dark	2-KETOGLUTARATE__cyto_stem_dark + CPD-6994__cyto_stem_dark + OXYGEN-MOLECULE__cyto_stem_dark --> CARBON-DIOXIDE__cyto_stem_dark + CPD-474__cyto_stem_dark + SUC__cyto_stem_dark	0	1.81709	up	1.40602	('PWY-6787', 'flavonoid biosynthesis (in equisetum)')|('PWY1F-823', 'leucopelargonidin and leucocyanidin biosynthesis')
CYTOCHROME-B5-REDUCTASE-RXN__mito_stem_light	2.0 FERRICYTOCHROME-B5__mito_stem_light + NADH__mito_stem_light --> 2.0 FERROCYTOCHROME-B5__mito_stem_light + NAD__mito_stem_light + PROTON__mito_stem_light	0	1.94853	up	1.39852
CYTOCHROME-B5-REDUCTASE-RXN__mito_stem_dark	2.0 FERRICYTOCHROME-B5__mito_stem_dark + NADH__mito_stem_dark --> 2.0 FERROCYTOCHROME-B5__mito_stem_dark + NAD__mito_stem_dark + PROTON__mito_stem_dark	0	1.70113	up	1.24127
CYTOCHROME-B5-REDUCTASE-RXN__er_stem_light	2.0 FERRICYTOCHROME-B5__er_stem_light + NADH__er_stem_light --> 2.0 FERROCYTOCHROME-B5__er_stem_light + NAD__er_stem_light + PROTON__er_stem_light	0	1.94853	up	1.39852
CYTOCHROME-B5-REDUCTASE-RXN__er_stem_dark	2.0 FERRICYTOCHROME-B5__er_stem_dark + NADH__er_stem_dark --> 2.0 FERROCYTOCHROME-B5__er_stem_dark + NAD__er_stem_dark + PROTON__er_stem_dark	0	1.70113	up	1.24127
PROSTAGLANDIN-E-SYNTHASE-RXN__cyto_stem_light	PROSTAGLANDIN-H2__cyto_stem_light --> 5Z13E-15S-1115-DIHYDROXY-9-OXOPROS__cyto_stem_light	0	0	equal	0	('PWY66-374', 'C20 prostanoid biosynthesis')|('PWY-8397', 'arachidonate metabolites biosynthesis')
PROSTAGLANDIN-E-SYNTHASE-RXN__cyto_stem_dark	PROSTAGLANDIN-H2__cyto_stem_dark --> 5Z13E-15S-1115-DIHYDROXY-9-OXOPROS__cyto_stem_dark	0	0	equal	0	('PWY66-374', 'C20 prostanoid biosynthesis')|('PWY-8397', 'arachidonate metabolites biosynthesis')
PROSTAGLANDIN-E-SYNTHASE-RXN__chlo_stem_light	PROSTAGLANDIN-H2__chlo_stem_light --> 5Z13E-15S-1115-DIHYDROXY-9-OXOPROS__chlo_stem_light	0	0	equal	0	('PWY66-374', 'C20 prostanoid biosynthesis')|('PWY-8397', 'arachidonate metabolites biosynthesis')
PROSTAGLANDIN-E-SYNTHASE-RXN__chlo_stem_dark	PROSTAGLANDIN-H2__chlo_stem_dark --> 5Z13E-15S-1115-DIHYDROXY-9-OXOPROS__chlo_stem_dark	0	0	equal	0	('PWY66-374', 'C20 prostanoid biosynthesis')|('PWY-8397', 'arachidonate metabolites biosynthesis')
RXN-1126__pero_stem_light	ATP__pero_stem_light + CO-A__pero_stem_light + CPD-676__pero_stem_light --> AMP__pero_stem_light + CAFFEOYL-COA__pero_stem_light + PPI__pero_stem_light	0	0	equal	0	('PWY-7398', 'coumarins biosynthesis (engineered)')|('PWY-6673', 'caffeoylglucarate biosynthesis')|('PWY-8003', 'trans-caffeate degradation (aerobic)')|('PWY-1121', 'suberin monomers biosynthesis')
RXN-1126__pero_stem_dark	ATP__pero_stem_dark + CO-A__pero_stem_dark + CPD-676__pero_stem_dark --> AMP__pero_stem_dark + CAFFEOYL-COA__pero_stem_dark + PPI__pero_stem_dark	0	0	equal	0	('PWY-7398', 'coumarins biosynthesis (engineered)')|('PWY-6673', 'caffeoylglucarate biosynthesis')|('PWY-8003', 'trans-caffeate degradation (aerobic)')|('PWY-1121', 'suberin monomers biosynthesis')
LEUKOTRIENE-A4-HYDROLASE-RXN__cyto_stem_light	CPD-8892__cyto_stem_light + WATER__cyto_stem_light --> 6Z8E10E14Z-5S12R-512-DIHYDROXYI__cyto_stem_light	0	0	equal	0	('PWY66-375', 'leukotriene biosynthesis')|('PWY-8397', 'arachidonate metabolites biosynthesis')
LEUKOTRIENE-A4-HYDROLASE-RXN__cyto_stem_dark	CPD-8892__cyto_stem_dark + WATER__cyto_stem_dark --> 6Z8E10E14Z-5S12R-512-DIHYDROXYI__cyto_stem_dark	0	0	equal	0	('PWY66-375', 'leukotriene biosynthesis')|('PWY-8397', 'arachidonate metabolites biosynthesis')
PRIBFAICARPISOM-RXN__chlo_stem_light	PHOSPHORIBOSYL-FORMIMINO-AICAR-P__chlo_stem_light --> PHOSPHORIBULOSYL-FORMIMINO-AICAR-P__chlo_stem_light	0	0.0178395	down	0.882084	('HISTSYN-PWY', 'L-histidine biosynthesis')
PRIBFAICARPISOM-RXN__chlo_stem_dark	PHOSPHORIBOSYL-FORMIMINO-AICAR-P__chlo_stem_dark --> PHOSPHORIBULOSYL-FORMIMINO-AICAR-P__chlo_stem_dark	0	0.0155873	down	1.03405	('HISTSYN-PWY', 'L-histidine biosynthesis')
TO1003396__vacu__cyto_stem_light	PROTON__cyto_stem_light + SELENATE__cyto_stem_light --> PROTON__vacu_stem_light + SELENATE__vacu_stem_light	0	999999	equal	0	('transporters', 'transport reactions')
TO1003396__vacu__cyto_stem_dark	PROTON__cyto_stem_dark + SELENATE__cyto_stem_dark --> PROTON__vacu_stem_dark + SELENATE__vacu_stem_dark	0	999999	equal	0	('transporters', 'transport reactions')
RXN-16172__er_stem_light	CPD-17421__er_stem_light + OXYGEN-MOLECULE__er_stem_light + Red-NADPH-Hemoprotein-Reductases__er_stem_light --> CPD-716__er_stem_light + Ox-NADPH-Hemoprotein-Reductases__er_stem_light + 2.0 WATER__er_stem_light	0	0	equal	0	('PWY-699', 'brassinosteroid biosynthesis I')
RXN-16172__er_stem_dark	CPD-17421__er_stem_dark + OXYGEN-MOLECULE__er_stem_dark + Red-NADPH-Hemoprotein-Reductases__er_stem_dark --> CPD-716__er_stem_dark + Ox-NADPH-Hemoprotein-Reductases__er_stem_dark + 2.0 WATER__er_stem_dark	0	0	equal	0	('PWY-699', 'brassinosteroid biosynthesis I')
TO1000092__golgi__cyto_stem_light	PROTON__cyto_stem_light + URACIL__cyto_stem_light --> PROTON__golgi_stem_light + URACIL__golgi_stem_light	0	0	equal	0	('transporters', 'transport reactions')
TO1000092__golgi__cyto_stem_dark	PROTON__cyto_stem_dark + URACIL__cyto_stem_dark --> PROTON__golgi_stem_dark + URACIL__golgi_stem_dark	0	0	equal	0	('transporters', 'transport reactions')
GLYCOGENIN-GLUCOSYLTRANSFERASE-RXN__cyto_stem_light	CPD-12575__cyto_stem_light + GLYCOGENIN__cyto_stem_light --> GLUCOSYL-GLYCOGENIN__cyto_stem_light + PROTON__cyto_stem_light + UDP__cyto_stem_light	0	0	equal	0	('PWY-5067', 'glycogen biosynthesis II (from UDP-D-Glucose)')
GLYCOGENIN-GLUCOSYLTRANSFERASE-RXN__cyto_stem_dark	CPD-12575__cyto_stem_dark + GLYCOGENIN__cyto_stem_dark --> GLUCOSYL-GLYCOGENIN__cyto_stem_dark + PROTON__cyto_stem_dark + UDP__cyto_stem_dark	0	0	equal	0	('PWY-5067', 'glycogen biosynthesis II (from UDP-D-Glucose)')
S-ADENOSYLHOMOCYSTEINE-DEAMINASE-RXN__cyto_stem_light	ADENOSYL-HOMO-CYS__cyto_stem_light + PROTON__cyto_stem_light + WATER__cyto_stem_light --> AMMONIUM__cyto_stem_light + CPD-601__cyto_stem_light	0	0.00800107	down	0.405049
S-ADENOSYLHOMOCYSTEINE-DEAMINASE-RXN__cyto_stem_dark	ADENOSYL-HOMO-CYS__cyto_stem_dark + PROTON__cyto_stem_dark + WATER__cyto_stem_dark --> AMMONIUM__cyto_stem_dark + CPD-601__cyto_stem_dark	0	0.00800107	down	0.42666
TI0000138__vacu__cyto_stem_light	MANNOSE__vacu_stem_light --> MANNOSE__cyto_stem_light	0	999999	equal	0	('transporters', 'transport reactions')
TI0000138__vacu__cyto_stem_dark	MANNOSE__vacu_stem_dark --> MANNOSE__cyto_stem_dark	0	999999	equal	0	('transporters', 'transport reactions')
RXN-12332__chlo_stem_light	CPD-6082__chlo_stem_light + NAD__chlo_stem_light + WATER__chlo_stem_light --> B-ALANINE__chlo_stem_light + NADH__chlo_stem_light + 2.0 PROTON__chlo_stem_light	0	0	equal	0
RXN-12332__chlo_stem_dark	CPD-6082__chlo_stem_dark + NAD__chlo_stem_dark + WATER__chlo_stem_dark --> B-ALANINE__chlo_stem_dark + NADH__chlo_stem_dark + 2.0 PROTON__chlo_stem_dark	0	0	equal	0
RXN0-4401__chlo_stem_light	NADH__chlo_stem_light + WATER__chlo_stem_light --> AMP__chlo_stem_light + NMNH__chlo_stem_light + 2.0 PROTON__chlo_stem_light	0	0	equal	0
RXN0-4401__chlo_stem_dark	NADH__chlo_stem_dark + WATER__chlo_stem_dark --> AMP__chlo_stem_dark + NMNH__chlo_stem_dark + 2.0 PROTON__chlo_stem_dark	0	0	equal	0
TO0000003__mito__cyto_stem_light	NAD__cyto_stem_light --> NAD__mito_stem_light	0	999999	equal	0	('transporters', 'transport reactions')
TO0000003__mito__cyto_stem_dark	NAD__cyto_stem_dark --> NAD__mito_stem_dark	0	999999	equal	0	('transporters', 'transport reactions')
TO0000003__chlo__cyto_stem_light	NAD__cyto_stem_light --> NAD__chlo_stem_light	0	20422.1	up	329.906	('transporters', 'transport reactions')
TO0000003__chlo__cyto_stem_dark	NAD__cyto_stem_dark --> NAD__chlo_stem_dark	0	20190.8	up	149.135	('transporters', 'transport reactions')
PHOSPHOLIPASE-C-RXN__cyto_stem_light	0.01 PHOSPHATIDYLCHOLINE__cyto_stem_light + WATER__cyto_stem_light --> 0.01 DIACYLGLYCEROL__cyto_stem_light + PHOSPHORYL-CHOLINE__cyto_stem_light + PROTON__cyto_stem_light	0	211.037	up	164.861	('LIPASYN-PWY', 'phospholipases')
PHOSPHOLIPASE-C-RXN__cyto_stem_dark	0.01 PHOSPHATIDYLCHOLINE__cyto_stem_dark + WATER__cyto_stem_dark --> 0.01 DIACYLGLYCEROL__cyto_stem_dark + PHOSPHORYL-CHOLINE__cyto_stem_dark + PROTON__cyto_stem_dark	0	104.499	up	79.9917	('LIPASYN-PWY', 'phospholipases')
RXN-13308__er_stem_light	CPD-14282__er_stem_light + NADPH__er_stem_light + PROTON__er_stem_light --> CPD-10280__er_stem_light + NADP__er_stem_light	0	0	equal	0	('PWY-7036', 'very long chain fatty acid biosynthesis II')
RXN-13308__er_stem_dark	CPD-14282__er_stem_dark + NADPH__er_stem_dark + PROTON__er_stem_dark --> CPD-10280__er_stem_dark + NADP__er_stem_dark	0	0	equal	0	('PWY-7036', 'very long chain fatty acid biosynthesis II')
1.2.4.4-RXN__mito_stem_light	2-KETO-ISOVALERATE__mito_stem_light + BCAA-dehydrogenase-lipoyl__mito_stem_light + PROTON__mito_stem_light --> BCAA-dehydrogenase-2MP-DH-lipoyl__mito_stem_light + CARBON-DIOXIDE__mito_stem_light	0	0	equal	0	('PWY-5046', '2-oxoisovalerate decarboxylation to isobutanoyl-CoA')
1.2.4.4-RXN__mito_stem_dark	2-KETO-ISOVALERATE__mito_stem_dark + BCAA-dehydrogenase-lipoyl__mito_stem_dark + PROTON__mito_stem_dark --> BCAA-dehydrogenase-2MP-DH-lipoyl__mito_stem_dark + CARBON-DIOXIDE__mito_stem_dark	0	0	equal	0	('PWY-5046', '2-oxoisovalerate decarboxylation to isobutanoyl-CoA')
RXN-11825__cyto_stem_light	NAD__cyto_stem_light + XYLITOL__cyto_stem_light --> L-XYLULOSE__cyto_stem_light + NADH__cyto_stem_light + PROTON__cyto_stem_light	0	0	equal	0
RXN-11825__cyto_stem_dark	NAD__cyto_stem_dark + XYLITOL__cyto_stem_dark --> L-XYLULOSE__cyto_stem_dark + NADH__cyto_stem_dark + PROTON__cyto_stem_dark	0	0	equal	0
GLYOXII-RXN__cyto_stem_light	S-LACTOYL-GLUTATHIONE__cyto_stem_light + WATER__cyto_stem_light --> D-LACTATE__cyto_stem_light + GLUTATHIONE__cyto_stem_light + PROTON__cyto_stem_light	0	0	equal	0	('PWY-5386', 'methylglyoxal degradation I')|('PWY-5386-1', 'methylglyoxal degradation VIII')
GLYOXII-RXN__cyto_stem_dark	S-LACTOYL-GLUTATHIONE__cyto_stem_dark + WATER__cyto_stem_dark --> D-LACTATE__cyto_stem_dark + GLUTATHIONE__cyto_stem_dark + PROTON__cyto_stem_dark	0	0	equal	0	('PWY-5386', 'methylglyoxal degradation I')|('PWY-5386-1', 'methylglyoxal degradation VIII')
ALLANTOATE-DEIMINASE-RXN__er_stem_light	ALLANTOATE__er_stem_light + 2.0 PROTON__er_stem_light + WATER__er_stem_light --> AMMONIUM__er_stem_light + CARBON-DIOXIDE__er_stem_light + CPD0-2298__er_stem_light	0	0	equal	0	('PWY-5698', 'allantoin degradation to ureidoglycolate II (ammonia producing)')
ALLANTOATE-DEIMINASE-RXN__er_stem_dark	ALLANTOATE__er_stem_dark + 2.0 PROTON__er_stem_dark + WATER__er_stem_dark --> AMMONIUM__er_stem_dark + CARBON-DIOXIDE__er_stem_dark + CPD0-2298__er_stem_dark	0	0	equal	0	('PWY-5698', 'allantoin degradation to ureidoglycolate II (ammonia producing)')
BRANCHED-CHAINAMINOTRANSFERVAL-RXN__chlo_stem_light	2-KETOGLUTARATE__chlo_stem_light + VAL__chlo_stem_light --> 2-KETO-ISOVALERATE__chlo_stem_light + GLT__chlo_stem_light	0	100000	equal	0	('PWY-8175', 'even iso-branched-chain fatty acid biosynthesis')|('PWY-5057', 'L-valine degradation II')|('ALANINE-VALINESYN-PWY', 'L-alanine biosynthesis I')|('VALSYN-PWY', 'L-valine biosynthesis')|('PWY-8183', 'L-valine degradation III (oxidative Stickland reaction)')|('VALDEG-PWY', 'L-valine degradation I')
BRANCHED-CHAINAMINOTRANSFERVAL-RXN__chlo_stem_dark	2-KETOGLUTARATE__chlo_stem_dark + VAL__chlo_stem_dark --> 2-KETO-ISOVALERATE__chlo_stem_dark + GLT__chlo_stem_dark	0	100000	equal	0	('PWY-8175', 'even iso-branched-chain fatty acid biosynthesis')|('PWY-5057', 'L-valine degradation II')|('ALANINE-VALINESYN-PWY', 'L-alanine biosynthesis I')|('VALSYN-PWY', 'L-valine biosynthesis')|('PWY-8183', 'L-valine degradation III (oxidative Stickland reaction)')|('VALDEG-PWY', 'L-valine degradation I')
BRANCHED-CHAINAMINOTRANSFERVAL-RXN__cyto_stem_light	2-KETOGLUTARATE__cyto_stem_light + VAL__cyto_stem_light --> 2-KETO-ISOVALERATE__cyto_stem_light + GLT__cyto_stem_light	0	100000	equal	0	('PWY-8175', 'even iso-branched-chain fatty acid biosynthesis')|('PWY-5057', 'L-valine degradation II')|('ALANINE-VALINESYN-PWY', 'L-alanine biosynthesis I')|('VALSYN-PWY', 'L-valine biosynthesis')|('PWY-8183', 'L-valine degradation III (oxidative Stickland reaction)')|('VALDEG-PWY', 'L-valine degradation I')
BRANCHED-CHAINAMINOTRANSFERVAL-RXN__cyto_stem_dark	2-KETOGLUTARATE__cyto_stem_dark + VAL__cyto_stem_dark --> 2-KETO-ISOVALERATE__cyto_stem_dark + GLT__cyto_stem_dark	0	100000	equal	0	('PWY-8175', 'even iso-branched-chain fatty acid biosynthesis')|('PWY-5057', 'L-valine degradation II')|('ALANINE-VALINESYN-PWY', 'L-alanine biosynthesis I')|('VALSYN-PWY', 'L-valine biosynthesis')|('PWY-8183', 'L-valine degradation III (oxidative Stickland reaction)')|('VALDEG-PWY', 'L-valine degradation I')
BRANCHED-CHAINAMINOTRANSFERVAL-RXN__mito_stem_light	2-KETOGLUTARATE__mito_stem_light + VAL__mito_stem_light --> 2-KETO-ISOVALERATE__mito_stem_light + GLT__mito_stem_light	0	100000	down	0	('PWY-8175', 'even iso-branched-chain fatty acid biosynthesis')|('PWY-5057', 'L-valine degradation II')|('ALANINE-VALINESYN-PWY', 'L-alanine biosynthesis I')|('VALSYN-PWY', 'L-valine biosynthesis')|('PWY-8183', 'L-valine degradation III (oxidative Stickland reaction)')|('VALDEG-PWY', 'L-valine degradation I')
BRANCHED-CHAINAMINOTRANSFERVAL-RXN__mito_stem_dark	2-KETOGLUTARATE__mito_stem_dark + VAL__mito_stem_dark --> 2-KETO-ISOVALERATE__mito_stem_dark + GLT__mito_stem_dark	1.0439e-07	100000	up	0	('PWY-8175', 'even iso-branched-chain fatty acid biosynthesis')|('PWY-5057', 'L-valine degradation II')|('ALANINE-VALINESYN-PWY', 'L-alanine biosynthesis I')|('VALSYN-PWY', 'L-valine biosynthesis')|('PWY-8183', 'L-valine degradation III (oxidative Stickland reaction)')|('VALDEG-PWY', 'L-valine degradation I')
RXNQT-4388__chlo_stem_light	L-1-LYSOPHOSPHATIDATE__chlo_stem_light + PROTON__chlo_stem_light + Palmitoyl-ACPs__chlo_stem_light --> ACP__chlo_stem_light + CPD-8264__chlo_stem_light	0	0	equal	0	('PWYQT-4482', 'CDP-diacylglycerol biosynthesis IV')
RXNQT-4388__chlo_stem_dark	L-1-LYSOPHOSPHATIDATE__chlo_stem_dark + PROTON__chlo_stem_dark + Palmitoyl-ACPs__chlo_stem_dark --> ACP__chlo_stem_dark + CPD-8264__chlo_stem_dark	0	0	equal	0	('PWYQT-4482', 'CDP-diacylglycerol biosynthesis IV')
RXN-14182__cyto_stem_light	CPD-12575__cyto_stem_light + CPD-8097__cyto_stem_light --> CPD-14461__cyto_stem_light + PROTON__cyto_stem_light + UDP__cyto_stem_light	0	0	equal	0	('PWY-7058', 'esculetin modification')
RXN-14182__cyto_stem_dark	CPD-12575__cyto_stem_dark + CPD-8097__cyto_stem_dark --> CPD-14461__cyto_stem_dark + PROTON__cyto_stem_dark + UDP__cyto_stem_dark	0	0	equal	0	('PWY-7058', 'esculetin modification')
RXN-2962__cyto_stem_light	NAD__cyto_stem_light + S-HYDROXYMETHYLGLUTATHIONE__cyto_stem_light --> CPD-548__cyto_stem_light + NADH__cyto_stem_light + PROTON__cyto_stem_light	0	0	equal	0	('PWY-1801', 'formaldehyde oxidation II (glutathione-dependent)')
RXN-2962__cyto_stem_dark	NAD__cyto_stem_dark + S-HYDROXYMETHYLGLUTATHIONE__cyto_stem_dark --> CPD-548__cyto_stem_dark + NADH__cyto_stem_dark + PROTON__cyto_stem_dark	0	0	equal	0	('PWY-1801', 'formaldehyde oxidation II (glutathione-dependent)')
METHENYLTHFCYCLOHYDRO-RXN__cyto_stem_light	5-10-METHENYL-THF__cyto_stem_light + WATER__cyto_stem_light --> 10-FORMYL-THF__cyto_stem_light + PROTON__cyto_stem_light	0	100000	equal	0	('CODH-PWY', 'reductive acetyl coenzyme A pathway I (homoacetogenic bacteria)')|('1CMET2-PWY', 'folate transformations III (E. coli)')|('PWY-6613', 'tetrahydrofolate salvage from 5,10-methenyltetrahydrofolate')|('PWY-3841', 'folate transformations II')|('PWY-1722', 'formate assimilation into 5,10-methylenetetrahydrofolate')|('PWY-5497', 'purine nucleobases degradation II (anaerobic)')|('P164-PWY'…
METHENYLTHFCYCLOHYDRO-RXN__cyto_stem_dark	5-10-METHENYL-THF__cyto_stem_dark + WATER__cyto_stem_dark --> 10-FORMYL-THF__cyto_stem_dark + PROTON__cyto_stem_dark	0	100000	equal	0	('CODH-PWY', 'reductive acetyl coenzyme A pathway I (homoacetogenic bacteria)')|('1CMET2-PWY', 'folate transformations III (E. coli)')|('PWY-6613', 'tetrahydrofolate salvage from 5,10-methenyltetrahydrofolate')|('PWY-3841', 'folate transformations II')|('PWY-1722', 'formate assimilation into 5,10-methylenetetrahydrofolate')|('PWY-5497', 'purine nucleobases degradation II (anaerobic)')|('P164-PWY'…
METHENYLTHFCYCLOHYDRO-RXN__chlo_stem_light	5-10-METHENYL-THF__chlo_stem_light + WATER__chlo_stem_light --> 10-FORMYL-THF__chlo_stem_light + PROTON__chlo_stem_light	0	100000	equal	0	('CODH-PWY', 'reductive acetyl coenzyme A pathway I (homoacetogenic bacteria)')|('1CMET2-PWY', 'folate transformations III (E. coli)')|('PWY-6613', 'tetrahydrofolate salvage from 5,10-methenyltetrahydrofolate')|('PWY-3841', 'folate transformations II')|('PWY-1722', 'formate assimilation into 5,10-methylenetetrahydrofolate')|('PWY-5497', 'purine nucleobases degradation II (anaerobic)')|('P164-PWY'…
METHENYLTHFCYCLOHYDRO-RXN__chlo_stem_dark	5-10-METHENYL-THF__chlo_stem_dark + WATER__chlo_stem_dark --> 10-FORMYL-THF__chlo_stem_dark + PROTON__chlo_stem_dark	0	100000	equal	0	('CODH-PWY', 'reductive acetyl coenzyme A pathway I (homoacetogenic bacteria)')|('1CMET2-PWY', 'folate transformations III (E. coli)')|('PWY-6613', 'tetrahydrofolate salvage from 5,10-methenyltetrahydrofolate')|('PWY-3841', 'folate transformations II')|('PWY-1722', 'formate assimilation into 5,10-methylenetetrahydrofolate')|('PWY-5497', 'purine nucleobases degradation II (anaerobic)')|('P164-PWY'…
RXN-8053__pero_stem_light	CPD-7557__pero_stem_light + NADPH__pero_stem_light + PROTON__pero_stem_light --> CPD-7558__pero_stem_light + NADP__pero_stem_light	0	0	equal	0	('PWY-5195', 'artemisinin and arteannuin B biosynthesis')
RXN-8053__pero_stem_dark	CPD-7557__pero_stem_dark + NADPH__pero_stem_dark + PROTON__pero_stem_dark --> CPD-7558__pero_stem_dark + NADP__pero_stem_dark	0	0	equal	0	('PWY-5195', 'artemisinin and arteannuin B biosynthesis')
1.14.13.79-RXN__chlo_stem_light	CPD1F-132__chlo_stem_light + OXYGEN-MOLECULE__chlo_stem_light + Red-NADPH-Hemoprotein-Reductases__chlo_stem_light --> CPD1F-136__chlo_stem_light + Ox-NADPH-Hemoprotein-Reductases__chlo_stem_light + WATER__chlo_stem_light	0	1.22266	up	0.937349	('PWY-5047', 'gibberellin biosynthesis IV (Gibberella fujikuroi)')|('PWY-5034', 'GA12 biosynthesis')
1.14.13.79-RXN__chlo_stem_dark	CPD1F-132__chlo_stem_dark + OXYGEN-MOLECULE__chlo_stem_dark + Red-NADPH-Hemoprotein-Reductases__chlo_stem_dark --> CPD1F-136__chlo_stem_dark + Ox-NADPH-Hemoprotein-Reductases__chlo_stem_dark + WATER__chlo_stem_dark	0	1.10376	up	0.853577	('PWY-5047', 'gibberellin biosynthesis IV (Gibberella fujikuroi)')|('PWY-5034', 'GA12 biosynthesis')
RXN0-5224__cyto_stem_light	HCO3__cyto_stem_light + PROTON__cyto_stem_light --> CARBON-DIOXIDE__cyto_stem_light + WATER__cyto_stem_light	0	100000	equal	0	('PWY-7117', 'C4 photosynthetic carbon assimilation cycle, PEPCK type')|('PWY-5743', '3-hydroxypropanoate cycle')|('PWY-6142', 'gluconeogenesis II (Methanobacterium thermoautotrophicum)')|('CYANCAT-PWY', 'cyanate degradation')|('PWYIO2-3', 'carbon concentration mechanism (Chlamydomonas)')|('PWY-5789', '3-hydroxypropanoate/4-hydroxybutanate cycle')|('PWY-241', 'C4 photosynthetic carbon assimilatio…
RXN0-5224__cyto_stem_dark	HCO3__cyto_stem_dark + PROTON__cyto_stem_dark --> CARBON-DIOXIDE__cyto_stem_dark + WATER__cyto_stem_dark	0	100000	equal	0	('PWY-7117', 'C4 photosynthetic carbon assimilation cycle, PEPCK type')|('PWY-5743', '3-hydroxypropanoate cycle')|('PWY-6142', 'gluconeogenesis II (Methanobacterium thermoautotrophicum)')|('CYANCAT-PWY', 'cyanate degradation')|('PWYIO2-3', 'carbon concentration mechanism (Chlamydomonas)')|('PWY-5789', '3-hydroxypropanoate/4-hydroxybutanate cycle')|('PWY-241', 'C4 photosynthetic carbon assimilatio…
RXN0-5224__chlo_stem_light	HCO3__chlo_stem_light + PROTON__chlo_stem_light --> CARBON-DIOXIDE__chlo_stem_light + WATER__chlo_stem_light	0	100000	equal	0	('PWY-7117', 'C4 photosynthetic carbon assimilation cycle, PEPCK type')|('PWY-5743', '3-hydroxypropanoate cycle')|('PWY-6142', 'gluconeogenesis II (Methanobacterium thermoautotrophicum)')|('CYANCAT-PWY', 'cyanate degradation')|('PWYIO2-3', 'carbon concentration mechanism (Chlamydomonas)')|('PWY-5789', '3-hydroxypropanoate/4-hydroxybutanate cycle')|('PWY-241', 'C4 photosynthetic carbon assimilatio…
RXN0-5224__chlo_stem_dark	HCO3__chlo_stem_dark + PROTON__chlo_stem_dark --> CARBON-DIOXIDE__chlo_stem_dark + WATER__chlo_stem_dark	0	100000	equal	0	('PWY-7117', 'C4 photosynthetic carbon assimilation cycle, PEPCK type')|('PWY-5743', '3-hydroxypropanoate cycle')|('PWY-6142', 'gluconeogenesis II (Methanobacterium thermoautotrophicum)')|('CYANCAT-PWY', 'cyanate degradation')|('PWYIO2-3', 'carbon concentration mechanism (Chlamydomonas)')|('PWY-5789', '3-hydroxypropanoate/4-hydroxybutanate cycle')|('PWY-241', 'C4 photosynthetic carbon assimilatio…
RXN0-5224__mito_stem_light	HCO3__mito_stem_light + PROTON__mito_stem_light --> CARBON-DIOXIDE__mito_stem_light + WATER__mito_stem_light	0	100000	equal	0	('PWY-7117', 'C4 photosynthetic carbon assimilation cycle, PEPCK type')|('PWY-5743', '3-hydroxypropanoate cycle')|('PWY-6142', 'gluconeogenesis II (Methanobacterium thermoautotrophicum)')|('CYANCAT-PWY', 'cyanate degradation')|('PWYIO2-3', 'carbon concentration mechanism (Chlamydomonas)')|('PWY-5789', '3-hydroxypropanoate/4-hydroxybutanate cycle')|('PWY-241', 'C4 photosynthetic carbon assimilatio…
RXN0-5224__mito_stem_dark	HCO3__mito_stem_dark + PROTON__mito_stem_dark --> CARBON-DIOXIDE__mito_stem_dark + WATER__mito_stem_dark	0	100000	equal	0	('PWY-7117', 'C4 photosynthetic carbon assimilation cycle, PEPCK type')|('PWY-5743', '3-hydroxypropanoate cycle')|('PWY-6142', 'gluconeogenesis II (Methanobacterium thermoautotrophicum)')|('CYANCAT-PWY', 'cyanate degradation')|('PWYIO2-3', 'carbon concentration mechanism (Chlamydomonas)')|('PWY-5789', '3-hydroxypropanoate/4-hydroxybutanate cycle')|('PWY-241', 'C4 photosynthetic carbon assimilatio…
RXN-19766__cyto_stem_light	CPD8J2-19__cyto_stem_light + WATER__cyto_stem_light --> 2.0 D-galactopyranose__cyto_stem_light	0	0	equal	0
RXN-19766__cyto_stem_dark	CPD8J2-19__cyto_stem_dark + WATER__cyto_stem_dark --> 2.0 D-galactopyranose__cyto_stem_dark	0	0	equal	0
RXN-9526__mito_stem_light	2-Octenoyl-ACPs__mito_stem_light + NADPH__mito_stem_light + PROTON__mito_stem_light --> NADP__mito_stem_light + Octanoyl-ACPs__mito_stem_light	0	0	equal	0	('PWY-7388', 'octanoyl-[acyl-carrier protein] biosynthesis (mitochondria, yeast)')|('PWY-8279', 'palmitate biosynthesis III')|('PWY66-430', 'tetradecanoate biosynthesis (mitochondria)')
RXN-9526__mito_stem_dark	2-Octenoyl-ACPs__mito_stem_dark + NADPH__mito_stem_dark + PROTON__mito_stem_dark --> NADP__mito_stem_dark + Octanoyl-ACPs__mito_stem_dark	0	0	equal	0	('PWY-7388', 'octanoyl-[acyl-carrier protein] biosynthesis (mitochondria, yeast)')|('PWY-8279', 'palmitate biosynthesis III')|('PWY66-430', 'tetradecanoate biosynthesis (mitochondria)')
RXN0-5186__cyto_stem_light	FRU1P__cyto_stem_light + WATER__cyto_stem_light --> BETA-D-FRUCTOSE__cyto_stem_light + Pi__cyto_stem_light	0	213.699	up	148.613
RXN0-5186__cyto_stem_dark	FRU1P__cyto_stem_dark + WATER__cyto_stem_dark --> BETA-D-FRUCTOSE__cyto_stem_dark + Pi__cyto_stem_dark	0	100.2	up	78.3164
RXN-2762__cyto_stem_light	2-METHYL-6-SOLANYL-14-BENZOQUINONE__cyto_stem_light + S-ADENOSYLMETHIONINE__cyto_stem_light --> ADENOSYL-HOMO-CYS__cyto_stem_light + CPD-12829__cyto_stem_light + PROTON__cyto_stem_light	0	0	equal	0	('PWY-6978', 'plastoquinol-9 biosynthesis II')|('PWY-1581', 'plastoquinol-9 biosynthesis I')
RXN-2762__cyto_stem_dark	2-METHYL-6-SOLANYL-14-BENZOQUINONE__cyto_stem_dark + S-ADENOSYLMETHIONINE__cyto_stem_dark --> ADENOSYL-HOMO-CYS__cyto_stem_dark + CPD-12829__cyto_stem_dark + PROTON__cyto_stem_dark	0	0	equal	0	('PWY-6978', 'plastoquinol-9 biosynthesis II')|('PWY-1581', 'plastoquinol-9 biosynthesis I')
RXN-2762__chlo_stem_light	2-METHYL-6-SOLANYL-14-BENZOQUINONE__chlo_stem_light + S-ADENOSYLMETHIONINE__chlo_stem_light --> ADENOSYL-HOMO-CYS__chlo_stem_light + CPD-12829__chlo_stem_light + PROTON__chlo_stem_light	0	0	equal	0	('PWY-6978', 'plastoquinol-9 biosynthesis II')|('PWY-1581', 'plastoquinol-9 biosynthesis I')
RXN-2762__chlo_stem_dark	2-METHYL-6-SOLANYL-14-BENZOQUINONE__chlo_stem_dark + S-ADENOSYLMETHIONINE__chlo_stem_dark --> ADENOSYL-HOMO-CYS__chlo_stem_dark + CPD-12829__chlo_stem_dark + PROTON__chlo_stem_dark	0	0	equal	0	('PWY-6978', 'plastoquinol-9 biosynthesis II')|('PWY-1581', 'plastoquinol-9 biosynthesis I')
RXN-7785__cyto_stem_light	2-KETOGLUTARATE__cyto_stem_light + CPD-7088__cyto_stem_light + OXYGEN-MOLECULE__cyto_stem_light --> CARBON-DIOXIDE__cyto_stem_light + CPD-7090__cyto_stem_light + PROTON__cyto_stem_light + SUC__cyto_stem_light + 2.0 WATER__cyto_stem_light	0	1.74407	up	1.33189	('PWY-5153', 'anthocyanin biosynthesis (delphinidin 3-O-glucoside)')
RXN-7785__cyto_stem_dark	2-KETOGLUTARATE__cyto_stem_dark + CPD-7088__cyto_stem_dark + OXYGEN-MOLECULE__cyto_stem_dark --> CARBON-DIOXIDE__cyto_stem_dark + CPD-7090__cyto_stem_dark + PROTON__cyto_stem_dark + SUC__cyto_stem_dark + 2.0 WATER__cyto_stem_dark	0	1.68294	up	1.29485	('PWY-5153', 'anthocyanin biosynthesis (delphinidin 3-O-glucoside)')
RXN-12686__er_stem_light	CPD-8178__er_stem_light + WATER__er_stem_light --> CPD-7062__er_stem_light + PHYTOL__er_stem_light + PROTON__er_stem_light	0	0	equal	0
RXN-12686__er_stem_dark	CPD-8178__er_stem_dark + WATER__er_stem_dark --> CPD-7062__er_stem_dark + PHYTOL__er_stem_dark + PROTON__er_stem_dark	0	0	equal	0
RXN-12686__cyto_stem_light	CPD-8178__cyto_stem_light + WATER__cyto_stem_light --> CPD-7062__cyto_stem_light + PHYTOL__cyto_stem_light + PROTON__cyto_stem_light	0	0	equal	0
RXN-12686__cyto_stem_dark	CPD-8178__cyto_stem_dark + WATER__cyto_stem_dark --> CPD-7062__cyto_stem_dark + PHYTOL__cyto_stem_dark + PROTON__cyto_stem_dark	0	0	equal	0
TR0000138__vacu__cyto_stem_light	MANNOSE__cyto_stem_light --> MANNOSE__vacu_stem_light	0	999999	equal	0	('transporters', 'transport reactions')
TR0000138__vacu__cyto_stem_dark	MANNOSE__cyto_stem_dark --> MANNOSE__vacu_stem_dark	0	999999	equal	0	('transporters', 'transport reactions')
1.1.1.170-RXN__er_stem_light	CPD-5846__er_stem_light + NAD__er_stem_light --> 4-ALPHA-METHYL-5-ALPHA-CHOLEST-7-EN-3-ON__er_stem_light + CARBON-DIOXIDE__er_stem_light + NADH__er_stem_light	0	0	equal	0
1.1.1.170-RXN__er_stem_dark	CPD-5846__er_stem_dark + NAD__er_stem_dark --> 4-ALPHA-METHYL-5-ALPHA-CHOLEST-7-EN-3-ON__er_stem_dark + CARBON-DIOXIDE__er_stem_dark + NADH__er_stem_dark	0	0	equal	0
RXN-16628__cyto_stem_light	2E-9Z-octadeca-2-9-dienoyl-ACPs__cyto_stem_light + NADH__cyto_stem_light + PROTON__cyto_stem_light --> NAD__cyto_stem_light + Oleoyl-ACPs__cyto_stem_light	0	0	equal	0	('PWY-7664', 'oleate biosynthesis IV (anaerobic)')
RXN-16628__cyto_stem_dark	2E-9Z-octadeca-2-9-dienoyl-ACPs__cyto_stem_dark + NADH__cyto_stem_dark + PROTON__cyto_stem_dark --> NAD__cyto_stem_dark + Oleoyl-ACPs__cyto_stem_dark	0	0	equal	0	('PWY-7664', 'oleate biosynthesis IV (anaerobic)')
RXN-5472__er_stem_light	CPD-166__er_stem_light + CPD-5170__er_stem_light --> CPD-18076__er_stem_light + DOLICHOLP__er_stem_light + PROTON__er_stem_light	0	0	equal	0	('MANNOSYL-CHITO-DOLICHOL-BIOSYNTHESIS', 'protein N-glycosylation initial phase (eukaryotic)')
RXN-5472__er_stem_dark	CPD-166__er_stem_dark + CPD-5170__er_stem_dark --> CPD-18076__er_stem_dark + DOLICHOLP__er_stem_dark + PROTON__er_stem_dark	0	0	equal	0	('MANNOSYL-CHITO-DOLICHOL-BIOSYNTHESIS', 'protein N-glycosylation initial phase (eukaryotic)')
RXN-21624__chlo_stem_light	8-Methyl-Dec-2-enoyl-ACPs__chlo_stem_light + NADH__chlo_stem_light + PROTON__chlo_stem_light --> 8-Methyldecanoyl-ACPs__chlo_stem_light + NAD__chlo_stem_light	0	0	equal	0	('PWY-8173', 'anteiso-branched-chain fatty acid biosynthesis')
RXN-21624__chlo_stem_dark	8-Methyl-Dec-2-enoyl-ACPs__chlo_stem_dark + NADH__chlo_stem_dark + PROTON__chlo_stem_dark --> 8-Methyldecanoyl-ACPs__chlo_stem_dark + NAD__chlo_stem_dark	0	0	equal	0	('PWY-8173', 'anteiso-branched-chain fatty acid biosynthesis')
RXN-13536__cyto_stem_light	NADPH__cyto_stem_light + PHENYLACETALDEHYDE__cyto_stem_light + PROTON__cyto_stem_light --> CPD-7035__cyto_stem_light + NADP__cyto_stem_light	0	100000	equal	0	('PWY-5751', 'phenylethanol biosynthesis')
RXN-13536__cyto_stem_dark	NADPH__cyto_stem_dark + PHENYLACETALDEHYDE__cyto_stem_dark + PROTON__cyto_stem_dark --> CPD-7035__cyto_stem_dark + NADP__cyto_stem_dark	0	100000	equal	0	('PWY-5751', 'phenylethanol biosynthesis')
IMIDPHOSDEHYD-RXN__chlo_stem_light	D-ERYTHRO-IMIDAZOLE-GLYCEROL-P__chlo_stem_light --> IMIDAZOLE-ACETOL-P__chlo_stem_light + WATER__chlo_stem_light	0	0.017838	down	0.882083	('HISTSYN-PWY', 'L-histidine biosynthesis')
IMIDPHOSDEHYD-RXN__chlo_stem_dark	D-ERYTHRO-IMIDAZOLE-GLYCEROL-P__chlo_stem_dark --> IMIDAZOLE-ACETOL-P__chlo_stem_dark + WATER__chlo_stem_dark	0	0.0155855	down	1.03405	('HISTSYN-PWY', 'L-histidine biosynthesis')
RXN-12195__cyto_stem_light	CTP__cyto_stem_light + WATER__cyto_stem_light --> CDP__cyto_stem_light + PROTON__cyto_stem_light + Pi__cyto_stem_light	0	422.073	up	329.721	('PWY-7185', 'UTP and CTP dephosphorylation I')|('PWY-7184', 'pyrimidine deoxyribonucleotides de novo biosynthesis I')|('PWY-7210', 'pyrimidine deoxyribonucleotides biosynthesis from CTP')|('PWY-5687', 'pyrimidine ribonucleotides interconversion')|('PWY-7198', 'pyrimidine deoxyribonucleotides de novo biosynthesis IV')|('PWY-6545', 'pyrimidine deoxyribonucleotides de novo biosynthesis III')
RXN-12195__cyto_stem_dark	CTP__cyto_stem_dark + WATER__cyto_stem_dark --> CDP__cyto_stem_dark + PROTON__cyto_stem_dark + Pi__cyto_stem_dark	0	190.812	up	148.951	('PWY-7185', 'UTP and CTP dephosphorylation I')|('PWY-7184', 'pyrimidine deoxyribonucleotides de novo biosynthesis I')|('PWY-7210', 'pyrimidine deoxyribonucleotides biosynthesis from CTP')|('PWY-5687', 'pyrimidine ribonucleotides interconversion')|('PWY-7198', 'pyrimidine deoxyribonucleotides de novo biosynthesis IV')|('PWY-6545', 'pyrimidine deoxyribonucleotides de novo biosynthesis III')
RXN-12195__er_stem_light	CTP__er_stem_light + WATER__er_stem_light --> CDP__er_stem_light + PROTON__er_stem_light + Pi__er_stem_light	0	422.073	up	329.722	('PWY-7185', 'UTP and CTP dephosphorylation I')|('PWY-7184', 'pyrimidine deoxyribonucleotides de novo biosynthesis I')|('PWY-7210', 'pyrimidine deoxyribonucleotides biosynthesis from CTP')|('PWY-5687', 'pyrimidine ribonucleotides interconversion')|('PWY-7198', 'pyrimidine deoxyribonucleotides de novo biosynthesis IV')|('PWY-6545', 'pyrimidine deoxyribonucleotides de novo biosynthesis III')
RXN-12195__er_stem_dark	CTP__er_stem_dark + WATER__er_stem_dark --> CDP__er_stem_dark + PROTON__er_stem_dark + Pi__er_stem_dark	0	190.812	up	148.951	('PWY-7185', 'UTP and CTP dephosphorylation I')|('PWY-7184', 'pyrimidine deoxyribonucleotides de novo biosynthesis I')|('PWY-7210', 'pyrimidine deoxyribonucleotides biosynthesis from CTP')|('PWY-5687', 'pyrimidine ribonucleotides interconversion')|('PWY-7198', 'pyrimidine deoxyribonucleotides de novo biosynthesis IV')|('PWY-6545', 'pyrimidine deoxyribonucleotides de novo biosynthesis III')
RXN-16344__cyto_stem_light	2-KETOGLUTARATE__cyto_stem_light + CPD-17595__cyto_stem_light + OXYGEN-MOLECULE__cyto_stem_light --> CARBON-DIOXIDE__cyto_stem_light + CPD-8958__cyto_stem_light + SUC__cyto_stem_light + WATER__cyto_stem_light	0	0	equal	0	('PWY-7749', "(-)-4'-demethyl-epipodophyllotoxin biosynthesis")|('PWY-5479', '6-methoxypodophyllotoxin biosynthesis')
RXN-16344__cyto_stem_dark	2-KETOGLUTARATE__cyto_stem_dark + CPD-17595__cyto_stem_dark + OXYGEN-MOLECULE__cyto_stem_dark --> CARBON-DIOXIDE__cyto_stem_dark + CPD-8958__cyto_stem_dark + SUC__cyto_stem_dark + WATER__cyto_stem_dark	0	0	equal	0	('PWY-7749', "(-)-4'-demethyl-epipodophyllotoxin biosynthesis")|('PWY-5479', '6-methoxypodophyllotoxin biosynthesis')
RXN-20530__cyto_stem_light	0.01 1-Acyl-2-Arachidonoyl-Glycerol-P__cyto_stem_light + WATER__cyto_stem_light --> CPD-22226__cyto_stem_light + 0.01 Fatty-Acids__cyto_stem_light + PROTON__cyto_stem_light	0	0	equal	0
RXN-20530__cyto_stem_dark	0.01 1-Acyl-2-Arachidonoyl-Glycerol-P__cyto_stem_dark + WATER__cyto_stem_dark --> CPD-22226__cyto_stem_dark + 0.01 Fatty-Acids__cyto_stem_dark + PROTON__cyto_stem_dark	0	0	equal	0
RXN-7886__cyto_stem_light	CPD1F-133__cyto_stem_light + 2.0 OXYGEN-MOLECULE__cyto_stem_light --> CPD-7202__cyto_stem_light + 2.0 CPD-7203__cyto_stem_light	0	0	equal	0	('PWY-6806', 'carotenoid cleavage')
RXN-7886__cyto_stem_dark	CPD1F-133__cyto_stem_dark + 2.0 OXYGEN-MOLECULE__cyto_stem_dark --> CPD-7202__cyto_stem_dark + 2.0 CPD-7203__cyto_stem_dark	0	0	equal	0	('PWY-6806', 'carotenoid cleavage')
RXN-18739__cyto_stem_light	2-KETOGLUTARATE__cyto_stem_light + CPD-20035__cyto_stem_light + OXYGEN-MOLECULE__cyto_stem_light --> CARBON-DIOXIDE__cyto_stem_light + DAMP__cyto_stem_light + FORMALDEHYDE__cyto_stem_light + SUC__cyto_stem_light	0	0	equal	0
RXN-18739__cyto_stem_dark	2-KETOGLUTARATE__cyto_stem_dark + CPD-20035__cyto_stem_dark + OXYGEN-MOLECULE__cyto_stem_dark --> CARBON-DIOXIDE__cyto_stem_dark + DAMP__cyto_stem_dark + FORMALDEHYDE__cyto_stem_dark + SUC__cyto_stem_dark	0	0	equal	0
GLYCEROL-3-P-ACYLTRANSFER-RXN__cyto_stem_light	0.01 ACYL-ACP__cyto_stem_light + GLYCEROL-3P__cyto_stem_light + PROTON__cyto_stem_light --> ACP__cyto_stem_light + 0.01 ACYL-SN-GLYCEROL-3P__cyto_stem_light	0	0	equal	0
GLYCEROL-3-P-ACYLTRANSFER-RXN__cyto_stem_dark	0.01 ACYL-ACP__cyto_stem_dark + GLYCEROL-3P__cyto_stem_dark + PROTON__cyto_stem_dark --> ACP__cyto_stem_dark + 0.01 ACYL-SN-GLYCEROL-3P__cyto_stem_dark	0	0	equal	0
RXN-20595__cyto_stem_light	2.0 2-KETOGLUTARATE__cyto_stem_light + 2.0 OXYGEN-MOLECULE__cyto_stem_light + Protein-N-Nprime-omega-dimethyl-arginine__cyto_stem_light --> 2.0 CARBON-DIOXIDE__cyto_stem_light + 2.0 FORMALDEHYDE__cyto_stem_light + Protein-L-Arginines__cyto_stem_light + 2.0 SUC__cyto_stem_light	0	9.40391	up	7.16816
RXN-20595__cyto_stem_dark	2.0 2-KETOGLUTARATE__cyto_stem_dark + 2.0 OXYGEN-MOLECULE__cyto_stem_dark + Protein-N-Nprime-omega-dimethyl-arginine__cyto_stem_dark --> 2.0 CARBON-DIOXIDE__cyto_stem_dark + 2.0 FORMALDEHYDE__cyto_stem_dark + Protein-L-Arginines__cyto_stem_dark + 2.0 SUC__cyto_stem_dark	0	9.52139	up	7.20064
RXN-12127__cyto_stem_light	CHOLESTEROL__cyto_stem_light + CPD-12575__cyto_stem_light --> CPD-556__cyto_stem_light + PROTON__cyto_stem_light + UDP__cyto_stem_light	0	0	equal	0
RXN-12127__cyto_stem_dark	CHOLESTEROL__cyto_stem_dark + CPD-12575__cyto_stem_dark --> CPD-556__cyto_stem_dark + PROTON__cyto_stem_dark + UDP__cyto_stem_dark	0	0	equal	0
RXN-12127__chlo_stem_light	CHOLESTEROL__chlo_stem_light + CPD-12575__chlo_stem_light --> CPD-556__chlo_stem_light + PROTON__chlo_stem_light + UDP__chlo_stem_light	0	0	equal	0
RXN-12127__chlo_stem_dark	CHOLESTEROL__chlo_stem_dark + CPD-12575__chlo_stem_dark --> CPD-556__chlo_stem_dark + PROTON__chlo_stem_dark + UDP__chlo_stem_dark	0	0	equal	0
RXN66-578__golgi_stem_light	CDP-CHOLINE__golgi_stem_light + CPD66-34__golgi_stem_light --> 1-2-DIPALMITOYLPHOSPHATIDYLCHOLINE__golgi_stem_light + CMP__golgi_stem_light + PROTON__golgi_stem_light	0	0	equal	0
RXN66-578__golgi_stem_dark	CDP-CHOLINE__golgi_stem_dark + CPD66-34__golgi_stem_dark --> 1-2-DIPALMITOYLPHOSPHATIDYLCHOLINE__golgi_stem_dark + CMP__golgi_stem_dark + PROTON__golgi_stem_dark	0	0	equal	0
ALLENE-OXIDE-CYCLASE-RXN__chlo_stem_light	CPD-728__chlo_stem_light --> CPD-729__chlo_stem_light	0	0	equal	0	('PWY-735', 'jasmonic acid biosynthesis')
ALLENE-OXIDE-CYCLASE-RXN__chlo_stem_dark	CPD-728__chlo_stem_dark --> CPD-729__chlo_stem_dark	0	0	equal	0	('PWY-735', 'jasmonic acid biosynthesis')
TO0000190__vacu__cyto_stem_light	GLC__cyto_stem_light --> GLC__vacu_stem_light	0	999999	equal	0	('transporters', 'transport reactions')
TO0000190__vacu__cyto_stem_dark	GLC__cyto_stem_dark --> GLC__vacu_stem_dark	0	999999	equal	0	('transporters', 'transport reactions')
RXN-10703__pero_stem_light	CPD-11527__pero_stem_light + NAD__pero_stem_light --> CPD-11528__pero_stem_light + NADH__pero_stem_light + PROTON__pero_stem_light	0	0	equal	0	('PWY-735', 'jasmonic acid biosynthesis')
RXN-10703__pero_stem_dark	CPD-11527__pero_stem_dark + NAD__pero_stem_dark --> CPD-11528__pero_stem_dark + NADH__pero_stem_dark + PROTON__pero_stem_dark	0	0	equal	0	('PWY-735', 'jasmonic acid biosynthesis')
4.2.3.19-RXN__chlo_stem_light	ENT-COPALYL-DIPHOSPHATE__chlo_stem_light --> CPD1F-128__chlo_stem_light + PPI__chlo_stem_light	0	1.22266	up	0.937349	('PWY-5032', 'ent-kaurene biosynthesis I')
4.2.3.19-RXN__chlo_stem_dark	ENT-COPALYL-DIPHOSPHATE__chlo_stem_dark --> CPD1F-128__chlo_stem_dark + PPI__chlo_stem_dark	0	1.10376	up	0.853577	('PWY-5032', 'ent-kaurene biosynthesis I')
H2PTERIDINEPYROPHOSPHOKIN-RXN__cyto_stem_light	AMINO-OH-HYDROXYMETHYL-DIHYDROPTERIDINE__cyto_stem_light + ATP__cyto_stem_light --> AMP__cyto_stem_light + DIHYDROPTERIN-CH2OH-PP__cyto_stem_light + PROTON__cyto_stem_light	0	0.00571625	down	0.303945	('PWY-6147', '6-hydroxymethyl-dihydropterin diphosphate biosynthesis I')|('PWY-7539', '6-hydroxymethyl-dihydropterin diphosphate biosynthesis III (Chlamydia)')|('PWY-7853', '6-hydroxymethyl-dihydropterin diphosphate biosynthesis V (Pyrococcus)')|('PWY-3742', 'tetrahydrofolate biosynthesis II')|('PWY-6797', '6-hydroxymethyl-dihydropterin diphosphate biosynthesis II (Methanocaldococcus)')|('PWY-785…
H2PTERIDINEPYROPHOSPHOKIN-RXN__cyto_stem_dark	AMINO-OH-HYDROXYMETHYL-DIHYDROPTERIDINE__cyto_stem_dark + ATP__cyto_stem_dark --> AMP__cyto_stem_dark + DIHYDROPTERIN-CH2OH-PP__cyto_stem_dark + PROTON__cyto_stem_dark	0	0.00571625	down	0.334097	('PWY-6147', '6-hydroxymethyl-dihydropterin diphosphate biosynthesis I')|('PWY-7539', '6-hydroxymethyl-dihydropterin diphosphate biosynthesis III (Chlamydia)')|('PWY-7853', '6-hydroxymethyl-dihydropterin diphosphate biosynthesis V (Pyrococcus)')|('PWY-3742', 'tetrahydrofolate biosynthesis II')|('PWY-6797', '6-hydroxymethyl-dihydropterin diphosphate biosynthesis II (Methanocaldococcus)')|('PWY-785…
H2PTERIDINEPYROPHOSPHOKIN-RXN__chlo_stem_light	AMINO-OH-HYDROXYMETHYL-DIHYDROPTERIDINE__chlo_stem_light + ATP__chlo_stem_light --> AMP__chlo_stem_light + DIHYDROPTERIN-CH2OH-PP__chlo_stem_light + PROTON__chlo_stem_light	0	0	equal	0	('PWY-6147', '6-hydroxymethyl-dihydropterin diphosphate biosynthesis I')|('PWY-7539', '6-hydroxymethyl-dihydropterin diphosphate biosynthesis III (Chlamydia)')|('PWY-7853', '6-hydroxymethyl-dihydropterin diphosphate biosynthesis V (Pyrococcus)')|('PWY-3742', 'tetrahydrofolate biosynthesis II')|('PWY-6797', '6-hydroxymethyl-dihydropterin diphosphate biosynthesis II (Methanocaldococcus)')|('PWY-785…
H2PTERIDINEPYROPHOSPHOKIN-RXN__chlo_stem_dark	AMINO-OH-HYDROXYMETHYL-DIHYDROPTERIDINE__chlo_stem_dark + ATP__chlo_stem_dark --> AMP__chlo_stem_dark + DIHYDROPTERIN-CH2OH-PP__chlo_stem_dark + PROTON__chlo_stem_dark	0	0	equal	0	('PWY-6147', '6-hydroxymethyl-dihydropterin diphosphate biosynthesis I')|('PWY-7539', '6-hydroxymethyl-dihydropterin diphosphate biosynthesis III (Chlamydia)')|('PWY-7853', '6-hydroxymethyl-dihydropterin diphosphate biosynthesis V (Pyrococcus)')|('PWY-3742', 'tetrahydrofolate biosynthesis II')|('PWY-6797', '6-hydroxymethyl-dihydropterin diphosphate biosynthesis II (Methanocaldococcus)')|('PWY-785…
H2PTERIDINEPYROPHOSPHOKIN-RXN__mito_stem_light	AMINO-OH-HYDROXYMETHYL-DIHYDROPTERIDINE__mito_stem_light + ATP__mito_stem_light --> AMP__mito_stem_light + DIHYDROPTERIN-CH2OH-PP__mito_stem_light + PROTON__mito_stem_light	0	0	equal	0	('PWY-6147', '6-hydroxymethyl-dihydropterin diphosphate biosynthesis I')|('PWY-7539', '6-hydroxymethyl-dihydropterin diphosphate biosynthesis III (Chlamydia)')|('PWY-7853', '6-hydroxymethyl-dihydropterin diphosphate biosynthesis V (Pyrococcus)')|('PWY-3742', 'tetrahydrofolate biosynthesis II')|('PWY-6797', '6-hydroxymethyl-dihydropterin diphosphate biosynthesis II (Methanocaldococcus)')|('PWY-785…
H2PTERIDINEPYROPHOSPHOKIN-RXN__mito_stem_dark	AMINO-OH-HYDROXYMETHYL-DIHYDROPTERIDINE__mito_stem_dark + ATP__mito_stem_dark --> AMP__mito_stem_dark + DIHYDROPTERIN-CH2OH-PP__mito_stem_dark + PROTON__mito_stem_dark	0	0	equal	0	('PWY-6147', '6-hydroxymethyl-dihydropterin diphosphate biosynthesis I')|('PWY-7539', '6-hydroxymethyl-dihydropterin diphosphate biosynthesis III (Chlamydia)')|('PWY-7853', '6-hydroxymethyl-dihydropterin diphosphate biosynthesis V (Pyrococcus)')|('PWY-3742', 'tetrahydrofolate biosynthesis II')|('PWY-6797', '6-hydroxymethyl-dihydropterin diphosphate biosynthesis II (Methanocaldococcus)')|('PWY-785…
RXN-8305__chlo_stem_light	CPD-8075__chlo_stem_light + OXYGEN-MOLECULE__chlo_stem_light + 2.0 PROTON__chlo_stem_light + 2.0 Reduced-ferredoxins__chlo_stem_light --> CPD-2189__chlo_stem_light + 2.0 Oxidized-ferredoxins__chlo_stem_light + 2.0 WATER__chlo_stem_light	0	0	equal	0	('PWYIO2-1', 'glycerolipid acyl chain desaturation (Chlamydomonas)')|('PWY-782', 'glycolipid desaturation')
RXN-8305__chlo_stem_dark	CPD-8075__chlo_stem_dark + OXYGEN-MOLECULE__chlo_stem_dark + 2.0 PROTON__chlo_stem_dark + 2.0 Reduced-ferredoxins__chlo_stem_dark --> CPD-2189__chlo_stem_dark + 2.0 Oxidized-ferredoxins__chlo_stem_dark + 2.0 WATER__chlo_stem_dark	0	0	equal	0	('PWYIO2-1', 'glycerolipid acyl chain desaturation (Chlamydomonas)')|('PWY-782', 'glycolipid desaturation')
ORNITHINE-GLU-AMINOTRANSFERASE-RXN__cyto_stem_light	2-KETOGLUTARATE__cyto_stem_light + L-ORNITHINE__cyto_stem_light --> GLT__cyto_stem_light + L-GLUTAMATE_GAMMA-SEMIALDEHYDE__cyto_stem_light	0	100000	equal	0	('PWY-3341', 'L-proline biosynthesis III')|('ARGASEDEG-PWY', 'L-arginine degradation I (arginase pathway)')|('PWY-6344', 'L-arginine degradation XIV (oxidative Stickland reaction)')|('PWY-8187', 'L-arginine degradation XIII (reductive Stickland reaction)')|('ARG-PRO-PWY', 'L-arginine degradation VI (arginase 2 pathway)')|('PWY-6922', 'L-N&delta;-acetylornithine biosynthesis')|('ARGININE-SYN4-PWY'…
ORNITHINE-GLU-AMINOTRANSFERASE-RXN__cyto_stem_dark	2-KETOGLUTARATE__cyto_stem_dark + L-ORNITHINE__cyto_stem_dark --> GLT__cyto_stem_dark + L-GLUTAMATE_GAMMA-SEMIALDEHYDE__cyto_stem_dark	0	100000	equal	0	('PWY-3341', 'L-proline biosynthesis III')|('ARGASEDEG-PWY', 'L-arginine degradation I (arginase pathway)')|('PWY-6344', 'L-arginine degradation XIV (oxidative Stickland reaction)')|('PWY-8187', 'L-arginine degradation XIII (reductive Stickland reaction)')|('ARG-PRO-PWY', 'L-arginine degradation VI (arginase 2 pathway)')|('PWY-6922', 'L-N&delta;-acetylornithine biosynthesis')|('ARGININE-SYN4-PWY'…
RXN-14536__cyto_stem_light	CPD-15408__cyto_stem_light + NADPH__cyto_stem_light + PROTON__cyto_stem_light --> CPD-15409__cyto_stem_light + NADP__cyto_stem_light	0	0	equal	0	('PWY-7425', '2-chloroacrylate degradation I')
RXN-14536__cyto_stem_dark	CPD-15408__cyto_stem_dark + NADPH__cyto_stem_dark + PROTON__cyto_stem_dark --> CPD-15409__cyto_stem_dark + NADP__cyto_stem_dark	0	0	equal	0	('PWY-7425', '2-chloroacrylate degradation I')
RXN-14536__mito_stem_light	CPD-15408__mito_stem_light + NADPH__mito_stem_light + PROTON__mito_stem_light --> CPD-15409__mito_stem_light + NADP__mito_stem_light	0	0	equal	0	('PWY-7425', '2-chloroacrylate degradation I')
RXN-14536__mito_stem_dark	CPD-15408__mito_stem_dark + NADPH__mito_stem_dark + PROTON__mito_stem_dark --> CPD-15409__mito_stem_dark + NADP__mito_stem_dark	0	0	equal	0	('PWY-7425', '2-chloroacrylate degradation I')
RXN-4465__er_stem_light	0.01 OMEGA-HYDROXY-FATTY-ACID__er_stem_light + OXYGEN-MOLECULE__er_stem_light --> HYDROGEN-PEROXIDE__er_stem_light + 0.01 OMEGA-ALDEHYDE-FATTY-ACID__er_stem_light + PROTON__er_stem_light	0	0	equal	0	('PWY-2724', 'alkane oxidation')
RXN-4465__er_stem_dark	0.01 OMEGA-HYDROXY-FATTY-ACID__er_stem_dark + OXYGEN-MOLECULE__er_stem_dark --> HYDROGEN-PEROXIDE__er_stem_dark + 0.01 OMEGA-ALDEHYDE-FATTY-ACID__er_stem_dark + PROTON__er_stem_dark	0	0	equal	0	('PWY-2724', 'alkane oxidation')
RXN-22270__cyto_stem_light	CPD66-65__cyto_stem_light + NAD__cyto_stem_light --> CPD-24266__cyto_stem_light + NADH__cyto_stem_light + PROTON__cyto_stem_light	0	0	equal	0
RXN-22270__cyto_stem_dark	CPD66-65__cyto_stem_dark + NAD__cyto_stem_dark --> CPD-24266__cyto_stem_dark + NADH__cyto_stem_dark + PROTON__cyto_stem_dark	0	0	equal	0
RXN-10783__chlo_stem_light	CPD-11682__chlo_stem_light + WATER__chlo_stem_light --> CPD-8097__chlo_stem_light + GLC__chlo_stem_light	0	0	equal	0
RXN-10783__chlo_stem_dark	CPD-11682__chlo_stem_dark + WATER__chlo_stem_dark --> CPD-8097__chlo_stem_dark + GLC__chlo_stem_dark	0	0	equal	0
RXN-21695__chlo_stem_light	10-Methylundecanoyl-ACPs__chlo_stem_light + MALONYL-ACP__chlo_stem_light + 2.0 PROTON__chlo_stem_light --> 12-Methyl-3-Oxotridecanoyl-ACPs__chlo_stem_light + ACP__chlo_stem_light + CARBON-DIOXIDE__chlo_stem_light	0	0	equal	0	('PWY-8175', 'even iso-branched-chain fatty acid biosynthesis')
RXN-21695__chlo_stem_dark	10-Methylundecanoyl-ACPs__chlo_stem_dark + MALONYL-ACP__chlo_stem_dark + 2.0 PROTON__chlo_stem_dark --> 12-Methyl-3-Oxotridecanoyl-ACPs__chlo_stem_dark + ACP__chlo_stem_dark + CARBON-DIOXIDE__chlo_stem_dark	0	0	equal	0	('PWY-8175', 'even iso-branched-chain fatty acid biosynthesis')
SUCROSE-PHOSPHATASE-RXN__chlo_stem_light	SUCROSE-6P__chlo_stem_light + WATER__chlo_stem_light --> Pi__chlo_stem_light + SUCROSE__chlo_stem_light	0	422.055	up	329.878	('SUCSYN-PWY', 'sucrose biosynthesis I (from photosynthesis)')|('PWY-7238', 'sucrose biosynthesis II')|('PWY-7347', 'sucrose biosynthesis III')
SUCROSE-PHOSPHATASE-RXN__chlo_stem_dark	SUCROSE-6P__chlo_stem_dark + WATER__chlo_stem_dark --> Pi__chlo_stem_dark + SUCROSE__chlo_stem_dark	0	211.027	up	164.939	('SUCSYN-PWY', 'sucrose biosynthesis I (from photosynthesis)')|('PWY-7238', 'sucrose biosynthesis II')|('PWY-7347', 'sucrose biosynthesis III')
SUCROSE-PHOSPHATASE-RXN__cyto_stem_light	SUCROSE-6P__cyto_stem_light + WATER__cyto_stem_light --> Pi__cyto_stem_light + SUCROSE__cyto_stem_light	0	422.055	up	329.878	('SUCSYN-PWY', 'sucrose biosynthesis I (from photosynthesis)')|('PWY-7238', 'sucrose biosynthesis II')|('PWY-7347', 'sucrose biosynthesis III')
SUCROSE-PHOSPHATASE-RXN__cyto_stem_dark	SUCROSE-6P__cyto_stem_dark + WATER__cyto_stem_dark --> Pi__cyto_stem_dark + SUCROSE__cyto_stem_dark	0	211.027	up	164.939	('SUCSYN-PWY', 'sucrose biosynthesis I (from photosynthesis)')|('PWY-7238', 'sucrose biosynthesis II')|('PWY-7347', 'sucrose biosynthesis III')
RXN-9723__cyto_stem_light	CPD-10411__cyto_stem_light + 2.0 NADP__cyto_stem_light --> CPD-7090__cyto_stem_light + 2.0 NADPH__cyto_stem_light + 3.0 PROTON__cyto_stem_light	0	0	equal	0	('PWY-6035', '2,3-cis-flavanols biosynthesis')
RXN-9723__cyto_stem_dark	CPD-10411__cyto_stem_dark + 2.0 NADP__cyto_stem_dark --> CPD-7090__cyto_stem_dark + 2.0 NADPH__cyto_stem_dark + 3.0 PROTON__cyto_stem_dark	0	0	equal	0	('PWY-6035', '2,3-cis-flavanols biosynthesis')
TO2903041__mito__cyto_stem_light	FUM__mito_stem_light + SUC__cyto_stem_light --> FUM__cyto_stem_light + SUC__mito_stem_light	0	999999	equal	0	('transporters', 'transport reactions')
TO2903041__mito__cyto_stem_dark	FUM__mito_stem_dark + SUC__cyto_stem_dark --> FUM__cyto_stem_dark + SUC__mito_stem_dark	0	999999	equal	0	('transporters', 'transport reactions')
PROTOPORGENOXI-RXN__mito_stem_light	3.0 OXYGEN-MOLECULE__mito_stem_light + PROTOPORPHYRINOGEN__mito_stem_light --> 3.0 HYDROGEN-PEROXIDE__mito_stem_light + PROTOPORPHYRIN_IX__mito_stem_light	0	0	equal	0	('CHLOROPHYLL-SYN', '3,8-divinyl-chlorophyllide a biosynthesis I (aerobic, light-dependent)')|('PWY-7159', '3,8-divinyl-chlorophyllide a biosynthesis III (aerobic, light independent)')|('HEME-BIOSYNTHESIS-II', 'heme b biosynthesis I (aerobic)')|('PWY0-1415', 'superpathway of heme\xa0b\xa0biosynthesis from uroporphyrinogen-III')
PROTOPORGENOXI-RXN__mito_stem_dark	3.0 OXYGEN-MOLECULE__mito_stem_dark + PROTOPORPHYRINOGEN__mito_stem_dark --> 3.0 HYDROGEN-PEROXIDE__mito_stem_dark + PROTOPORPHYRIN_IX__mito_stem_dark	0	0	equal	0	('CHLOROPHYLL-SYN', '3,8-divinyl-chlorophyllide a biosynthesis I (aerobic, light-dependent)')|('PWY-7159', '3,8-divinyl-chlorophyllide a biosynthesis III (aerobic, light independent)')|('HEME-BIOSYNTHESIS-II', 'heme b biosynthesis I (aerobic)')|('PWY0-1415', 'superpathway of heme\xa0b\xa0biosynthesis from uroporphyrinogen-III')
DADPKIN-RXN__pero_stem_light	ATP__pero_stem_light + DADP__pero_stem_light --> ADP__pero_stem_light + DATP__pero_stem_light	0	422.051	up	329.906	('PWY-7220', 'adenosine deoxyribonucleotides de novo biosynthesis II')|('PWY-7224', 'purine deoxyribonucleosides salvage')|('PWY-7227', 'adenosine deoxyribonucleotides de novo biosynthesis')
DADPKIN-RXN__pero_stem_dark	ATP__pero_stem_dark + DADP__pero_stem_dark --> ADP__pero_stem_dark + DATP__pero_stem_dark	0	190.79	up	149.135	('PWY-7220', 'adenosine deoxyribonucleotides de novo biosynthesis II')|('PWY-7224', 'purine deoxyribonucleosides salvage')|('PWY-7227', 'adenosine deoxyribonucleotides de novo biosynthesis')
DADPKIN-RXN__chlo_stem_light	ATP__chlo_stem_light + DADP__chlo_stem_light --> ADP__chlo_stem_light + DATP__chlo_stem_light	0	0.00805099	down	0.540919	('PWY-7220', 'adenosine deoxyribonucleotides de novo biosynthesis II')|('PWY-7224', 'purine deoxyribonucleosides salvage')|('PWY-7227', 'adenosine deoxyribonucleotides de novo biosynthesis')
DADPKIN-RXN__chlo_stem_dark	ATP__chlo_stem_dark + DADP__chlo_stem_dark --> ADP__chlo_stem_dark + DATP__chlo_stem_dark	0	0.00805099	down	0.602757	('PWY-7220', 'adenosine deoxyribonucleotides de novo biosynthesis II')|('PWY-7224', 'purine deoxyribonucleosides salvage')|('PWY-7227', 'adenosine deoxyribonucleotides de novo biosynthesis')
DADPKIN-RXN__cyto_stem_light	ATP__cyto_stem_light + DADP__cyto_stem_light --> ADP__cyto_stem_light + DATP__cyto_stem_light	0	422.052	up	329.906	('PWY-7220', 'adenosine deoxyribonucleotides de novo biosynthesis II')|('PWY-7224', 'purine deoxyribonucleosides salvage')|('PWY-7227', 'adenosine deoxyribonucleotides de novo biosynthesis')
DADPKIN-RXN__cyto_stem_dark	ATP__cyto_stem_dark + DADP__cyto_stem_dark --> ADP__cyto_stem_dark + DATP__cyto_stem_dark	0	190.79	up	149.136	('PWY-7220', 'adenosine deoxyribonucleotides de novo biosynthesis II')|('PWY-7224', 'purine deoxyribonucleosides salvage')|('PWY-7227', 'adenosine deoxyribonucleotides de novo biosynthesis')
DADPKIN-RXN__mito_stem_light	ATP__mito_stem_light + DADP__mito_stem_light --> ADP__mito_stem_light + DATP__mito_stem_light	0	0.00805186	down	0.540917	('PWY-7220', 'adenosine deoxyribonucleotides de novo biosynthesis II')|('PWY-7224', 'purine deoxyribonucleosides salvage')|('PWY-7227', 'adenosine deoxyribonucleotides de novo biosynthesis')
DADPKIN-RXN__mito_stem_dark	ATP__mito_stem_dark + DADP__mito_stem_dark --> ADP__mito_stem_dark + DATP__mito_stem_dark	0	0.00805186	down	0.602753	('PWY-7220', 'adenosine deoxyribonucleotides de novo biosynthesis II')|('PWY-7224', 'purine deoxyribonucleosides salvage')|('PWY-7227', 'adenosine deoxyribonucleotides de novo biosynthesis')
RXN-8308__chlo_stem_light	CPD-8076__chlo_stem_light + OXYGEN-MOLECULE__chlo_stem_light + 2.0 PROTON__chlo_stem_light + 2.0 Reduced-ferredoxins__chlo_stem_light --> CPD-8078__chlo_stem_light + 2.0 Oxidized-ferredoxins__chlo_stem_light + 2.0 WATER__chlo_stem_light	0	0	equal	0	('PWY-782', 'glycolipid desaturation')
RXN-8308__chlo_stem_dark	CPD-8076__chlo_stem_dark + OXYGEN-MOLECULE__chlo_stem_dark + 2.0 PROTON__chlo_stem_dark + 2.0 Reduced-ferredoxins__chlo_stem_dark --> CPD-8078__chlo_stem_dark + 2.0 Oxidized-ferredoxins__chlo_stem_dark + 2.0 WATER__chlo_stem_dark	0	0	equal	0	('PWY-782', 'glycolipid desaturation')
RXN-8023__chlo_stem_light	CPD-12321__chlo_stem_light + NADP__chlo_stem_light --> CPD-7408__chlo_stem_light + NADPH__chlo_stem_light + PROTON__chlo_stem_light	0	0	equal	0	('PWY-6287', 'neurosporene biosynthesis')
RXN-8023__chlo_stem_dark	CPD-12321__chlo_stem_dark + NADP__chlo_stem_dark --> CPD-7408__chlo_stem_dark + NADPH__chlo_stem_dark + PROTON__chlo_stem_dark	0	0	equal	0	('PWY-6287', 'neurosporene biosynthesis')
RXN-7679__chlo_stem_light	CPD-7016__chlo_stem_light + 2.0 PROTON__chlo_stem_light + 2.0 Reduced-ferredoxins__chlo_stem_light --> CHLOROPHYLL-A__chlo_stem_light + 2.0 Oxidized-ferredoxins__chlo_stem_light + WATER__chlo_stem_light	0	27.1262	up	18.5635	('PWY-5068', 'chlorophyll cycle')
RXN-7679__chlo_stem_dark	CPD-7016__chlo_stem_dark + 2.0 PROTON__chlo_stem_dark + 2.0 Reduced-ferredoxins__chlo_stem_dark --> CHLOROPHYLL-A__chlo_stem_dark + 2.0 Oxidized-ferredoxins__chlo_stem_dark + WATER__chlo_stem_dark	0	18.5094	up	14.344	('PWY-5068', 'chlorophyll cycle')
RXN-1102__cyto_stem_light	COUMARALDEHYDE__cyto_stem_light + NADPH__cyto_stem_light + PROTON__cyto_stem_light --> COUMARYL-ALCOHOL__cyto_stem_light + NADP__cyto_stem_light	0.00105741	0.0013218	down	0.0113072	('PWY-361', 'phenylpropanoid biosynthesis')
RXN-1102__cyto_stem_dark	COUMARALDEHYDE__cyto_stem_dark + NADPH__cyto_stem_dark + PROTON__cyto_stem_dark --> COUMARYL-ALCOHOL__cyto_stem_dark + NADP__cyto_stem_dark	0.00105741	0.0013218	down	0.0113072	('PWY-361', 'phenylpropanoid biosynthesis')
L-LACTATE-DEHYDROGENASE-RXN__cyto_stem_light	L-LACTATE__cyto_stem_light + NAD__cyto_stem_light --> NADH__cyto_stem_light + PROTON__cyto_stem_light + PYRUVATE__cyto_stem_light	0	100000	equal	0	('P124-PWY', 'Bifidobacterium shunt')|('PWY-5481', 'pyruvate fermentation to (S)-lactate')|('P122-PWY', 'heterolactic fermentation')|('PWY-8086', '(S)-lactate fermentation to propanoate, acetate and hydrogen')|('PWY-6901', 'superpathway of glucose and xylose degradation')
L-LACTATE-DEHYDROGENASE-RXN__cyto_stem_dark	L-LACTATE__cyto_stem_dark + NAD__cyto_stem_dark --> NADH__cyto_stem_dark + PROTON__cyto_stem_dark + PYRUVATE__cyto_stem_dark	0	100000	equal	0	('P124-PWY', 'Bifidobacterium shunt')|('PWY-5481', 'pyruvate fermentation to (S)-lactate')|('P122-PWY', 'heterolactic fermentation')|('PWY-8086', '(S)-lactate fermentation to propanoate, acetate and hydrogen')|('PWY-6901', 'superpathway of glucose and xylose degradation')
GSAAMINOTRANS-RXN__chlo_stem_light	GLUTAMATE-1-SEMIALDEHYDE__chlo_stem_light --> 5-AMINO-LEVULINATE__chlo_stem_light	0	6.06812e-07	down	5.19092e-06	('PWY-5188', 'tetrapyrrole biosynthesis I (from glutamate)')
GSAAMINOTRANS-RXN__chlo_stem_dark	GLUTAMATE-1-SEMIALDEHYDE__chlo_stem_dark --> 5-AMINO-LEVULINATE__chlo_stem_dark	0	6.06811e-07	down	5.19092e-06	('PWY-5188', 'tetrapyrrole biosynthesis I (from glutamate)')
CDPKIN-RXN__chlo_stem_light	ATP__chlo_stem_light + CDP__chlo_stem_light --> ADP__chlo_stem_light + CTP__chlo_stem_light	0	0	equal	0	('PWY-7205', 'CMP phosphorylation')|('PWY-5687', 'pyrimidine ribonucleotides interconversion')
CDPKIN-RXN__chlo_stem_dark	ATP__chlo_stem_dark + CDP__chlo_stem_dark --> ADP__chlo_stem_dark + CTP__chlo_stem_dark	0	0	equal	0	('PWY-7205', 'CMP phosphorylation')|('PWY-5687', 'pyrimidine ribonucleotides interconversion')
CDPKIN-RXN__mito_stem_light	ATP__mito_stem_light + CDP__mito_stem_light --> ADP__mito_stem_light + CTP__mito_stem_light	0	422.052	up	329.906	('PWY-7205', 'CMP phosphorylation')|('PWY-5687', 'pyrimidine ribonucleotides interconversion')
CDPKIN-RXN__mito_stem_dark	ATP__mito_stem_dark + CDP__mito_stem_dark --> ADP__mito_stem_dark + CTP__mito_stem_dark	0	190.79	up	149.136	('PWY-7205', 'CMP phosphorylation')|('PWY-5687', 'pyrimidine ribonucleotides interconversion')
CDPKIN-RXN__cyto_stem_light	ATP__cyto_stem_light + CDP__cyto_stem_light --> ADP__cyto_stem_light + CTP__cyto_stem_light	0	422.052	up	329.906	('PWY-7205', 'CMP phosphorylation')|('PWY-5687', 'pyrimidine ribonucleotides interconversion')
CDPKIN-RXN__cyto_stem_dark	ATP__cyto_stem_dark + CDP__cyto_stem_dark --> ADP__cyto_stem_dark + CTP__cyto_stem_dark	0	190.79	up	149.136	('PWY-7205', 'CMP phosphorylation')|('PWY-5687', 'pyrimidine ribonucleotides interconversion')
RXN0-7010__cyto_stem_light	CPD0-2511__cyto_stem_light + GLUTATHIONE__cyto_stem_light --> CPD-16720__cyto_stem_light + OXIDIZED-GLUTATHIONE__cyto_stem_light	0	0	equal	0
RXN0-7010__cyto_stem_dark	CPD0-2511__cyto_stem_dark + GLUTATHIONE__cyto_stem_dark --> CPD-16720__cyto_stem_dark + OXIDIZED-GLUTATHIONE__cyto_stem_dark	0	0	equal	0
3.1.2.21-RXN__chlo_stem_light	Dodecanoyl-ACPs__chlo_stem_light + WATER__chlo_stem_light --> ACP__chlo_stem_light + DODECANOATE__chlo_stem_light	0	2.36247	up	1.80233	('PWY-5971', 'palmitate biosynthesis II (bacteria and plants)')|('PWY66-430', 'tetradecanoate biosynthesis (mitochondria)')|('PWY-5994', 'palmitate biosynthesis I (type I fatty acid synthase)')
3.1.2.21-RXN__chlo_stem_dark	Dodecanoyl-ACPs__chlo_stem_dark + WATER__chlo_stem_dark --> ACP__chlo_stem_dark + DODECANOATE__chlo_stem_dark	0	2.07228	up	1.61453	('PWY-5971', 'palmitate biosynthesis II (bacteria and plants)')|('PWY66-430', 'tetradecanoate biosynthesis (mitochondria)')|('PWY-5994', 'palmitate biosynthesis I (type I fatty acid synthase)')
TI3000689__vacu__cyto_stem_light	ATP__vacu_stem_light + TESTOSTERONE__vacu_stem_light + WATER__vacu_stem_light --> ADP__vacu_stem_light + PROTON__vacu_stem_light + Pi__vacu_stem_light + TESTOSTERONE__cyto_stem_light	0	500000	equal	0	('transporters', 'transport reactions')
TI3000689__vacu__cyto_stem_dark	ATP__vacu_stem_dark + TESTOSTERONE__vacu_stem_dark + WATER__vacu_stem_dark --> ADP__vacu_stem_dark + PROTON__vacu_stem_dark + Pi__vacu_stem_dark + TESTOSTERONE__cyto_stem_dark	0	500000	equal	0	('transporters', 'transport reactions')
RXN-12667__cyto_stem_light	ACETYL-COA__cyto_stem_light + L-ORNITHINE__cyto_stem_light --> CO-A__cyto_stem_light + CPD-13644__cyto_stem_light + PROTON__cyto_stem_light	0	0	equal	0	('PWY-6922', 'L-N&delta;-acetylornithine biosynthesis')
RXN-12667__cyto_stem_dark	ACETYL-COA__cyto_stem_dark + L-ORNITHINE__cyto_stem_dark --> CO-A__cyto_stem_dark + CPD-13644__cyto_stem_dark + PROTON__cyto_stem_dark	0	0	equal	0	('PWY-6922', 'L-N&delta;-acetylornithine biosynthesis')
RXN-21675__chlo_stem_light	15-Methylhexadecanoyl-ACPs__chlo_stem_light + WATER__chlo_stem_light --> ACP__chlo_stem_light + CPD-18175__chlo_stem_light	0	0	equal	0	('PWY-8174', 'odd iso-branched-chain fatty acid biosynthesis')
RXN-21675__chlo_stem_dark	15-Methylhexadecanoyl-ACPs__chlo_stem_dark + WATER__chlo_stem_dark --> ACP__chlo_stem_dark + CPD-18175__chlo_stem_dark	0	0	equal	0	('PWY-8174', 'odd iso-branched-chain fatty acid biosynthesis')
RXN-7186__cyto_stem_light	ATP__cyto_stem_light + CPD-6661__cyto_stem_light --> ADP__cyto_stem_light + MI-HEXAKISPHOSPHATE__cyto_stem_light + PROTON__cyto_stem_light	0	0	equal	0	('PWY-4562', 'lipid-dependent phytate biosynthesis II (via Ins(1,3,4)P3)')
RXN-7186__cyto_stem_dark	ATP__cyto_stem_dark + CPD-6661__cyto_stem_dark --> ADP__cyto_stem_dark + MI-HEXAKISPHOSPHATE__cyto_stem_dark + PROTON__cyto_stem_dark	0	0	equal	0	('PWY-4562', 'lipid-dependent phytate biosynthesis II (via Ins(1,3,4)P3)')
RXN-20566__chlo_stem_light	0.01 1-Palmitoyl-2-Acyl-Glycerol-P__chlo_stem_light + WATER__chlo_stem_light --> 0.01 1-Palmitoyl-2-Acyl-Glycerols__chlo_stem_light + Pi__chlo_stem_light	0	0	equal	0	('PWY-8055', 'palmitoyl ethanolamide biosynthesis')
RXN-20566__chlo_stem_dark	0.01 1-Palmitoyl-2-Acyl-Glycerol-P__chlo_stem_dark + WATER__chlo_stem_dark --> 0.01 1-Palmitoyl-2-Acyl-Glycerols__chlo_stem_dark + Pi__chlo_stem_dark	0	0	equal	0	('PWY-8055', 'palmitoyl ethanolamide biosynthesis')
RXN-8342__cyto_stem_light	PRECURSOR-Z__cyto_stem_light + 2.0 Thiocarboxylated-MPT-synthases__cyto_stem_light + WATER__cyto_stem_light --> CPD-4__cyto_stem_light + 2.0 MPT-Synthase-small-subunits__cyto_stem_light + 4.0 PROTON__cyto_stem_light	0	0	equal	0	('PWY-6823', 'molybdenum cofactor biosynthesis')
RXN-8342__cyto_stem_dark	PRECURSOR-Z__cyto_stem_dark + 2.0 Thiocarboxylated-MPT-synthases__cyto_stem_dark + WATER__cyto_stem_dark --> CPD-4__cyto_stem_dark + 2.0 MPT-Synthase-small-subunits__cyto_stem_dark + 4.0 PROTON__cyto_stem_dark	0	0	equal	0	('PWY-6823', 'molybdenum cofactor biosynthesis')
TO1004073__vacu__cyto_stem_light	PROTON__cyto_stem_light + VANILLATE__cyto_stem_light --> PROTON__vacu_stem_light + VANILLATE__vacu_stem_light	0	0	equal	0	('transporters', 'transport reactions')
TO1004073__vacu__cyto_stem_dark	PROTON__cyto_stem_dark + VANILLATE__cyto_stem_dark --> PROTON__vacu_stem_dark + VANILLATE__vacu_stem_dark	0	0	equal	0	('transporters', 'transport reactions')
RXN66-318__er_stem_light	CPD-4702__er_stem_light + NAD__er_stem_light --> CARBON-DIOXIDE__er_stem_light + CPD-4581__er_stem_light + NADH__er_stem_light	0	0	equal	0	('PWY-6074', 'zymosterol biosynthesis')|('PWY-8239', 'cholesterol biosynthesis (diatoms)')|('PWY66-341', 'cholesterol biosynthesis I')
RXN66-318__er_stem_dark	CPD-4702__er_stem_dark + NAD__er_stem_dark --> CARBON-DIOXIDE__er_stem_dark + CPD-4581__er_stem_dark + NADH__er_stem_dark	0	0	equal	0	('PWY-6074', 'zymosterol biosynthesis')|('PWY-8239', 'cholesterol biosynthesis (diatoms)')|('PWY66-341', 'cholesterol biosynthesis I')
RXN-19831__er_stem_light	OBTUSIFOLIOL__er_stem_light + OXYGEN-MOLECULE__er_stem_light + Red-NADPH-Hemoprotein-Reductases__er_stem_light --> CPD-21438__er_stem_light + Ox-NADPH-Hemoprotein-Reductases__er_stem_light + WATER__er_stem_light	0	0	equal	0	('PWY-2541', 'phytosterol biosynthesis (plants)')
RXN-19831__er_stem_dark	OBTUSIFOLIOL__er_stem_dark + OXYGEN-MOLECULE__er_stem_dark + Red-NADPH-Hemoprotein-Reductases__er_stem_dark --> CPD-21438__er_stem_dark + Ox-NADPH-Hemoprotein-Reductases__er_stem_dark + WATER__er_stem_dark	0	0	equal	0	('PWY-2541', 'phytosterol biosynthesis (plants)')
PLASTOQUINOL--PLASTOCYANIN-REDUCTASE-RXN__chlo_stem_light	CPD-12829__chlo_stem_light + 2.0 Oxidized-Plastocyanins__chlo_stem_light + 2.0 PROTON__chlo_stem_light --> PLASTOQUINONE-9__chlo_stem_light + 4.0 PROTON__lumen_stem_light + 2.0 Plastocyanin-Reduced__chlo_stem_light	0	0	equal	0	('PWY-8270', 'cyclic electron flow')|('PWY-8271', 'NADPH to cytochrome c oxidase via plastocyanin')|('PWY-101', 'photosynthesis light reactions')|('PWY1YI0-3', 'succinate to cytochrome c oxidase via plastocyanin')
PLASTOQUINOL--PLASTOCYANIN-REDUCTASE-RXN__chlo_stem_dark	CPD-12829__chlo_stem_dark + 2.0 Oxidized-Plastocyanins__chlo_stem_dark + 2.0 PROTON__chlo_stem_dark --> PLASTOQUINONE-9__chlo_stem_dark + 4.0 PROTON__lumen_stem_dark + 2.0 Plastocyanin-Reduced__chlo_stem_dark	0	0	equal	0	('PWY-8270', 'cyclic electron flow')|('PWY-8271', 'NADPH to cytochrome c oxidase via plastocyanin')|('PWY-101', 'photosynthesis light reactions')|('PWY1YI0-3', 'succinate to cytochrome c oxidase via plastocyanin')
RXN-21669__chlo_stem_light	13-methyltetradecanoyl-ACPs__chlo_stem_light + MALONYL-ACP__chlo_stem_light + 2.0 PROTON__chlo_stem_light --> 15-Methyl-3-Oxohexadecanoyl-ACPs__chlo_stem_light + ACP__chlo_stem_light + CARBON-DIOXIDE__chlo_stem_light	0	0	equal	0	('PWY-8174', 'odd iso-branched-chain fatty acid biosynthesis')
RXN-21669__chlo_stem_dark	13-methyltetradecanoyl-ACPs__chlo_stem_dark + MALONYL-ACP__chlo_stem_dark + 2.0 PROTON__chlo_stem_dark --> 15-Methyl-3-Oxohexadecanoyl-ACPs__chlo_stem_dark + ACP__chlo_stem_dark + CARBON-DIOXIDE__chlo_stem_dark	0	0	equal	0	('PWY-8174', 'odd iso-branched-chain fatty acid biosynthesis')
TI0000100__vacu__cyto_stem_light	GLYCEROL__vacu_stem_light --> GLYCEROL__cyto_stem_light	0	999999	equal	0	('transporters', 'transport reactions')
TI0000100__vacu__cyto_stem_dark	GLYCEROL__vacu_stem_dark --> GLYCEROL__cyto_stem_dark	0	999999	equal	0	('transporters', 'transport reactions')
TI0000100__er__cyto_stem_light	GLYCEROL__er_stem_light --> GLYCEROL__cyto_stem_light	0	999999	equal	0	('transporters', 'transport reactions')
TI0000100__er__cyto_stem_dark	GLYCEROL__er_stem_dark --> GLYCEROL__cyto_stem_dark	0	999999	equal	0	('transporters', 'transport reactions')
TR2900033__mito__cyto_stem_light	HIS__cyto_stem_light + LYS__mito_stem_light --> HIS__mito_stem_light + LYS__cyto_stem_light	0	999999	equal	0	('transporters', 'transport reactions')
TR2900033__mito__cyto_stem_dark	HIS__cyto_stem_dark + LYS__mito_stem_dark --> HIS__mito_stem_dark + LYS__cyto_stem_dark	0	999999	equal	0	('transporters', 'transport reactions')
RXN-3102__vacu_stem_light	2.0 CPD-8633__vacu_stem_light + OXYGEN-MOLECULE__vacu_stem_light --> 2.0 CPD-8634__vacu_stem_light + 2.0 WATER__vacu_stem_light	0	0	equal	0	('PWY-1901', 'aurone biosynthesis')
RXN-3102__vacu_stem_dark	2.0 CPD-8633__vacu_stem_dark + OXYGEN-MOLECULE__vacu_stem_dark --> 2.0 CPD-8634__vacu_stem_dark + 2.0 WATER__vacu_stem_dark	0	0	equal	0	('PWY-1901', 'aurone biosynthesis')
RXN-3102__chlo_stem_light	2.0 CPD-8633__chlo_stem_light + OXYGEN-MOLECULE__chlo_stem_light --> 2.0 CPD-8634__chlo_stem_light + 2.0 WATER__chlo_stem_light	0	0	equal	0	('PWY-1901', 'aurone biosynthesis')
RXN-3102__chlo_stem_dark	2.0 CPD-8633__chlo_stem_dark + OXYGEN-MOLECULE__chlo_stem_dark --> 2.0 CPD-8634__chlo_stem_dark + 2.0 WATER__chlo_stem_dark	0	0	equal	0	('PWY-1901', 'aurone biosynthesis')
TI2903719__mito__cyto_stem_light	ADP__cyto_stem_light + ATP__mito_stem_light --> ADP__mito_stem_light + ATP__cyto_stem_light	0	999999	equal	0	('transporters', 'transport reactions')
TI2903719__mito__cyto_stem_dark	ADP__cyto_stem_dark + ATP__mito_stem_dark --> ADP__mito_stem_dark + ATP__cyto_stem_dark	0	999999	equal	0	('transporters', 'transport reactions')
TI2903719__er__cyto_stem_light	ADP__cyto_stem_light + ATP__er_stem_light --> ADP__er_stem_light + ATP__cyto_stem_light	0	999999	equal	0	('transporters', 'transport reactions')
TI2903719__er__cyto_stem_dark	ADP__cyto_stem_dark + ATP__er_stem_dark --> ADP__er_stem_dark + ATP__cyto_stem_dark	0	999999	equal	0	('transporters', 'transport reactions')
RXN-19386__cyto_stem_light	CPD-19628__cyto_stem_light + WATER__cyto_stem_light --> ACET__cyto_stem_light + ISOBUTANOL__cyto_stem_light + PROTON__cyto_stem_light	0	0	equal	0
RXN-19386__cyto_stem_dark	CPD-19628__cyto_stem_dark + WATER__cyto_stem_dark --> ACET__cyto_stem_dark + ISOBUTANOL__cyto_stem_dark + PROTON__cyto_stem_dark	0	0	equal	0
TR2000247__pero__cyto_stem_light	OROTATE__pero_stem_light + PROTON__cyto_stem_light --> OROTATE__cyto_stem_light + PROTON__pero_stem_light	0	999999	equal	0	('transporters', 'transport reactions')
[truncated: 38,791 more rows]

## Sheet: green_NO3_0.5
reaction id	equation	min_flux	max_flux	result	difference	pathway
[truncated: 40,222 more rows]

[truncated: 8 more sheets: green_NO3_10000, green_NO3_5, green_NO3_10, mature_NO3_0.1, mature_NO3_0.5, mature_NO3_10000, mature_NO3_5, mature_NO3_10]
